# Supplementary material for: In Pursuit of Low Energy Phosphorescence: Late Metal Coordination Complexes of the Planar, π‐extended Bipyridyl Ligand 6,6′,7,7′‐Biphenanthridine
Source: Chemistry. 2025 Sep 8;31(63):e01802. doi: 10.1002/chem.202501802 (PMC12619056; doi:10.1002/chem.202501802)
Supplement: Supplementary file 2 — Supporting Information [file CHEM-31-e01802-s002.zip]

Archive with 5 entries (5 files):
- Cu_p-biphe.cif
- Cu_PP_p-biphe.cif
- Ir.cif
- p-biphe.cif
- Ru.cif
