# Supplementary material for: In Pursuit of Low Energy Phosphorescence: Late Metal Coordination Complexes of the Planar, π‐extended Bipyridyl Ligand 6,6′,7,7′‐Biphenanthridine
Source: Chemistry. 2025 Sep 8;31(63):e01802. doi: 10.1002/chem.202501802 (PMC12619056; doi:10.1002/chem.202501802)
Supplement: Supplementary file 2 — Supporting Information [file CHEM-31-e01802-s002.zip › Cu_p-biphe.cif]

data_Cu_p-biphe
_audit_creation_date               2024-04-12
_audit_creation_method
;
Olex2 1.5
(compiled 2023.08.17 svn.r577a77a9 for OlexSys, GUI svn.r6817)
;
_shelx_SHELXL_version_number       '2018/3'
_audit_contact_author_address      ?
_audit_contact_author_email        ?
_audit_contact_author_name         ''
_audit_contact_author_phone        ?
_publ_contact_author_id_orcid      ?
_publ_section_references
;
Dolomanov, O.V., Bourhis, L.J., Gildea, R.J, Howard, J.A.K. & Puschmann, H.
 (2009), J. Appl. Cryst. 42, 339-341.

Sheldrick, G.M. (2015). Acta Cryst. A71, 3-8.

Sheldrick, G.M. (2015). Acta Cryst. C71, 3-8.
;
_chemical_name_common              ?
_chemical_name_systematic          ?
_chemical_formula_moiety           'C52 H28 Cu N4, F6 P, C2 H3 N'
_chemical_formula_sum              'C54 H31 Cu F6 N5 P'
_chemical_formula_weight           958.35
_chemical_melting_point            ?
loop_
  _atom_type_symbol
  _atom_type_description
  _atom_type_scat_dispersion_real
  _atom_type_scat_dispersion_imag
  _atom_type_scat_source
 'C' 'C' 0.0033 0.0016 'International Tables Vol C Tables 4.2.6.8 and 6.1.1.4'
 'H' 'H' 0.0000 0.0000 'International Tables Vol C Tables 4.2.6.8 and 6.1.1.4'
 'Cu' 'Cu' 0.3201 1.2651 'International Tables Vol C Tables 4.2.6.8 and 6.1.1.4'
 'F' 'F' 0.0171 0.0103 'International Tables Vol C Tables 4.2.6.8 and 6.1.1.4'
 'N' 'N' 0.0061 0.0033 'International Tables Vol C Tables 4.2.6.8 and 6.1.1.4'
 'P' 'P' 0.1023 0.0942 'International Tables Vol C Tables 4.2.6.8 and 6.1.1.4'

_shelx_space_group_comment
;
The symmetry employed for this shelxl refinement is uniquely defined
by the following loop, which should always be used as a source of
symmetry information in preference to the above space-group names.
They are only intended as comments.
;
_space_group_crystal_system        'triclinic'
_space_group_IT_number             2
_space_group_name_H-M_alt          'P -1'
_space_group_name_Hall             '-P 1'
loop_
  _space_group_symop_operation_xyz
 'x, y, z'
 '-x, -y, -z'

_cell_length_a                     9.1606(5)
_cell_length_b                     14.0928(7)
_cell_length_c                     16.7140(9)
_cell_angle_alpha                  74.100(2)
_cell_angle_beta                   75.446(2)
_cell_angle_gamma                  86.265(2)
_cell_volume                       2008.59(19)
_cell_formula_units_Z              2
_cell_measurement_reflns_used      9276
_cell_measurement_temperature      150.00
_cell_measurement_theta_max        27.101
_cell_measurement_theta_min        2.644
_shelx_estimated_absorpt_T_max     0.921
_shelx_estimated_absorpt_T_min     0.910
_exptl_absorpt_coefficient_mu      0.661
_exptl_absorpt_correction_T_max    0.7455
_exptl_absorpt_correction_T_min    0.7048
_exptl_absorpt_correction_type     multi-scan
_exptl_absorpt_process_details
;
SADABS-2016/2 (Bruker,2016/2) was used for absorption correction.
wR2(int) was 0.0659 before and 0.0513 after correction.
The Ratio of minimum to maximum transmission is 0.9454.
The \l/2 correction factor is Not present.
;
_exptl_absorpt_special_details     ?
_exptl_crystal_colour              green
_exptl_crystal_colour_primary      green
_exptl_crystal_density_diffrn      1.585
_exptl_crystal_density_meas        ?
_exptl_crystal_density_method      ?
_exptl_crystal_description         block
_exptl_crystal_F_000               976
_exptl_crystal_size_max            0.145
_exptl_crystal_size_mid            0.136
_exptl_crystal_size_min            0.126
_exptl_transmission_factor_max     ?
_exptl_transmission_factor_min     ?
_diffrn_reflns_av_R_equivalents    0.0325
_diffrn_reflns_av_unetI/netI       0.0189
_diffrn_reflns_Laue_measured_fraction_full  0.996
_diffrn_reflns_Laue_measured_fraction_max  0.996
_diffrn_reflns_limit_h_max         11
_diffrn_reflns_limit_h_min         -11
_diffrn_reflns_limit_k_max         18
_diffrn_reflns_limit_k_min         -18
_diffrn_reflns_limit_l_max         21
_diffrn_reflns_limit_l_min         -21
_diffrn_reflns_number              69594
_diffrn_reflns_point_group_measured_fraction_full  0.996
_diffrn_reflns_point_group_measured_fraction_max  0.996
_diffrn_reflns_theta_full          25.242
_diffrn_reflns_theta_max           27.154
_diffrn_reflns_theta_min           2.239
_diffrn_ambient_temperature        150.00
_diffrn_detector_area_resol_mean   ?
_diffrn_measured_fraction_theta_full  0.996
_diffrn_measured_fraction_theta_max  0.996
_diffrn_measurement_device_type    'Bruker APEX-II CCD'
_diffrn_measurement_method         '\f and \w scans'
_diffrn_radiation_type             MoK\a
_diffrn_radiation_wavelength       0.71073
_diffrn_source                     ?
_diffrn_source_current             20.0
_diffrn_source_power               1.0
_diffrn_source_voltage             50.0
_diffrn_standards_number           0
_reflns_Friedel_coverage           0.000
_reflns_Friedel_fraction_full      .
_reflns_Friedel_fraction_max       .
_reflns_number_gt                  7984
_reflns_number_total               8882
_reflns_special_details
;
 Reflections were merged by SHELXL according to the crystal
 class for the calculation of statistics and refinement.
 
 _reflns_Friedel_fraction is defined as the number of unique
 Friedel pairs measured divided by the number that would be
 possible theoretically, ignoring centric projections and
 systematic absences.
;
_reflns_threshold_expression       'I > 2\s(I)'
_computing_cell_refinement         'SAINT V8.40B (?, 2016)'
_computing_data_collection         ?
_computing_data_reduction          'SAINT V8.40B (?, 2016)'
_computing_molecular_graphics      'Olex2 1.5 (Dolomanov et al., 2009)'
_computing_publication_material    'Olex2 1.5 (Dolomanov et al., 2009)'
_computing_structure_refinement    'SHELXL 2018/3 (Sheldrick, 2015)'
_computing_structure_solution      'SHELXT 2018/2 (Sheldrick, 2018)'
_refine_diff_density_max           0.645
_refine_diff_density_min           -0.473
_refine_diff_density_rms           0.057
_refine_ls_extinction_coef         .
_refine_ls_extinction_method       none
_refine_ls_goodness_of_fit_ref     1.056
_refine_ls_hydrogen_treatment      constr
_refine_ls_matrix_type             full
_refine_ls_number_parameters       605
_refine_ls_number_reflns           8882
_refine_ls_number_restraints       0
_refine_ls_R_factor_all            0.0451
_refine_ls_R_factor_gt             0.0391
_refine_ls_restrained_S_all        1.056
_refine_ls_shift/su_max            0.001
_refine_ls_shift/su_mean           0.000
_refine_ls_structure_factor_coef   Fsqd
_refine_ls_weighting_details      
 'w=1/[\s^2^(Fo^2^)+(0.0463P)^2^+1.8203P] where P=(Fo^2^+2Fc^2^)/3'
_refine_ls_weighting_scheme        calc
_refine_ls_wR_factor_gt            0.0983
_refine_ls_wR_factor_ref           0.1020
_refine_special_details            ?
_olex2_refinement_description
;
1. Fixed Uiso
 At 1.2 times of:
  All C(H) groups
 At 1.5 times of:
  All C(H,H,H) groups
2.a Aromatic/amide H refined with riding coordinates:
 C25(H25), C10(H10), C51(H51), C50(H50), C34(H34), C35(H35), C48(H48),
 C36(H36), C45(H45), C2(H2), C28(H28), C17(H17), C44(H44), C49(H49), C43(H43),
 C31(H31), C19(H19), C24(H24), C8(H8), C22(H22), C9(H9), C23(H23), C18(H18),
 C5(H5), C29(H29), C30(H30), C4(H4), C3(H3)
2.b Idealised Me refined as rotating group:
 C53(H53A,H53B,H53C)
;
_atom_sites_solution_hydrogens     geom
_atom_sites_solution_primary       dual
_atom_sites_solution_secondary     ?
loop_
  _atom_site_label
  _atom_site_type_symbol
  _atom_site_fract_x
  _atom_site_fract_y
  _atom_site_fract_z
  _atom_site_U_iso_or_equiv
  _atom_site_adp_type
  _atom_site_occupancy
  _atom_site_site_symmetry_order
  _atom_site_calc_flag
  _atom_site_refinement_flags_posn
  _atom_site_refinement_flags_adp
  _atom_site_refinement_flags_occupancy
  _atom_site_disorder_assembly
  _atom_site_disorder_group
 Cu1 Cu 0.30758(3) 0.67280(2) 0.22339(2) 0.02324(8) Uani 1 1 d . . . . .
 P1 P 0.10681(7) -0.09039(5) 0.65259(4) 0.04094(15) Uani 1 1 d . . . . .
 F3 F 0.03905(19) -0.05253(12) 0.73683(11) 0.0586(5) Uani 1 1 d . . . . .
 F5 F 0.24818(18) -0.13496(12) 0.69182(12) 0.0549(4) Uani 1 1 d . . . . .
 F4 F 0.02421(18) -0.19475(12) 0.70093(12) 0.0594(4) Uani 1 1 d . . . . .
 N3 N 0.11283(18) 0.62130(12) 0.30523(10) 0.0220(3) Uani 1 1 d . . . . .
 N4 N 0.38452(17) 0.54373(11) 0.29195(10) 0.0204(3) Uani 1 1 d . . . . .
 N1 N 0.36607(18) 0.67443(12) 0.09704(10) 0.0230(3) Uani 1 1 d . . . . .
 N2 N 0.41642(18) 0.80227(11) 0.17565(10) 0.0213(3) Uani 1 1 d . . . . .
 F6 F 0.1785(2) -0.13130(15) 0.57125(11) 0.0689(5) Uani 1 1 d . . . . .
 F1 F 0.1949(3) 0.01017(13) 0.60861(13) 0.0884(7) Uani 1 1 d . . . . .
 C40 C 0.2717(2) 0.48433(14) 0.33963(11) 0.0208(4) Uani 1 1 d . . . . .
 C41 C 0.2885(2) 0.38246(14) 0.38091(11) 0.0215(4) Uani 1 1 d . . . . .
 C26 C 0.4350(2) 0.86927(14) 0.21962(12) 0.0227(4) Uani 1 1 d . . . . .
 C39 C 0.1209(2) 0.52852(14) 0.34995(11) 0.0205(4) Uani 1 1 d . . . . .
 C46 C 0.4360(2) 0.34210(14) 0.36974(12) 0.0239(4) Uani 1 1 d . . . . .
 C37 C 0.0104(2) 0.36981(15) 0.44569(12) 0.0239(4) Uani 1 1 d . . . . .
 C47 C 0.5606(2) 0.40716(14) 0.31855(12) 0.0237(4) Uani 1 1 d . . . . .
 C13 C 0.4623(2) 0.74567(14) 0.05065(12) 0.0214(4) Uani 1 1 d . . . . .
 C21 C 0.5431(2) 0.94613(14) 0.18354(13) 0.0246(4) Uani 1 1 d . . . . .
 C42 C 0.1603(2) 0.32302(14) 0.43031(12) 0.0239(4) Uani 1 1 d . . . . .
 C27 C -0.0243(2) 0.66928(15) 0.31789(12) 0.0244(4) Uani 1 1 d . . . . .
 C38 C -0.0056(2) 0.47174(14) 0.40674(11) 0.0216(4) Uani 1 1 d . . . . .
 C25 C 0.3410(2) 0.85895(15) 0.30250(13) 0.0263(4) Uani 1 1 d . . . . .
 H25 H 0.267323 0.807891 0.325856 0.032 Uiso 1 1 calc R U . . .
 C20 C 0.6297(2) 0.95898(14) 0.09590(13) 0.0252(4) Uani 1 1 d . . . . .
 C52 C 0.5303(2) 0.50697(14) 0.28143(12) 0.0222(4) Uani 1 1 d . . . . .
 C10 C 0.7081(2) 0.84327(17) -0.16835(13) 0.0311(4) Uani 1 1 d . . . . .
 H10 H 0.779779 0.894178 -0.199577 0.037 Uiso 1 1 calc R U . . .
 C11 C 0.6409(2) 0.83546(15) -0.08247(12) 0.0250(4) Uani 1 1 d . . . . .
 C15 C 0.5998(2) 0.89399(14) 0.05007(12) 0.0223(4) Uani 1 1 d . . . . .
 C16 C 0.6763(2) 0.90408(14) -0.03722(12) 0.0251(4) Uani 1 1 d . . . . .
 C51 C 0.6495(2) 0.57245(15) 0.23118(12) 0.0250(4) Uani 1 1 d . . . . .
 H51 H 0.628578 0.639555 0.206678 0.030 Uiso 1 1 calc R U . . .
 C14 C 0.4930(2) 0.81631(13) 0.09476(12) 0.0208(4) Uani 1 1 d . . . . .
 C33 C -0.1470(2) 0.51969(15) 0.42123(12) 0.0243(4) Uani 1 1 d . . . . .
 C32 C -0.1548(2) 0.62263(15) 0.37678(12) 0.0251(4) Uani 1 1 d . . . . .
 C50 C 0.7962(2) 0.53919(16) 0.21764(13) 0.0284(4) Uani 1 1 d . . . . .
 H50 H 0.876393 0.583285 0.184045 0.034 Uiso 1 1 calc R U . . .
 C6 C 0.3899(2) 0.61384(16) -0.02947(13) 0.0277(4) Uani 1 1 d . . . . .
 C1 C 0.3284(2) 0.60754(15) 0.05826(12) 0.0258(4) Uani 1 1 d . . . . .
 C34 C -0.2716(2) 0.46384(17) 0.47704(13) 0.0301(4) Uani 1 1 d . . . . .
 H34 H -0.367071 0.494543 0.489083 0.036 Uiso 1 1 calc R U . . .
 F2 F -0.0367(3) -0.0517(2) 0.61885(18) 0.1051(9) Uani 1 1 d . . . . .
 C12 C 0.5343(2) 0.75846(14) -0.03798(12) 0.0230(4) Uani 1 1 d . . . . .
 C35 C -0.2565(2) 0.36529(17) 0.51429(13) 0.0327(5) Uani 1 1 d . . . . .
 H35 H -0.342148 0.328457 0.551425 0.039 Uiso 1 1 calc R U . . .
 C48 C 0.7124(2) 0.37538(16) 0.30291(13) 0.0280(4) Uani 1 1 d . . . . .
 H48 H 0.735646 0.308543 0.326789 0.034 Uiso 1 1 calc R U . . .
 C36 C -0.1171(2) 0.31791(16) 0.49863(13) 0.0297(4) Uani 1 1 d . . . . .
 H36 H -0.109834 0.249364 0.524624 0.036 Uiso 1 1 calc R U . . .
 C45 C 0.4523(3) 0.24102(15) 0.40771(13) 0.0307(4) Uani 1 1 d . . . . .
 H45 H 0.549989 0.212445 0.401968 0.037 Uiso 1 1 calc R U . . .
 C2 C 0.2246(3) 0.53247(17) 0.10887(14) 0.0335(5) Uani 1 1 d . . . . .
 H2 H 0.183540 0.528616 0.167825 0.040 Uiso 1 1 calc R U . . .
 C28 C -0.0290(2) 0.76861(16) 0.27063(14) 0.0318(4) Uani 1 1 d . . . . .
 H28 H 0.058800 0.798921 0.229910 0.038 Uiso 1 1 calc R U . . .
 C17 C 0.7826(2) 0.97882(16) -0.07639(13) 0.0315(4) Uani 1 1 d . . . . .
 H17 H 0.834933 0.987215 -0.134690 0.038 Uiso 1 1 calc R U . . .
 C44 C 0.3278(3) 0.18367(16) 0.45297(14) 0.0341(5) Uani 1 1 d . . . . .
 H44 H 0.340370 0.115242 0.477270 0.041 Uiso 1 1 calc R U . . .
 C49 C 0.8264(2) 0.44026(17) 0.25357(13) 0.0301(4) Uani 1 1 d . . . . .
 H49 H 0.927596 0.417549 0.243650 0.036 Uiso 1 1 calc R U . . .
 C43 C 0.1828(2) 0.22367(15) 0.46415(13) 0.0302(4) Uani 1 1 d . . . . .
 H43 H 0.098455 0.182005 0.495427 0.036 Uiso 1 1 calc R U . . .
 C31 C -0.2875(2) 0.67954(17) 0.38771(14) 0.0322(5) Uani 1 1 d . . . . .
 H31 H -0.377117 0.650047 0.427060 0.039 Uiso 1 1 calc R U . . .
 C19 C 0.7397(3) 1.03270(16) 0.05290(14) 0.0339(5) Uani 1 1 d . . . . .
 H19 H 0.762894 1.076515 0.082242 0.041 Uiso 1 1 calc R U . . .
 C24 C 0.3552(2) 0.92220(16) 0.34966(13) 0.0300(4) Uani 1 1 d . . . . .
 H24 H 0.289609 0.916384 0.404741 0.036 Uiso 1 1 calc R U . . .
 C8 C 0.5682(3) 0.70344(17) -0.16683(13) 0.0341(5) Uani 1 1 d . . . . .
 H8 H 0.544044 0.660024 -0.196269 0.041 Uiso 1 1 calc R U . . .
 C7 C 0.4973(2) 0.69151(15) -0.07949(13) 0.0272(4) Uani 1 1 d . . . . .
 C22 C 0.5586(2) 1.00732(15) 0.23498(14) 0.0302(4) Uani 1 1 d . . . . .
 H22 H 0.633487 1.057627 0.213242 0.036 Uiso 1 1 calc R U . . .
 C9 C 0.6717(3) 0.77738(18) -0.20946(13) 0.0350(5) Uani 1 1 d . . . . .
 H9 H 0.719726 0.783981 -0.268140 0.042 Uiso 1 1 calc R U . . .
 C23 C 0.4673(3) 0.99549(16) 0.31588(14) 0.0328(5) Uani 1 1 d . . . . .
 H23 H 0.480254 1.037436 0.349452 0.039 Uiso 1 1 calc R U . . .
 C18 C 0.8139(3) 1.04193(17) -0.03129(15) 0.0374(5) Uani 1 1 d . . . . .
 H18 H 0.887903 1.092224 -0.059343 0.045 Uiso 1 1 calc R U . . .
 C5 C 0.3428(3) 0.54265(17) -0.06350(14) 0.0351(5) Uani 1 1 d . . . . .
 H5 H 0.382567 0.545203 -0.122310 0.042 Uiso 1 1 calc R U . . .
 C29 C -0.1598(3) 0.82161(17) 0.28325(16) 0.0388(5) Uani 1 1 d . . . . .
 H29 H -0.162598 0.888720 0.251803 0.047 Uiso 1 1 calc R U . . .
 C30 C -0.2891(3) 0.77641(18) 0.34259(16) 0.0374(5) Uani 1 1 d . . . . .
 H30 H -0.379307 0.813448 0.351717 0.045 Uiso 1 1 calc R U . . .
 C4 C 0.2416(3) 0.47058(19) -0.01346(16) 0.0415(6) Uani 1 1 d . . . . .
 H4 H 0.211063 0.424013 -0.037817 0.050 Uiso 1 1 calc R U . . .
 C3 C 0.1825(3) 0.46470(18) 0.07348(15) 0.0411(6) Uani 1 1 d . . . . .
 H3 H 0.112979 0.413725 0.108078 0.049 Uiso 1 1 calc R U . . .
 C54 C 0.0114(4) -0.2527(2) 0.9817(2) 0.0627(9) Uani 1 1 d . . . . .
 N5 N -0.0438(5) -0.2566(3) 1.0514(3) 0.0987(12) Uani 1 1 d . . . . .
 C53 C 0.0784(4) -0.2476(3) 0.8942(3) 0.0756(10) Uani 1 1 d . . . . .
 H53A H 0.009246 -0.214721 0.859083 0.113 Uiso 1 1 calc R U . . .
 H53B H 0.099111 -0.314507 0.887548 0.113 Uiso 1 1 calc R U . . .
 H53C H 0.172936 -0.210174 0.875688 0.113 Uiso 1 1 calc R U . . .

loop_
  _atom_site_aniso_label
  _atom_site_aniso_U_11
  _atom_site_aniso_U_22
  _atom_site_aniso_U_33
  _atom_site_aniso_U_23
  _atom_site_aniso_U_13
  _atom_site_aniso_U_12
 Cu1 0.02641(13) 0.02196(12) 0.01911(12) -0.00447(9) -0.00124(9) -0.00534(9)
 P1 0.0384(3) 0.0369(3) 0.0442(4) -0.0163(3) 0.0016(3) 0.0009(3)
 F3 0.0540(9) 0.0487(9) 0.0644(10) -0.0308(8) 0.0215(8) -0.0123(7)
 F5 0.0426(8) 0.0581(10) 0.0731(11) -0.0341(9) -0.0123(8) -0.0004(7)
 F4 0.0451(9) 0.0507(9) 0.0826(12) -0.0312(9) 0.0029(8) -0.0151(7)
 N3 0.0237(8) 0.0226(8) 0.0206(7) -0.0071(6) -0.0052(6) -0.0008(6)
 N4 0.0220(8) 0.0216(8) 0.0178(7) -0.0074(6) -0.0026(6) -0.0016(6)
 N1 0.0249(8) 0.0244(8) 0.0203(7) -0.0078(6) -0.0039(6) -0.0038(6)
 N2 0.0220(8) 0.0216(8) 0.0202(7) -0.0057(6) -0.0046(6) -0.0009(6)
 F6 0.0836(13) 0.0774(12) 0.0468(9) -0.0321(9) -0.0019(9) 0.0049(10)
 F1 0.1210(18) 0.0411(10) 0.0690(12) -0.0068(9) 0.0347(12) -0.0204(10)
 C40 0.0242(9) 0.0231(9) 0.0161(8) -0.0080(7) -0.0035(7) -0.0015(7)
 C41 0.0256(9) 0.0231(9) 0.0160(8) -0.0079(7) -0.0023(7) -0.0013(7)
 C26 0.0256(9) 0.0214(9) 0.0224(9) -0.0073(7) -0.0070(7) 0.0020(7)
 C39 0.0232(9) 0.0225(9) 0.0173(8) -0.0082(7) -0.0038(7) -0.0018(7)
 C46 0.0281(10) 0.0257(9) 0.0184(8) -0.0092(7) -0.0030(7) 0.0012(8)
 C37 0.0263(9) 0.0283(10) 0.0176(8) -0.0075(7) -0.0036(7) -0.0050(8)
 C47 0.0261(9) 0.0276(10) 0.0198(9) -0.0108(7) -0.0051(7) 0.0010(8)
 C13 0.0213(9) 0.0233(9) 0.0192(8) -0.0061(7) -0.0039(7) -0.0011(7)
 C21 0.0276(10) 0.0197(9) 0.0274(10) -0.0063(7) -0.0086(8) 0.0010(7)
 C42 0.0288(10) 0.0241(9) 0.0182(8) -0.0069(7) -0.0027(7) -0.0027(8)
 C27 0.0245(9) 0.0279(10) 0.0247(9) -0.0113(8) -0.0087(7) 0.0019(8)
 C38 0.0233(9) 0.0270(9) 0.0161(8) -0.0085(7) -0.0039(7) -0.0031(7)
 C25 0.0258(10) 0.0278(10) 0.0246(9) -0.0082(8) -0.0036(8) -0.0006(8)
 C20 0.0266(10) 0.0213(9) 0.0272(10) -0.0047(7) -0.0072(8) -0.0013(7)
 C52 0.0222(9) 0.0280(9) 0.0186(8) -0.0110(7) -0.0031(7) -0.0011(7)
 C10 0.0284(10) 0.0368(11) 0.0233(10) -0.0054(8) 0.0008(8) -0.0052(9)
 C11 0.0231(9) 0.0279(10) 0.0221(9) -0.0054(8) -0.0032(7) -0.0003(7)
 C15 0.0224(9) 0.0204(9) 0.0226(9) -0.0036(7) -0.0046(7) -0.0010(7)
 C16 0.0238(9) 0.0246(9) 0.0245(9) -0.0037(8) -0.0045(7) -0.0011(7)
 C51 0.0263(10) 0.0277(10) 0.0224(9) -0.0098(8) -0.0041(7) -0.0039(8)
 C14 0.0210(9) 0.0210(9) 0.0200(9) -0.0053(7) -0.0047(7) -0.0004(7)
 C33 0.0224(9) 0.0333(10) 0.0204(9) -0.0120(8) -0.0052(7) -0.0022(8)
 C32 0.0250(9) 0.0313(10) 0.0233(9) -0.0128(8) -0.0082(7) 0.0014(8)
 C50 0.0242(10) 0.0398(11) 0.0246(9) -0.0153(8) -0.0027(8) -0.0073(8)
 C6 0.0296(10) 0.0318(10) 0.0241(10) -0.0118(8) -0.0050(8) -0.0038(8)
 C1 0.0259(10) 0.0292(10) 0.0236(9) -0.0094(8) -0.0045(8) -0.0051(8)
 C34 0.0217(9) 0.0435(12) 0.0258(10) -0.0114(9) -0.0041(8) -0.0019(8)
 F2 0.1024(18) 0.1127(19) 0.125(2) -0.0526(16) -0.0658(16) 0.0615(15)
 C12 0.0216(9) 0.0273(10) 0.0196(9) -0.0065(7) -0.0037(7) 0.0001(7)
 C35 0.0253(10) 0.0429(12) 0.0256(10) -0.0043(9) -0.0014(8) -0.0090(9)
 C48 0.0276(10) 0.0325(10) 0.0260(10) -0.0126(8) -0.0058(8) 0.0048(8)
 C36 0.0308(11) 0.0315(11) 0.0235(10) -0.0039(8) -0.0027(8) -0.0074(8)
 C45 0.0341(11) 0.0286(10) 0.0250(10) -0.0073(8) -0.0009(8) 0.0067(8)
 C2 0.0381(12) 0.0366(12) 0.0259(10) -0.0127(9) 0.0000(9) -0.0124(9)
 C28 0.0312(11) 0.0281(10) 0.0365(11) -0.0080(9) -0.0099(9) 0.0007(8)
 C17 0.0319(11) 0.0317(11) 0.0245(10) -0.0024(8) 0.0008(8) -0.0072(9)
 C44 0.0454(13) 0.0226(10) 0.0271(10) -0.0038(8) 0.0005(9) 0.0037(9)
 C49 0.0231(10) 0.0428(12) 0.0291(10) -0.0184(9) -0.0062(8) 0.0033(8)
 C43 0.0360(11) 0.0250(10) 0.0244(10) -0.0048(8) 0.0012(8) -0.0045(8)
 C31 0.0245(10) 0.0424(12) 0.0333(11) -0.0164(9) -0.0077(8) 0.0037(9)
 C19 0.0378(12) 0.0289(11) 0.0350(11) -0.0093(9) -0.0054(9) -0.0107(9)
 C24 0.0323(11) 0.0337(11) 0.0252(10) -0.0128(8) -0.0046(8) 0.0041(9)
 C8 0.0377(12) 0.0429(12) 0.0239(10) -0.0152(9) -0.0034(9) -0.0049(10)
 C7 0.0280(10) 0.0320(10) 0.0224(9) -0.0099(8) -0.0044(8) -0.0017(8)
 C22 0.0362(11) 0.0237(10) 0.0334(11) -0.0095(8) -0.0110(9) -0.0023(8)
 C9 0.0361(12) 0.0467(13) 0.0192(9) -0.0107(9) 0.0017(8) -0.0037(10)
 C23 0.0430(12) 0.0278(10) 0.0337(11) -0.0160(9) -0.0126(9) 0.0026(9)
 C18 0.0357(12) 0.0317(11) 0.0392(12) -0.0038(9) -0.0016(10) -0.0144(9)
 C5 0.0400(12) 0.0421(12) 0.0268(10) -0.0163(9) -0.0047(9) -0.0086(10)
 C29 0.0390(12) 0.0313(11) 0.0487(14) -0.0107(10) -0.0173(11) 0.0075(9)
 C30 0.0305(11) 0.0419(13) 0.0454(13) -0.0184(11) -0.0151(10) 0.0130(9)
 C4 0.0495(14) 0.0431(13) 0.0382(12) -0.0208(10) -0.0075(11) -0.0143(11)
 C3 0.0476(14) 0.0417(13) 0.0344(12) -0.0145(10) -0.0004(10) -0.0222(11)
 C54 0.084(2) 0.0338(14) 0.073(2) 0.0053(14) -0.0414(19) -0.0153(14)
 N5 0.145(4) 0.066(2) 0.077(2) 0.0029(18) -0.031(2) -0.022(2)
 C53 0.082(2) 0.071(2) 0.084(3) -0.0188(19) -0.036(2) -0.0165(19)

_geom_special_details
;
 All esds (except the esd in the dihedral angle between two l.s. planes)
 are estimated using the full covariance matrix.  The cell esds are taken
 into account individually in the estimation of esds in distances, angles
 and torsion angles; correlations between esds in cell parameters are only
 used when they are defined by crystal symmetry.  An approximate (isotropic)
 treatment of cell esds is used for estimating esds involving l.s. planes.
;
loop_
  _geom_bond_atom_site_label_1
  _geom_bond_atom_site_label_2
  _geom_bond_distance
  _geom_bond_site_symmetry_2
  _geom_bond_publ_flag
 Cu1 N3 1.9947(16) . ?
 Cu1 N4 2.0531(16) . ?
 Cu1 N1 2.0382(16) . ?
 Cu1 N2 1.9998(16) . ?
 P1 F3 1.6067(16) . ?
 P1 F5 1.6114(18) . ?
 P1 F4 1.6046(17) . ?
 P1 F6 1.5948(17) . ?
 P1 F1 1.5747(19) . ?
 P1 F2 1.566(2) . ?
 N3 C39 1.324(2) . ?
 N3 C27 1.384(2) . ?
 N4 C40 1.318(2) . ?
 N4 C52 1.387(2) . ?
 N1 C13 1.316(2) . ?
 N1 C1 1.385(2) . ?
 N2 C26 1.387(2) . ?
 N2 C14 1.324(2) . ?
 C40 C41 1.429(3) . ?
 C40 C39 1.467(3) . ?
 C41 C46 1.420(3) . ?
 C41 C42 1.422(3) . ?
 C26 C21 1.414(3) . ?
 C26 C25 1.410(3) . ?
 C39 C38 1.427(3) . ?
 C46 C47 1.446(3) . ?
 C46 C45 1.407(3) . ?
 C37 C42 1.478(3) . ?
 C37 C38 1.420(3) . ?
 C37 C36 1.385(3) . ?
 C47 C52 1.414(3) . ?
 C47 C48 1.415(3) . ?
 C13 C14 1.468(3) . ?
 C13 C12 1.428(3) . ?
 C21 C20 1.448(3) . ?
 C21 C22 1.409(3) . ?
 C42 C43 1.382(3) . ?
 C27 C32 1.410(3) . ?
 C27 C28 1.410(3) . ?
 C38 C33 1.418(3) . ?
 C25 H25 0.9500 . ?
 C25 C24 1.373(3) . ?
 C20 C15 1.422(3) . ?
 C20 C19 1.405(3) . ?
 C52 C51 1.413(3) . ?
 C10 H10 0.9500 . ?
 C10 C11 1.389(3) . ?
 C10 C9 1.397(3) . ?
 C11 C16 1.475(3) . ?
 C11 C12 1.420(3) . ?
 C15 C16 1.423(3) . ?
 C15 C14 1.427(3) . ?
 C16 C17 1.386(3) . ?
 C51 H51 0.9500 . ?
 C51 C50 1.378(3) . ?
 C33 C32 1.444(3) . ?
 C33 C34 1.404(3) . ?
 C32 C31 1.413(3) . ?
 C50 H50 0.9500 . ?
 C50 C49 1.398(3) . ?
 C6 C1 1.413(3) . ?
 C6 C7 1.446(3) . ?
 C6 C5 1.417(3) . ?
 C1 C2 1.405(3) . ?
 C34 H34 0.9500 . ?
 C34 C35 1.371(3) . ?
 C12 C7 1.416(3) . ?
 C35 H35 0.9500 . ?
 C35 C36 1.401(3) . ?
 C48 H48 0.9500 . ?
 C48 C49 1.373(3) . ?
 C36 H36 0.9500 . ?
 C45 H45 0.9500 . ?
 C45 C44 1.370(3) . ?
 C2 H2 0.9500 . ?
 C2 C3 1.373(3) . ?
 C28 H28 0.9500 . ?
 C28 C29 1.372(3) . ?
 C17 H17 0.9500 . ?
 C17 C18 1.396(3) . ?
 C44 H44 0.9500 . ?
 C44 C43 1.398(3) . ?
 C49 H49 0.9500 . ?
 C43 H43 0.9500 . ?
 C31 H31 0.9500 . ?
 C31 C30 1.368(3) . ?
 C19 H19 0.9500 . ?
 C19 C18 1.375(3) . ?
 C24 H24 0.9500 . ?
 C24 C23 1.403(3) . ?
 C8 H8 0.9500 . ?
 C8 C7 1.409(3) . ?
 C8 C9 1.370(3) . ?
 C22 H22 0.9500 . ?
 C22 C23 1.372(3) . ?
 C9 H9 0.9500 . ?
 C23 H23 0.9500 . ?
 C18 H18 0.9500 . ?
 C5 H5 0.9500 . ?
 C5 C4 1.363(3) . ?
 C29 H29 0.9500 . ?
 C29 C30 1.398(3) . ?
 C30 H30 0.9500 . ?
 C4 H4 0.9500 . ?
 C4 C3 1.399(3) . ?
 C3 H3 0.9500 . ?
 C54 N5 1.135(5) . ?
 C54 C53 1.420(5) . ?
 C53 H53A 0.9800 . ?
 C53 H53B 0.9800 . ?
 C53 H53C 0.9800 . ?

loop_
  _geom_angle_atom_site_label_1
  _geom_angle_atom_site_label_2
  _geom_angle_atom_site_label_3
  _geom_angle
  _geom_angle_site_symmetry_1
  _geom_angle_site_symmetry_3
  _geom_angle_publ_flag
 N3 Cu1 N4 81.19(6) . . ?
 N3 Cu1 N1 124.96(6) . . ?
 N3 Cu1 N2 136.87(6) . . ?
 N1 Cu1 N4 108.19(6) . . ?
 N2 Cu1 N4 126.61(6) . . ?
 N2 Cu1 N1 81.12(6) . . ?
 F3 P1 F5 88.58(10) . . ?
 F4 P1 F3 89.72(9) . . ?
 F4 P1 F5 87.44(10) . . ?
 F6 P1 F3 177.50(11) . . ?
 F6 P1 F5 89.07(10) . . ?
 F6 P1 F4 89.32(10) . . ?
 F1 P1 F3 89.31(10) . . ?
 F1 P1 F5 89.23(12) . . ?
 F1 P1 F4 176.56(13) . . ?
 F1 P1 F6 91.51(11) . . ?
 F2 P1 F3 90.10(12) . . ?
 F2 P1 F5 176.62(14) . . ?
 F2 P1 F4 89.44(14) . . ?
 F2 P1 F6 92.20(13) . . ?
 F2 P1 F1 93.86(16) . . ?
 C39 N3 Cu1 113.19(12) . . ?
 C39 N3 C27 118.63(16) . . ?
 C27 N3 Cu1 128.16(13) . . ?
 C40 N4 Cu1 111.12(12) . . ?
 C40 N4 C52 118.92(16) . . ?
 C52 N4 Cu1 128.64(12) . . ?
 C13 N1 Cu1 112.15(12) . . ?
 C13 N1 C1 118.85(16) . . ?
 C1 N1 Cu1 128.74(13) . . ?
 C26 N2 Cu1 127.75(13) . . ?
 C14 N2 Cu1 113.06(12) . . ?
 C14 N2 C26 118.62(16) . . ?
 N4 C40 C41 124.29(17) . . ?
 N4 C40 C39 116.15(16) . . ?
 C41 C40 C39 119.56(16) . . ?
 C46 C41 C40 118.12(17) . . ?
 C46 C41 C42 121.13(17) . . ?
 C42 C41 C40 120.74(17) . . ?
 N2 C26 C21 122.02(17) . . ?
 N2 C26 C25 117.69(17) . . ?
 C25 C26 C21 120.29(17) . . ?
 N3 C39 C40 116.17(16) . . ?
 N3 C39 C38 124.17(17) . . ?
 C38 C39 C40 119.66(17) . . ?
 C41 C46 C47 117.93(17) . . ?
 C45 C46 C41 118.28(18) . . ?
 C45 C46 C47 123.78(18) . . ?
 C38 C37 C42 119.86(17) . . ?
 C36 C37 C42 122.22(18) . . ?
 C36 C37 C38 117.91(18) . . ?
 C52 C47 C46 118.89(17) . . ?
 C52 C47 C48 118.07(18) . . ?
 C48 C47 C46 123.04(18) . . ?
 N1 C13 C14 116.14(16) . . ?
 N1 C13 C12 124.40(17) . . ?
 C12 C13 C14 119.45(17) . . ?
 C26 C21 C20 118.70(17) . . ?
 C22 C21 C26 117.71(18) . . ?
 C22 C21 C20 123.57(18) . . ?
 C41 C42 C37 119.21(17) . . ?
 C43 C42 C41 118.05(18) . . ?
 C43 C42 C37 122.72(18) . . ?
 N3 C27 C32 122.11(18) . . ?
 N3 C27 C28 117.42(18) . . ?
 C32 C27 C28 120.45(18) . . ?
 C37 C38 C39 120.46(17) . . ?
 C33 C38 C39 118.00(17) . . ?
 C33 C38 C37 121.53(17) . . ?
 C26 C25 H25 119.8 . . ?
 C24 C25 C26 120.43(19) . . ?
 C24 C25 H25 119.8 . . ?
 C15 C20 C21 117.96(17) . . ?
 C19 C20 C21 124.04(18) . . ?
 C19 C20 C15 117.99(18) . . ?
 N4 C52 C47 121.83(17) . . ?
 N4 C52 C51 117.87(17) . . ?
 C51 C52 C47 120.30(18) . . ?
 C11 C10 H10 119.5 . . ?
 C11 C10 C9 120.97(19) . . ?
 C9 C10 H10 119.5 . . ?
 C10 C11 C16 122.34(18) . . ?
 C10 C11 C12 117.86(18) . . ?
 C12 C11 C16 119.80(17) . . ?
 C20 C15 C16 121.32(17) . . ?
 C20 C15 C14 118.08(17) . . ?
 C16 C15 C14 120.58(17) . . ?
 C15 C16 C11 119.49(17) . . ?
 C17 C16 C11 122.51(18) . . ?
 C17 C16 C15 118.00(18) . . ?
 C52 C51 H51 119.9 . . ?
 C50 C51 C52 120.13(19) . . ?
 C50 C51 H51 119.9 . . ?
 N2 C14 C13 115.83(16) . . ?
 N2 C14 C15 124.31(17) . . ?
 C15 C14 C13 119.86(16) . . ?
 C38 C33 C32 118.07(17) . . ?
 C34 C33 C38 118.02(19) . . ?
 C34 C33 C32 123.90(18) . . ?
 C27 C32 C33 118.76(17) . . ?
 C27 C32 C31 117.62(19) . . ?
 C31 C32 C33 123.61(19) . . ?
 C51 C50 H50 120.1 . . ?
 C51 C50 C49 119.73(19) . . ?
 C49 C50 H50 120.1 . . ?
 C1 C6 C7 118.75(18) . . ?
 C1 C6 C5 117.69(19) . . ?
 C5 C6 C7 123.56(18) . . ?
 N1 C1 C6 121.91(17) . . ?
 N1 C1 C2 117.88(17) . . ?
 C2 C1 C6 120.21(18) . . ?
 C33 C34 H34 119.8 . . ?
 C35 C34 C33 120.5(2) . . ?
 C35 C34 H34 119.8 . . ?
 C11 C12 C13 120.71(17) . . ?
 C7 C12 C13 118.00(17) . . ?
 C7 C12 C11 121.29(17) . . ?
 C34 C35 H35 119.4 . . ?
 C34 C35 C36 121.25(19) . . ?
 C36 C35 H35 119.4 . . ?
 C47 C48 H48 119.7 . . ?
 C49 C48 C47 120.62(19) . . ?
 C49 C48 H48 119.7 . . ?
 C37 C36 C35 120.8(2) . . ?
 C37 C36 H36 119.6 . . ?
 C35 C36 H36 119.6 . . ?
 C46 C45 H45 119.9 . . ?
 C44 C45 C46 120.2(2) . . ?
 C44 C45 H45 119.9 . . ?
 C1 C2 H2 119.9 . . ?
 C3 C2 C1 120.3(2) . . ?
 C3 C2 H2 119.9 . . ?
 C27 C28 H28 119.9 . . ?
 C29 C28 C27 120.2(2) . . ?
 C29 C28 H28 119.9 . . ?
 C16 C17 H17 119.6 . . ?
 C16 C17 C18 120.88(19) . . ?
 C18 C17 H17 119.6 . . ?
 C45 C44 H44 119.3 . . ?
 C45 C44 C43 121.43(19) . . ?
 C43 C44 H44 119.3 . . ?
 C50 C49 H49 119.4 . . ?
 C48 C49 C50 121.16(19) . . ?
 C48 C49 H49 119.4 . . ?
 C42 C43 C44 120.88(19) . . ?
 C42 C43 H43 119.6 . . ?
 C44 C43 H43 119.6 . . ?
 C32 C31 H31 119.4 . . ?
 C30 C31 C32 121.1(2) . . ?
 C30 C31 H31 119.4 . . ?
 C20 C19 H19 119.7 . . ?
 C18 C19 C20 120.5(2) . . ?
 C18 C19 H19 119.7 . . ?
 C25 C24 H24 120.3 . . ?
 C25 C24 C23 119.49(19) . . ?
 C23 C24 H24 120.3 . . ?
 C7 C8 H8 119.9 . . ?
 C9 C8 H8 119.9 . . ?
 C9 C8 C7 120.3(2) . . ?
 C12 C7 C6 118.06(17) . . ?
 C8 C7 C6 123.60(19) . . ?
 C8 C7 C12 118.34(19) . . ?
 C21 C22 H22 119.4 . . ?
 C23 C22 C21 121.1(2) . . ?
 C23 C22 H22 119.4 . . ?
 C10 C9 H9 119.4 . . ?
 C8 C9 C10 121.27(19) . . ?
 C8 C9 H9 119.4 . . ?
 C24 C23 H23 119.6 . . ?
 C22 C23 C24 120.81(19) . . ?
 C22 C23 H23 119.6 . . ?
 C17 C18 H18 119.4 . . ?
 C19 C18 C17 121.3(2) . . ?
 C19 C18 H18 119.4 . . ?
 C6 C5 H5 119.4 . . ?
 C4 C5 C6 121.3(2) . . ?
 C4 C5 H5 119.4 . . ?
 C28 C29 H29 120.2 . . ?
 C28 C29 C30 119.7(2) . . ?
 C30 C29 H29 120.2 . . ?
 C31 C30 C29 120.9(2) . . ?
 C31 C30 H30 119.6 . . ?
 C29 C30 H30 119.6 . . ?
 C5 C4 H4 119.8 . . ?
 C5 C4 C3 120.5(2) . . ?
 C3 C4 H4 119.8 . . ?
 C2 C3 C4 120.1(2) . . ?
 C2 C3 H3 120.0 . . ?
 C4 C3 H3 120.0 . . ?
 N5 C54 C53 179.2(4) . . ?
 C54 C53 H53A 109.5 . . ?
 C54 C53 H53B 109.5 . . ?
 C54 C53 H53C 109.5 . . ?
 H53A C53 H53B 109.5 . . ?
 H53A C53 H53C 109.5 . . ?
 H53B C53 H53C 109.5 . . ?

loop_
  _geom_torsion_atom_site_label_1
  _geom_torsion_atom_site_label_2
  _geom_torsion_atom_site_label_3
  _geom_torsion_atom_site_label_4
  _geom_torsion
  _geom_torsion_site_symmetry_1
  _geom_torsion_site_symmetry_2
  _geom_torsion_site_symmetry_3
  _geom_torsion_site_symmetry_4
  _geom_torsion_publ_flag
 Cu1 N3 C39 C40 7.0(2) . . . . ?
 Cu1 N3 C39 C38 -173.90(14) . . . . ?
 Cu1 N3 C27 C32 178.23(13) . . . . ?
 Cu1 N3 C27 C28 -3.1(3) . . . . ?
 Cu1 N4 C40 C41 166.88(14) . . . . ?
 Cu1 N4 C40 C39 -13.53(19) . . . . ?
 Cu1 N4 C52 C47 -163.97(13) . . . . ?
 Cu1 N4 C52 C51 15.4(2) . . . . ?
 Cu1 N1 C13 C14 -7.6(2) . . . . ?
 Cu1 N1 C13 C12 173.45(15) . . . . ?
 Cu1 N1 C1 C6 -173.81(15) . . . . ?
 Cu1 N1 C1 C2 6.8(3) . . . . ?
 Cu1 N2 C26 C21 164.55(14) . . . . ?
 Cu1 N2 C26 C25 -15.8(3) . . . . ?
 Cu1 N2 C14 C13 11.0(2) . . . . ?
 Cu1 N2 C14 C15 -169.05(15) . . . . ?
 N3 C39 C38 C37 173.70(17) . . . . ?
 N3 C39 C38 C33 -5.0(3) . . . . ?
 N3 C27 C32 C33 -4.0(3) . . . . ?
 N3 C27 C32 C31 177.18(17) . . . . ?
 N3 C27 C28 C29 -177.0(2) . . . . ?
 N4 C40 C41 C46 -0.3(3) . . . . ?
 N4 C40 C41 C42 -179.06(17) . . . . ?
 N4 C40 C39 N3 4.8(2) . . . . ?
 N4 C40 C39 C38 -174.35(16) . . . . ?
 N4 C52 C51 C50 -178.96(17) . . . . ?
 N1 C13 C14 N2 -2.2(3) . . . . ?
 N1 C13 C14 C15 177.92(17) . . . . ?
 N1 C13 C12 C11 -177.75(18) . . . . ?
 N1 C13 C12 C7 1.6(3) . . . . ?
 N1 C1 C2 C3 179.5(2) . . . . ?
 N2 C26 C21 C20 4.2(3) . . . . ?
 N2 C26 C21 C22 -176.83(18) . . . . ?
 N2 C26 C25 C24 179.18(18) . . . . ?
 C40 N4 C52 C47 1.7(3) . . . . ?
 C40 N4 C52 C51 -179.00(16) . . . . ?
 C40 C41 C46 C47 1.2(3) . . . . ?
 C40 C41 C46 C45 -177.74(17) . . . . ?
 C40 C41 C42 C37 -5.9(3) . . . . ?
 C40 C41 C42 C43 175.97(18) . . . . ?
 C40 C39 C38 C37 -7.2(3) . . . . ?
 C40 C39 C38 C33 174.16(16) . . . . ?
 C41 C40 C39 N3 -175.56(16) . . . . ?
 C41 C40 C39 C38 5.3(3) . . . . ?
 C41 C46 C47 C52 -0.7(3) . . . . ?
 C41 C46 C47 C48 -179.99(17) . . . . ?
 C41 C46 C45 C44 1.0(3) . . . . ?
 C41 C42 C43 C44 2.5(3) . . . . ?
 C26 N2 C14 C13 -176.96(16) . . . . ?
 C26 N2 C14 C15 2.9(3) . . . . ?
 C26 C21 C20 C15 0.8(3) . . . . ?
 C26 C21 C20 C19 179.7(2) . . . . ?
 C26 C21 C22 C23 -2.8(3) . . . . ?
 C26 C25 C24 C23 -2.0(3) . . . . ?
 C39 N3 C27 C32 0.1(3) . . . . ?
 C39 N3 C27 C28 178.81(17) . . . . ?
 C39 C40 C41 C46 -179.88(16) . . . . ?
 C39 C40 C41 C42 1.4(3) . . . . ?
 C39 C38 C33 C32 0.8(3) . . . . ?
 C39 C38 C33 C34 179.95(17) . . . . ?
 C46 C41 C42 C37 175.37(17) . . . . ?
 C46 C41 C42 C43 -2.8(3) . . . . ?
 C46 C47 C52 N4 -0.8(3) . . . . ?
 C46 C47 C52 C51 179.91(17) . . . . ?
 C46 C47 C48 C49 179.79(18) . . . . ?
 C46 C45 C44 C43 -1.3(3) . . . . ?
 C37 C42 C43 C44 -175.55(19) . . . . ?
 C37 C38 C33 C32 -177.81(17) . . . . ?
 C37 C38 C33 C34 1.3(3) . . . . ?
 C47 C46 C45 C44 -177.83(19) . . . . ?
 C47 C52 C51 C50 0.4(3) . . . . ?
 C47 C48 C49 C50 0.2(3) . . . . ?
 C13 N1 C1 C6 -0.2(3) . . . . ?
 C13 N1 C1 C2 -179.59(19) . . . . ?
 C13 C12 C7 C6 -0.5(3) . . . . ?
 C13 C12 C7 C8 -179.80(19) . . . . ?
 C21 C26 C25 C24 -1.2(3) . . . . ?
 C21 C20 C15 C16 177.76(18) . . . . ?
 C21 C20 C15 C14 -3.8(3) . . . . ?
 C21 C20 C19 C18 -178.0(2) . . . . ?
 C21 C22 C23 C24 -0.3(3) . . . . ?
 C42 C41 C46 C47 179.93(17) . . . . ?
 C42 C41 C46 C45 1.0(3) . . . . ?
 C42 C37 C38 C39 2.6(3) . . . . ?
 C42 C37 C38 C33 -178.78(16) . . . . ?
 C42 C37 C36 C35 177.68(19) . . . . ?
 C27 N3 C39 C40 -174.66(15) . . . . ?
 C27 N3 C39 C38 4.5(3) . . . . ?
 C27 C32 C31 C30 0.1(3) . . . . ?
 C27 C28 C29 C30 -0.6(3) . . . . ?
 C38 C37 C42 C41 4.0(3) . . . . ?
 C38 C37 C42 C43 -177.99(18) . . . . ?
 C38 C37 C36 C35 -1.2(3) . . . . ?
 C38 C33 C32 C27 3.3(3) . . . . ?
 C38 C33 C32 C31 -177.92(18) . . . . ?
 C38 C33 C34 C35 -1.7(3) . . . . ?
 C25 C26 C21 C20 -175.38(18) . . . . ?
 C25 C26 C21 C22 3.6(3) . . . . ?
 C25 C24 C23 C22 2.8(3) . . . . ?
 C20 C21 C22 C23 176.1(2) . . . . ?
 C20 C15 C16 C11 -179.56(18) . . . . ?
 C20 C15 C16 C17 0.6(3) . . . . ?
 C20 C15 C14 N2 2.0(3) . . . . ?
 C20 C15 C14 C13 -178.08(17) . . . . ?
 C20 C19 C18 C17 0.0(4) . . . . ?
 C52 N4 C40 C41 -1.1(3) . . . . ?
 C52 N4 C40 C39 178.45(15) . . . . ?
 C52 C47 C48 C49 0.5(3) . . . . ?
 C52 C51 C50 C49 0.3(3) . . . . ?
 C10 C11 C16 C15 177.91(19) . . . . ?
 C10 C11 C16 C17 -2.3(3) . . . . ?
 C10 C11 C12 C13 179.34(19) . . . . ?
 C10 C11 C12 C7 0.1(3) . . . . ?
 C11 C10 C9 C8 0.5(4) . . . . ?
 C11 C16 C17 C18 -179.5(2) . . . . ?
 C11 C12 C7 C6 178.78(19) . . . . ?
 C11 C12 C7 C8 -0.5(3) . . . . ?
 C15 C20 C19 C18 0.9(3) . . . . ?
 C15 C16 C17 C18 0.3(3) . . . . ?
 C16 C11 C12 C13 -0.9(3) . . . . ?
 C16 C11 C12 C7 179.77(18) . . . . ?
 C16 C15 C14 N2 -179.51(18) . . . . ?
 C16 C15 C14 C13 0.4(3) . . . . ?
 C16 C17 C18 C19 -0.6(4) . . . . ?
 C51 C50 C49 C48 -0.5(3) . . . . ?
 C14 N2 C26 C21 -6.1(3) . . . . ?
 C14 N2 C26 C25 173.50(17) . . . . ?
 C14 C13 C12 C11 3.4(3) . . . . ?
 C14 C13 C12 C7 -177.34(17) . . . . ?
 C14 C15 C16 C11 2.0(3) . . . . ?
 C14 C15 C16 C17 -177.77(19) . . . . ?
 C33 C32 C31 C30 -178.7(2) . . . . ?
 C33 C34 C35 C36 0.7(3) . . . . ?
 C32 C27 C28 C29 1.8(3) . . . . ?
 C32 C33 C34 C35 177.39(19) . . . . ?
 C32 C31 C30 C29 1.0(3) . . . . ?
 C6 C1 C2 C3 0.1(4) . . . . ?
 C6 C5 C4 C3 -0.6(4) . . . . ?
 C1 N1 C13 C14 177.73(17) . . . . ?
 C1 N1 C13 C12 -1.2(3) . . . . ?
 C1 C6 C7 C12 -0.7(3) . . . . ?
 C1 C6 C7 C8 178.5(2) . . . . ?
 C1 C6 C5 C4 0.1(4) . . . . ?
 C1 C2 C3 C4 -0.6(4) . . . . ?
 C34 C33 C32 C27 -175.77(18) . . . . ?
 C34 C33 C32 C31 3.0(3) . . . . ?
 C34 C35 C36 C37 0.8(3) . . . . ?
 C12 C13 C14 N2 176.81(17) . . . . ?
 C12 C13 C14 C15 -3.1(3) . . . . ?
 C12 C11 C16 C15 -1.8(3) . . . . ?
 C12 C11 C16 C17 178.00(19) . . . . ?
 C48 C47 C52 N4 178.58(16) . . . . ?
 C48 C47 C52 C51 -0.7(3) . . . . ?
 C36 C37 C42 C41 -174.86(18) . . . . ?
 C36 C37 C42 C43 3.2(3) . . . . ?
 C36 C37 C38 C39 -178.50(17) . . . . ?
 C36 C37 C38 C33 0.1(3) . . . . ?
 C45 C46 C47 C52 178.19(18) . . . . ?
 C45 C46 C47 C48 -1.1(3) . . . . ?
 C45 C44 C43 C42 -0.5(3) . . . . ?
 C28 C27 C32 C33 177.39(18) . . . . ?
 C28 C27 C32 C31 -1.5(3) . . . . ?
 C28 C29 C30 C31 -0.7(4) . . . . ?
 C19 C20 C15 C16 -1.2(3) . . . . ?
 C19 C20 C15 C14 177.24(18) . . . . ?
 C7 C6 C1 N1 1.1(3) . . . . ?
 C7 C6 C1 C2 -179.5(2) . . . . ?
 C7 C6 C5 C4 179.7(2) . . . . ?
 C7 C8 C9 C10 -0.9(4) . . . . ?
 C22 C21 C20 C15 -178.04(19) . . . . ?
 C22 C21 C20 C19 0.9(3) . . . . ?
 C9 C10 C11 C16 -179.7(2) . . . . ?
 C9 C10 C11 C12 0.0(3) . . . . ?
 C9 C8 C7 C6 -178.3(2) . . . . ?
 C9 C8 C7 C12 0.9(3) . . . . ?
 C5 C6 C1 N1 -179.2(2) . . . . ?
 C5 C6 C1 C2 0.2(3) . . . . ?
 C5 C6 C7 C12 179.6(2) . . . . ?
 C5 C6 C7 C8 -1.1(4) . . . . ?
 C5 C4 C3 C2 0.8(4) . . . . ?

_shelx_res_file
;
TITL deh445_a.res in P-1
    deh445.res
    created by SHELXL-2018/3 at 16:13:22 on 12-Apr-2024
REM Old TITL deh445 in P-1
REM SHELXT solution in P-1: R1 0.108, Rweak 0.010, Alpha 0.072
REM <I/s> 0.000 for 0 systematic absences, Orientation as input
REM Formula found by SHELXT: C54 Cu F6 N5 P
CELL 0.71073 9.1606 14.0928 16.714 74.1 75.446 86.265
ZERR 2 0.0005 0.0007 0.0009 0.002 0.002 0.002
LATT 1
SFAC C H Cu F N P
UNIT 108 62 2 12 10 2

L.S. 200
PLAN  5
SIZE 0.126 0.136 0.145
TEMP -123.15
CONF
BOND
list 4
MORE -1
BOND $H
fmap 2 53
acta
OMIT 1 -2 2
OMIT 1 0 0
OMIT 2 0 1
OMIT 3 -2 3
REM <olex2.extras>
REM <HklSrc "%.\\deh445.hkl">
REM </olex2.extras>

WGHT    0.046300    1.820300
FVAR       0.65648
CU1   3    0.307578    0.672805    0.223394    11.00000    0.02641    0.02196 =
         0.01911   -0.00447   -0.00124   -0.00534
P1    6    0.106807   -0.090392    0.652592    11.00000    0.03841    0.03688 =
         0.04424   -0.01628    0.00164    0.00089
F3    4    0.039046   -0.052531    0.736828    11.00000    0.05402    0.04869 =
         0.06436   -0.03084    0.02154   -0.01229
F5    4    0.248178   -0.134959    0.691818    11.00000    0.04262    0.05814 =
         0.07310   -0.03409   -0.01232   -0.00035
F4    4    0.024208   -0.194749    0.700925    11.00000    0.04510    0.05069 =
         0.08258   -0.03121    0.00290   -0.01510
N3    5    0.112833    0.621296    0.305225    11.00000    0.02374    0.02258 =
         0.02060   -0.00711   -0.00516   -0.00084
N4    5    0.384521    0.543731    0.291947    11.00000    0.02198    0.02164 =
         0.01780   -0.00744   -0.00256   -0.00161
N1    5    0.366072    0.674432    0.097039    11.00000    0.02493    0.02440 =
         0.02035   -0.00781   -0.00388   -0.00381
N2    5    0.416422    0.802268    0.175647    11.00000    0.02205    0.02160 =
         0.02020   -0.00573   -0.00461   -0.00095
F6    4    0.178497   -0.131301    0.571249    11.00000    0.08363    0.07736 =
         0.04676   -0.03207   -0.00185    0.00485
F1    4    0.194867    0.010166    0.608610    11.00000    0.12100    0.04115 =
         0.06900   -0.00682    0.03469   -0.02044
C40   1    0.271706    0.484334    0.339626    11.00000    0.02424    0.02309 =
         0.01611   -0.00803   -0.00349   -0.00152
C41   1    0.288457    0.382465    0.380912    11.00000    0.02565    0.02310 =
         0.01602   -0.00788   -0.00233   -0.00130
C26   1    0.434992    0.869274    0.219617    11.00000    0.02559    0.02139 =
         0.02244   -0.00733   -0.00700    0.00204
C39   1    0.120884    0.528517    0.349952    11.00000    0.02318    0.02248 =
         0.01729   -0.00820   -0.00384   -0.00183
C46   1    0.435956    0.342095    0.369740    11.00000    0.02810    0.02570 =
         0.01844   -0.00923   -0.00298    0.00116
C37   1    0.010374    0.369808    0.445689    11.00000    0.02628    0.02834 =
         0.01755   -0.00751   -0.00358   -0.00501
C47   1    0.560605    0.407156    0.318546    11.00000    0.02612    0.02764 =
         0.01978   -0.01077   -0.00507    0.00101
C13   1    0.462317    0.745675    0.050651    11.00000    0.02132    0.02335 =
         0.01924   -0.00606   -0.00386   -0.00107
C21   1    0.543091    0.946127    0.183536    11.00000    0.02756    0.01971 =
         0.02740   -0.00631   -0.00860    0.00101
C42   1    0.160349    0.323023    0.430311    11.00000    0.02880    0.02408 =
         0.01817   -0.00690   -0.00265   -0.00269
C27   1   -0.024296    0.669283    0.317889    11.00000    0.02451    0.02786 =
         0.02468   -0.01126   -0.00868    0.00191
C38   1   -0.005639    0.471737    0.406736    11.00000    0.02326    0.02704 =
         0.01610   -0.00847   -0.00390   -0.00309
C25   1    0.340986    0.858952    0.302497    11.00000    0.02582    0.02782 =
         0.02463   -0.00822   -0.00355   -0.00062
AFIX  43
H25   2    0.267323    0.807891    0.325856    11.00000   -1.20000
AFIX   0
C20   1    0.629681    0.958978    0.095901    11.00000    0.02658    0.02135 =
         0.02716   -0.00474   -0.00719   -0.00126
C52   1    0.530313    0.506969    0.281429    11.00000    0.02221    0.02798 =
         0.01859   -0.01099   -0.00315   -0.00114
C10   1    0.708075    0.843271   -0.168350    11.00000    0.02835    0.03683 =
         0.02326   -0.00543    0.00076   -0.00520
AFIX  43
H10   2    0.779779    0.894178   -0.199577    11.00000   -1.20000
AFIX   0
C11   1    0.640940    0.835462   -0.082467    11.00000    0.02311    0.02793 =
         0.02211   -0.00544   -0.00322   -0.00033
C15   1    0.599757    0.893992    0.050074    11.00000    0.02236    0.02041 =
         0.02260   -0.00364   -0.00458   -0.00104
C16   1    0.676328    0.904082   -0.037222    11.00000    0.02379    0.02456 =
         0.02450   -0.00367   -0.00446   -0.00112
C51   1    0.649536    0.572454    0.231182    11.00000    0.02629    0.02773 =
         0.02238   -0.00983   -0.00408   -0.00387
AFIX  43
H51   2    0.628578    0.639555    0.206678    11.00000   -1.20000
AFIX   0
C14   1    0.493019    0.816313    0.094760    11.00000    0.02103    0.02105 =
         0.02001   -0.00534   -0.00468   -0.00037
C33   1   -0.147050    0.519695    0.421226    11.00000    0.02239    0.03334 =
         0.02039   -0.01204   -0.00525   -0.00217
C32   1   -0.154829    0.622631    0.376781    11.00000    0.02502    0.03130 =
         0.02330   -0.01275   -0.00817    0.00137
C50   1    0.796164    0.539193    0.217644    11.00000    0.02419    0.03976 =
         0.02462   -0.01530   -0.00270   -0.00733
AFIX  43
H50   2    0.876393    0.583285    0.184045    11.00000   -1.20000
AFIX   0
C6    1    0.389897    0.613840   -0.029473    11.00000    0.02961    0.03184 =
         0.02413   -0.01183   -0.00502   -0.00378
C1    1    0.328381    0.607536    0.058255    11.00000    0.02593    0.02919 =
         0.02362   -0.00944   -0.00454   -0.00507
C34   1   -0.271607    0.463835    0.477041    11.00000    0.02173    0.04350 =
         0.02576   -0.01144   -0.00407   -0.00189
AFIX  43
H34   2   -0.367071    0.494543    0.489083    11.00000   -1.20000
AFIX   0

F2    4   -0.036682   -0.051715    0.618854    11.00000    0.10240    0.11268 =
         0.12548   -0.05263   -0.06579    0.06154
C12   1    0.534306    0.758460   -0.037975    11.00000    0.02162    0.02727 =
         0.01960   -0.00648   -0.00373    0.00013
C35   1   -0.256466    0.365294    0.514290    11.00000    0.02526    0.04285 =
         0.02563   -0.00432   -0.00137   -0.00899
AFIX  43
H35   2   -0.342148    0.328457    0.551425    11.00000   -1.20000
AFIX   0
C48   1    0.712405    0.375385    0.302915    11.00000    0.02756    0.03247 =
         0.02601   -0.01262   -0.00583    0.00483
AFIX  43
H48   2    0.735646    0.308543    0.326789    11.00000   -1.20000
AFIX   0
C36   1   -0.117058    0.317910    0.498627    11.00000    0.03083    0.03147 =
         0.02351   -0.00385   -0.00269   -0.00736
AFIX  43
H36   2   -0.109834    0.249364    0.524624    11.00000   -1.20000
AFIX   0
C45   1    0.452348    0.241018    0.407713    11.00000    0.03408    0.02856 =
         0.02505   -0.00730   -0.00092    0.00668
AFIX  43
H45   2    0.549989    0.212445    0.401968    11.00000   -1.20000
AFIX   0
C2    1    0.224645    0.532474    0.108871    11.00000    0.03812    0.03657 =
         0.02588   -0.01270   -0.00005   -0.01242
AFIX  43
H2    2    0.183540    0.528616    0.167825    11.00000   -1.20000
AFIX   0
C28   1   -0.028966    0.768607    0.270626    11.00000    0.03120    0.02809 =
         0.03654   -0.00804   -0.00986    0.00067
AFIX  43
H28   2    0.058800    0.798921    0.229910    11.00000   -1.20000
AFIX   0
C17   1    0.782644    0.978821   -0.076393    11.00000    0.03189    0.03171 =
         0.02450   -0.00243    0.00082   -0.00724
AFIX  43
H17   2    0.834933    0.987215   -0.134690    11.00000   -1.20000
AFIX   0
C44   1    0.327830    0.183669    0.452968    11.00000    0.04536    0.02258 =
         0.02709   -0.00382    0.00054    0.00371
AFIX  43
H44   2    0.340370    0.115242    0.477270    11.00000   -1.20000
AFIX   0
C49   1    0.826399    0.440264    0.253566    11.00000    0.02312    0.04284 =
         0.02908   -0.01845   -0.00616    0.00331
AFIX  43
H49   2    0.927596    0.417549    0.243650    11.00000   -1.20000
AFIX   0
C43   1    0.182756    0.223675    0.464149    11.00000    0.03604    0.02499 =
         0.02441   -0.00476    0.00122   -0.00446
AFIX  43
H43   2    0.098455    0.182005    0.495427    11.00000   -1.20000
AFIX   0
C31   1   -0.287504    0.679539    0.387713    11.00000    0.02452    0.04241 =
         0.03333   -0.01640   -0.00771    0.00371
AFIX  43
H31   2   -0.377117    0.650047    0.427060    11.00000   -1.20000
AFIX   0
C19   1    0.739657    1.032703    0.052902    11.00000    0.03781    0.02889 =
         0.03495   -0.00928   -0.00544   -0.01073
AFIX  43
H19   2    0.762894    1.076515    0.082242    11.00000   -1.20000
AFIX   0
C24   1    0.355205    0.922199    0.349656    11.00000    0.03225    0.03368 =
         0.02523   -0.01282   -0.00463    0.00406
AFIX  43
H24   2    0.289609    0.916384    0.404741    11.00000   -1.20000
AFIX   0
C8    1    0.568155    0.703439   -0.166826    11.00000    0.03771    0.04286 =
         0.02390   -0.01521   -0.00339   -0.00492
AFIX  43
H8    2    0.544044    0.660024   -0.196269    11.00000   -1.20000
AFIX   0
C7    1    0.497264    0.691507   -0.079492    11.00000    0.02796    0.03203 =
         0.02237   -0.00992   -0.00436   -0.00166
C22   1    0.558575    1.007321    0.234977    11.00000    0.03617    0.02375 =
         0.03344   -0.00949   -0.01096   -0.00228
AFIX  43
H22   2    0.633487    1.057627    0.213242    11.00000   -1.20000
AFIX   0
C9    1    0.671708    0.777383   -0.209464    11.00000    0.03611    0.04673 =
         0.01924   -0.01068    0.00168   -0.00375
AFIX  43
H9    2    0.719726    0.783981   -0.268140    11.00000   -1.20000
AFIX   0
C23   1    0.467344    0.995489    0.315881    11.00000    0.04296    0.02781 =
         0.03372   -0.01599   -0.01262    0.00262
AFIX  43
H23   2    0.480254    1.037436    0.349452    11.00000   -1.20000
AFIX   0
C18   1    0.813898    1.041933   -0.031295    11.00000    0.03572    0.03171 =
         0.03918   -0.00377   -0.00160   -0.01442
AFIX  43
H18   2    0.887903    1.092224   -0.059343    11.00000   -1.20000
AFIX   0
C5    1    0.342831    0.542653   -0.063501    11.00000    0.04002    0.04207 =
         0.02680   -0.01633   -0.00475   -0.00858
AFIX  43
H5    2    0.382567    0.545203   -0.122310    11.00000   -1.20000
AFIX   0
C29   1   -0.159848    0.821611    0.283249    11.00000    0.03899    0.03135 =
         0.04865   -0.01074   -0.01732    0.00751
AFIX  43
H29   2   -0.162598    0.888720    0.251803    11.00000   -1.20000
AFIX   0
C30   1   -0.289115    0.776406    0.342593    11.00000    0.03050    0.04188 =
         0.04538   -0.01845   -0.01509    0.01297
AFIX  43
H30   2   -0.379307    0.813448    0.351717    11.00000   -1.20000
AFIX   0
C4    1    0.241628    0.470584   -0.013460    11.00000    0.04954    0.04305 =
         0.03821   -0.02077   -0.00747   -0.01428
AFIX  43
H4    2    0.211063    0.424013   -0.037817    11.00000   -1.20000
AFIX   0
C3    1    0.182457    0.464696    0.073477    11.00000    0.04760    0.04168 =
         0.03445   -0.01454   -0.00041   -0.02220
AFIX  43
H3    2    0.112979    0.413725    0.108078    11.00000   -1.20000
AFIX   0

C54   1    0.011403   -0.252710    0.981675    11.00000    0.08381    0.03379 =
         0.07317    0.00531   -0.04137   -0.01526
N5    5   -0.043818   -0.256603    1.051359    11.00000    0.14541    0.06612 =
         0.07692    0.00289   -0.03150   -0.02235
C53   1    0.078358   -0.247635    0.894228    11.00000    0.08183    0.07060 =
         0.08439   -0.01883   -0.03587   -0.01655
AFIX 137
H53A  2    0.009246   -0.214721    0.859083    11.00000   -1.50000
H53B  2    0.099111   -0.314507    0.887548    11.00000   -1.50000
H53C  2    0.172936   -0.210174    0.875688    11.00000   -1.50000
AFIX   0
HKLF 4


REM  deh445_a.res in P-1
REM wR2 = 0.1020, GooF = S = 1.056, Restrained GooF = 1.056 for all data
REM R1 = 0.0391 for 7984 Fo > 4sig(Fo) and 0.0451 for all 8882 data
REM 605 parameters refined using 0 restraints

END

WGHT      0.0449      1.8625

REM Highest difference peak  0.645,  deepest hole -0.473,  1-sigma level  0.057
Q1    1   0.2430  0.7232  0.2137  11.00000  0.05    0.64
Q2    1  -0.0191 -0.1378  0.6634  11.00000  0.05    0.52
Q3    1   0.3493  0.5986  0.2799  11.00000  0.05    0.38
Q4    1   0.3149  0.6978  0.2644  11.00000  0.05    0.38
Q5    1   0.0242  0.0127  0.5875  11.00000  0.05    0.33
;
_shelx_res_checksum                48710
_shelx_hkl_file
;
  -1   0   0    0.60    0.70
  -2   0   0 1041.80   21.50
  -2   0   0 1107.99   22.30
  -2   0   0 1100.59   23.20
  -2   0   0 1069.89   23.00
   2   0   0 1085.59   23.20
   2   0   0 1105.09   21.60
   2   0   0 1054.79   22.90
   2   0   0 1077.09   22.20
   2   0   0 1121.49   22.30
   2   0   0 1144.29   23.40
  -3   0   0 1370.26   29.20
  -3   0   0 1298.97   28.80
  -3   0   0 1357.26   27.90
  -3   0   0 1304.27   26.70
  -3   0   0 1346.87   29.10
   3   0   0 1320.27   28.80
   3   0   0 1357.26   26.80
   3   0   0 1352.26   27.70
   3   0   0 1369.56   27.80
   3   0   0 1347.97   29.20
   3   0   0 1335.07   29.10
  -4   0   0  149.88    5.50
  -4   0   0  173.38    8.20
  -4   0   0  167.38    7.00
  -4   0   0  166.18    8.00
  -4   0   0  173.68    8.20
   4   0   0  158.18    7.80
   4   0   0  160.68    6.70
   4   0   0  166.08    6.70
   4   0   0  169.98    5.70
   4   0   0  176.58    8.40
   4   0   0  176.38    8.40
  -5   0   0  205.68   12.50
  -5   0   0  194.28    8.10
  -5   0   0  193.48    9.40
  -5   0   0  193.58    9.30
  -5   0   0  194.88    9.50
  -5   0   0  184.58    6.30
   5   0   0  187.78    9.60
   5   0   0  195.28    6.50
   5   0   0  181.78    7.60
   5   0   0  206.28   10.00
   5   0   0  174.28    7.50
   5   0   0  194.78    9.20
  -6   0   0  689.73   20.10
  -6   0   0  693.53   20.30
  -6   0   0  655.03   15.50
  -6   0   0  658.73   19.80
   6   0   0  665.33   15.60
   6   0   0  675.43   17.50
   6   0   0  700.13   21.00
   6   0   0  689.23   20.80
   6   0   0  679.53   20.30
   6   0   0  650.83   19.60
   6   0   0  681.63   17.60
  -7   0   0  476.05   12.30
  -7   0   0  512.85   17.80
  -7   0   0  487.55   15.70
  -7   0   0  492.85   17.50
  -7   0   0  500.45   15.80
   7   0   0  472.35   12.30
   7   0   0  474.95   14.70
   7   0   0  492.35   17.30
   7   0   0  508.35   18.30
   7   0   0  491.65   18.20
   7   0   0  498.45   18.70
   7   0   0  507.35   17.30
   7   0   0  509.95   15.00
  -8   0   0   46.00    5.80
  -8   0   0   49.20    4.30
  -8   0   0   43.60    5.80
   8   0   0   47.50    8.40
   8   0   0   43.40    8.10
   8   0   0   40.40    8.00
   8   0   0   38.50    5.40
  -9   0   0   59.69    7.40
  -9   0   0   50.19    6.30
   9   0   0   56.59    9.70
   9   0   0   48.40    9.00
   9   0   0   78.69   10.80
   9   0   0   52.89    6.90
 -10   0   0   23.30    5.30
 -10   0   0   25.60    5.90
  10   0   0   35.40    9.10
  10   0   0   29.40    8.80
  10   0   0   27.60    4.90
  10   0   0   34.30    8.30
 -11   0   0   25.00    6.70
  11   0   0   26.10    9.00
  11   0   0   20.90    9.00
  11   0   0   10.10    8.80
  11  -1   0   32.00    9.20
  11  -1   0    7.90    8.60
  11  -1   0   14.20    5.70
  11  -1   0   27.80    9.60
 -11   1   0    5.40    3.90
  10  -1   0  100.39   13.10
  10  -1   0   92.79    7.80
  10  -1   0  104.39   13.20
  10  -1   0   94.89   12.70
 -10   1   0  103.59    9.40
 -10   1   0  100.29   10.30
   9  -1   0  139.99    8.40
   9  -1   0  126.19   13.00
   9  -1   0  116.19   12.40
   9  -1   0  132.59   12.80
  -9   1   0  132.59    9.30
  -9   1   0  136.29   10.20
   8  -1   0   29.70    7.60
   8  -1   0   14.00    6.50
   8  -1   0   11.80    6.30
   8  -1   0   20.20    3.20
   8  -1   0   22.50    4.20
  -8   1   0   11.30    4.10
  -8   1   0   20.60    4.70
  -8   1   0   26.50    3.50
   7  -1   0   47.90    7.70
   7  -1   0   39.70    7.00
   7  -1   0   47.30    7.30
   7  -1   0   39.50    4.60
   7  -1   0   33.80    4.20
   7  -1   0   43.00    6.50
   7  -1   0   37.00    6.30
   7  -1   0   40.20    4.60
  -7   1   0   39.90    5.40
  -7   1   0   39.80    4.60
  -7   1   0   47.70    5.50
  -7   1   0   38.00    6.40
   6  -1   0   -0.10    2.60
   6  -1   0    3.20    4.30
   6  -1   0    4.50    2.60
   6  -1   0   -0.20    4.10
   6  -1   0    4.00    3.80
   6  -1   0    5.60    4.70
   6  -1   0    4.90    2.60
   6  -1   0    7.90    4.00
  -6   1   0    2.30    2.40
  -6   1   0    3.70    3.00
  -6   1   0    7.10    3.70
   5  -1   0  126.59    5.50
   5  -1   0  116.49    7.60
   5  -1   0  126.79    5.90
   5  -1   0  132.19    8.40
   5  -1   0  129.09    8.40
   5  -1   0  130.39    6.10
  -5   1   0  126.39    7.90
  -5   1   0  125.79    7.90
  -5   1   0  135.19    6.70
  -5   1   0  122.59    5.30
  -5   1   0  121.99    8.10
  -5   1   0  124.29    6.40
   4  -1   0  488.55   12.10
   4  -1   0  497.85   11.90
   4  -1   0  491.65   14.40
   4  -1   0  499.25   12.30
   4  -1   0  500.45   14.60
   4  -1   0  496.35   14.30
  -4   1   0  504.15   12.70
  -4   1   0  482.25   11.80
  -4   1   0  491.15   14.50
  -4   1   0  502.65   12.70
  -4   1   0  506.45   14.50
   3  -1   0  240.38    8.50
   3  -1   0  229.48    8.30
   3  -1   0  237.88    8.60
   3  -1   0  231.78    6.60
   3  -1   0  234.18    6.60
   3  -1   0  233.78    6.60
  -3   1   0  227.58    8.30
  -3   1   0  233.88    8.40
  -3   1   0  226.38    6.80
  -3   1   0  234.38    7.00
  -3   1   0  227.58    6.60
  -3   1   0  238.98    8.40
   2  -1   0 1828.52   36.10
   2  -1   0 1775.72   34.50
   2  -1   0 1756.02   36.00
   2  -1   0 1792.82   34.50
   2  -1   0 1758.52   34.80
   2  -1   0 1824.32   36.30
  -2   1   0 1823.22   36.20
  -2   1   0 1753.42   34.80
  -2   1   0 1781.52   34.70
  -2   1   0 1762.52   36.10
  -2   1   0 1751.52   34.60
  -2   1   0 1783.72   36.00
   1  -1   0  506.35   10.70
  -1   1   0  475.25   10.60
  -1   1   0  457.75   10.20
  -1   1   0  507.45   10.60
  -1  -1   0 1068.29   21.30
  -1  -1   0 1064.89   21.00
   1   1   0 1093.59   21.40
   1   1   0 1046.70   21.00
   1   1   0 1066.99   21.50
   1   1   0 1057.69   21.30
  -2  -1   0 1498.65   29.70
  -2  -1   0 1494.55   29.80
  -2  -1   0 1416.06   29.60
  -2  -1   0 1450.75   28.80
  -2  -1   0 1502.65   30.10
   2   1   0 1444.16   28.70
   2   1   0 1480.55   30.10
   2   1   0 1440.96   29.60
   2   1   0 1442.46   29.60
   2   1   0 1452.75   30.30
   2   1   0 1445.96   29.60
  -3  -1   0  128.39    6.40
  -3  -1   0  118.79    6.00
  -3  -1   0  124.99    6.60
  -3  -1   0  129.09    5.90
  -3  -1   0  112.59    4.60
  -3  -1   0  121.59    5.80
   3   1   0  125.19    6.50
   3   1   0  131.09    8.30
   3   1   0  119.19    5.50
   3   1   0  119.69    6.00
   3   1   0  111.09    4.50
   3   1   0  128.79    6.60
  -4  -1   0  817.82   19.40
  -4  -1   0  813.32   17.50
  -4  -1   0  823.42   20.30
  -4  -1   0  792.52   19.20
  -4  -1   0  804.22   19.90
   4   1   0  817.52   19.20
   4   1   0  806.42   20.30
   4   1   0  806.52   17.40
   4   1   0  779.92   18.90
   4   1   0  801.72   20.50
   4   1   0  783.32   19.80
  -5  -1   0  151.48    7.60
  -5  -1   0  144.29    8.20
  -5  -1   0  136.79    5.70
  -5  -1   0  142.89    8.30
   5   1   0  145.89    5.70
   5   1   0  141.79    8.00
   5   1   0  154.88    7.30
   5   1   0  153.58    8.60
   5   1   0  152.48    7.30
   5   1   0  148.19    8.80
  -6  -1   0  418.36   10.90
  -6  -1   0  418.56   13.90
  -6  -1   0  437.06   15.30
  -6  -1   0  430.16   15.00
   6   1   0  411.66   15.20
   6   1   0  415.66   14.60
   6   1   0  412.56   13.10
   6   1   0  409.66   10.80
   6   1   0  430.26   15.40
   6   1   0  427.26   15.70
   6   1   0  423.96   13.20
  -7  -1   0  526.05   19.20
  -7  -1   0  559.64   18.80
  -7  -1   0  557.14   19.30
  -7  -1   0  554.14   17.40
  -7  -1   0  535.65   13.40
   7   1   0  558.44   19.50
   7   1   0  576.44   16.70
   7   1   0  571.24   16.70
   7   1   0  551.34   19.50
   7   1   0  559.04   18.60
   7   1   0  538.45   13.50
   7   1   0  562.04   19.80
  -8  -1   0   53.79    6.70
  -8  -1   0   55.89    4.50
   8   1   0   48.90    5.80
   8   1   0   71.29    9.50
   8   1   0   60.69    8.60
   8   1   0   62.49    9.10
  -9  -1   0    8.00    4.70
   9   1   0    9.60    6.60
   9   1   0    2.50    6.70
   9   1   0    9.80    4.10
   9   1   0    4.10    6.70
 -10  -1   0    2.30    4.60
  10   1   0   -5.20    7.30
  10   1   0    2.60    7.00
  10   1   0    2.70    3.90
  10   1   0    1.80    7.30
 -11  -1   0   23.30    7.00
  11   1   0   10.80    8.70
  11   1   0    7.60    7.40
  11   1   0   14.20    8.20
  11  -2   0  169.48   24.70
  11  -2   0  133.99   15.50
  11  -2   0  155.08   16.40
 -11   2   0  152.68   10.50
 -11   2   0  171.38   15.30
  10  -2   0   25.70    8.60
  10  -2   0   26.90    4.10
  10  -2   0   31.60    8.40
  10  -2   0   30.80    8.40
 -10   2   0   24.20    5.60
 -10   2   0   28.10    5.50
   9  -2   0   59.49    9.40
   9  -2   0   49.40    9.20
   9  -2   0   54.19    9.10
   9  -2   0   57.49    6.10
  -9   2   0   58.89    6.70
  -9   2   0   61.59    6.90
   8  -2   0  163.68    8.00
   8  -2   0  145.79    6.90
   8  -2   0  174.48   12.80
   8  -2   0  160.98   13.10
   8  -2   0  154.28   12.20
  -8   2   0  156.58    7.00
  -8   2   0  158.28    9.40
  -8   2   0  154.38    9.10
   7  -2   0   27.90    6.10
   7  -2   0   30.20    4.00
   7  -2   0   27.80    3.60
   7  -2   0   26.80    6.60
   7  -2   0   32.40    6.90
   7  -2   0   26.90    5.50
   7  -2   0   25.70    6.40
   7  -2   0   28.90    3.70
  -7   2   0   23.70    4.20
  -7   2   0   34.20    6.10
  -7   2   0   25.00    4.30
  -7   2   0   31.30    3.90
   6  -2   0  520.65   13.40
   6  -2   0  534.85   17.60
   6  -2   0  521.85   18.30
   6  -2   0  539.25   17.50
   6  -2   0  533.25   17.50
   6  -2   0  553.84   13.70
   6  -2   0  525.15   13.60
   6  -2   0  509.25   16.60
  -6   2   0  522.75   14.60
  -6   2   0  551.24   17.30
   5  -2   0   57.59    6.90
   5  -2   0   60.09    6.60
   5  -2   0   51.89    6.80
   5  -2   0   50.99    6.10
   5  -2   0   51.59    4.20
   5  -2   0   54.19    4.50
   5  -2   0   51.39    4.10
  -5   2   0   54.39    4.60
  -5   2   0   50.19    4.50
  -5   2   0   55.29    6.40
  -5   2   0   60.39    6.50
  -5   2   0   52.69    4.90
   4  -2   0  777.12   16.70
   4  -2   0  778.12   19.90
   4  -2   0  799.92   20.20
   4  -2   0  787.02   19.70
   4  -2   0  756.62   19.40
   4  -2   0  760.02   17.40
   4  -2   0  811.62   16.90
  -4   2   0  755.42   17.40
  -4   2   0  792.02   19.80
  -4   2   0  761.92   17.40
  -4   2   0  783.82   17.40
  -4   2   0  781.32   19.90
   3  -2   0 2054.99   42.50
   3  -2   0 2033.20   42.80
   3  -2   0 2104.19   39.80
   3  -2   0 2077.89   42.70
   3  -2   0 2029.50   39.70
   3  -2   0 2010.80   42.20
   3  -2   0 2048.70   40.90
  -3   2   0 2055.59   40.30
  -3   2   0 2013.90   40.90
  -3   2   0 2113.49   42.80
  -3   2   0 2076.79   40.30
  -3   2   0 2104.79   42.60
   1  -2   0 2238.38   43.50
   1  -2   0 2166.28   43.10
   1  -2   0 2211.78   43.20
   1  -2   0 2230.38   43.10
  -1   2   0 2277.27   43.20
  -1   2   0 2248.58   43.50
  -1   2   0 2194.68   43.20
  -1   2   0 2230.28   43.20
   0  -2   0  307.87    6.60
   0   2   0  287.27    6.40
   0   2   0  290.67    6.90
   0   2   0  289.47    6.60
  -1  -2   0  242.48    6.90
  -1  -2   0  252.07    6.40
  -1  -2   0  243.08    7.20
  -1  -2   0  244.78    5.70
  -1  -2   0  246.58    6.90
   1   2   0  251.17    6.80
   1   2   0  248.18    6.50
   1   2   0  245.48    7.10
   1   2   0  253.47    6.90
   1   2   0  242.38    5.70
  -2  -2   0  378.46    9.40
  -2  -2   0  384.16   10.00
  -2  -2   0  359.06    9.40
  -2  -2   0  382.96   10.60
  -2  -2   0  378.36   10.20
  -2  -2   0  391.76   10.20
   2   2   0  360.46    9.50
   2   2   0  377.36   10.10
   2   2   0  385.16   10.00
   2   2   0  360.36    9.30
   2   2   0  384.76   10.70
   2   2   0  378.16   10.20
  -3  -2   0  667.03   16.10
  -3  -2   0  666.73   16.70
  -3  -2   0  644.54   14.70
  -3  -2   0  663.83   16.10
   3   2   0  627.04   14.60
   3   2   0  630.44   15.50
   3   2   0  657.23   16.20
   3   2   0  634.64   15.80
   3   2   0  652.93   15.80
  -4  -2   0 1875.81   39.70
  -4  -2   0 1898.31   39.80
  -4  -2   0 1873.91   40.70
  -4  -2   0 1843.22   37.80
  -4  -2   0 1892.51   39.80
  -4  -2   0 1885.81   40.30
   4   2   0 1863.91   39.50
   4   2   0 1872.01   40.80
   4   2   0 1861.21   39.50
   4   2   0 1851.41   37.80
   4   2   0 1896.31   40.50
  -5  -2   0 2343.87   49.20
  -5  -2   0 2326.67   49.80
  -5  -2   0 2299.37   49.99
  -5  -2   0 2388.46   49.60
  -5  -2   0 2358.66   46.70
  -5  -2   0 2309.47   50.39
   5   2   0 2346.77   50.29
   5   2   0 2303.97   48.90
   5   2   0 2264.07   49.30
   5   2   0 2311.67   46.60
   5   2   0 2280.07   50.39
   5   2   0 2410.06   49.10
  -6  -2   0    2.80    3.50
  -6  -2   0    2.20    3.20
  -6  -2   0    4.30    2.80
  -6  -2   0   -1.90    3.80
   6   2   0    6.90    4.70
   6   2   0    5.40    2.50
   6   2   0    5.90    3.60
   6   2   0    6.70    5.80
   6   2   0    4.60    3.00
   6   2   0    0.60    4.10
   6   2   0   -0.50    4.10
  -7  -2   0  391.36   15.80
  -7  -2   0  396.06   15.50
  -7  -2   0  403.16   14.60
  -7  -2   0  383.96   11.10
  -7  -2   0  392.86   14.70
   7   2   0  371.66   22.50
   7   2   0  378.86   16.30
   7   2   0  380.06   10.80
   7   2   0  402.76   16.30
   7   2   0  400.66   13.80
   7   2   0  382.96   16.10
   7   2   0  391.56   13.80
  -8  -2   0  193.48    7.40
  -8  -2   0  193.88   11.50
  -8  -2   0  210.58   11.20
   8   2   0  198.78   10.70
   8   2   0  205.78   13.30
   8   2   0  216.98   13.50
   8   2   0  194.38   14.00
   8   2   0  183.98    7.10
  -9  -2   0  140.09   10.60
  -9  -2   0  146.19   11.30
   9   2   0  143.29    9.80
   9   2   0  155.28   14.20
   9   2   0  156.28   13.30
   9   2   0  134.79   13.10
 -10  -2   0   31.30    6.90
 -10  -2   0   30.60    5.90
  10   2   0   26.30    5.90
  10   2   0   15.00    7.90
  10   2   0   17.70    8.40
  10   2   0   24.50    8.20
 -11  -2   0    1.50    3.20
 -11  -2   0    1.30    5.50
  11   2   0  -11.70   11.30
  11   2   0    2.70    7.20
  11   2   0   -0.50    7.30
  11  -3   0   12.80   12.30
  11  -3   0   13.00    8.50
 -11   3   0   12.20    4.60
 -11   3   0   10.40    7.10
  10  -3   0   49.40    9.70
  10  -3   0   42.30    9.30
  10  -3   0   35.20    9.00
 -10   3   0   35.60    5.80
 -10   3   0   29.10    5.60
   9  -3   0   -3.40    6.30
   9  -3   0   -3.00    6.00
   9  -3   0    2.30    2.90
   9  -3   0    8.30    6.60
   9  -3   0    0.20    2.40
   9  -3   0   -5.80    2.70
  -9   3   0    0.60    4.00
  -9   3   0    6.00    4.00
   8  -3   0   99.59    5.60
   8  -3   0   91.49   11.20
   8  -3   0   87.09   10.90
   8  -3   0  104.79   11.20
   8  -3   0   80.09    6.20
  -8   3   0   96.49    7.40
  -8   3   0  100.69    7.70
  -8   3   0   97.39    6.50
   7  -3   0  262.57    9.60
   7  -3   0  261.27   13.20
   7  -3   0  276.97   13.50
   7  -3   0  273.77   14.10
   7  -3   0  285.17   13.90
   7  -3   0  252.77    8.30
   7  -3   0  276.17    8.40
   7  -3   0  252.77   12.50
  -7   3   0  269.07   13.10
  -7   3   0  277.67    9.60
  -7   3   0  280.67   10.20
  -7   3   0  266.07   10.20
   6  -3   0  159.48   10.00
   6  -3   0  152.88   10.10
   6  -3   0  133.89    9.00
   6  -3   0  146.39    6.90
   6  -3   0  148.99    9.70
   6  -3   0  165.38    5.80
   6  -3   0  153.18    5.50
   6  -3   0  140.29    9.40
  -6   3   0  145.49   11.20
  -6   3   0  134.89    9.10
  -6   3   0  154.58    6.90
   5  -3   0  474.95   12.90
   5  -3   0  484.25   15.50
   5  -3   0  504.45   15.80
   5  -3   0  490.85   16.40
   5  -3   0  486.25   15.10
   5  -3   0  515.25   15.70
  -5   3   0  504.65   15.80
  -5   3   0  490.85   15.50
  -5   3   0  481.45   12.90
  -5   3   0  486.95   12.50
   4  -3   0   15.50    4.10
   4  -3   0   24.70    3.50
   4  -3   0   26.10    4.30
   4  -3   0   22.70    4.40
   4  -3   0   20.20    3.90
  -4   3   0   16.60    3.80
  -4   3   0   16.60    4.10
  -4   3   0   19.80    2.40
  -4   3   0   14.40    2.30
   3  -3   0  128.09    6.20
   3  -3   0  130.89    6.80
   3  -3   0  129.49    5.80
   3  -3   0  132.69    6.80
   3  -3   0  130.39    6.30
   3  -3   0  136.59    6.60
  -3   3   0  126.89    4.10
  -3   3   0  124.09    5.80
  -3   3   0  121.89    6.60
   2  -3   0   14.60    2.80
   2  -3   0    8.30    2.70
   2  -3   0   10.40    2.60
   2  -3   0   12.70    2.70
   2  -3   0    7.30    2.70
  -2   3   0   11.70    2.90
  -2   3   0   11.60    3.00
   1  -3   0 3157.48   61.09
   1  -3   0 3069.69   60.69
   1  -3   0 3247.97   62.29
   1  -3   0 3205.38   60.89
   1  -3   0 3159.58   61.69
  -1   3   0 3157.38   61.09
  -1   3   0 3197.38   61.79
  -1   3   0 3120.79   60.89
  -1   3   0 3096.69   60.79
   0  -3   0  284.67    7.80
   0  -3   0  294.67    7.10
   0  -3   0  305.77    6.40
   0  -3   0  290.07    7.20
   0  -3   0  284.37    6.20
   0  -3   0  280.77    7.00
   0   3   0  297.97    7.30
   0   3   0  286.97    7.90
   0   3   0  295.77    7.30
   0   3   0  277.07    6.90
  -1  -3   0 1368.76   27.10
  -1  -3   0 1369.06   28.10
  -1  -3   0 1347.87   27.80
  -1  -3   0 1372.96   28.50
   1   3   0 1338.87   27.10
   1   3   0 1342.77   28.50
   1   3   0 1315.97   27.80
   1   3   0 1352.26   27.90
   1   3   0 1391.66   28.10
  -2  -3   0  119.09    5.40
  -2  -3   0  127.89    6.40
  -2  -3   0  126.09    5.90
  -2  -3   0  119.39    5.60
  -2  -3   0  118.49    5.90
  -2  -3   0  121.59    4.70
   2   3   0  108.39    4.50
   2   3   0  119.69    5.70
   2   3   0  128.49    5.70
   2   3   0  118.59    7.20
   2   3   0  126.69    5.80
   2   3   0  120.39    6.00
  -3  -3   0  854.21   19.70
  -3  -3   0  790.02   20.10
  -3  -3   0  829.72   19.60
  -3  -3   0  799.72   18.60
  -3  -3   0  825.32   18.60
  -3  -3   0  818.42   19.20
   3   3   0  847.12   19.60
   3   3   0  806.82   19.40
   3   3   0  815.32   20.10
   3   3   0  809.32   18.60
   3   3   0  790.82   18.50
   3   3   0  835.82   19.60
  -4  -3   0   91.09    7.50
  -4  -3   0   89.89    6.40
  -4  -3   0  105.39    6.90
  -4  -3   0  100.79    6.80
  -4  -3   0  101.69    6.20
  -4  -3   0   90.09    5.60
   4   3   0  100.39    6.10
   4   3   0   86.09    5.40
   4   3   0  103.09    7.00
   4   3   0   94.99    7.50
   4   3   0  100.29    6.70
  -5  -3   0  431.46   13.90
  -5  -3   0  444.76   14.10
  -5  -3   0  431.06   14.70
   5   3   0  415.86   13.20
   5   3   0  421.56   13.40
   5   3   0  429.66   14.30
   5   3   0  455.05   15.10
   5   3   0  427.76   13.60
   5   3   0  405.46   11.60
  -6  -3   0   -1.00    3.70
  -6  -3   0    4.80    3.90
  -6  -3   0    2.80    3.20
  -6  -3   0    3.40    3.60
   6   3   0    0.40    4.40
   6   3   0    8.40    4.60
   6   3   0    6.20    2.80
   6   3   0    9.70    5.10
   6   3   0    5.90    3.90
   6   3   0    8.80    3.60
   6   3   0    6.20    3.20
  -7  -3   0   39.40    5.80
  -7  -3   0   38.60    7.00
  -7  -3   0   58.39    7.70
  -7  -3   0   46.30    5.60
  -7  -3   0   36.90    6.30
   7   3   0   41.00    7.50
   7   3   0   45.30    6.20
   7   3   0   33.90    7.10
   7   3   0   49.99    6.90
   7   3   0   47.50    5.00
   7   3   0   46.00    7.40
   7   3   0   40.70    5.50
  -8  -3   0  274.67    9.20
  -8  -3   0  267.87   13.40
  -8  -3   0  249.48   12.90
   8   3   0  266.17   14.10
   8   3   0  258.77   14.30
   8   3   0  270.97   14.30
   8   3   0  252.67   12.30
   8   3   0  265.87   15.30
   8   3   0  249.68    8.80
  -9  -3   0    6.80    5.20
  -9  -3   0   14.40    4.90
   9   3   0   10.20    4.70
   9   3   0   11.90    7.20
   9   3   0    6.60    6.90
 -10  -3   0   57.29    8.00
 -10  -3   0   54.19    8.10
  10   3   0   67.79   11.10
  10   3   0   49.70    6.50
  10   3   0   45.40    9.40
  10   3   0   61.79   10.50
 -11  -3   0   13.00    5.70
  11   3   0   13.20    8.50
  11   3   0   36.60   16.60
  11   3   0    3.70    6.80
  11  -4   0   26.50    9.40
  11  -4   0   -1.90    7.00
  11  -4   0   11.60    9.20
 -11   4   0    3.10    4.10
 -11   4   0    5.80    4.50
  10  -4   0   17.70    8.10
  10  -4   0   20.90    8.20
  10  -4   0   12.20    4.00
  10  -4   0   25.00    8.30
 -10   4   0   24.70    7.90
 -10   4   0   21.30    4.90
   9  -4   0   26.60    8.30
   9  -4   0   44.80    8.30
   9  -4   0   40.80    8.60
   9  -4   0   24.70    4.50
   9  -4   0   42.20    5.80
  -9   4   0   42.10    5.30
  -9   4   0   32.70    5.10
   8  -4   0   43.90   14.60
   8  -4   0   48.30    5.90
   8  -4   0   51.99    6.00
   8  -4   0   47.40    8.90
   8  -4   0   50.99    8.30
  -8   4   0   48.40    5.30
  -8   4   0   47.90    6.90
   7  -4   0  183.08   10.70
   7  -4   0  171.68   12.20
   7  -4   0  163.88   10.40
   7  -4   0  177.38   11.30
   7  -4   0  189.08    8.50
   7  -4   0  180.58   11.80
   7  -4   0  159.08   11.00
  -7   4   0  180.38    8.10
  -7   4   0  175.18    8.30
  -7   4   0  175.08    8.00
   6  -4   0  346.47   14.90
   6  -4   0  345.87   13.90
   6  -4   0  327.17   16.80
   6  -4   0  365.06   13.60
   6  -4   0  356.56   13.40
   6  -4   0  367.16   14.60
  -6   4   0  357.16   11.50
  -6   4   0  335.77   10.30
  -6   4   0  355.96   10.50
   5  -4   0 1722.13   38.50
   5  -4   0 1749.62   40.00
   5  -4   0 1735.63   39.00
   5  -4   0 1666.03   38.50
   5  -4   0 1624.34   37.70
   5  -4   0 1667.13   37.70
   5  -4   0 1680.93   36.10
  -5   4   0 1662.33   34.30
  -5   4   0 1687.73   36.20
   4  -4   0   41.20    5.00
   4  -4   0   31.10    4.50
   4  -4   0   44.70    5.60
   4  -4   0   40.20    4.80
   4  -4   0   38.00    5.00
   4  -4   0   30.80    5.30
   4  -4   0   38.90    5.00
  -4   4   0   29.80    4.00
  -4   4   0   35.70    5.00
   3  -4   0    7.60    3.00
   3  -4   0    5.80    2.90
   3  -4   0    9.80    3.20
   3  -4   0   14.60    3.50
   3  -4   0    6.60    3.00
   3  -4   0    6.90    4.20
  -3   4   0    6.40    3.40
  -3   4   0    9.00    3.10
   2  -4   0 1149.48   25.60
   2  -4   0 1176.08   25.20
   2  -4   0 1147.89   24.90
   2  -4   0 1154.98   25.00
  -2   4   0 1163.48   25.60
  -2   4   0 1222.68   29.20
   1  -4   0  878.71   20.70
   1  -4   0  868.31   18.40
   1  -4   0  863.61   19.80
   1  -4   0  811.12   18.70
   1  -4   0  909.71   18.80
   1  -4   0  875.51   18.40
  -1   4   0  843.52   18.90
  -1   4   0  848.82   18.40
  -1   4   0  898.41   17.50
   0  -4   0  153.28    8.50
   0  -4   0  165.48    5.40
   0  -4   0  159.58    6.60
   0  -4   0  159.98    5.30
   0  -4   0  154.08    5.10
   0  -4   0  154.08    6.00
   0   4   0  164.68    6.10
   0   4   0  166.78    5.50
   0   4   0  160.38    5.00
  -1  -4   0 3153.78   58.79
  -1  -4   0 2917.61   57.19
  -1  -4   0 2898.61   61.09
  -1  -4   0 2918.91   58.09
  -1  -4   0 2973.50   58.39
   1   4   0 2968.50   58.49
   1   4   0 2992.50   58.29
   1   4   0 2965.80   59.29
   1   4   0 2897.31   57.09
   1   4   0 2897.61   58.29
  -2  -4   0 1892.41   38.10
  -2  -4   0 1887.91   39.00
  -2  -4   0 1862.61   39.60
  -2  -4   0 1963.10   39.40
   2   4   0 1876.01   39.20
   2   4   0 1777.92   36.80
   2   4   0 1900.61   38.20
   2   4   0 1868.91   39.00
   2   4   0 1892.21   39.30
   2   4   0 1920.31   39.10
  -3  -4   0 4378.46   85.29
  -3  -4   0 4335.47   85.09
  -3  -4   0 4337.37   85.59
  -3  -4   0 4327.37   84.39
  -3  -4   0 4345.27   83.39
  -3  -4   0 4334.07   84.59
   3   4   0 4252.27   84.49
   3   4   0 4296.27   84.59
   3   4   0 4389.56   85.19
   3   4   0 4176.18   83.19
   3   4   0 4170.98   85.39
   3   4   0 4293.47   85.09
  -4  -4   0 5738.83  111.19
  -4  -4   0 5667.43  112.39
  -4  -4   0 5844.81  113.39
  -4  -4   0 5768.02  112.09
   4   4   0 5661.03  111.09
   4   4   0 5698.83  112.19
   4   4   0 5803.12  113.09
   4   4   0 5540.85  110.79
   4   4   0 5714.73  112.39
  -5  -4   0    6.70    3.20
  -5  -4   0    1.60    3.20
  -5  -4   0    2.60    3.20
  -5  -4   0    4.70    3.80
   5   4   0    5.30    3.20
   5   4   0    7.90    3.10
   5   4   0    5.40    2.90
   5   4   0   11.60    4.20
   5   4   0    3.10    4.10
   5   4   0    3.80    3.30
   5   4   0    7.00    3.80
  -6  -4   0  243.38   11.30
  -6  -4   0  243.18   11.20
  -6  -4   0  238.78    9.20
  -6  -4   0  246.98   11.50
   6   4   0  252.47   11.00
   6   4   0  240.68   11.80
   6   4   0  217.68   10.80
   6   4   0  231.48   12.30
   6   4   0  231.98    8.80
   6   4   0  256.27   11.50
   6   4   0  225.88   10.70
  -7  -4   0    3.50    4.10
  -7  -4   0   -4.20    3.90
  -7  -4   0   -3.90    4.90
  -7  -4   0    3.80    3.90
  -7  -4   0   -1.00    4.30
   7   4   0    4.90    3.90
   7   4   0    7.80    5.60
   7   4   0    7.20    5.30
   7   4   0    5.10    4.60
   7   4   0    0.30    4.00
   7   4   0    2.80    3.10
   7   4   0    0.80    5.80
  -8  -4   0   34.10    6.20
  -8  -4   0   44.90    5.00
  -8  -4   0   43.60    7.00
   8   4   0   52.29    6.40
   8   4   0   46.70    8.10
   8   4   0   57.49    7.80
   8   4   0   41.30    5.20
   8   4   0   45.50    8.40
  -9  -4   0   88.59    5.60
  -9  -4   0   63.49   10.30
  -9  -4   0   75.29    8.70
   9   4   0   90.09   12.30
   9   4   0   70.99   10.40
   9   4   0   91.39   11.60
   9   4   0   72.49    9.00
 -10  -4   0   31.20    7.30
 -10  -4   0   41.80    7.40
  10   4   0   34.00    9.60
  10   4   0   44.90   10.50
  10   4   0   41.30    9.50
  10   4   0   45.20    8.50
 -11  -4   0  116.39   12.80
  11   4   0   80.89   12.60
  11   4   0  108.19   13.20
  11   4   0   81.89   12.20
  10  -5   0    6.90    7.10
  10  -5   0   10.10    7.50
  10  -5   0    9.60    3.70
  10  -5   0    1.40    7.20
 -10   5   0    5.10    3.90
 -10   5   0    7.40    4.00
   9  -5   0   60.09    6.30
   9  -5   0   84.49   11.00
   9  -5   0   81.29   11.40
   9  -5   0   82.49    7.10
   9  -5   0   83.09   10.50
  -9   5   0   74.29    7.20
  -9   5   0   79.19    6.90
   8  -5   0   63.19    9.50
   8  -5   0   42.30   10.10
   8  -5   0   61.19    6.80
   8  -5   0   62.89    6.40
   8  -5   0   60.89    8.70
  -8   5   0   49.00    6.00
  -8   5   0   56.79    6.00
   7  -5   0   48.80    7.70
   7  -5   0   60.09    8.10
   7  -5   0   67.19    9.30
   7  -5   0   57.79    7.30
   7  -5   0   60.09    6.80
   7  -5   0   69.19    6.80
  -7   5   0   54.09    5.60
  -7   5   0   54.79    5.60
   6  -5   0   50.79    6.30
   6  -5   0   54.29    7.00
   6  -5   0   40.80    6.40
   6  -5   0   54.39    7.80
   6  -5   0   53.69    6.90
   6  -5   0   52.09    7.20
  -6   5   0   45.90    4.60
  -6   5   0   41.40    4.50
  -6   5   0   51.09    6.30
   5  -5   0  598.94   18.10
   5  -5   0  629.44   18.60
   5  -5   0  563.64   16.10
   5  -5   0  619.04   18.00
   5  -5   0  595.44   19.00
   5  -5   0  599.34   17.60
   5  -5   0  590.04   17.30
  -5   5   0  609.14   16.70
   4  -5   0  285.37   10.70
   4  -5   0  265.67   10.70
   4  -5   0  267.77    9.90
   4  -5   0  264.77   10.20
   4  -5   0  289.67   14.60
   4  -5   0  271.07   10.00
   4  -5   0  291.67   12.70
  -4   5   0  276.87   10.20
   3  -5   0  491.35   19.00
   3  -5   0  531.95   14.70
   3  -5   0  542.65   14.80
   3  -5   0  534.85   14.60
   3  -5   0  551.04   15.30
   3  -5   0  549.65   14.80
  -3   5   0  530.45   14.80
   2  -5   0    0.30    2.70
   2  -5   0    1.00    3.20
   2  -5   0    1.80    2.30
   2  -5   0    2.20    2.70
   2  -5   0    4.10    2.50
   2  -5   0    2.70    2.40
  -2   5   0   -0.20    2.60
  -2   5   0    2.20    2.60
   1  -5   0  650.63   16.50
   1  -5   0  640.64   15.30
   1  -5   0  655.23   17.30
   1  -5   0  644.74   14.40
   1  -5   0  633.94   14.60
   1  -5   0  653.43   14.80
  -1   5   0  626.44   16.50
  -1   5   0  659.03   13.90
  -1   5   0  656.23   13.90
  -1   5   0  627.34   14.60
   0  -5   0   90.79    5.80
   0  -5   0   93.29    4.40
   0  -5   0  101.19    4.50
   0  -5   0   99.99    6.80
   0  -5   0   93.79    5.40
   0  -5   0  102.39    4.50
   0   5   0   97.59    4.60
   0   5   0   87.79    4.20
   0   5   0   92.69    5.40
   0   5   0  100.39    4.90
  -1  -5   0 1039.30   22.40
  -1  -5   0 1032.20   22.40
  -1  -5   0 1028.10   24.20
  -1  -5   0 1011.60   21.30
  -1  -5   0 1018.80   22.80
   1   5   0 1003.60   21.30
   1   5   0 1030.50   22.60
   1   5   0  997.90   23.90
   1   5   0  989.40   22.70
  -2  -5   0 1093.99   24.90
  -2  -5   0 1131.69   25.50
  -2  -5   0 1179.58   25.20
  -2  -5   0 1114.79   25.80
  -2  -5   0 1109.19   23.80
   2   5   0 1095.19   22.30
   2   5   0 1097.39   23.90
   2   5   0 1141.49   25.20
   2   5   0 1100.59   25.40
   2   5   0 1103.49   25.70
   2   5   0 1037.30   22.10
   2   5   0 1105.59   25.20
  -3  -5   0  188.78    8.50
  -3  -5   0  181.98    7.60
  -3  -5   0  175.48    8.80
  -3  -5   0  190.58    8.70
   3   5   0  175.68    6.40
   3   5   0  191.58    8.40
   3   5   0  188.38    9.20
   3   5   0  191.28    8.70
   3   5   0  194.48    8.40
   3   5   0  182.58    7.90
   3   5   0  176.68    6.70
  -4  -5   0    7.70    3.60
  -4  -5   0    8.00    3.50
  -4  -5   0    4.90    3.90
  -4  -5   0   13.00    3.50
   4   5   0    3.10    3.10
   4   5   0    6.10    3.00
   4   5   0    0.70    4.00
   4   5   0    2.30    3.50
   4   5   0    6.20    3.30
   4   5   0    6.20    3.30
   4   5   0   10.40    3.30
  -5  -5   0  437.96   14.90
  -5  -5   0  460.95   13.70
  -5  -5   0  443.66   15.50
  -5  -5   0  433.86   14.90
  -5  -5   0  429.96   14.10
   5   5   0  425.46   13.40
   5   5   0  452.55   14.10
   5   5   0  458.05   16.10
   5   5   0  456.55   15.00
   5   5   0  451.55   15.00
   5   5   0  447.96   15.60
   5   5   0  460.25   14.90
  -6  -5   0  145.19    9.60
  -6  -5   0  146.59    8.20
  -6  -5   0  164.08   10.60
  -6  -5   0  137.29    9.00
  -6  -5   0  153.28   10.00
   6   5   0  150.98    9.40
   6   5   0  151.58   11.70
   6   5   0  156.18   10.30
   6   5   0  142.69    8.90
   6   5   0  150.68   11.40
   6   5   0  140.99    9.20
   6   5   0  158.08    7.90
  -7  -5   0  156.18   10.80
  -7  -5   0  168.08   11.30
  -7  -5   0  149.19   10.00
  -7  -5   0  166.18    8.90
   7   5   0  159.68   10.70
   7   5   0  161.48   10.30
   7   5   0  169.18    9.90
   7   5   0  161.18    8.10
   7   5   0  165.88   12.40
   7   5   0  148.69   10.00
   7   5   0  161.58   11.20
  -8  -5   0   39.90    5.50
  -8  -5   0   34.40    6.70
  -8  -5   0   53.39    9.80
   8   5   0   40.50    5.50
   8   5   0   48.50    7.20
   8   5   0   39.30    8.50
   8   5   0   56.19    8.50
   8   5   0   43.50    8.20
   8   5   0   42.00    6.30
  -9  -5   0    2.30    8.10
  -9  -5   0    8.50    5.00
  -9  -5   0   10.80    3.60
   9   5   0    2.70    7.50
   9   5   0   11.50    6.30
   9   5   0   12.00    6.70
 -10  -5   0   88.29   10.40
 -10  -5   0   72.09    9.30
  10   5   0   94.69   12.60
  10   5   0   89.29   10.00
  10   5   0   84.69   11.90
  10   5   0   89.89   12.40
  10  -6   0   15.90    8.20
  10  -6   0   21.40    8.20
  10  -6   0   11.90    4.40
  10  -6   0   16.20    7.70
 -10   6   0   16.20    4.00
 -10   6   0   13.30    4.20
   9  -6   0    7.50    4.00
   9  -6   0    4.10    6.10
   9  -6   0    8.60    7.20
   9  -6   0   16.80    7.40
   9  -6   0   13.60    4.90
  -9   6   0    1.00    3.70
  -9   6   0    3.60    3.50
   8  -6   0   70.49    9.20
   8  -6   0   78.79    9.70
   8  -6   0   81.49    7.20
   8  -6   0   72.59    7.50
   8  -6   0   62.39    9.70
  -8   6   0   57.39    5.90
  -8   6   0   65.69    6.00
   7  -6   0  278.87   13.70
   7  -6   0  269.17   11.30
   7  -6   0  251.17   11.60
   7  -6   0  277.67   14.80
   7  -6   0  282.37   14.30
   7  -6   0  242.78   12.30
  -7   6   0  267.87    8.90
  -7   6   0  256.67    8.80
   6  -6   0  125.69    8.90
   6  -6   0  130.49    8.10
   6  -6   0  110.49    8.60
   6  -6   0  113.69   10.40
   6  -6   0  128.39    9.90
   6  -6   0  118.19    9.10
   6  -6   0  107.59    9.40
   5  -6   0  301.47   12.00
   5  -6   0  327.27   13.20
   5  -6   0  318.67   13.60
   5  -6   0  329.47   14.40
   5  -6   0  326.57   13.10
   5  -6   0  315.77   11.90
   5  -6   0  313.77   11.60
   5  -6   0  314.27   12.40
   4  -6   0  328.67   11.50
   4  -6   0  358.16   12.50
   4  -6   0  352.66   11.90
   4  -6   0  347.17   12.20
   4  -6   0  345.77   13.00
   4  -6   0  338.17   11.70
   4  -6   0  344.47   12.70
   3  -6   0   33.90    4.50
   3  -6   0   36.60    4.50
   3  -6   0   34.40    4.80
   3  -6   0   43.00    4.90
   3  -6   0   32.30    4.20
   3  -6   0   33.40    4.60
   3  -6   0   37.30    4.90
   3  -6   0   40.80    5.40
  -3   6   0   35.00    4.50
   2  -6   0 1552.44   34.60
   2  -6   0 1567.44   35.60
   2  -6   0 1536.75   32.90
   2  -6   0 1535.65   33.40
   2  -6   0 1564.24   33.10
   2  -6   0 1633.54   33.80
  -2   6   0 1591.54   33.10
  -2   6   0 1566.04   33.60
   1  -6   0    5.00    2.80
   1  -6   0   10.70    3.60
   1  -6   0    8.90    4.00
   1  -6   0    6.90    2.60
   1  -6   0   12.90    2.70
   1  -6   0   11.20    2.40
  -1   6   0    8.60    2.10
  -1   6   0    8.50    3.00
  -1   6   0    9.40    2.60
  -1   6   0    8.60    2.00
   0  -6   0 2107.69   43.60
   0  -6   0 2155.38   46.00
   0  -6   0 2148.29   42.50
   0  -6   0 2060.99   44.90
   0  -6   0 2149.58   42.60
   0  -6   0 2089.99   42.10
   0   6   0 2159.88   43.70
   0   6   0 2132.19   42.10
   0   6   0 2134.29   42.90
   0   6   0 2119.79   42.90
  -1  -6   0 1858.91   39.10
  -1  -6   0 1907.91   38.00
  -1  -6   0 1908.01   39.20
  -1  -6   0 1889.51   41.50
  -1  -6   0 1931.51   39.90
   1   6   0 1838.62   39.60
   1   6   0 1867.81   37.90
   1   6   0 1950.30   39.60
   1   6   0 1884.11   41.40
  -2  -6   0 1365.16   31.50
  -2  -6   0 1368.96   30.20
  -2  -6   0 1339.07   30.10
  -2  -6   0 1363.86   30.60
  -2  -6   0 1381.66   28.80
   2   6   0 1357.16   30.40
   2   6   0 1354.66   30.60
   2   6   0 1378.56   31.50
   2   6   0 1344.17   30.30
   2   6   0 1362.36   28.90
  -3  -6   0  106.19    6.20
  -3  -6   0  100.79    7.50
  -3  -6   0  100.39    6.80
  -3  -6   0  114.79    7.40
  -3  -6   0  107.39    7.10
   3   6   0  101.79    7.20
   3   6   0  107.59    4.90
   3   6   0  107.39    7.00
   3   6   0  103.49    7.20
   3   6   0   93.29    4.70
   3   6   0  115.29    7.90
   3   6   0  108.19    6.50
  -4  -6   0  191.38    9.60
  -4  -6   0  201.78    9.50
  -4  -6   0  199.28    8.70
  -4  -6   0  202.98    9.90
  -4  -6   0  211.48   10.20
   4   6   0  202.68    9.80
   4   6   0  210.88    9.20
   4   6   0  199.48    9.30
   4   6   0  212.28    9.80
   4   6   0  215.88   10.80
   4   6   0  205.38    7.90
   4   6   0  211.78    8.00
  -5  -6   0    9.30    3.70
  -5  -6   0   12.50    4.80
  -5  -6   0   10.90    4.20
  -5  -6   0   11.50    3.90
  -5  -6   0   13.30    4.30
   5   6   0   16.10    3.70
   5   6   0   13.50    4.10
   5   6   0   12.80    5.30
   5   6   0   11.10    3.80
   5   6   0   17.80    4.70
   5   6   0   11.50    3.80
   5   6   0   10.80    3.80
  -6  -6   0  376.06   14.20
  -6  -6   0  381.06   15.00
  -6  -6   0  392.56   15.30
  -6  -6   0  384.16   15.60
  -6  -6   0  416.56   13.60
   6   6   0  384.06   15.20
   6   6   0  382.76   13.60
   6   6   0  368.86   16.20
   6   6   0  364.26   14.30
   6   6   0  372.06   13.90
   6   6   0  405.86   15.30
   6   6   0  397.86   13.30
  -7  -6   0   77.29    9.30
  -7  -6   0   88.29    7.90
  -7  -6   0   79.79    9.10
  -7  -6   0   83.59    8.10
   7   6   0  103.59    8.90
   7   6   0   81.09    8.40
   7   6   0   87.79   10.30
   7   6   0   76.49    9.00
   7   6   0   81.59   10.00
   7   6   0  100.09    9.00
   7   6   0   80.79    7.10
  -8  -6   0    2.10    4.70
  -8  -6   0   -0.10    4.90
  -8  -6   0    0.80    4.70
   8   6   0   18.20    6.00
   8   6   0   -2.10    5.00
   8   6   0   -1.40    3.40
   8   6   0    5.00    6.30
   8   6   0    6.40    5.30
   8   6   0    4.40    6.50
  -9  -6   0   43.10    7.50
  -9  -6   0   48.90    5.90
  -9  -6   0   42.40    8.30
   9   6   0   48.20    9.20
   9   6   0   35.70    6.70
   9   6   0   44.20    8.10
   9   6   0   41.40    9.60
 -10  -6   0   27.00    7.00
 -10  -6   0   21.80    6.80
  10   6   0   30.40    6.90
  10   6   0   38.50    9.30
  10   6   0   37.70   10.00
  10   6   0   24.00    7.70
  10  -7   0   46.20   10.30
  10  -7   0   66.49   10.90
  10  -7   0   43.20    9.50
  10  -7   0   43.20    6.60
 -10   7   0   46.90    5.10
 -10   7   0   34.70    4.90
   9  -7   0   42.20    9.40
   9  -7   0   41.40    8.50
   9  -7   0   38.20    8.10
   9  -7   0   55.79    6.90
   9  -7   0   57.39    8.10
  -9   7   0   46.80    5.70
  -9   7   0   36.90    4.60
   8  -7   0   75.29   10.50
   8  -7   0   83.69   10.70
   8  -7   0   69.69    8.40
   8  -7   0   98.89    7.70
  -8   7   0   73.39    5.70
   7  -7   0  345.57   16.30
   7  -7   0  360.36   15.70
   7  -7   0  344.37   14.30
   7  -7   0  343.27   13.30
   7  -7   0  379.16   17.30
   6  -7   0    4.80    4.70
   6  -7   0   13.30    5.10
   6  -7   0   16.00    4.70
   6  -7   0    8.80    5.90
   6  -7   0    1.60    4.50
   6  -7   0    9.10    4.70
   6  -7   0   13.90    5.00
   6  -7   0   12.20    4.10
   5  -7   0  218.98   11.00
   5  -7   0  197.58    9.80
   5  -7   0  206.18   10.70
   5  -7   0  218.48   10.70
   5  -7   0  216.38   10.90
   5  -7   0  211.68   11.50
   5  -7   0  192.28    9.90
   5  -7   0  210.38    9.90
   4  -7   0  536.85   16.20
   4  -7   0  561.74   17.30
   4  -7   0  513.65   15.70
   4  -7   0  550.54   16.50
   4  -7   0  579.64   16.70
   4  -7   0  521.05   15.70
   4  -7   0  570.74   16.80
   4  -7   0  551.24   17.40
   3  -7   0   97.39    6.20
   3  -7   0   94.79    6.50
   3  -7   0  105.89    7.10
   3  -7   0  110.19    7.20
   3  -7   0  108.39    6.60
   3  -7   0   98.69    6.50
   3  -7   0  101.39    7.70
  -3   7   0   99.89    6.80
   2  -7   0  250.97   13.10
   2  -7   0  230.18    9.90
   2  -7   0  232.98    8.70
   2  -7   0  230.38    8.80
   2  -7   0  226.68    8.30
   2  -7   0  224.88    8.10
  -2   7   0  229.08    7.30
  -2   7   0  233.48    9.00
  -2   7   0  230.08    6.40
  -2   7   0  220.38    8.10
   1  -7   0  714.13   27.10
   1  -7   0  662.43   15.40
   1  -7   0  670.33   17.40
   1  -7   0  683.33   15.90
   1  -7   0  662.33   16.00
   1  -7   0  706.73   14.80
   1  -7   0  683.93   18.80
   1  -7   0  680.93   14.70
  -1   7   0  704.83   17.40
  -1   7   0  694.83   15.70
  -1   7   0  654.33   16.60
   0  -7   0 1150.38   24.20
   0  -7   0 1094.39   27.10
   0  -7   0 1076.09   24.40
   0  -7   0 1153.98   26.20
   0  -7   0 1152.48   28.80
   0  -7   0 1135.59   24.50
   0   7   0 1149.98   25.00
   0   7   0 1185.98   26.00
   0   7   0 1139.49   24.00
   0   7   0 1147.09   25.10
  -1  -7   0  107.89    7.80
  -1  -7   0  109.99    6.00
  -1  -7   0   94.49    7.00
  -1  -7   0   99.99    5.90
  -1  -7   0   87.19    6.90
  -1  -7   0  116.09    5.40
   1   7   0   97.09    5.00
   1   7   0   94.39    6.50
   1   7   0  100.29    6.30
  -2  -7   0 1298.17   33.80
  -2  -7   0 1324.37   28.40
  -2  -7   0 1367.76   30.20
  -2  -7   0 1345.87   30.60
  -2  -7   0 1368.06   30.20
   2   7   0 1322.27   31.70
   2   7   0 1295.97   30.50
   2   7   0 1337.27   30.30
   2   7   0 1315.97   30.30
  -3  -7   0  774.92   19.00
  -3  -7   0  780.12   20.50
  -3  -7   0  783.02   21.00
  -3  -7   0  795.62   20.60
   3   7   0  794.32   19.20
   3   7   0  753.22   16.70
   3   7   0  789.72   21.30
   3   7   0  791.72   21.40
   3   7   0  760.72   16.90
   3   7   0  805.72   20.90
   3   7   0  774.12   20.70
  -4  -7   0  554.74   15.70
  -4  -7   0  551.34   17.20
  -4  -7   0  541.55   17.60
  -4  -7   0  554.44   17.00
  -4  -7   0  569.74   17.60
   4   7   0  556.84   17.20
   4   7   0  577.34   16.80
   4   7   0  565.54   16.10
   4   7   0  565.94   17.40
   4   7   0  566.34   18.00
   4   7   0  547.95   17.00
   4   7   0  540.35   13.90
  -5  -7   0  117.19    8.60
  -5  -7   0   95.29    8.40
  -5  -7   0  101.79   11.00
  -5  -7   0  114.69    7.80
  -5  -7   0  117.49    9.10
   5   7   0  105.29    7.00
   5   7   0  118.29    8.50
   5   7   0  116.99    7.20
   5   7   0  114.39    9.10
   5   7   0  110.49    8.70
   5   7   0  116.49    8.10
   5   7   0  118.09   10.20
  -6  -7   0   58.29    7.60
  -6  -7   0   55.29    7.80
  -6  -7   0   56.69    7.60
  -6  -7   0   53.29    6.80
  -6  -7   0   55.59    7.00
   6   7   0   57.79    6.70
   6   7   0   57.79    8.50
   6   7   0   70.79    8.60
   6   7   0   62.59    7.30
   6   7   0   67.69    7.80
   6   7   0   60.99    7.60
   6   7   0   62.09    7.80
  -7  -7   0    4.20    5.00
  -7  -7   0    7.80    4.90
  -7  -7   0    7.00    5.00
  -7  -7   0   15.90    5.10
   7   7   0    9.00    4.20
   7   7   0    8.30    4.90
   7   7   0    5.30    6.70
   7   7   0   -1.80    4.40
   7   7   0   10.40    5.80
   7   7   0   15.30    4.60
   7   7   0   12.30    5.10
  -8  -7   0   51.29    7.60
  -8  -7   0   56.29    8.00
  -8  -7   0   44.70    7.00
   8   7   0   55.59    7.90
   8   7   0   48.20    7.20
   8   7   0   51.29    9.60
   8   7   0   49.20    8.30
  -9  -7   0   30.30    7.60
  -9  -7   0   24.50    6.20
  -9  -7   0   30.70    6.00
   9   7   0   21.90    6.50
   9   7   0   31.10    6.60
   9   7   0   29.60    9.00
   9   7   0   32.90    8.20
 -10  -7   0    8.20    5.80
  10   7   0   -3.70    4.30
  10   7   0    6.10    7.30
  10   7   0    3.30    6.40
  10   7   0   -1.20    8.40
  10  -8   0   24.80    6.40
  10  -8   0    8.50    7.20
  10  -8   0   32.40    9.70
   9  -8   0    7.30    6.40
   9  -8   0    8.20    7.50
   9  -8   0    5.00    6.40
   9  -8   0    7.60    5.40
   9  -8   0   16.60    4.70
   8  -8   0   10.80    6.30
   8  -8   0    4.10    5.10
   8  -8   0   12.50    6.00
   8  -8   0    5.60    6.50
   7  -8   0   18.00    7.20
   7  -8   0   15.70    5.70
   7  -8   0   23.00    6.60
   7  -8   0   29.60    5.40
   7  -8   0   12.90    5.60
   6  -8   0  279.37   13.00
   6  -8   0  296.67   12.60
   6  -8   0  305.47   13.90
   6  -8   0  290.47   13.20
   6  -8   0  293.17   13.70
   6  -8   0  305.97   12.80
   6  -8   0  298.07   15.10
   6  -8   0  293.97   13.60
   5  -8   0   29.80    6.20
   5  -8   0   37.30    5.70
   5  -8   0   39.40    5.90
   5  -8   0   41.40    6.40
   5  -8   0   41.10    6.50
   5  -8   0   33.50    5.50
   5  -8   0   39.10    5.90
   5  -8   0   35.10    5.90
   4  -8   0  990.80   25.00
   4  -8   0 1035.30   26.60
   4  -8   0  972.90   25.80
   4  -8   0  977.70   25.20
   4  -8   0  989.30   24.70
   4  -8   0 1008.00   27.20
   4  -8   0 1034.20   25.80
   4  -8   0 1007.60   25.60
   3  -8   0  369.06   12.10
   3  -8   0  347.27   11.90
   3  -8   0  358.76   11.70
   3  -8   0  360.66   13.30
   3  -8   0  361.36   12.40
   3  -8   0  358.16   11.90
   3  -8   0  364.46   14.40
   2  -8   0    4.20    2.90
   2  -8   0    6.00    3.70
   2  -8   0    3.10    3.20
   2  -8   0    6.50    3.20
   2  -8   0    6.30    4.50
   2  -8   0    1.50    3.00
  -2   8   0    1.50    3.40
  -2   8   0    2.10    2.00
  -2   8   0    9.00    3.00
  -2   8   0    5.60    2.00
   1  -8   0  233.08    6.60
   1  -8   0  222.08   10.10
   1  -8   0  219.58    9.00
   1  -8   0  229.68    6.70
   1  -8   0  220.08   11.00
   1  -8   0  230.48    7.40
   1  -8   0  231.68    7.20
   1  -8   0  236.38    8.00
  -1   8   0  227.38    7.60
  -1   8   0  231.28    7.60
  -1   8   0  221.28    7.80
  -1   8   0  238.48    9.30
   0  -8   0   46.90    4.60
   0  -8   0   49.40    4.50
   0  -8   0   48.90    6.00
   0  -8   0   53.49    7.30
   0  -8   0   51.09    5.70
   0  -8   0   41.40    4.20
   0   8   0   53.29    5.10
   0   8   0   41.20    4.50
   0   8   0   48.20    4.20
   0   8   0   50.89    5.60
  -1  -8   0   38.00    4.00
  -1  -8   0   52.79    6.70
  -1  -8   0   49.00    6.10
  -1  -8   0   34.80    4.60
  -1  -8   0   40.30    4.40
  -1  -8   0   40.70    5.40
   1   8   0   40.00    4.10
   1   8   0   46.60    5.10
   1   8   0   49.20    5.50
  -2  -8   0  134.49    6.30
  -2  -8   0  132.39    8.20
  -2  -8   0  120.19    8.30
  -2  -8   0  123.29    8.70
  -2  -8   0  126.59    7.20
   2   8   0  124.19    8.40
   2   8   0  120.59    6.30
   2   8   0  130.59    7.90
   2   8   0  140.29   10.40
   2   8   0  133.59    7.50
  -3  -8   0  874.41   23.80
  -3  -8   0  823.22   22.20
  -3  -8   0  827.62   22.20
  -3  -8   0  844.32   22.80
  -3  -8   0  841.62   20.40
   3   8   0  865.11   20.70
   3   8   0  842.32   22.50
   3   8   0  866.91   23.00
   3   8   0  821.32   23.30
   3   8   0  870.61   22.60
  -4  -8   0  126.79    9.10
  -4  -8   0  127.39   10.70
  -4  -8   0  130.09    7.40
  -4  -8   0  108.49    8.10
  -4  -8   0  132.19    9.20
   4   8   0  136.39    9.90
   4   8   0  123.49    5.70
   4   8   0  127.09    8.60
   4   8   0  121.79    8.20
   4   8   0  127.19    6.00
   4   8   0  132.89    9.00
   4   8   0  111.89    8.80
  -5  -8   0  463.65   16.30
  -5  -8   0  458.25   16.10
  -5  -8   0  432.56   16.30
  -5  -8   0  442.96   16.60
  -5  -8   0  441.66   14.50
   5   8   0  468.65   15.60
   5   8   0  421.16   16.00
   5   8   0  421.06   15.50
   5   8   0  434.76   13.30
   5   8   0  444.96   16.40
   5   8   0  456.65   13.30
   5   8   0  459.85   17.40
  -6  -8   0   44.50    6.50
  -6  -8   0   36.80    7.60
  -6  -8   0   65.69    7.50
  -6  -8   0   52.19    6.60
   6   8   0   49.00    7.10
   6   8   0   55.19    7.50
   6   8   0   45.20    7.00
   6   8   0   48.20    6.70
   6   8   0   47.10    6.40
   6   8   0   60.99    8.60
   6   8   0   48.10    6.80
  -7  -8   0  150.28   10.50
  -7  -8   0  150.18   11.70
  -7  -8   0  160.38   11.90
  -7  -8   0  137.49    9.90
   7   8   0  153.68    9.50
   7   8   0  165.18    9.90
   7   8   0  138.69   10.60
   7   8   0  141.19    9.80
   7   8   0  131.89   10.90
   7   8   0  155.88   11.60
   7   8   0  145.79   15.50
  -8  -8   0  115.09   10.00
  -8  -8   0  127.19    8.80
  -8  -8   0  102.59   11.20
  -8  -8   0  100.49   11.40
   8   8   0  121.29   11.60
   8   8   0  120.59   13.50
   8   8   0  113.19   10.00
   8   8   0  123.49   13.60
  -9  -8   0   35.60    7.40
  -9  -8   0   43.30    7.00
  -9  -8   0   45.50    8.40
   9   8   0   36.60    7.20
   9   8   0   38.40    8.80
   9   8   0   44.00    8.00
   9   8   0   68.59   10.80
 -10  -8   0   64.89    9.40
 -10  -8   0   50.29   10.90
 -10  -8   0   64.39    7.10
  10   8   0   70.39   12.80
  10   8   0   53.89   10.60
  10   8   0   66.69    9.40
  10   8   0   67.79    9.80
   9  -9   0   -0.50    7.20
   9  -9   0   -3.30    5.90
   9  -9   0   -4.30    4.90
   9  -9   0   -3.30    6.00
   8  -9   0  128.09   11.10
   8  -9   0  155.28   13.90
   8  -9   0  164.28   13.30
   8  -9   0  152.08   12.40
   8  -9   0  162.38    9.70
   7  -9   0   52.69    8.50
   7  -9   0   66.09    8.70
   7  -9   0   68.59    9.00
   6  -9   0   15.70    5.30
   6  -9   0   10.90    5.30
   6  -9   0   16.60    5.10
   6  -9   0    8.90    5.20
   6  -9   0   12.00    4.80
   6  -9   0   12.90    5.70
   6  -9   0    4.50    5.20
   6  -9   0    7.50    4.80
   5  -9   0   11.40    4.20
   5  -9   0    5.10    4.50
   5  -9   0   10.90    4.50
   5  -9   0    9.80    4.90
   5  -9   0   -0.70    8.20
   5  -9   0    8.30    4.70
   5  -9   0   10.30    5.70
   5  -9   0   13.20    4.90
   4  -9   0   -2.10    3.50
   4  -9   0    2.80    3.60
   4  -9   0   -1.80    4.60
   4  -9   0    3.70    3.60
   4  -9   0    0.70    3.40
   4  -9   0    4.80    4.20
   4  -9   0    0.00    4.00
   4  -9   0    1.50    3.90
   3  -9   0  242.98   10.20
   3  -9   0  235.58    9.80
   3  -9   0  242.28   11.40
   3  -9   0  256.97   10.60
   3  -9   0  239.18   12.60
   3  -9   0  240.58   10.10
  -3   9   0  262.17   10.90
   2  -9   0  212.98    8.30
   2  -9   0  207.78    9.40
   2  -9   0  206.08   10.60
   2  -9   0  221.08    8.60
   2  -9   0  208.78   11.70
   2  -9   0  215.18    8.50
  -2   9   0  205.88    8.50
  -2   9   0  213.38    7.20
  -2   9   0  223.08    7.20
   1  -9   0   47.70    6.00
   1  -9   0   48.40    4.40
   1  -9   0   48.00    6.50
   1  -9   0   56.69    7.70
   1  -9   0   50.49    4.90
   1  -9   0   48.20    3.60
   1  -9   0   40.80    4.30
  -1   9   0   52.79    4.90
  -1   9   0   48.90    4.70
  -1   9   0   52.49    5.00
  -1   9   0   44.90    5.90
   0  -9   0  879.91   22.30
   0  -9   0  890.51   20.30
   0  -9   0  897.71   20.60
   0  -9   0  846.42   23.80
   0  -9   0  877.21   20.40
   0  -9   0  925.41   25.60
   0   9   0  872.21   20.00
   0   9   0  894.21   21.30
   0   9   0  870.51   22.30
   0   9   0  916.51   21.50
  -1  -9   0  148.29    8.60
  -1  -9   0  145.69    7.30
  -1  -9   0  165.08    9.40
  -1  -9   0  150.58    7.30
  -1  -9   0  142.19    9.80
  -1  -9   0  168.18    6.80
   1   9   0  156.28    8.90
   1   9   0  152.88    6.80
   1   9   0  149.39    8.80
   1   9   0  164.88    8.30
  -2  -9   0  611.04   17.30
  -2  -9   0  615.94   18.20
  -2  -9   0  610.64   15.40
  -2  -9   0  614.74   18.80
  -2  -9   0  608.94   17.20
  -2  -9   0  597.84   19.90
   2   9   0  641.14   17.90
   2   9   0  605.14   17.80
   2   9   0  597.84   15.40
   2   9   0  609.04   18.10
  -3  -9   0    5.50    4.40
  -3  -9   0    4.10    3.40
  -3  -9   0    1.60    3.50
  -3  -9   0    6.00    5.30
  -3  -9   0    3.70    4.10
   3   9   0    4.20    3.80
   3   9   0    8.30    4.00
   3   9   0   -1.50    4.30
   3   9   0    5.10    3.50
  -4  -9   0   16.60    3.90
  -4  -9   0   14.10    4.30
  -4  -9   0   15.30    5.40
  -4  -9   0   16.10    4.50
  -4  -9   0   15.00    6.30
   4   9   0   13.30    5.00
   4   9   0   21.60    5.50
   4   9   0   19.20    4.70
   4   9   0   20.20    6.00
   4   9   0   11.00    4.90
  -5  -9   0   35.50    5.20
  -5  -9   0   35.10    6.10
  -5  -9   0   32.10    6.60
  -5  -9   0   38.40    6.10
  -5  -9   0   34.10    6.60
   5   9   0   26.30    4.70
   5   9   0   34.60    4.90
   5   9   0   37.80    6.50
   5   9   0   33.80    6.40
   5   9   0   25.50    6.90
   5   9   0   34.70    6.30
   5   9   0   44.10    6.10
  -6  -9   0   76.79    9.30
  -6  -9   0   82.69    7.50
  -6  -9   0   78.29    9.30
  -6  -9   0   84.59    9.90
   6   9   0   75.29    6.60
   6   9   0   82.59   11.20
   6   9   0  102.19    8.20
   6   9   0   93.09    9.50
   6   9   0   78.89    9.20
   6   9   0   74.19    8.60
  -7  -9   0    5.00    4.70
  -7  -9   0    2.90    5.20
  -7  -9   0    2.10    4.80
  -7  -9   0   -2.20    4.80
  -7  -9   0    4.50    4.60
   7   9   0    0.80    4.40
   7   9   0    2.80    4.20
   7   9   0   13.50    4.40
   7   9   0   -4.10    6.30
   7   9   0    4.80    4.40
   7   9   0   -7.40    4.70
  -8  -9   0  142.09   13.10
  -8  -9   0  145.49   11.10
  -8  -9   0  145.49   12.40
   8   9   0  136.69   12.10
   8   9   0  133.09    9.90
   8   9   0  157.88   14.90
   8   9   0  161.18   12.40
  -9  -9   0   62.39    9.40
  -9  -9   0   52.79    8.90
  -9  -9   0   60.49    8.20
   9   9   0   57.19    9.40
   9   9   0   61.79   10.50
   9   9   0   59.29    8.50
   9   9   0   52.19    7.80
   9 -10   0   56.69   10.00
   9 -10   0   63.09    9.70
   9 -10   0   56.09    8.70
   9 -10   0   66.59   10.70
   8 -10   0    6.40    6.80
   8 -10   0    1.30    6.00
   8 -10   0  -11.50    4.70
   8 -10   0   -0.60    5.70
   7 -10   0   62.99    9.00
   7 -10   0   71.79    9.40
   7 -10   0   63.29    9.50
   7 -10   0   79.59    9.30
   6 -10   0   23.80    6.10
   6 -10   0   18.20    6.00
   6 -10   0   27.50    6.80
   6 -10   0   20.00    5.10
   6 -10   0    7.90    5.60
   6 -10   0   21.10    6.30
   5 -10   0   32.20    5.90
   5 -10   0   27.60    5.90
   5 -10   0   28.90    6.50
   5 -10   0   25.60    6.60
   5 -10   0   25.80    5.70
   5 -10   0   30.80    5.60
   5 -10   0   22.90    5.20
   5 -10   0   30.20    5.30
   4 -10   0  206.78   10.30
   4 -10   0  202.98   10.50
   4 -10   0  195.08   10.50
   4 -10   0  195.18   11.00
   4 -10   0  204.48   12.80
   4 -10   0  203.08   11.10
   4 -10   0  206.38   10.70
   4 -10   0  182.48    9.80
   3 -10   0   18.10    4.60
   3 -10   0   11.50    6.10
   3 -10   0   16.70    4.40
   3 -10   0    7.60    4.10
   3 -10   0    8.60    4.70
   3 -10   0    7.70    4.50
   3 -10   0   11.80    3.70
  -3  10   0   15.50    4.60
   2 -10   0  183.98    8.00
   2 -10   0  197.88    9.60
   2 -10   0  167.48   10.10
   2 -10   0  187.88    8.30
   2 -10   0  187.38    8.30
   2 -10   0  185.18   11.50
  -2  10   0  180.78    8.30
  -2  10   0  183.78    9.60
  -2  10   0  187.98    7.00
  -2  10   0  190.98    7.40
   1 -10   0  344.27   15.30
   1 -10   0  324.77    8.90
   1 -10   0  316.27    9.20
   1 -10   0  336.17    9.00
   1 -10   0  327.47   15.50
   1 -10   0  313.27   12.00
   1 -10   0  315.77    8.90
   1 -10   0  308.27   10.10
  -1  10   0  326.97   10.20
  -1  10   0  300.97   11.60
  -1  10   0  314.07   10.40
  -1  10   0  331.97   12.20
   0 -10   0   45.80    7.40
   0 -10   0   46.90    5.90
   0 -10   0   45.10    5.10
   0 -10   0   45.00    4.80
   0  10   0   41.50    5.20
   0  10   0   42.50    4.50
   0  10   0   46.70    5.80
   0  10   0   36.70    4.50
  -1 -10   0   66.39    7.20
  -1 -10   0   65.49    8.80
  -1 -10   0   57.09    5.10
  -1 -10   0   53.79    5.60
  -1 -10   0   52.19    6.40
   1  10   0   59.09    6.70
   1  10   0   60.69    5.00
   1  10   0   56.59    6.40
   1  10   0   58.39    6.00
  -2 -10   0   76.59    6.80
  -2 -10   0   70.69    5.50
  -2 -10   0   74.89    7.90
  -2 -10   0   94.39   13.10
  -2 -10   0   77.99    9.30
  -2 -10   0   79.49    6.50
   2  10   0   87.49    7.20
   2  10   0   94.29    8.10
   2  10   0   71.79    5.70
   2  10   0   78.79    8.10
  -3 -10   0  556.04   17.60
  -3 -10   0  557.74   18.40
  -3 -10   0  580.24   20.20
  -3 -10   0  568.74   15.50
  -3 -10   0  574.24   17.90
  -3 -10   0  538.45   18.80
   3  10   0  553.94   18.10
   3  10   0  596.04   18.70
   3  10   0  563.94   15.70
   3  10   0  542.45   18.50
  -4 -10   0    1.40    5.50
  -4 -10   0    3.50    3.40
  -4 -10   0   -4.50    4.00
  -4 -10   0   -0.80    3.50
  -4 -10   0    5.90    4.00
  -4 -10   0   -0.70    4.40
   4  10   0    6.70    5.20
   4  10   0    4.10    4.60
   4  10   0    1.50    4.40
   4  10   0    3.30    3.80
  -5 -10   0  158.68   10.80
  -5 -10   0  151.68   11.30
  -5 -10   0  153.18   11.00
  -5 -10   0  163.18    8.60
  -5 -10   0  158.98   10.00
   5  10   0  151.78   11.90
   5  10   0  152.28   11.10
   5  10   0  154.18   10.50
   5  10   0  144.39    6.70
   5  10   0  151.98    9.70
  -6 -10   0  255.57   12.60
  -6 -10   0  257.97   13.80
  -6 -10   0  273.17   12.10
  -6 -10   0  246.38   13.80
  -6 -10   0  292.47   14.70
   6  10   0  308.07   11.50
   6  10   0  277.57   10.10
   6  10   0  284.17   14.60
   6  10   0  263.77   18.10
   6  10   0  270.47   13.60
   6  10   0  268.47   13.40
  -7 -10   0  215.98   14.00
  -7 -10   0  221.48   11.30
  -7 -10   0  192.08   11.30
  -7 -10   0  223.78   13.10
  -7 -10   0  199.58   13.10
   7  10   0  229.58   13.40
   7  10   0  226.88   13.30
   7  10   0  219.48   13.80
   7  10   0  200.78   15.10
   7  10   0  223.28   10.10
  -8 -10   0   52.29    8.50
  -8 -10   0   40.90    8.10
  -8 -10   0   67.09    8.10
   8  10   0   44.90    6.70
   8  10   0   49.20    8.80
   8  10   0   38.10    9.40
   8  10   0   52.49    8.90
  -9 -10   0   39.70    8.30
  -9 -10   0   27.40    7.70
   9  10   0   45.00    9.20
   9  10   0   45.30    7.60
   9  10   0   37.30    7.60
   9  10   0   23.60    9.50
   8 -11   0  146.29   12.80
   8 -11   0  167.08   13.40
   8 -11   0  142.99   13.50
   8 -11   0  153.48   12.80
   7 -11   0   -2.60    5.60
   7 -11   0   -5.20    4.70
   7 -11   0    4.60    5.40
   7 -11   0    4.40    5.90
   6 -11   0   55.69    7.80
   6 -11   0   56.19    7.80
   6 -11   0   61.59    8.90
   6 -11   0   49.99    8.50
   5 -11   0    8.00    4.30
   5 -11   0   10.70    4.00
   5 -11   0    6.20    4.80
   5 -11   0   10.40    5.80
   5 -11   0    6.80    4.40
   5 -11   0    0.90    5.40
   5 -11   0    6.20    4.80
   4 -11   0   21.70    4.30
   4 -11   0   13.90    5.40
   4 -11   0   25.20    6.90
   4 -11   0   15.70    5.10
   4 -11   0   21.20    5.30
   4 -11   0   22.50    4.70
   3 -11   0  650.53   26.30
   3 -11   0  658.43   22.90
   3 -11   0  643.14   18.40
   3 -11   0  640.24   19.20
   3 -11   0  627.04   18.20
   3 -11   0  628.54   18.20
  -3  11   0  658.53   19.50
  -3  11   0  612.74   15.10
   2 -11   0   46.90    5.70
   2 -11   0   49.80    5.40
   2 -11   0   46.10    6.90
   2 -11   0   53.19    6.30
   2 -11   0   49.40    6.00
   2 -11   0   49.99    8.40
  -2  11   0   48.00    6.40
  -2  11   0   48.80    5.10
  -2  11   0   41.60    4.80
  -2  11   0   46.90    5.30
   1 -11   0  310.37   14.20
   1 -11   0  331.07   12.70
   1 -11   0  314.67    9.10
   1 -11   0  326.87   15.80
   1 -11   0  335.97    9.20
   1 -11   0  321.37   12.00
  -1  11   0  318.47   10.80
  -1  11   0  336.77   11.30
  -1  11   0  337.97   12.70
  -1  11   0  329.77   10.60
   0 -11   0  106.59    6.30
   0 -11   0   97.29    8.30
   0 -11   0   99.79   10.00
   0 -11   0  102.99    6.20
   0 -11   0   95.89    6.50
   0 -11   0  100.09    9.30
   0  11   0  102.09    7.60
   0  11   0  126.19    8.70
   0  11   0  107.59    7.00
   0  11   0   95.69    6.10
  -1 -11   0    5.30    4.30
  -1 -11   0    2.50    3.20
  -1 -11   0    1.70    5.20
  -1 -11   0    3.00    3.10
  -1 -11   0    0.40    4.50
  -1 -11   0    3.20    3.20
   1  11   0    6.80    3.00
   1  11   0    3.80    3.40
   1  11   0    3.80    3.80
   1  11   0    6.60    4.50
  -2 -11   0   50.29    8.20
  -2 -11   0   56.49    7.20
  -2 -11   0   46.30    5.30
  -2 -11   0   60.39    7.50
  -2 -11   0   43.60    5.60
  -2 -11   0   55.39    6.40
   2  11   0   51.79    6.70
   2  11   0   54.99    6.50
   2  11   0   50.79    5.60
   2  11   0   65.69    7.70
  -3 -11   0   -3.80    3.80
  -3 -11   0    6.10    5.20
  -3 -11   0    4.40    5.80
  -3 -11   0    0.10    3.90
  -3 -11   0    2.80    3.30
  -3 -11   0    0.40    4.10
   3  11   0    0.50    4.70
   3  11   0    0.00    5.10
   3  11   0   -1.50    3.90
   3  11   0    2.10    3.70
  -4 -11   0  108.89    7.40
  -4 -11   0  118.19   10.20
  -4 -11   0  108.29    9.60
  -4 -11   0  123.49    9.50
  -4 -11   0  110.29   11.00
   4  11   0  107.99   10.10
   4  11   0  130.99   11.10
   4  11   0  109.99    9.40
  -5 -11   0  255.17   13.60
  -5 -11   0  288.97   14.90
  -5 -11   0  255.97   11.00
   5  11   0  269.07   15.10
   5  11   0  279.47   14.50
   5  11   0  282.17   12.40
  -6 -11   0   51.59    8.10
  -6 -11   0   32.80    6.70
   6  11   0   33.80    6.10
   6  11   0   37.10    7.30
   6  11   0   40.80    8.50
   6  11   0   36.30    7.10
  -7 -11   0  117.79    9.60
  -7 -11   0  155.58   12.60
  -7 -11   0  135.09   11.80
   7  11   0  132.39   11.70
   7  11   0  142.89   13.70
   7  11   0  144.39    7.90
   7  11   0  116.99   11.30
   7  11   0  163.98   13.00
  -8 -11   0  110.49   12.80
  -8 -11   0   95.59   11.50
   8  11   0  106.39   12.10
   8  11   0   86.99    8.30
   8  11   0   97.29   12.50
   8 -12   0  144.09   12.70
   8 -12   0  139.49   13.70
   8 -12   0  122.39   13.10
   8 -12   0  157.78   13.20
   7 -12   0   -2.30    5.70
   7 -12   0    6.70    6.50
   7 -12   0    4.60    5.40
   7 -12   0    9.20    5.80
   6 -12   0  159.88   12.20
   6 -12   0  147.59   11.50
   6 -12   0  142.19   12.50
   6 -12   0  144.69   11.30
   5 -12   0  764.52   24.20
   5 -12   0  763.92   23.40
   5 -12   0  744.83   23.50
   5 -12   0  815.62   31.50
   5 -12   0  722.03   21.80
   5 -12   0  768.72   22.40
   4 -12   0   23.20    6.10
   4 -12   0   24.20    7.30
   4 -12   0   22.90    5.50
   4 -12   0   26.40    5.10
   4 -12   0   33.10    5.70
   4 -12   0   31.00    5.20
  -4  12   0   26.40    6.00
   3 -12   0   22.80    5.00
   3 -12   0   18.90    5.10
   3 -12   0   27.80    4.70
   3 -12   0   26.40    5.30
   3 -12   0   10.80    6.60
  -3  12   0   27.80    5.90
  -3  12   0   21.70    3.50
  -3  12   0   24.60    3.40
   2 -12   0   33.30    4.70
   2 -12   0   49.70    5.70
   2 -12   0   37.40    4.90
   2 -12   0   46.30    6.20
   2 -12   0   40.50    8.40
  -2  12   0   44.10    5.60
  -2  12   0   44.70    6.40
  -2  12   0   37.20    4.30
  -2  12   0   30.90    4.10
   1 -12   0    1.00    2.10
   1 -12   0    3.90    4.20
   1 -12   0   -2.30    5.40
   1 -12   0    1.20    3.40
  -1  12   0    5.20    3.30
  -1  12   0    2.20    3.30
  -1  12   0    4.40    3.20
  -1  12   0    1.60    4.30
   0 -12   0   95.39    8.70
   0 -12   0   76.79    5.90
   0 -12   0   80.29    6.30
   0 -12   0   75.19   10.10
   0  12   0  103.09    8.00
   0  12   0   80.79    8.60
   0  12   0   78.59    6.00
   0  12   0   79.59    6.80
  -1 -12   0  243.98    8.80
  -1 -12   0  247.28   10.40
  -1 -12   0  238.38   11.90
  -1 -12   0  232.08   14.50
   1  12   0  219.68   11.30
   1  12   0  246.58    8.90
   1  12   0  256.87   12.10
   1  12   0  239.58   10.70
  -2 -12   0  181.88   13.30
  -2 -12   0  186.88   11.20
  -2 -12   0  164.18    9.60
  -2 -12   0  183.68    9.50
   2  12   0  170.78   10.60
   2  12   0  177.88    7.80
   2  12   0  175.48    9.90
   2  12   0  184.98   11.20
  -3 -12   0   79.49   10.80
  -3 -12   0   62.49    5.90
  -3 -12   0   60.99    7.20
  -3 -12   0   58.89    8.00
   3  12   0   75.49    9.40
   3  12   0   71.39    6.20
   3  12   0   57.29    7.10
   3  12   0   59.39    7.50
  -4 -12   0  125.19    9.90
  -4 -12   0  134.99   12.00
  -4 -12   0  117.39    7.40
   4  12   0  138.59   13.70
   4  12   0  127.59   11.40
   4  12   0  118.29   10.80
   4  12   0  109.19    9.20
  -5 -12   0  102.69   12.00
  -5 -12   0   86.39    7.30
  -5 -12   0  105.89   11.90
   5  12   0  108.89    8.60
   5  12   0  102.99   10.70
   5  12   0   88.99    9.50
  -6 -12   0   20.20    5.90
  -6 -12   0   24.20    7.50
   6  12   0   11.00    5.70
   6  12   0    3.80    5.70
   6  12   0   12.90    6.80
   6  12   0   11.60    5.40
  -7 -12   0    8.20    6.00
  -7 -12   0    2.00    7.70
   7  12   0   -6.60    4.80
   7  12   0   13.10    7.30
   7  12   0    2.30    5.90
   7  12   0    5.20    5.70
  -8 -12   0    5.20    6.70
  -8 -12   0    6.50    5.80
   8  12   0    8.30    5.30
   8  12   0   15.50    6.40
   8  12   0   24.30    9.20
   8  12   0   15.90    7.60
   7 -13   0   -2.10    6.00
   7 -13   0   -9.90    4.80
   7 -13   0   -2.30    6.20
   7 -13   0    1.80    5.10
   6 -13   0  118.19   14.20
   6 -13   0  123.19   11.00
   6 -13   0  140.19   13.10
   5 -13   0   26.90    6.30
   5 -13   0   18.60    5.70
   5 -13   0   20.90    7.50
   5 -13   0   11.00    5.60
   4 -13   0  211.28   12.10
   4 -13   0  205.88   14.60
   4 -13   0  203.88   11.50
   4 -13   0  254.77   17.60
   4 -13   0  203.28   11.30
   4 -13   0  210.78   11.40
  -4  13   0  218.18   12.40
   3 -13   0   26.90    4.50
   3 -13   0   18.50    4.60
   3 -13   0   19.10    5.00
   3 -13   0   11.10    6.90
   3 -13   0   16.00    4.90
  -3  13   0   16.30    3.50
  -3  13   0   18.00    5.80
  -3  13   0   14.70    3.40
   2 -13   0   13.90    7.00
   2 -13   0    3.00    3.70
   2 -13   0    9.60    4.40
   2 -13   0    1.40    3.40
  -2  13   0    3.50    3.90
  -2  13   0    2.00    3.00
  -2  13   0    3.20    4.50
   1 -13   0    1.10    3.60
   1 -13   0   -1.10    6.00
   1 -13   0    2.40    4.30
  -1  13   0    5.10    3.30
  -1  13   0    2.50    4.50
  -1  13   0    1.70    3.30
  -1  13   0    0.80    3.20
   0 -13   0  265.07   12.70
   0 -13   0  248.98    9.80
   0 -13   0  270.77   18.80
   0  13   0  258.87   11.00
   0  13   0  260.87    9.30
   0  13   0  268.67   12.90
   0  13   0  256.87   17.40
  -1 -13   0   27.80    4.20
  -1 -13   0   31.70    6.40
  -1 -13   0   27.80    9.70
  -1 -13   0   32.80    5.00
   1  13   0   30.10    4.90
   1  13   0   32.40    4.10
   1  13   0   23.20    5.90
  -2 -13   0  254.77   16.50
  -2 -13   0  244.78   11.20
  -2 -13   0  208.08   12.60
   2  13   0  240.58   12.70
   2  13   0  242.48    9.00
   2  13   0  233.18   19.80
  -3 -13   0    3.40    3.70
  -3 -13   0    2.50    5.70
  -3 -13   0    3.50    3.20
   3  13   0    3.90    3.30
   3  13   0   -1.40    3.30
   3  13   0   12.70    5.90
  -4 -13   0  112.79    9.70
  -4 -13   0  112.39   12.30
  -4 -13   0  104.79    7.10
   4  13   0  122.39    8.80
   4  13   0  135.29   11.70
   4  13   0  116.89   15.00
   4  13   0  116.59    9.80
  -5 -13   0   69.89    8.90
  -5 -13   0   50.39    6.20
  -5 -13   0   64.79    9.90
   5  13   0   50.69    6.80
   5  13   0   50.49    8.20
   5  13   0   78.19    9.80
   5  13   0   76.59    7.60
  -6 -13   0   84.69   10.30
  -6 -13   0   97.89   11.70
  -6 -13   0   89.59   11.00
   6  13   0   94.69    9.10
   6  13   0   96.99   11.20
   6  13   0  108.19   12.20
   6  13   0   78.09    9.90
  -7 -13   0   25.80    8.10
   7  13   0   16.00    6.90
   7  13   0   16.80    7.90
   7  13   0   12.80    6.50
   6 -14   0   22.30    8.10
   6 -14   0   21.90    7.10
   6 -14   0   14.70    6.20
   6 -14   0   29.00    7.10
   5 -14   0   87.89   12.30
   5 -14   0   62.89    8.60
   5 -14   0   69.99    9.40
   5 -14   0   57.59   10.50
   4 -14   0    4.20    4.80
   4 -14   0    6.90    4.70
   4 -14   0    7.90    6.50
   4 -14   0    9.70    5.50
   3 -14   0  182.28   10.20
   3 -14   0  182.48    9.00
   3 -14   0  194.58   15.00
   3 -14   0  190.18   10.70
  -3  14   0  199.78    8.20
  -3  14   0  218.18   12.30
  -3  14   0  183.88    8.30
   2 -14   0    3.70    4.00
   2 -14   0   -1.60    3.40
   2 -14   0   -1.30    6.20
   2 -14   0   -0.60    4.30
  -2  14   0   -3.20    3.30
  -2  14   0    8.80    3.70
  -2  14   0    0.80    5.10
   1 -14   0   65.79    8.10
   1 -14   0   93.59   12.20
   1 -14   0   59.79    6.60
  -1  14   0   84.49    8.80
  -1  14   0   78.99    6.70
  -1  14   0   86.29    7.60
  -1  14   0   72.49    6.40
   0 -14   0  740.83   23.30
   0 -14   0  745.93   19.60
   0 -14   0  747.53   19.60
   0 -14   0  798.62   28.20
   0  14   0  784.92   18.90
   0  14   0  780.12   22.20
   0  14   0  819.02   23.60
  -1 -14   0   32.50    9.20
  -1 -14   0   30.60    4.70
  -1 -14   0   37.30    9.00
   1  14   0   28.60    5.80
   1  14   0   46.10    7.20
   1  14   0   41.30    5.00
   1  14   0   39.80    6.10
  -2 -14   0  209.18   10.60
  -2 -14   0  194.68   15.10
   2  14   0  205.08   12.20
   2  14   0  209.88   12.80
   2  14   0  235.18    8.50
  -3 -14   0    9.70    4.10
  -3 -14   0   10.40    7.30
  -3 -14   0    2.00    3.00
   3  14   0   17.10    3.50
   3  14   0    6.00    5.60
   3  14   0    8.40    4.40
   3  14   0    5.30    4.90
  -4 -14   0   -4.80    4.70
  -4 -14   0   -1.50    3.10
  -4 -14   0   -7.70    6.20
   4  14   0   -3.30    4.50
   4  14   0    7.60    6.00
   4  14   0   10.70    4.50
   4  14   0    3.70    5.00
  -5 -14   0   18.60    4.40
  -5 -14   0   19.10    5.80
  -5 -14   0   26.30    8.50
   5  14   0    8.00    4.50
   5  14   0   24.90    7.80
   5  14   0   19.30    6.80
  -6 -14   0  107.09   12.90
  -6 -14   0   79.29   10.40
  -6 -14   0   86.39   11.10
   6  14   0  120.09   13.00
   6  14   0  113.99    8.80
   6  14   0   95.69   11.80
   6  14   0   72.09    9.20
   5 -15   0   -0.80    6.50
   5 -15   0   -5.50    5.40
   5 -15   0    4.00    5.70
   5 -15   0   -1.70    4.90
   4 -15   0   43.00    6.80
   4 -15   0   48.80   10.30
   4 -15   0   43.70    8.60
   4 -15   0   39.80    7.00
   3 -15   0    0.20    6.80
   3 -15   0    4.00    4.50
   3 -15   0   10.40    3.50
  -3  15   0    0.50    3.10
  -3  15   0    0.10    5.40
  -3  15   0    4.20    3.20
   2 -15   0   56.49    6.90
   2 -15   0   70.19    7.00
   2 -15   0   70.79   11.50
  -2  15   0   56.29    6.60
  -2  15   0   65.19    8.60
  -2  15   0   69.69    7.20
   1 -15   0   29.60    8.80
  -1  15   0   22.10    4.70
  -1  15   0   29.10    6.00
  -1  15   0   16.60    4.70
   0 -15   0  149.19   14.50
   0 -15   0  109.29    7.30
   0 -15   0  136.29    7.10
   0  15   0  122.49    8.60
   0  15   0  138.89    6.90
   0  15   0  132.29    9.80
   0  15   0  153.58   11.10
  -1 -15   0  173.88    9.40
  -1 -15   0  190.68   15.40
   1  15   0  207.78   12.70
   1  15   0  179.28   11.40
   1  15   0  184.58   10.50
   1  15   0  174.78    7.50
  -2 -15   0    3.60    3.40
  -2 -15   0    5.90    7.00
   2  15   0    3.10    5.40
   2  15   0   -5.20    4.70
   2  15   0   11.40    3.00
   2  15   0   -2.10    3.50
  -3 -15   0  126.19   14.10
  -3 -15   0  128.59    9.50
  -3 -15   0  102.79    6.50
   3  15   0  110.09   10.80
   3  15   0  110.19    9.50
   3  15   0  148.99   11.70
   3  15   0  135.09    6.70
  -4 -15   0   11.70    7.50
  -4 -15   0    8.20    4.30
   4  15   0    8.30    5.10
   4  15   0   14.10    6.80
   4  15   0    4.50    4.30
  -5 -15   0   -4.50    6.50
  -5 -15   0    1.20    5.10
   5  15   0    0.40    5.80
   5  15   0   -5.90    3.80
   5  15   0    1.50    5.50
   4 -16   0    7.90    6.10
   4 -16   0   -3.60    4.70
   4 -16   0   -1.50    7.10
   4 -16   0   -8.60    4.30
   3 -16   0  139.59    9.40
   3 -16   0  112.79    8.30
   3 -16   0  157.98   15.40
  -3  16   0  146.59   12.30
  -3  16   0  156.48    8.00
  -3  16   0  154.38    8.30
   2 -16   0  639.84   27.00
   2 -16   0  660.73   18.50
  -2  16   0  667.93   19.10
  -2  16   0  638.74   25.90
  -2  16   0  632.54   18.70
   1 -16   0  537.35   24.30
   1 -16   0  448.56   14.50
   1 -16   0  500.65   16.00
  -1  16   0  561.44   17.70
  -1  16   0  526.25   20.10
  -1  16   0  527.55   24.60
   0 -16   0   11.40    8.00
   0 -16   0   14.30    3.10
   0  16   0   23.40    5.60
   0  16   0   22.50    6.90
   0  16   0   17.40    4.70
  -1 -16   0  167.68    9.10
  -1 -16   0  174.08   15.90
   1  16   0  166.48   12.60
   1  16   0  148.79   10.00
   1  16   0  163.78   11.50
  -2 -16   0   96.09   13.30
  -2 -16   0  101.49    9.00
   2  16   0   92.29   10.50
   2  16   0   83.89    8.80
   2  16   0  115.49   11.30
  -3 -16   0   25.30    9.20
  -3 -16   0   21.80    5.60
   3  16   0   24.90    6.10
   3  16   0   31.90    7.50
  -4 -16   0  163.58   15.80
   4  16   0  166.58   13.10
   4  16   0  165.28   13.00
   2 -17   0  165.38   16.60
   2 -17   0  125.59    8.10
  -2  17   0  184.28   12.40
  -2  17   0  146.09    9.40
  -2  17   0  150.38   10.20
   1 -17   0   15.10   14.70
  -1  17   0    8.90    5.80
  -1  17   0   -1.90    7.00
   0  17   0  100.69   10.10
   0  17   0  101.59   14.90
   0  17   0   75.79    8.50
   1  17   0   16.10    9.10
   1  17   0   11.30    5.70
   1  17  -1   13.00    5.20
   1  17  -1   22.80    5.90
  -1 -17   1   11.60    8.40
   0  17  -1    3.10    5.10
   0  17  -1    5.90    4.40
   0  17  -1   -3.10    3.30
   0 -17   1    1.40    7.50
  -1  17  -1  104.49    9.20
  -1  17  -1   90.39    8.70
  -1  17  -1  127.29   11.20
   1 -17   1  111.19   14.50
   3  16  -1   85.09   10.80
   3  16  -1   66.29    9.00
  -3 -16   1   74.29   12.30
   2  16  -1   93.59   10.90
   2  16  -1   80.09   10.00
  -2 -16   1   74.59    8.70
  -2 -16   1   97.49   13.50
   1  16  -1   43.30    6.80
   1  16  -1   43.90    7.00
  -1 -16   1   33.90    9.70
  -1 -16   1   44.40    5.40
   0  16  -1  167.48   10.90
   0  16  -1  146.89   11.20
   0  16  -1  140.79    9.80
   0 -16   1  148.39    7.70
   0 -16   1  161.98   15.40
  -1  16  -1   14.30    6.10
  -1  16  -1    7.60    4.70
  -1  16  -1    7.00    7.30
   1 -16   1   10.90    7.40
  -2  16  -1  460.75   17.80
  -2  16  -1  446.06   15.40
  -2  16  -1  433.16   15.10
   2 -16   1  479.75   23.40
   2 -16   1  423.76   13.00
  -3  16  -1  413.16   17.20
  -3  16  -1  398.76   13.40
  -3  16  -1  393.06   13.30
   3 -16   1  440.86   23.00
   3 -16   1  379.36   13.60
   4 -16   1   -8.30    4.70
   4 -16   1    0.00    5.30
   4 -16   1   -7.80    3.90
   5  15  -1   99.39   11.60
   5  15  -1   64.19    8.60
  -5 -15   1   72.49   10.30
  -5 -15   1   76.19   11.40
   4  15  -1   -4.80    5.50
   4  15  -1   10.70    6.20
   4  15  -1    6.30    5.50
  -4 -15   1    8.10    5.10
  -4 -15   1    7.00    7.00
   3  15  -1    8.80    5.40
   3  15  -1   10.70    5.90
   3  15  -1    9.00    5.20
  -3 -15   1   12.50    4.20
  -3 -15   1    2.30    7.30
   2  15  -1   55.49    7.50
   2  15  -1   60.39    8.20
  -2 -15   1   47.10   10.00
  -2 -15   1   51.59    6.40
   1  15  -1   18.70    6.10
   1  15  -1   16.90    5.90
   1  15  -1   16.70    4.80
  -1 -15   1   17.40    3.90
  -1 -15   1   13.40    7.90
   0  15  -1   96.69    9.40
   0  15  -1   83.79    8.30
   0  15  -1   91.59    9.20
   0 -15   1   86.69    6.30
   0 -15   1   96.49   13.50
  -1  15  -1   58.59    7.70
  -1  15  -1   53.39    6.90
  -1  15  -1   70.69    9.20
   1 -15   1   53.59    5.00
   1 -15   1   52.49   10.10
  -2  15  -1    6.40    3.80
  -2  15  -1    7.90    5.20
  -2  15  -1    5.90    3.40
   2 -15   1    3.30    7.50
  -3  15  -1    0.90    2.80
  -3  15  -1   -1.70    3.10
  -3  15  -1    9.70    5.80
   3 -15   1   -3.30    3.70
   3 -15   1   -1.50    6.60
   3 -15   1    1.70    3.50
   4 -15   1   23.60    8.90
   4 -15   1   24.60    6.20
   4 -15   1   29.20    6.20
   5 -15   1    3.70    7.60
   5 -15   1   -1.80    5.20
   5 -15   1    0.20    4.70
   5 -15   1   -5.10    4.70
   6  14  -1   85.69   10.90
   6  14  -1   72.49    8.90
   6  14  -1  130.09   13.30
   6  14  -1  114.39    8.20
  -6 -14   1   93.09   12.20
  -6 -14   1   90.79   10.40
   5  14  -1   97.09   11.60
   5  14  -1   69.79    8.90
   5  14  -1  102.59   11.90
  -5 -14   1   93.39    9.70
  -5 -14   1  105.49   12.50
   4  14  -1  220.18    8.30
   4  14  -1  169.18   11.80
   4  14  -1  197.88   13.40
   4  14  -1  187.98   12.90
  -4 -14   1  164.28    7.80
  -4 -14   1  188.28   11.80
  -4 -14   1  208.08   15.60
   3  14  -1    7.50    5.50
   3  14  -1    6.40    5.70
   3  14  -1    3.10    4.10
  -3 -14   1    4.30    3.90
  -3 -14   1   -0.80    6.30
   2  14  -1   53.29    8.00
   2  14  -1   60.39    8.10
  -2 -14   1   45.00    5.80
  -2 -14   1   48.50    9.30
   1  14  -1  297.37   13.80
   1  14  -1  262.67   12.30
   1  14  -1  291.27   13.80
  -1 -14   1  272.37   12.00
  -1 -14   1  310.07   17.70
   0  14  -1    3.30    4.10
   0  14  -1    4.80    4.60
   0  14  -1   11.70    5.40
   0 -14   1    3.40    7.00
   0 -14   1    3.70    3.10
   0 -14   1    1.20    4.80
  -1  14  -1  180.88   10.90
  -1  14  -1  166.98    9.70
  -1  14  -1  153.28    9.00
   1 -14   1  162.48   14.50
   1 -14   1  148.99    7.50
   1 -14   1  152.38    7.10
   1 -14   1  146.09   10.10
  -2  14  -1   67.49    7.00
  -2  14  -1   73.49    8.80
  -2  14  -1   66.89    6.50
   2 -14   1   79.89   11.50
   2 -14   1   69.19    8.10
   2 -14   1   67.89    6.20
   2 -14   1   68.89    6.30
  -3  14  -1   16.30    5.90
  -3  14  -1    5.30    3.40
  -3  14  -1    3.40    3.20
   3 -14   1    8.00    4.20
   3 -14   1    6.20    6.70
   3 -14   1   13.50    3.30
   3 -14   1   15.70    4.70
   4 -14   1   20.10    5.20
   4 -14   1   21.90    6.00
   4 -14   1   23.40    6.20
   4 -14   1   22.50    7.90
   5 -14   1  141.59   10.90
   5 -14   1  155.58   11.50
   5 -14   1  158.58   14.40
   5 -14   1  141.09   11.50
   6 -14   1   69.39   14.80
   6 -14   1   55.09    8.40
   6 -14   1   66.49   10.80
   6 -14   1   62.19    9.20
   7  13  -1   -0.80    5.90
   7  13  -1   16.30    6.50
   7  13  -1    7.50    7.50
   7  13  -1    7.90    6.90
  -7 -13   1   -1.60    5.60
  -7 -13   1   17.90    7.90
   6  13  -1  142.99   13.20
   6  13  -1  136.29    9.50
   6  13  -1  132.69   12.50
  -6 -13   1  148.89   12.00
  -6 -13   1  129.79   13.00
   5  13  -1   36.20    5.20
   5  13  -1   20.20    6.20
   5  13  -1   27.20    6.60
   5  13  -1   27.60    6.90
  -5 -13   1   27.30    4.50
  -5 -13   1   18.10    6.10
  -5 -13   1   31.20    8.20
   4  13  -1    8.10    3.30
   4  13  -1    8.10    4.80
   4  13  -1   12.10    5.80
   4  13  -1    1.00    4.50
  -4 -13   1   10.00    7.00
  -4 -13   1    8.70    4.30
   3  13  -1   97.29   10.40
   3  13  -1   88.79    5.70
   3  13  -1   77.79    8.80
   3  13  -1   86.49    8.50
  -3 -13   1   79.79    5.40
  -3 -13   1   99.39    8.70
  -3 -13   1  104.69   12.20
   2  13  -1    9.90    5.20
   2  13  -1   15.70    3.10
   2  13  -1   15.10    5.20
   2  13  -1   16.20    4.80
  -2 -13   1   10.90    6.50
  -2 -13   1    9.40    4.00
  -2 -13   1   10.00    5.60
  -2 -13   1   10.20    2.80
   1  13  -1    9.90    5.10
   1  13  -1    8.00    4.00
   1  13  -1    6.50    4.50
  -1 -13   1    6.00    5.00
  -1 -13   1    5.30    3.50
  -1 -13   1    4.30    6.30
   0  13  -1  296.67   13.30
   0  13  -1  293.07   12.10
   0  13  -1  296.77    9.00
   0  13  -1  294.57   12.80
   0 -13   1  311.27   17.30
   0 -13   1  292.67    9.10
   0 -13   1  282.07   10.60
  -1  13  -1  147.69    8.40
  -1  13  -1  146.39    9.00
  -1  13  -1  156.08    9.80
   1 -13   1  158.68    6.60
   1 -13   1  149.19    7.10
   1 -13   1  136.89    7.20
   1 -13   1  142.19    9.70
   1 -13   1  154.38   13.30
  -2  13  -1  348.67   14.10
  -2  13  -1  351.46   12.10
  -2  13  -1  345.37   11.90
   2 -13   1  295.57   15.60
   2 -13   1  366.06   11.10
   2 -13   1  336.17   18.10
   2 -13   1  323.07   11.00
   2 -13   1  346.07   11.60
   2 -13   1  352.06   11.40
  -3  13  -1   43.40    5.50
  -3  13  -1   36.40    4.30
  -3  13  -1   45.80    7.10
   3 -13   1   52.79    8.10
   3 -13   1   43.70    8.80
   3 -13   1   43.90    6.00
   3 -13   1   41.10    5.60
   4 -13   1   43.60    6.20
   4 -13   1   51.19    6.70
   4 -13   1   39.10    6.60
   4 -13   1   39.60    6.60
   4 -13   1   49.50    9.20
   5 -13   1  110.29    9.60
   5 -13   1  110.19    9.80
   5 -13   1  106.39   12.10
   5 -13   1   91.79   10.00
   6 -13   1   87.29   11.60
   6 -13   1   64.69    9.30
   6 -13   1   59.69    9.60
   6 -13   1   52.69    8.20
   7 -13   1  107.29   11.10
   7 -13   1   92.49   11.80
   7 -13   1   93.79   10.70
   7 -13   1  115.49   12.90
   7  12  -1  246.88   15.30
   7  12  -1  227.48   15.40
   7  12  -1  244.18   13.50
   7  12  -1  257.97   16.40
  -7 -12   1  267.27   19.00
  -7 -12   1  273.97   15.50
   6  12  -1   -3.00    5.00
   6  12  -1    1.50    6.40
   6  12  -1    2.60    5.00
   6  12  -1   -1.30    5.10
  -6 -12   1    0.50    7.00
  -6 -12   1   -1.80    4.80
   5  12  -1  106.19   10.10
   5  12  -1  113.69    8.30
   5  12  -1  105.99   14.40
   5  12  -1  109.39   11.00
  -5 -12   1   93.69    7.10
  -5 -12   1  107.09   10.20
  -5 -12   1  112.89   11.70
   4  12  -1  195.28   13.00
   4  12  -1  207.68    9.10
   4  12  -1  199.28   13.00
   4  12  -1  222.68   12.10
  -4 -12   1  227.38   14.50
  -4 -12   1  194.78    8.50
  -4 -12   1  198.48   11.60
   3  12  -1    0.40    3.00
   3  12  -1    3.80    3.80
   3  12  -1   -1.40    4.30
   3  12  -1    3.10    5.20
  -3 -12   1    3.60    6.30
  -3 -12   1   -0.10    2.70
  -3 -12   1  -10.60    4.50
  -3 -12   1    0.40    3.50
   2  12  -1  129.49   10.10
   2  12  -1  144.49   10.40
   2  12  -1  155.08    6.60
   2  12  -1  145.69    9.40
  -2 -12   1  170.78   13.00
  -2 -12   1  145.39    8.90
  -2 -12   1  160.38    6.50
  -2 -12   1  141.59   10.40
   1  12  -1   97.29    8.70
   1  12  -1   95.69    7.70
   1  12  -1  107.99    9.00
  -1 -12   1  102.09    9.10
  -1 -12   1  105.09    7.70
  -1 -12   1  120.99   11.70
  -1 -12   1  106.39    5.60
   0  12  -1   64.69    6.50
   0  12  -1   63.39    8.20
   0  12  -1   53.49    4.90
   0  12  -1   60.29    7.20
   0 -12   1   55.49    5.10
   0 -12   1   52.89    8.80
   0 -12   1   52.29    6.00
   0 -12   1   60.29    8.00
  -1  12  -1    2.90    2.90
  -1  12  -1    5.40    4.30
  -1  12  -1    2.00    2.80
  -1  12  -1    3.60    3.30
   1 -12   1    6.30    2.40
   1 -12   1    4.50    6.00
   1 -12   1    4.00    4.30
   1 -12   1   -4.00    3.00
  -2  12  -1  105.39    7.00
  -2  12  -1  113.09    6.90
  -2  12  -1  115.89    9.00
   2 -12   1  105.99    8.10
   2 -12   1   86.99    6.60
   2 -12   1  112.49    7.00
   2 -12   1  106.29   11.60
   2 -12   1  113.69    7.00
   2 -12   1   96.69    6.50
  -3  12  -1  657.43   16.70
  -3  12  -1  665.33   20.20
  -3  12  -1  652.23   16.60
   3 -12   1  692.63   18.60
   3 -12   1  676.23   18.90
   3 -12   1  738.83   23.40
   3 -12   1  655.13   18.50
   3 -12   1  660.83   19.70
   3 -12   1  671.03   25.00
   4 -12   1   33.60    5.60
   4 -12   1   25.90    5.70
   4 -12   1   36.80    6.60
   4 -12   1   37.70    9.90
   4 -12   1   22.40    5.50
   5 -12   1   75.99    9.60
   5 -12   1   87.69    9.20
   5 -12   1  111.79    8.50
   5 -12   1   79.39    9.10
   5 -12   1   89.49   11.40
   6 -12   1  155.08   11.50
   6 -12   1  181.38   14.00
   6 -12   1  171.98   12.70
   6 -12   1  153.98   11.60
   7 -12   1   10.30    5.80
   7 -12   1    9.80    6.50
   7 -12   1   18.40    7.10
   7 -12   1   11.60    6.00
   8 -12   1   -8.70    5.20
   8 -12   1   -1.20    5.60
   8 -12   1   -1.70    6.50
   8  11  -1   38.10   10.20
   8  11  -1   40.50    6.50
   8  11  -1   34.60    9.60
   8  11  -1   34.10    7.10
  -8 -11   1   46.20    8.50
  -8 -11   1   36.80    8.40
   7  11  -1   15.40    6.70
   7  11  -1   14.30    4.90
   7  11  -1    7.30    6.30
   7  11  -1   22.80    8.10
   7  11  -1   13.50    6.30
  -7 -11   1   10.70    5.10
  -7 -11   1   24.50    7.20
  -7 -11   1   27.50    6.70
   6  11  -1  310.37   16.50
   6  11  -1  292.87   15.90
   6  11  -1  298.27    9.90
   6  11  -1  305.07   15.30
   6  11  -1  303.27   13.50
  -6 -11   1  309.27   15.50
  -6 -11   1  324.97   15.70
  -6 -11   1  273.57   12.10
   5  11  -1    9.40    5.10
   5  11  -1   15.20    5.30
   5  11  -1   13.50    6.40
   5  11  -1    9.30    4.80
  -5 -11   1    5.20    3.80
  -5 -11   1   11.50    5.90
  -5 -11   1    5.60    4.80
   4  11  -1   -1.30    4.40
   4  11  -1   10.40    5.70
   4  11  -1    6.30    4.00
   4  11  -1   -4.60    3.30
  -4 -11   1   -2.50    4.60
  -4 -11   1    1.10    5.60
  -4 -11   1    2.90    4.00
  -4 -11   1    0.80    4.30
  -4 -11   1    7.40    3.20
   3  11  -1  257.37    9.30
   3  11  -1  267.07   13.00
   3  11  -1  249.38   12.80
   3  11  -1  233.88   11.60
  -3 -11   1  241.28    8.80
  -3 -11   1  224.28   12.20
  -3 -11   1  246.58   12.50
  -3 -11   1  239.98   13.90
  -3 -11   1  261.97   12.00
   2  11  -1   34.40    4.80
   2  11  -1   47.40    6.80
   2  11  -1   36.10    4.90
   2  11  -1   47.40    6.60
  -2 -11   1   57.69    7.30
  -2 -11   1   50.99    8.30
  -2 -11   1   46.80    7.00
  -2 -11   1   45.80    4.60
  -2 -11   1   54.69    8.50
  -2 -11   1   60.09    6.60
   1  11  -1  280.87   11.30
   1  11  -1  290.87   12.10
   1  11  -1  281.37    9.60
   1  11  -1  286.77   12.10
  -1 -11   1  287.77   14.70
  -1 -11   1  270.17   10.80
  -1 -11   1  277.17   12.20
  -1 -11   1  269.47    8.40
  -1 -11   1  283.97   13.40
  -1 -11   1  277.27   10.90
   0  11  -1   23.60    5.10
   0  11  -1   12.70    3.90
   0  11  -1   20.50    4.30
   0 -11   1   13.90    3.30
   0 -11   1   20.40    5.00
   0 -11   1   14.70    3.20
   0 -11   1   25.30    6.90
   0 -11   1   20.30    3.80
   0 -11   1   20.90    5.60
  -1  11  -1   57.29    6.10
  -1  11  -1   54.09    5.70
  -1  11  -1   56.49    5.10
  -1  11  -1   53.39    6.90
   1 -11   1   45.80    4.20
   1 -11   1   53.79    7.00
   1 -11   1   55.79    4.50
   1 -11   1   62.29    8.80
   1 -11   1   54.39    7.80
   1 -11   1   49.90    5.20
   1 -11   1   52.79    4.50
  -2  11  -1   42.80    4.40
  -2  11  -1   41.20    5.90
  -2  11  -1   37.80    4.20
   2 -11   1   38.60    4.80
   2 -11   1   39.20    4.60
   2 -11   1   30.90    7.30
   2 -11   1   32.70    4.50
   2 -11   1   39.90    4.70
   2 -11   1   41.10    5.50
  -3  11  -1  104.29    5.90
  -3  11  -1  123.69    9.00
  -3  11  -1  117.99    6.30
   3 -11   1  124.19    8.30
   3 -11   1  128.09    8.10
   3 -11   1  126.29   11.60
   3 -11   1  115.29    9.00
   3 -11   1  108.49    8.40
   4 -11   1  297.17   13.10
   4 -11   1  296.57   12.20
   4 -11   1  285.97   12.20
   4 -11   1  276.57   12.50
   4 -11   1  284.27   15.70
   4 -11   1  283.67   11.20
   4 -11   1  312.47   12.60
   5 -11   1   49.70    6.90
   5 -11   1   36.70    7.80
   5 -11   1   39.60    6.70
   5 -11   1   24.50    5.40
   5 -11   1   40.80    5.90
   6 -11   1   -2.90    4.70
   6 -11   1    8.80    5.80
   6 -11   1   -5.20    4.40
   6 -11   1    3.90    5.40
   7 -11   1   45.30    8.50
   7 -11   1   61.49    8.30
   7 -11   1   56.49    9.20
   7 -11   1   53.69    8.70
   8 -11   1   43.60    8.30
   8 -11   1   35.80    7.80
   8 -11   1   26.60    7.00
   8 -11   1   31.80    8.70
   9  10  -1   -1.80    6.90
   9  10  -1    3.30    8.40
   9  10  -1    0.90    5.40
   9  10  -1    2.50    5.70
  -9 -10   1   -8.50    5.70
   8  10  -1  184.58   13.30
   8  10  -1  203.18   15.80
   8  10  -1  200.08   13.90
   8  10  -1  179.28   10.60
  -8 -10   1  191.68   12.80
  -8 -10   1  184.48   14.50
  -8 -10   1  211.68   10.90
   7  10  -1   40.90    7.60
   7  10  -1   27.20    7.30
   7  10  -1   37.00    5.70
   7  10  -1   43.40    9.00
   7  10  -1   31.10    7.20
  -7 -10   1   30.20    6.60
  -7 -10   1   32.20    5.80
  -7 -10   1   41.50    7.50
   6  10  -1   27.10    6.30
   6  10  -1   31.90    6.50
   6  10  -1   27.50    6.50
   6  10  -1   32.20    4.70
  -6 -10   1   25.40    5.20
  -6 -10   1   34.50    6.90
  -6 -10   1   27.30    6.20
  -6 -10   1   26.10    5.60
  -6 -10   1   40.80    7.10
   5  10  -1  368.36   15.80
   5  10  -1  399.76   14.20
   5  10  -1  364.66   10.60
   5  10  -1  368.66   16.40
   5  10  -1  391.36   17.00
  -5 -10   1  380.56   15.70
  -5 -10   1  360.86   13.00
  -5 -10   1  373.46   14.80
  -5 -10   1  393.56   16.40
  -5 -10   1  394.16   16.40
   4  10  -1   -4.70    4.90
   4  10  -1    2.40    4.00
   4  10  -1   -0.20    4.20
   4  10  -1    3.40    3.50
  -4 -10   1    1.00    5.00
  -4 -10   1    5.00    4.60
  -4 -10   1    3.00    3.00
  -4 -10   1   -1.20    3.50
  -4 -10   1    3.00    4.70
  -4 -10   1   -1.40    3.90
   3  10  -1 1539.75   37.60
   3  10  -1 1561.24   33.80
   3  10  -1 1568.84   37.80
   3  10  -1 1616.94   38.10
  -3 -10   1 1570.44   37.30
  -3 -10   1 1637.74   40.10
  -3 -10   1 1580.14   38.40
  -3 -10   1 1541.15   37.60
  -3 -10   1 1551.34   33.70
  -3 -10   1 1553.34   37.10
   2  10  -1  200.78   10.90
   2  10  -1  187.88   10.40
   2  10  -1  198.48    7.90
   2  10  -1  209.18   10.00
  -2 -10   1  194.68   10.80
  -2 -10   1  187.08    7.30
  -2 -10   1  196.98   10.50
  -2 -10   1  221.28   10.10
  -2 -10   1  200.58    9.60
  -2 -10   1  225.38   12.80
   1  10  -1   -4.90    3.70
   1  10  -1   -1.30    2.30
   1  10  -1    5.30    3.40
   1  10  -1    5.30    5.00
  -1 -10   1   -1.40    4.90
  -1 -10   1   -1.80    4.10
  -1 -10   1   -0.50    2.20
  -1 -10   1    1.40    2.50
  -1 -10   1    1.00    3.80
  -1 -10   1    1.30    2.70
   0  10  -1  798.82   21.00
   0  10  -1  785.52   17.90
   0  10  -1  790.62   20.60
   0  10  -1  797.52   20.40
   0 -10   1  805.62   18.20
   0 -10   1  808.32   19.50
   0 -10   1  790.12   24.70
   0 -10   1  816.62   21.30
   0 -10   1  832.52   19.70
   0 -10   1  759.42   23.10
  -1  10  -1   72.39    6.50
  -1  10  -1   71.89    5.90
  -1  10  -1   72.39    8.30
  -1  10  -1   76.89    5.00
   1 -10   1   62.29    5.10
   1 -10   1   71.19    4.60
   1 -10   1   73.19    6.80
   1 -10   1   71.69    4.60
   1 -10   1   64.19    8.70
   1 -10   1   68.09    8.10
   1 -10   1   64.09    4.40
   1 -10   1   72.19    4.80
  -2  10  -1  121.19    8.10
  -2  10  -1  136.69    6.60
  -2  10  -1  117.19    6.10
   2 -10   1  133.69    7.10
   2 -10   1  126.09    9.20
   2 -10   1  136.79   11.20
   2 -10   1  126.89    7.10
   2 -10   1  108.29    7.70
   2 -10   1  121.99    6.80
  -3  10  -1  393.86   10.70
  -3  10  -1  422.06   14.10
   3 -10   1  406.76   13.30
   3 -10   1  405.36   13.20
   3 -10   1  397.46   13.80
   3 -10   1  407.76   13.60
   3 -10   1  432.86   17.40
   3 -10   1  400.86   15.80
   3 -10   1  379.56   12.40
   4 -10   1   85.89    9.80
   4 -10   1   98.59    8.10
   4 -10   1   71.29    7.40
   4 -10   1   85.89    7.40
   4 -10   1   77.69    7.20
   4 -10   1   80.79    8.50
   4 -10   1   65.89    8.20
   4 -10   1   80.59    7.90
   5 -10   1  257.27   12.20
   5 -10   1  247.08   12.00
   5 -10   1  253.57   11.60
   5 -10   1  253.47   14.20
   5 -10   1  260.97   14.10
   5 -10   1  238.98   12.80
   5 -10   1  235.98   11.30
   5 -10   1  237.88   12.00
   6 -10   1   74.59    9.70
   6 -10   1   79.29    9.80
   6 -10   1   81.89    8.20
   6 -10   1   93.59    8.30
   6 -10   1   84.09    9.20
   6 -10   1   83.39    8.90
   7 -10   1   43.40    8.80
   7 -10   1   36.30    6.80
   7 -10   1   50.69    8.30
   7 -10   1   48.50    8.40
   8 -10   1   18.80    7.60
   8 -10   1   12.90    6.40
   8 -10   1   15.20    6.40
   8 -10   1    9.00    6.50
   9 -10   1    0.60    7.20
   9 -10   1    5.20    6.30
   9 -10   1    8.70    6.70
   9 -10   1   -3.10    6.20
   9   9  -1   78.49    9.60
   9   9  -1   93.29   12.70
   9   9  -1   73.09    9.20
   9   9  -1   74.89   10.20
  -9  -9   1   66.49    8.20
  -9  -9   1   71.39   14.30
  -9  -9   1   74.79   14.60
   8   9  -1   31.60    6.50
   8   9  -1   29.60    6.90
   8   9  -1   20.60    8.50
   8   9  -1   31.60    7.30
  -8  -9   1   16.50    6.40
  -8  -9   1   33.40    6.70
  -8  -9   1   25.70    5.30
  -8  -9   1   36.60    8.50
   7   9  -1  277.77   15.30
   7   9  -1  302.57   16.90
   7   9  -1  284.77   14.20
   7   9  -1  280.77   12.20
   7   9  -1  270.37   14.40
  -7  -9   1  273.27   14.60
  -7  -9   1  294.17   16.00
  -7  -9   1  258.17   12.60
  -7  -9   1  283.57   13.70
  -7  -9   1  292.17   12.70
   6   9  -1   81.89    9.00
   6   9  -1   85.29    9.80
   6   9  -1   97.39   11.50
   6   9  -1   92.99    9.20
   6   9  -1   86.19    7.10
  -6  -9   1   90.39    8.00
  -6  -9   1   88.19    7.60
  -6  -9   1   88.59   10.60
  -6  -9   1   88.59   11.50
  -6  -9   1   93.49    9.30
   5   9  -1   93.39    9.70
   5   9  -1   86.99   10.50
   5   9  -1   96.69    7.00
   5   9  -1   89.79    8.80
   5   9  -1   90.89    6.10
   5   9  -1   90.09    8.40
  -5  -9   1   83.89    9.50
  -5  -9   1   85.59    8.90
  -5  -9   1   89.69    9.10
  -5  -9   1   79.19    6.80
  -5  -9   1   94.39    8.00
  -5  -9   1   70.09    8.60
   4   9  -1  262.87   10.50
   4   9  -1  234.98   13.00
   4   9  -1  268.27   12.60
   4   9  -1  259.87   12.10
   4   9  -1  254.37    7.80
   4   9  -1  242.78    7.80
  -4  -9   1  251.87    9.70
  -4  -9   1  253.97   12.00
  -4  -9   1  256.37   12.00
  -4  -9   1  253.67   12.80
  -4  -9   1  249.08   11.50
   3   9  -1 1142.69   29.30
   3   9  -1 1164.28   29.40
   3   9  -1 1162.08   29.20
   3   9  -1 1147.09   26.00
  -3  -9   1 1178.28   28.90
  -3  -9   1 1118.19   29.30
  -3  -9   1 1174.88   28.90
  -3  -9   1 1163.58   30.90
  -3  -9   1 1172.98   29.30
  -3  -9   1 1139.09   25.80
   2   9  -1  940.31   24.40
   2   9  -1  973.20   24.40
   2   9  -1  934.31   24.30
  -2  -9   1  927.81   21.00
  -2  -9   1  948.21   24.50
  -2  -9   1  957.10   24.00
  -2  -9   1  964.90   26.80
  -2  -9   1  938.61   25.40
  -2  -9   1  943.41   23.90
   1   9  -1    7.30    4.70
   1   9  -1    6.70    2.40
   1   9  -1    6.80    3.20
   1   9  -1    8.70    2.40
  -1  -9   1   10.30    2.90
  -1  -9   1    8.60    2.60
  -1  -9   1   10.20    4.30
  -1  -9   1    4.20    3.00
  -1  -9   1    7.60    4.20
  -1  -9   1   11.80    5.10
   0   9  -1   34.00    3.80
   0   9  -1   40.60    5.20
   0   9  -1   42.80    5.60
   0   9  -1   38.40    4.80
   0  -9   1   35.70    4.40
   0  -9   1   41.30    6.80
   0  -9   1   38.30    4.80
   0  -9   1   37.80    4.20
   0  -9   1   39.50    5.20
   0  -9   1   26.30    5.30
  -1   9  -1  302.27    9.90
  -1   9  -1  328.97    9.90
  -1   9  -1  305.07   10.90
  -1   9  -1  295.57   10.00
   1  -9   1  298.47    8.70
   1  -9   1  308.37   11.00
   1  -9   1  320.27    9.20
   1  -9   1  308.57   14.10
   1  -9   1  303.37    8.60
   1  -9   1  308.37    9.00
   1  -9   1  306.97   12.60
   1  -9   1  292.17    9.00
  -2   9  -1    0.40    2.20
  -2   9  -1    3.70    3.50
  -2   9  -1   -0.10    2.20
   2  -9   1    2.70    4.70
   2  -9   1   -0.80    3.00
   2  -9   1    1.20    3.20
   2  -9   1    3.00    2.90
   2  -9   1   -2.60    3.60
   2  -9   1    7.80    2.90
   2  -9   1   -1.60    3.00
  -3   9  -1  185.98    9.20
  -3   9  -1  197.58    6.30
   3  -9   1  196.68    8.80
   3  -9   1  179.98    9.10
   3  -9   1  174.08    8.60
   3  -9   1  204.18   12.00
   3  -9   1  181.38    9.10
   3  -9   1  184.18   10.50
   3  -9   1  183.38    8.60
   4  -9   1  120.89    8.50
   4  -9   1  122.99    8.90
   4  -9   1  105.99    8.00
   4  -9   1  108.89    8.20
   4  -9   1  119.69   10.30
   4  -9   1  120.59    7.80
   4  -9   1  120.79    8.60
   4  -9   1  114.09   10.30
   5  -9   1    4.40    4.40
   5  -9   1    8.30    4.90
   5  -9   1   11.10    4.70
   5  -9   1    7.40    4.50
   5  -9   1    7.80    5.00
   5  -9   1   15.30    5.70
   5  -9   1    9.60    4.00
   5  -9   1    7.40    3.60
   6  -9   1  308.67   15.00
   6  -9   1  285.57   13.20
   6  -9   1  258.27   13.60
   6  -9   1  293.57   12.60
   6  -9   1  292.17   14.70
   6  -9   1  292.37   12.80
   6  -9   1  296.07   13.40
   6  -9   1  292.67   13.90
   7  -9   1   40.90   14.30
   7  -9   1   46.30    7.70
   7  -9   1   41.60    7.20
   7  -9   1   47.10    7.70
   8  -9   1    0.20    5.80
   8  -9   1    2.70    6.40
   8  -9   1    4.50    5.40
   8  -9   1   -0.10    5.20
   9  -9   1    1.30    6.40
   9  -9   1    3.90    6.20
   9  -9   1    8.50    6.30
   9  -9   1   -4.40    6.90
   9   8  -1   53.99    7.60
   9   8  -1   67.39   10.00
   9   8  -1   69.29   11.40
   9   8  -1   65.19    9.10
  -9  -8   1   57.69    9.80
  -9  -8   1   58.99    7.10
   8   8  -1  143.89   10.60
   8   8  -1  161.98   12.30
   8   8  -1  157.38   12.00
   8   8  -1  166.98   14.80
  -8  -8   1  167.68    9.40
  -8  -8   1  150.18   10.10
  -8  -8   1  162.38   12.60
  -8  -8   1  151.18   13.00
   7   8  -1    0.80    4.80
   7   8  -1    1.80    4.30
   7   8  -1   -3.20    3.90
   7   8  -1   -6.10    6.10
   7   8  -1   14.30    4.80
   7   8  -1    1.50    5.30
  -7  -8   1    1.90    5.00
  -7  -8   1    0.00    4.40
  -7  -8   1    2.40    3.90
  -7  -8   1    2.00    5.00
  -7  -8   1    2.70    3.50
   6   8  -1    3.70    4.40
   6   8  -1    1.10    3.80
   6   8  -1    9.20    6.40
   6   8  -1   -0.30    4.40
   6   8  -1    2.00    4.80
  -6  -8   1    6.90    4.90
  -6  -8   1    3.40    4.20
  -6  -8   1   11.60    4.00
  -6  -8   1    8.60    4.20
  -6  -8   1    1.60    4.70
   5   8  -1    6.10    5.90
   5   8  -1   10.10    4.80
   5   8  -1   12.90    4.90
   5   8  -1   19.50    4.20
   5   8  -1    3.50    4.20
  -5  -8   1   12.20    4.60
  -5  -8   1   10.50    3.90
  -5  -8   1   19.50    5.60
  -5  -8   1   12.80    4.00
  -5  -8   1    7.00    4.20
  -5  -8   1    5.60    5.10
   4   8  -1    7.60    3.20
   4   8  -1   -2.70    4.80
   4   8  -1    1.40    3.20
   4   8  -1    9.00    4.20
   4   8  -1    7.20    4.30
   4   8  -1    2.10    4.10
  -4  -8   1    2.40    2.90
  -4  -8   1    1.50    4.30
  -4  -8   1   -1.10    4.50
  -4  -8   1   -3.50    4.00
  -4  -8   1    3.00    3.60
  -4  -8   1    4.00    3.70
   3   8  -1 1109.29   27.60
   3   8  -1 1082.19   27.50
   3   8  -1 1085.99   24.90
   3   8  -1 1098.49   27.40
  -3  -8   1 1080.09   24.60
  -3  -8   1 1106.09   28.60
  -3  -8   1 1068.69   27.40
  -3  -8   1 1093.99   27.40
  -3  -8   1 1123.19   27.40
  -3  -8   1 1099.69   27.30
   2   8  -1  507.35   15.60
   2   8  -1  518.95   15.40
   2   8  -1  510.75   12.90
  -2  -8   1  508.75   15.10
  -2  -8   1  530.95   17.40
  -2  -8   1  498.35   15.40
  -2  -8   1  511.45   15.00
  -2  -8   1  483.65   12.70
  -2  -8   1  511.45   15.90
   1   8  -1  166.18    8.10
   1   8  -1  154.78    8.00
   1   8  -1  145.29    5.60
  -1  -8   1  146.59    7.10
  -1  -8   1  148.89    9.60
  -1  -8   1  154.58    5.70
  -1  -8   1  147.69    8.70
  -1  -8   1  157.78    7.40
  -1  -8   1  160.38    8.20
   0   8  -1  164.38    7.70
   0   8  -1  156.88    7.40
   0   8  -1  161.88    7.20
   0   8  -1  159.68    5.50
   0  -8   1  157.58    6.00
   0  -8   1  161.18    7.80
   0  -8   1  151.68    9.50
   0  -8   1  158.88    8.90
   0  -8   1  166.58    6.70
   0  -8   1  158.78    6.80
  -1   8  -1  152.78    6.70
  -1   8  -1  159.68    6.10
  -1   8  -1  166.88    6.60
  -1   8  -1  156.38    7.40
   1  -8   1  161.88    6.10
   1  -8   1  153.88   10.00
   1  -8   1  166.88    7.70
   1  -8   1  165.58    6.30
   1  -8   1  161.58    6.30
   1  -8   1  161.78    9.00
   1  -8   1  175.38    6.00
   1  -8   1  160.88    5.80
  -2   8  -1  475.25   11.80
  -2   8  -1  487.65   13.80
  -2   8  -1  486.35   11.80
  -2   8  -1  455.55   12.70
   2  -8   1  486.65   12.80
   2  -8   1  489.35   13.70
   2  -8   1  479.85   16.80
   2  -8   1  469.85   13.00
   2  -8   1  463.55   13.40
   2  -8   1  468.85   15.60
  -3   8  -1  287.37   10.50
   3  -8   1  285.57   11.00
   3  -8   1  279.37   10.20
   3  -8   1  275.97    9.80
   3  -8   1  274.47   10.10
   3  -8   1  272.67   12.70
   3  -8   1  247.88   11.30
   3  -8   1  272.37   10.30
   4  -8   1   57.89    7.50
   4  -8   1   56.99    6.40
   4  -8   1   64.69    6.40
   4  -8   1   54.29    6.40
   4  -8   1   59.79    7.10
   4  -8   1   63.19    6.30
   4  -8   1   63.99    6.70
   4  -8   1   59.29    7.00
   5  -8   1   16.70    4.70
   5  -8   1   25.60    5.80
   5  -8   1   26.90    5.10
   5  -8   1   17.80    5.50
   5  -8   1   18.80    5.10
   5  -8   1   20.10    4.70
   5  -8   1   24.20    5.40
   5  -8   1   24.40    5.60
   6  -8   1   11.70    5.90
   6  -8   1   14.70    5.40
   6  -8   1   16.70    5.80
   6  -8   1   11.40    5.50
   6  -8   1   17.50    4.80
   6  -8   1   20.70    5.10
   6  -8   1   16.30    8.00
   6  -8   1   17.90    5.20
   7  -8   1  134.99   10.00
   7  -8   1  145.89   10.80
   7  -8   1  155.78   11.50
   7  -8   1  150.68   10.80
   7  -8   1  158.18    9.50
   7  -8   1  159.28   13.00
   8  -8   1    3.50    4.90
   8  -8   1   -1.40    5.70
   8  -8   1    5.20    5.90
   9  -8   1   69.69   10.90
   9  -8   1   47.50    7.90
   9  -8   1   57.79    9.50
   9  -8   1   48.10    8.60
  10  -8   1   12.80   10.80
  10  -8   1   16.40    8.10
  10  -8   1   15.40    6.00
  10  -8   1   12.70    7.70
  10   7  -1  117.89   12.20
  10   7  -1  121.29   11.20
  10   7  -1   76.89   11.60
 -10  -7   1  100.79   13.10
 -10  -7   1  118.49   13.10
   9   7  -1    2.30    5.70
   9   7  -1   -5.70    6.20
   9   7  -1   10.20    5.10
   9   7  -1   -5.90    7.10
  -9  -7   1   -4.20    5.10
  -9  -7   1   -5.00    9.90
   8   7  -1  162.58   12.10
   8   7  -1  149.99   12.30
   8   7  -1  141.19   11.30
   8   7  -1  166.28   14.30
  -8  -7   1  169.48    8.90
  -8  -7   1  148.29   12.40
  -8  -7   1  146.79    9.30
  -8  -7   1  149.49   12.10
   7   7  -1   20.60    5.50
   7   7  -1   30.50    5.90
   7   7  -1   10.20    5.70
   7   7  -1    2.80    4.50
   7   7  -1    9.20    7.40
   7   7  -1    7.10    5.00
  -7  -7   1   19.70    5.00
  -7  -7   1   21.50    5.80
  -7  -7   1    5.00    4.80
  -7  -7   1   17.60    5.20
  -7  -7   1   12.70    4.30
   6   7  -1   48.10    8.10
   6   7  -1   40.60    5.90
   6   7  -1   37.80    6.50
   6   7  -1   48.20    6.90
   6   7  -1   42.80    6.10
  -6  -7   1   41.00    6.20
  -6  -7   1   38.50    6.00
  -6  -7   1   27.00    6.90
  -6  -7   1   48.90    5.90
  -6  -7   1   42.20    6.80
  -6  -7   1   45.30    6.00
   5   7  -1  324.67   12.50
   5   7  -1  306.47   11.20
   5   7  -1  323.77   14.50
   5   7  -1  330.07   13.30
   5   7  -1  337.07   13.70
   5   7  -1  309.57   11.20
  -5  -7   1  329.37   12.00
  -5  -7   1  267.87   19.60
  -5  -7   1  326.87   13.60
  -5  -7   1  311.47   13.40
  -5  -7   1  309.07   11.90
  -5  -7   1  337.77   12.90
   4   7  -1  183.98    7.80
   4   7  -1  185.68    7.50
   4   7  -1  188.68   10.20
   4   7  -1  188.08    9.70
   4   7  -1  185.38   10.80
   4   7  -1  182.98    8.80
  -4  -7   1  190.88   10.20
  -4  -7   1  179.58    9.20
  -4  -7   1  180.98    8.20
  -4  -7   1  190.58   10.00
  -4  -7   1  207.88   10.40
   3   7  -1  118.49    5.20
   3   7  -1  133.69    8.10
   3   7  -1  140.49    8.80
   3   7  -1  116.29    7.90
   3   7  -1  128.69    6.90
  -3  -7   1  136.59    8.00
  -3  -7   1  126.39    7.60
  -3  -7   1  126.39    8.20
  -3  -7   1  115.89    6.20
  -3  -7   1  122.89   10.20
   2   7  -1 1235.68   29.30
   2   7  -1 1274.27   26.70
   2   7  -1 1278.37   29.20
   2   7  -1 1255.27   29.10
  -2  -7   1 1242.58   29.10
  -2  -7   1 1232.28   29.60
  -2  -7   1 1267.57   29.00
  -2  -7   1 1271.27   26.60
   1   7  -1  730.23   16.10
   1   7  -1  742.63   20.20
   1   7  -1  757.32   18.70
  -1  -7   1  755.92   18.30
  -1  -7   1  729.83   20.20
  -1  -7   1  737.23   18.20
  -1  -7   1  716.73   19.70
  -1  -7   1  724.53   16.10
   0   7  -1  199.78    8.10
   0   7  -1  200.58    6.20
   0   7  -1  203.68    7.70
   0  -7   1  215.48    7.40
   0  -7   1  213.38    7.50
   0  -7   1  210.08    9.60
   0  -7   1  220.68    8.40
   0  -7   1  215.58   12.20
   0  -7   1  211.98    6.60
  -1   7  -1  937.81   21.50
  -1   7  -1  954.30   20.60
  -1   7  -1  901.51   19.90
  -1   7  -1  908.71   20.40
   1  -7   1  934.41   19.60
   1  -7   1  929.71   24.70
   1  -7   1  937.41   19.70
   1  -7   1  922.81   20.00
   1  -7   1  933.51   21.50
   1  -7   1  928.41   20.40
   1  -7   1  893.31   19.90
   1  -7   1  918.71   23.40
  -2   7  -1  574.44   15.30
  -2   7  -1  595.34   13.40
  -2   7  -1  602.04   13.40
   2  -7   1  591.94   14.80
   2  -7   1  603.84   15.70
   2  -7   1  548.75   16.80
   2  -7   1  571.64   14.50
   2  -7   1  590.84   15.00
   2  -7   1  611.44   15.60
   2  -7   1  593.24   18.30
  -3   7  -1  165.48    7.70
   3  -7   1  155.08    8.60
   3  -7   1  157.58    7.00
   3  -7   1  162.68    9.60
   3  -7   1  155.88    8.20
   3  -7   1  152.88    7.50
   3  -7   1  158.88    7.80
   3  -7   1  152.28    7.30
  -4   7  -1   12.00    4.50
   4  -7   1    8.80    3.90
   4  -7   1   11.70    3.90
   4  -7   1    9.40    3.60
   4  -7   1   10.90    3.40
   4  -7   1    8.60    3.70
   4  -7   1   11.10    4.20
   4  -7   1    9.00    4.10
  -5   7  -1  163.48   10.10
   5  -7   1  166.68    9.80
   5  -7   1  164.78    9.60
   5  -7   1  156.38    8.70
   5  -7   1  165.28    9.30
   5  -7   1  147.39    9.00
   5  -7   1  151.08    8.60
   5  -7   1  163.18    9.80
   5  -7   1  162.68   10.20
  -6   7  -1    8.20    5.00
   6  -7   1    4.20    4.90
   6  -7   1    2.70    4.70
   6  -7   1    5.60    4.00
   6  -7   1    1.30    3.70
   6  -7   1    3.80    4.40
   6  -7   1    5.50    3.90
   6  -7   1    8.20    4.40
   6  -7   1    2.30    4.90
   7  -7   1    9.40    5.20
   7  -7   1   17.90    4.90
   7  -7   1   14.70    5.10
   7  -7   1   18.00    4.60
   7  -7   1   12.50    5.40
   7  -7   1   10.10    6.40
   8  -7   1   50.29    9.00
   8  -7   1   81.89   10.60
   8  -7   1   71.69    8.80
   8  -7   1   69.69    9.00
  -9   7  -1    8.60    3.30
  -9   7  -1    8.30    3.30
   9  -7   1    4.40    6.20
   9  -7   1    6.60    6.80
   9  -7   1   22.50    7.10
   9  -7   1   17.40    5.40
 -10   7  -1   92.69    6.80
 -10   7  -1   81.89    7.00
  10  -7   1   76.29   11.20
  10  -7   1   64.89    8.20
  10  -7   1   85.19   12.50
  10  -7   1   68.69   10.40
  10  -7   1   59.79    8.50
  10   6  -1   72.39   12.00
  10   6  -1   81.29   10.90
  10   6  -1   77.19   11.50
  10   6  -1   74.19   10.30
 -10  -6   1   81.29   10.00
 -10  -6   1   72.49    9.90
   9   6  -1  226.28   14.00
   9   6  -1  223.28   16.60
   9   6  -1  236.28   13.50
   9   6  -1  205.68   14.70
  -9  -6   1  222.88    8.80
  -9  -6   1  221.28   16.80
  -9  -6   1  208.38    9.10
  -9  -6   1  232.88   14.10
   8   6  -1    6.00    5.50
   8   6  -1    6.60    6.40
   8   6  -1    0.30    4.50
   8   6  -1    0.80    7.00
  -8  -6   1   10.10    5.30
  -8  -6   1    7.40    3.80
  -8  -6   1    3.80    4.90
  -8  -6   1    3.70    4.20
   7   6  -1    9.40    4.80
   7   6  -1   13.80    6.00
   7   6  -1    5.50    6.60
   7   6  -1   12.10    5.00
   7   6  -1   19.70    5.50
   7   6  -1   11.70    5.40
  -7  -6   1    3.70    5.10
  -7  -6   1   11.10    4.60
  -7  -6   1    4.40    4.30
  -7  -6   1   -0.60    4.50
  -7  -6   1    5.00    3.30
   6   6  -1  265.97   12.70
   6   6  -1  259.77   11.50
   6   6  -1  258.47   11.40
   6   6  -1  247.98   12.10
   6   6  -1  272.97   14.40
   6   6  -1  253.27   12.30
  -6  -6   1  254.07   11.30
  -6  -6   1  257.87   10.80
  -6  -6   1  262.77   12.90
  -6  -6   1  250.27   13.20
   5   6  -1  116.59    8.60
   5   6  -1  115.09    7.40
   5   6  -1  104.99    8.20
   5   6  -1  104.59    7.20
   5   6  -1  112.99    9.80
   5   6  -1  103.89    8.00
  -5  -6   1  103.09    8.90
  -5  -6   1   91.39    7.20
  -5  -6   1  108.29    8.50
  -5  -6   1  121.69    7.80
   4   6  -1  471.05   14.20
   4   6  -1  473.25   15.90
   4   6  -1  448.76   15.10
   4   6  -1  454.15   15.10
   4   6  -1  445.26   12.60
   4   6  -1  451.05   14.50
  -4  -6   1  473.55   15.30
  -4  -6   1  462.25   13.60
  -4  -6   1  485.65   14.80
  -4  -6   1  455.95   12.60
  -4  -6   1  494.75   15.40
  -4  -6   1  463.95   15.40
   3   6  -1  726.43   19.20
   3   6  -1  684.53   16.10
   3   6  -1  722.63   17.50
   3   6  -1  689.13   19.20
   3   6  -1  735.43   19.20
  -3  -6   1  692.33   15.90
  -3  -6   1  709.73   17.20
  -3  -6   1  729.63   19.30
  -3  -6   1  701.33   19.20
  -3  -6   1  706.63   19.00
   2   6  -1  274.67   10.20
   2   6  -1  269.57    7.20
   2   6  -1  290.67   10.10
   2   6  -1  284.87   10.50
   2   6  -1  283.97    8.60
  -2  -6   1  300.67   10.20
  -2  -6   1  282.57   10.40
  -2  -6   1  265.67   10.10
  -2  -6   1  286.37    8.40
  -2  -6   1  270.27   11.00
  -2  -6   1  274.07    9.90
   1   6  -1 2588.34   51.39
   1   6  -1 2734.63   53.89
   1   6  -1 2654.43   53.59
  -1  -6   1 2589.74   51.39
  -1  -6   1 2633.44   55.69
  -1  -6   1 2577.44   54.69
  -1  -6   1 2667.23   53.69
  -1  -6   1 2714.03   53.59
   0   6  -1  133.09    4.80
   0   6  -1  126.79    6.30
   0   6  -1  148.69    6.50
   0   6  -1  154.28    6.30
   0  -6   1  145.89    7.70
   0  -6   1  142.09    5.90
   0  -6   1  145.59    8.30
   0  -6   1  144.19    4.60
   0  -6   1  151.18    6.00
   0  -6   1  143.09    6.70
   0  -6   1  147.79    5.20
   0  -6   1  138.09    4.30
  -1   6  -1 5928.31  112.89
  -1   6  -1 5825.02  112.89
  -1   6  -1 5793.82  113.79
  -1   6  -1 5823.62  112.59
   1  -6   1 5903.91  112.29
   1  -6   1 5873.51  112.79
   1  -6   1 5896.01  112.69
   1  -6   1 5826.92  115.89
   1  -6   1 5980.80  112.29
   1  -6   1 6062.59  113.89
   1  -6   1 5956.40  113.19
   1  -6   1 6034.80  117.19
  -2   6  -1   53.09    6.40
  -2   6  -1   36.10    4.60
  -2   6  -1   41.10    3.30
  -2   6  -1   40.40    3.10
   2  -6   1   46.40    5.80
   2  -6   1   39.60    4.50
   2  -6   1   36.50    5.00
   2  -6   1   38.50    4.20
   2  -6   1   44.10    6.20
   2  -6   1   39.80    4.30
   2  -6   1   44.00    4.60
  -3   6  -1  447.06   14.20
   3  -6   1  479.25   13.90
   3  -6   1  432.86   13.70
   3  -6   1  437.36   13.00
   3  -6   1  415.36   17.20
   3  -6   1  416.96   16.40
   3  -6   1  447.86   12.90
   3  -6   1  466.75   13.10
  -4   6  -1  327.57   18.00
   4  -6   1  319.67   11.20
   4  -6   1  345.47   12.70
   4  -6   1  301.97   10.70
   4  -6   1  307.17   11.60
   4  -6   1  321.07   12.90
   4  -6   1  302.47   11.50
   4  -6   1  319.27   10.80
  -5   6  -1    7.60    4.20
   5  -6   1    9.00    4.50
   5  -6   1    8.80    3.70
   5  -6   1    6.00    4.80
   5  -6   1   13.40    4.50
   5  -6   1   10.90    3.70
   5  -6   1   12.40    4.00
   5  -6   1   12.70    4.00
  -6   6  -1  134.49    9.00
   6  -6   1  135.19    8.90
   6  -6   1  115.19    9.70
   6  -6   1  152.68    9.80
   6  -6   1  142.39   10.30
   6  -6   1  149.99    8.60
   6  -6   1  121.69   10.80
  -7   6  -1  142.79    6.80
  -7   6  -1  157.28    9.60
  -7   6  -1  154.58    6.80
   7  -6   1  157.78   11.50
   7  -6   1  160.48   11.00
   7  -6   1  166.68    9.40
   7  -6   1  154.08   10.30
   7  -6   1  145.99   12.10
  -8   6  -1   92.49    6.40
  -8   6  -1   82.69    6.20
   8  -6   1   87.89    8.50
   8  -6   1   87.69    7.50
   8  -6   1   98.09   11.50
   8  -6   1   96.59   10.60
   8  -6   1   81.89   11.10
  -9   6  -1  242.98    9.70
  -9   6  -1  234.68    9.70
   9  -6   1  226.58   11.80
   9  -6   1  256.77   16.50
   9  -6   1  224.78   15.20
   9  -6   1  266.17   16.00
   9  -6   1  201.28   10.40
 -10   6  -1    1.40    3.60
 -10   6  -1    2.60    3.50
  10  -6   1   -2.20    7.30
  10  -6   1    2.20    6.70
  10  -6   1   -1.50    6.90
  10  -6   1   -5.70    4.30
  10   5  -1   -2.40    6.70
  10   5  -1    0.00    4.30
  10   5  -1   -6.90    7.40
  10   5  -1  -11.90    5.60
 -10  -5   1   -2.80    5.10
 -10  -5   1    0.10    5.60
   9   5  -1   69.89   10.90
   9   5  -1   72.09    9.20
   9   5  -1   66.39   16.50
   9   5  -1   77.99   10.30
  -9  -5   1   64.69    8.20
  -9  -5   1   80.99    5.10
  -9  -5   1   52.49    8.00
   8   5  -1  252.57   12.90
   8   5  -1  269.47   16.10
   8   5  -1  257.97   13.50
   8   5  -1  258.47   14.50
   8   5  -1  253.77   13.80
  -8  -5   1  277.57   14.50
  -8  -5   1  265.67   13.80
  -8  -5   1  241.78    9.70
  -8  -5   1  247.18    9.70
   7   5  -1   50.99    8.80
   7   5  -1   62.99    7.40
   7   5  -1   70.19    7.80
   7   5  -1   60.49    7.90
   7   5  -1   68.99    9.40
  -7  -5   1   55.59    7.50
  -7  -5   1   39.60    9.90
  -7  -5   1   58.19    7.30
  -7  -5   1   60.89    6.60
   6   5  -1   58.39    7.50
   6   5  -1   54.29    7.30
   6   5  -1   88.29   10.10
   6   5  -1   56.39    7.10
   6   5  -1   60.19    8.00
   6   5  -1   69.79    7.70
  -6  -5   1   74.59    6.60
  -6  -5   1   67.99    8.10
  -6  -5   1   64.89    8.00
  -6  -5   1   65.29    7.00
   5   5  -1  232.08   10.70
   5   5  -1  234.78   10.70
   5   5  -1  232.28   10.70
   5   5  -1  258.17   11.20
   5   5  -1  221.88    9.80
   5   5  -1  255.27   12.30
  -5  -5   1  225.08    9.50
  -5  -5   1  251.27   10.90
  -5  -5   1  249.18   11.10
  -5  -5   1  253.27   11.40
  -5  -5   1  227.98   10.00
  -5  -5   1  244.08    9.70
   4   5  -1  665.63   16.80
   4   5  -1  667.13   17.60
   4   5  -1  679.93   17.90
   4   5  -1  666.83   19.30
   4   5  -1  676.13   18.80
  -4  -5   1  682.03   17.70
  -4  -5   1  682.33   19.10
  -4  -5   1  661.43   16.70
  -4  -5   1  653.63   18.60
  -4  -5   1  678.63   18.80
  -4  -5   1  673.93   17.60
   3   5  -1  104.59    7.10
   3   5  -1  102.59    6.80
   3   5  -1  107.69    5.40
   3   5  -1  116.89    6.40
   3   5  -1  105.89    6.70
   3   5  -1  109.29    7.70
  -3  -5   1  115.09    7.20
  -3  -5   1  106.39    7.30
  -3  -5   1  114.89    6.00
  -3  -5   1  113.69    7.00
  -3  -5   1  102.89    6.80
  -3  -5   1  113.49    5.20
   2   5  -1 1459.15   30.10
   2   5  -1 1482.75   31.90
   2   5  -1 1435.36   31.80
   2   5  -1 1382.26   29.00
   2   5  -1 1425.46   31.70
  -2  -5   1 1391.86   31.50
  -2  -5   1 1450.65   28.90
  -2  -5   1 1472.45   32.50
  -2  -5   1 1478.35   30.00
  -2  -5   1 1549.34   32.10
  -2  -5   1 1455.25   31.70
  -2  -5   1 1452.15   31.70
   1   5  -1    7.50    2.80
   1   5  -1    4.90    2.50
   1   5  -1    6.90    2.20
   1   5  -1    2.30    2.90
  -1  -5   1    4.30    2.50
  -1  -5   1    7.20    2.00
  -1  -5   1    5.30    3.50
  -1  -5   1    8.40    3.10
  -1  -5   1    5.00    2.90
  -1  -5   1    3.60    2.20
   0   5  -1  465.65   11.40
   0   5  -1  424.66    9.70
   0   5  -1  427.66   11.30
   0   5  -1  447.36   11.20
   0   5  -1  434.96    9.70
   0  -5   1  447.06   12.80
   0  -5   1  437.76    9.90
   0  -5   1  437.56    9.80
   0  -5   1  432.46   11.40
   0  -5   1  434.96   10.90
   0  -5   1  452.15   13.50
  -1   5  -1 1906.91   40.20
  -1   5  -1 1880.81   37.50
  -1   5  -1 1811.12   37.40
  -1   5  -1 1908.41   37.50
  -1   5  -1 1881.51   38.30
   1  -5   1 1875.71   37.70
   1  -5   1 2029.50   37.10
   1  -5   1 1901.41   37.50
   1  -5   1 1889.31   38.40
   1  -5   1 1884.21   42.10
   1  -5   1 1915.51   38.10
   1  -5   1 1883.91   37.00
   1  -5   1 1877.21   40.90
  -2   5  -1  935.21   22.60
  -2   5  -1  936.81   22.40
   2  -5   1  946.61   22.80
   2  -5   1  956.70   21.80
   2  -5   1  964.00   22.50
   2  -5   1  942.51   21.00
   2  -5   1  956.10   21.30
   2  -5   1  928.01   20.70
  -3   5  -1  177.88    8.50
   3  -5   1  175.58    8.00
   3  -5   1  181.08    7.40
   3  -5   1  201.38    7.80
   3  -5   1  174.48    7.40
   3  -5   1  181.78    7.90
   3  -5   1  198.18    8.00
   3  -5   1  193.78    8.60
  -4   5  -1    4.60    3.70
   4  -5   1    6.40    3.10
   4  -5   1    4.60    3.10
   4  -5   1    6.80    3.40
   4  -5   1    7.30    3.20
   4  -5   1    8.90    3.80
   4  -5   1    4.60    3.30
  -5   5  -1  755.62   19.70
   5  -5   1  739.03   21.90
   5  -5   1  751.92   19.40
   5  -5   1  766.52   21.00
   5  -5   1  752.12   20.10
   5  -5   1  715.63   20.00
   5  -5   1  707.63   20.60
   5  -5   1  718.13   19.50
  -6   5  -1   10.40    4.30
  -6   5  -1   16.30    2.70
  -6   5  -1   12.90    2.80
   6  -5   1   12.40    4.60
   6  -5   1    9.10    4.20
   6  -5   1   12.00    4.90
   6  -5   1   13.40    4.10
   6  -5   1   11.70    5.30
   6  -5   1   15.10    4.80
   6  -5   1    3.90    5.10
  -7   5  -1  359.56   11.10
  -7   5  -1  374.86   11.30
  -7   5  -1  377.16   13.40
   7  -5   1  383.26   16.10
   7  -5   1  361.16   15.20
   7  -5   1  399.66   15.00
   7  -5   1  392.76   15.70
   7  -5   1  364.36   13.10
   7  -5   1  374.76   17.30
  -8   5  -1   30.00    5.50
  -8   5  -1   26.80    6.60
   8  -5   1   34.20    5.30
   8  -5   1   34.10    9.60
   8  -5   1   27.20    7.10
   8  -5   1   42.10    9.50
  -9   5  -1    4.80    3.30
  -9   5  -1    5.60    3.60
   9  -5   1    2.60    5.90
   9  -5   1    6.70    6.40
   9  -5   1    0.80    4.10
   9  -5   1    1.10    4.00
   9  -5   1   -0.70    6.20
 -10   5  -1   26.80    4.90
 -10   5  -1   26.80    4.90
  10  -5   1   19.90    8.40
  10  -5   1   22.80    5.10
  10  -5   1   34.10    9.20
  10  -5   1   24.20    8.50
  10   4  -1  214.98   15.10
  10   4  -1  227.68   16.10
  10   4  -1  264.47   16.50
  10   4  -1  240.28   17.70
 -10  -4   1  220.18   14.00
 -10  -4   1  236.98   15.00
   9   4  -1  102.69   13.80
   9   4  -1   97.79    9.30
   9   4  -1   95.39   12.00
   9   4  -1  104.79   12.50
  -9  -4   1  101.99   10.00
  -9  -4   1   99.79   10.70
   8   4  -1  472.45   17.10
   8   4  -1  467.25   20.10
   8   4  -1  453.75   18.70
   8   4  -1  472.95   22.20
   8   4  -1  449.56   18.50
  -8  -4   1  441.16   12.10
  -8  -4   1  458.15   18.20
  -8  -4   1  438.96   17.40
   7   4  -1  401.36   15.00
   7   4  -1  368.96   17.40
   7   4  -1  360.36   15.60
   7   4  -1  398.56   15.90
   7   4  -1  384.46   17.40
   7   4  -1  401.16   14.90
  -7  -4   1  386.66   15.60
  -7  -4   1  380.36   11.60
  -7  -4   1  368.86   14.80
   6   4  -1  326.27   14.80
   6   4  -1  332.67   13.00
   6   4  -1  327.57   12.80
   6   4  -1  335.17   10.40
   6   4  -1  315.17   12.50
   6   4  -1  317.77   13.60
  -6  -4   1  323.87   14.00
  -6  -4   1  327.37   13.30
  -6  -4   1  334.17   13.30
  -6  -4   1  324.97   12.70
  -6  -4   1  316.17   12.60
  -6  -4   1  332.17   10.60
   5   4  -1  574.34   16.90
   5   4  -1  562.84   18.30
   5   4  -1  574.24   15.00
   5   4  -1  551.94   16.90
   5   4  -1  573.14   16.30
   5   4  -1  575.14   17.00
  -5  -4   1  564.84   16.60
  -5  -4   1  550.54   17.00
  -5  -4   1  545.35   17.50
  -5  -4   1  574.94   17.10
  -5  -4   1  575.74   14.90
  -5  -4   1  561.84   16.00
   4   4  -1  237.88    9.30
   4   4  -1  223.98   10.30
   4   4  -1  210.78   10.80
   4   4  -1  211.78    8.40
   4   4  -1  208.58    8.20
   4   4  -1  214.98    9.50
  -4  -4   1  230.58    8.90
  -4  -4   1  221.28    8.40
  -4  -4   1  214.08   10.00
  -4  -4   1  212.78    9.50
  -4  -4   1  221.48    8.30
  -4  -4   1  219.38    9.50
   3   4  -1 5171.18  101.59
   3   4  -1 5211.78  102.89
   3   4  -1 5020.10  100.69
   3   4  -1 5256.27  101.79
   3   4  -1 5267.97  103.09
  -3  -4   1 5244.98  101.49
  -3  -4   1 5225.68  102.79
  -3  -4   1 5213.28  102.59
  -3  -4   1 5189.38  100.89
  -3  -4   1 5273.27  101.79
  -3  -4   1 5379.56  102.79
   2   4  -1 2829.72   56.99
   2   4  -1 2813.82   56.89
   2   4  -1 2747.12   54.79
   2   4  -1 2767.92   55.49
   2   4  -1 2889.51   56.99
  -2  -4   1 2843.22   54.79
  -2  -4   1 2840.82   57.09
  -2  -4   1 2834.52   56.99
  -2  -4   1 2891.31   55.49
  -2  -4   1 2824.62   56.89
  -2  -4   1 2807.92   56.89
   1   4  -1 1362.96   28.40
   1   4  -1 1344.67   26.90
   1   4  -1 1354.96   28.60
   1   4  -1 1341.57   28.80
   1   4  -1 1345.07   26.40
  -1  -4   1 1364.26   28.40
  -1  -4   1 1326.77   26.30
  -1  -4   1 1345.37   29.00
  -1  -4   1 1371.86   26.90
  -1  -4   1 1354.76   29.50
  -1  -4   1 1352.56   28.50
  -1  -4   1 1359.56   29.60
   0   4  -1  584.64   13.50
   0   4  -1  598.54   13.50
   0   4  -1  570.24   12.10
   0   4  -1  596.74   12.40
   0   4  -1  566.14   13.40
   0  -4   1  592.44   12.30
   0  -4   1  563.94   14.60
   0  -4   1  608.54   13.60
   0  -4   1  592.24   12.20
   0  -4   1  587.94   13.30
   0  -4   1  583.54   13.30
  -1   4  -1 1525.45   29.80
  -1   4  -1 1500.85   30.50
  -1   4  -1 1544.65   29.80
  -1   4  -1 1507.35   32.20
  -1   4  -1 1461.25   29.90
   1  -4   1 1505.65   30.50
   1  -4   1 1529.45   29.40
   1  -4   1 1526.35   30.70
   1  -4   1 1495.75   30.40
   1  -4   1 1559.74   32.20
   1  -4   1 1446.06   29.90
  -2   4  -1   92.39    6.00
  -2   4  -1   95.79    5.10
   2  -4   1   92.89    4.70
   2  -4   1   91.69    5.10
   2  -4   1   94.79    5.10
   2  -4   1   89.49    5.70
   2  -4   1   92.79    4.90
  -3   4  -1 1129.19   26.60
   3  -4   1 1137.49   26.00
   3  -4   1 1227.08   26.40
   3  -4   1 1163.28   25.90
   3  -4   1 1261.97   27.70
   3  -4   1 1235.98   26.80
   3  -4   1 1166.78   26.50
   3  -4   1 1200.18   28.90
  -4   4  -1  328.77   11.00
   4  -4   1  353.66   12.00
   4  -4   1  332.97   12.20
   4  -4   1  337.27   11.10
   4  -4   1  340.67   11.30
   4  -4   1  343.97   12.60
   4  -4   1  320.17   10.80
   4  -4   1  346.67   11.80
  -5   4  -1   35.70    3.90
  -5   4  -1   50.09    5.60
  -5   4  -1   40.60    4.00
   5  -4   1   43.80    5.40
   5  -4   1   49.90    6.70
   5  -4   1   32.30    5.80
   5  -4   1   37.90    5.60
   5  -4   1   38.30    5.30
   5  -4   1   43.60    5.40
   5  -4   1   50.19    5.80
  -6   4  -1  692.23   16.60
  -6   4  -1  689.33   16.80
  -6   4  -1  683.53   20.10
  -6   4  -1  685.73   18.40
   6  -4   1  716.63   20.60
   6  -4   1  705.33   19.90
   6  -4   1  665.93   20.00
   6  -4   1  693.83   21.20
   6  -4   1  698.93   21.10
   6  -4   1  731.73   22.40
   6  -4   1  707.63   18.40
  -7   4  -1   14.40    4.90
  -7   4  -1    9.10    4.00
  -7   4  -1   13.80    3.30
  -7   4  -1   14.20    3.50
   7  -4   1   10.30    5.20
   7  -4   1   10.00    5.60
   7  -4   1   19.80    6.70
   7  -4   1   13.00    5.60
   7  -4   1   14.90    5.00
   7  -4   1   17.20    4.10
  -8   4  -1   51.89    6.50
  -8   4  -1   58.99    6.60
  -8   4  -1   59.69    7.00
   8  -4   1   51.69    6.80
   8  -4   1   51.89    9.50
   8  -4   1   54.89    8.40
   8  -4   1   67.69    8.80
  -9   4  -1   -2.50    3.20
  -9   4  -1    4.40    5.30
  -9   4  -1    0.00    3.60
   9  -4   1   -1.50    6.10
   9  -4   1   -1.90    3.90
   9  -4   1    8.10    6.30
   9  -4   1    3.30    6.20
 -10   4  -1   -2.10    4.40
 -10   4  -1    3.50    4.00
  10  -4   1    0.30    6.30
  10  -4   1    5.10    7.00
  10  -4   1    1.60    6.90
  10  -4   1   -1.60    3.90
 -11   4  -1   11.80    4.40
 -11   4  -1    6.20    4.70
  11  -4   1   13.20   10.80
  11  -4   1    3.90    7.70
  11  -4   1   16.40    9.10
  11   3  -1   14.00    7.80
  11   3  -1    8.20    9.00
  11   3  -1   20.70    9.70
  10   3  -1  100.89   12.60
  10   3  -1  100.59    9.80
  10   3  -1  114.09   13.70
  10   3  -1  102.89   13.00
 -10  -3   1   96.79   10.60
 -10  -3   1  118.49   12.20
   9   3  -1  131.79   12.40
   9   3  -1  127.89   13.10
   9   3  -1  120.19    9.20
   9   3  -1  139.99   14.00
  -9  -3   1  110.49   11.00
  -9  -3   1  141.49   10.90
   8   3  -1    4.10    5.90
   8   3  -1    4.00    5.60
   8   3  -1   -0.30    3.30
  -8  -3   1   -1.80    3.90
  -8  -3   1    1.60    4.40
   7   3  -1  677.43   16.20
   7   3  -1  681.43   22.00
   7   3  -1  733.93   23.50
   7   3  -1  686.73   20.40
   7   3  -1  697.13   24.10
   7   3  -1  687.23   22.00
   7   3  -1  740.83   20.80
  -7  -3   1  693.83   21.10
  -7  -3   1  655.33   21.10
  -7  -3   1  639.44   23.40
  -7  -3   1  687.93   16.30
   6   3  -1  141.99    8.70
   6   3  -1  150.68    9.90
   6   3  -1  161.78   10.90
   6   3  -1  150.58    8.80
   6   3  -1  162.48    6.30
   6   3  -1  148.79    8.70
  -6  -3   1  173.98    9.40
  -6  -3   1  142.49    8.90
  -6  -3   1  142.19    9.00
  -6  -3   1  145.19    8.90
  -6  -3   1  149.99    6.70
  -6  -3   1  155.18   11.90
   5   3  -1  304.17   11.40
   5   3  -1  297.87   11.20
   5   3  -1  315.77   12.80
   5   3  -1  310.97   12.10
   5   3  -1  313.27    9.20
   5   3  -1  302.87   11.30
  -5  -3   1  306.77   11.60
  -5  -3   1  312.57    9.30
  -5  -3   1  318.57   12.20
  -5  -3   1  299.47   11.40
  -5  -3   1  294.87   11.60
  -5  -3   1  292.57   11.30
   4   3  -1 1204.18   27.90
   4   3  -1 1198.68   27.80
   4   3  -1 1214.78   28.80
   4   3  -1 1228.68   26.00
   4   3  -1 1202.68   27.90
  -4  -3   1 1202.88   25.90
  -4  -3   1 1216.08   28.70
  -4  -3   1 1185.18   27.10
  -4  -3   1 1209.08   28.10
  -4  -3   1 1204.28   28.00
  -4  -3   1 1217.88   27.80
   3   3  -1    9.20    3.80
   3   3  -1    7.10    2.60
   3   3  -1    4.40    2.80
   3   3  -1    7.50    2.90
   3   3  -1   13.60    3.30
   3   3  -1    9.80    3.30
  -3  -3   1    7.80    3.10
  -3  -3   1    7.90    2.90
  -3  -3   1   10.00    5.80
  -3  -3   1    6.00    3.30
  -3  -3   1    6.50    2.60
   2   3  -1    3.00    2.50
   2   3  -1    3.70    3.00
   2   3  -1    1.80    2.10
   2   3  -1    3.10    2.00
   2   3  -1    5.90    2.60
   2   3  -1    4.10    2.50
  -2  -3   1    4.80    2.10
  -2  -3   1    3.50    2.60
  -2  -3   1    6.40    3.00
  -2  -3   1    1.10    2.10
  -2  -3   1    2.60    2.20
  -2  -3   1    2.80    2.50
   1   3  -1  344.17    9.50
   1   3  -1  315.87    7.80
   1   3  -1  336.47    8.00
   1   3  -1  335.87    9.30
   1   3  -1  339.47    9.30
  -1  -3   1  343.77    9.80
  -1  -3   1  335.27    9.30
  -1  -3   1  345.57    9.30
  -1  -3   1  347.87    8.00
  -1  -3   1  329.87    7.70
  -1  -3   1  335.77    9.20
   0   3  -1  193.48    5.10
   0   3  -1  188.08    5.90
   0   3  -1  177.18    6.70
   0   3  -1  189.68    5.90
   0   3  -1  181.78    4.50
   0  -3   1  186.18    6.00
   0  -3   1  197.78    5.80
   0  -3   1  178.88    4.70
   0  -3   1  198.88    5.80
   0  -3   1  200.78    6.90
   0  -3   1  207.78    5.30
  -1   3  -1 1247.48   23.70
  -1   3  -1 1193.08   24.30
  -1   3  -1 1212.08   23.70
  -1   3  -1 1144.79   25.60
  -1   3  -1 1202.58   24.80
   1  -3   1 1197.88   23.40
   1  -3   1 1228.38   24.20
   1  -3   1 1245.98   24.90
   1  -3   1 1251.27   23.40
   1  -3   1 1158.68   24.00
   1  -3   1 1210.78   24.30
   1  -3   1 1178.08   25.60
  -2   3  -1  412.26   11.60
   2  -3   1  422.66   11.50
   2  -3   1  437.06   11.80
   2  -3   1  422.56   10.70
   2  -3   1  441.06   10.90
   2  -3   1  445.06   11.20
   2  -3   1  447.16   11.30
   2  -3   1  420.26   10.60
  -3   3  -1 1035.30   23.50
  -3   3  -1 1032.80   21.00
   3  -3   1 1074.59   24.00
   3  -3   1 1100.09   24.90
   3  -3   1 1036.70   23.10
   3  -3   1 1020.60   23.30
   3  -3   1 1054.39   24.10
   3  -3   1 1057.89   23.40
   3  -3   1 1063.39   23.50
  -4   3  -1    6.50    2.00
  -4   3  -1    8.80    2.10
  -4   3  -1    4.20    3.20
  -4   3  -1   10.80    3.30
   4  -3   1   13.00    3.50
   4  -3   1   16.20    3.50
   4  -3   1   15.00    3.90
   4  -3   1    7.10    4.10
   4  -3   1    6.50    3.60
   4  -3   1   16.60    3.80
  -5   3  -1   19.10    4.10
  -5   3  -1   14.00    2.80
  -5   3  -1   14.30    2.80
   5  -3   1   22.20    3.60
   5  -3   1   17.20    5.10
   5  -3   1   23.20    4.30
   5  -3   1   13.40    4.60
   5  -3   1   21.50    4.60
   5  -3   1   25.10    4.90
  -6   3  -1   12.90    3.70
  -6   3  -1   12.40    3.00
  -6   3  -1   22.90    5.00
  -6   3  -1   20.20    4.30
   6  -3   1   16.20    4.50
   6  -3   1   16.90    2.30
   6  -3   1   14.70    5.00
   6  -3   1   14.00    5.50
   6  -3   1   14.50    4.90
   6  -3   1   16.50    4.80
   6  -3   1   13.50    2.30
  -7   3  -1  123.29    7.40
  -7   3  -1  122.69    7.30
  -7   3  -1  129.49    9.60
  -7   3  -1  112.39    7.10
   7  -3   1  119.29   10.10
   7  -3   1  120.59   11.00
   7  -3   1  122.19    5.50
   7  -3   1  130.79   10.60
   7  -3   1  130.79    9.50
   7  -3   1  124.49    5.50
   7  -3   1  129.39   10.20
   7  -3   1  112.49    7.30
  -8   3  -1   28.70    4.50
  -8   3  -1   23.10    4.40
  -8   3  -1   27.30    4.40
   8  -3   1   27.00    4.70
   8  -3   1   33.20    7.20
   8  -3   1   33.50    8.10
   8  -3   1   28.30    3.20
   8  -3   1   23.50    6.70
  -9   3  -1   -1.20    3.10
  -9   3  -1    1.20    3.40
  -9   3  -1    0.40    3.70
   9  -3   1   -6.60    3.20
   9  -3   1    3.10    2.40
   9  -3   1   14.70    6.90
   9  -3   1    2.70    6.40
   9  -3   1    0.60    6.00
 -10   3  -1    8.50    4.30
 -10   3  -1    6.10    3.90
  10  -3   1   15.70    7.50
  10  -3   1    0.20    3.50
  10  -3   1    5.70    6.80
  10  -3   1    0.20    6.30
 -11   3  -1    6.90    7.20
 -11   3  -1    7.00    4.50
  11  -3   1   -9.90   11.90
  11  -3   1   -1.10    7.90
  11  -3   1    4.90   10.30
  11   2  -1   54.29   10.50
  11   2  -1   32.90   10.20
  11   2  -1   29.40    9.50
 -11  -2   1   37.10    7.60
  10   2  -1   21.00    8.10
  10   2  -1   17.20    8.70
  10   2  -1   18.10    4.90
  10   2  -1   30.10    8.30
 -10  -2   1    6.10    5.30
 -10  -2   1   18.30    5.20
   9   2  -1  205.58   14.50
   9   2  -1  162.48   10.70
   9   2  -1  181.78   14.20
   9   2  -1  194.78   14.00
  -9  -2   1  190.88   12.30
  -9  -2   1  190.28   11.90
   8   2  -1    5.30    6.50
   8   2  -1    0.50    3.90
   8   2  -1    4.60    6.00
   8   2  -1   -4.30    5.30
  -8  -2   1   12.40    5.30
  -8  -2   1    4.80    4.00
   7   2  -1  550.54   17.10
   7   2  -1  541.45   18.40
   7   2  -1  517.15   18.20
   7   2  -1  541.35   17.10
   7   2  -1  570.74   20.00
   7   2  -1  546.85   19.40
  -7  -2   1  563.94   18.80
  -7  -2   1  541.25   18.50
  -7  -2   1  560.34   17.90
  -7  -2   1  515.35   18.90
   6   2  -1  330.37   13.50
   6   2  -1  335.37   12.10
   6   2  -1  332.57   12.10
   6   2  -1  320.87    8.70
   6   2  -1  347.27   14.40
   6   2  -1  314.17   12.60
  -6  -2   1  322.97   12.90
  -6  -2   1  327.07   12.90
  -6  -2   1  312.17   13.40
  -6  -2   1  321.87    9.00
  -6  -2   1  337.07   12.70
  -6  -2   1  338.37   12.50
   5   2  -1   88.19    6.60
   5   2  -1  103.49    8.40
   5   2  -1   86.79    6.60
   5   2  -1   86.49    6.80
   5   2  -1   94.29    4.50
   5   2  -1   95.09    7.50
  -5  -2   1   91.29    7.00
  -5  -2   1  104.99    4.90
  -5  -2   1   84.69    6.80
  -5  -2   1   94.99    8.90
  -5  -2   1   91.29    7.60
   4   2  -1   88.09    6.40
   4   2  -1  108.79    7.80
   4   2  -1   91.99    4.50
   4   2  -1   99.49    6.40
   4   2  -1  103.49    6.90
   4   2  -1   98.19    6.50
  -4  -2   1   95.69    4.70
  -4  -2   1   95.09    6.50
  -4  -2   1   93.89    6.30
  -4  -2   1   98.29    6.60
  -4  -2   1   92.29    7.10
  -4  -2   1  100.29    6.50
   3   2  -1   30.30    3.40
   3   2  -1   36.30    4.50
   3   2  -1   35.70    4.10
   3   2  -1   36.30    3.90
   3   2  -1   38.50    4.60
   3   2  -1   36.20    4.70
  -3  -2   1   38.10    4.70
  -3  -2   1   33.30    3.40
  -3  -2   1   37.10    5.00
  -3  -2   1   37.20    4.30
  -3  -2   1   38.50    4.50
  -3  -2   1   32.90    3.90
   2   2  -1  617.34   14.30
   2   2  -1  614.74   14.60
   2   2  -1  636.04   15.30
   2   2  -1  635.34   15.00
   2   2  -1  647.14   15.00
   2   2  -1  629.94   14.10
  -2  -2   1  633.74   14.10
  -2  -2   1  633.44   15.20
  -2  -2   1  606.04   14.20
  -2  -2   1  640.74   14.60
  -2  -2   1  633.84   15.00
   1   2  -1  903.41   18.50
   1   2  -1  930.01   19.50
   1   2  -1  942.21   19.50
   1   2  -1  879.81   18.50
  -1  -2   1  908.11   19.10
  -1  -2   1  921.11   19.40
  -1  -2   1  904.81   19.40
  -1  -2   1  933.71   19.40
  -1  -2   1  930.41   18.50
  -1  -2   1  933.31   19.50
  -1  -2   1  879.11   18.40
   0   2  -1 1576.94   30.00
   0   2  -1 1497.85   31.00
   0   2  -1 1571.64   30.10
   0   2  -1 1531.55   30.40
   0  -2   1 1519.05   30.30
   0  -2   1 1553.84   31.00
   0  -2   1 1562.04   30.30
   0  -2   1 1569.74   30.10
   0  -2   1 1558.24   29.90
  -3   2  -1 2691.83   53.49
  -3   2  -1 2600.44   51.39
  -3   2  -1 2734.93   51.49
  -3   2  -1 2629.44   53.79
  -3   2  -1 2610.94   52.79
   3  -2   1 2726.23   53.99
   3  -2   1 2655.43   53.39
   3  -2   1 2624.84   52.79
   3  -2   1 2688.63   54.59
   3  -2   1 2629.74   53.89
   3  -2   1 2738.13   50.99
   3  -2   1 2663.33   50.89
  -4   2  -1  108.49    6.70
  -4   2  -1  108.59    6.60
  -4   2  -1  100.09    5.00
  -4   2  -1  105.59    6.60
  -4   2  -1   90.69    5.00
   4  -2   1   90.29    4.30
   4  -2   1   97.09    5.40
   4  -2   1  108.19    7.40
   4  -2   1  100.89    6.90
   4  -2   1  102.09    4.40
   4  -2   1  110.39    7.20
   4  -2   1  116.99    6.90
  -5   2  -1 1079.89   26.70
  -5   2  -1 1084.69   24.30
  -5   2  -1 1065.59   23.90
  -5   2  -1 1122.59   24.00
  -5   2  -1 1086.59   26.50
   5  -2   1 1084.49   24.30
   5  -2   1 1094.79   27.10
   5  -2   1 1112.29   27.90
   5  -2   1 1145.19   23.30
   5  -2   1 1073.89   23.00
   5  -2   1 1050.49   26.70
  -6   2  -1   88.59    6.30
  -6   2  -1   96.49    6.00
  -6   2  -1   92.29    7.80
  -6   2  -1   91.89    6.30
  -6   2  -1   90.79    7.80
   6  -2   1   93.29    5.30
   6  -2   1   92.59    7.90
   6  -2   1  103.49    8.80
   6  -2   1   95.69    7.90
   6  -2   1   98.59    8.80
   6  -2   1   93.79    6.20
   6  -2   1  101.79    8.50
   6  -2   1   84.19    5.40
  -7   2  -1  148.79    7.50
  -7   2  -1  157.08    8.10
  -7   2  -1  172.18   10.40
  -7   2  -1  146.49    8.10
   7  -2   1  162.78   10.30
   7  -2   1  151.68    6.80
   7  -2   1  156.78   11.00
   7  -2   1  153.68   10.00
   7  -2   1  152.78   11.00
   7  -2   1  142.69    7.60
   7  -2   1  172.38   11.20
  -8   2  -1  150.58    9.00
  -8   2  -1  150.18    7.80
  -8   2  -1  137.39    8.80
   8  -2   1  142.49   12.30
   8  -2   1  145.39   11.90
   8  -2   1  144.79    7.30
   8  -2   1  151.58   12.10
  -9   2  -1    1.30    4.30
  -9   2  -1    9.50    6.20
  -9   2  -1    2.80    3.10
   9  -2   1    7.10    6.50
   9  -2   1   -6.80    6.00
   9  -2   1    1.90    6.30
 -10   2  -1   93.79    9.50
 -10   2  -1   86.69    8.60
  10  -2   1   95.99   12.30
  10  -2   1   66.69    5.70
  10  -2   1   93.79   12.50
  10  -2   1   78.79   11.00
  10  -2   1   68.09    6.20
 -11   2  -1   46.70    7.10
 -11   2  -1   57.79    7.90
  11  -2   1   51.29   10.10
  11  -2   1   43.90   10.30
  11  -2   1   45.20    9.80
  11   1  -1   -8.90    9.70
  11   1  -1    3.90    8.00
  11   1  -1   30.00   10.80
 -11  -1   1   19.90    6.90
  10   1  -1  147.29   10.20
  10   1  -1  141.39   13.80
  10   1  -1  145.69   15.20
  10   1  -1  122.79   14.00
 -10  -1   1  138.79   11.60
   9   1  -1   14.80    7.40
   9   1  -1    7.30    4.20
   9   1  -1   -1.20    6.20
   9   1  -1    7.80    6.90
  -9  -1   1    5.70    4.00
  -9  -1   1   15.20    5.90
   8   1  -1  220.18   14.40
   8   1  -1  211.58   13.30
   8   1  -1  191.18   13.30
   8   1  -1  219.78   10.60
  -8  -1   1  209.38   11.30
   7   1  -1 1086.89   29.90
   7   1  -1 1054.19   26.70
   7   1  -1 1052.19   28.80
   7   1  -1 1104.59   28.70
   7   1  -1 1073.29   29.60
   7   1  -1 1031.70   26.60
  -7  -1   1 1082.49   29.60
  -7  -1   1 1110.69   27.90
  -7  -1   1 1063.39   29.10
  -7  -1   1 1095.99   27.70
   6   1  -1   91.09    6.60
   6   1  -1   90.19    8.40
   6   1  -1   77.19    7.60
   6   1  -1   88.89    8.70
   6   1  -1   85.79    6.60
  -6  -1   1   77.89    6.90
  -6  -1   1   77.29    7.30
  -6  -1   1   90.49    7.90
  -6  -1   1   78.79    7.30
  -6  -1   1   72.29    7.00
   5   1  -1   39.50    5.10
   5   1  -1   27.90    4.80
   5   1  -1   40.60    5.00
   5   1  -1   31.70    5.10
  -5  -1   1   26.30    4.50
  -5  -1   1   37.20    5.30
  -5  -1   1   28.00    4.80
  -5  -1   1   30.80    4.10
  -5  -1   1   28.50    3.80
   4   1  -1   32.00    4.20
   4   1  -1   28.60    4.90
   4   1  -1   26.00    4.50
   4   1  -1   28.70    2.80
   4   1  -1   32.00    4.60
   4   1  -1   34.40    4.00
  -4  -1   1   27.40    4.40
  -4  -1   1   36.20    4.30
  -4  -1   1   36.40    4.70
  -4  -1   1   33.60    4.60
  -4  -1   1   35.50    3.30
  -4  -1   1   28.60    3.70
   3   1  -1  512.35   11.20
   3   1  -1  525.85   13.30
   3   1  -1  526.25   13.20
   3   1  -1  519.25   13.80
   3   1  -1  503.75   13.50
  -3  -1   1  515.05   13.60
  -3  -1   1  520.85   13.30
  -3  -1   1  518.85   13.30
  -3  -1   1  518.35   14.00
  -3  -1   1  515.35   13.50
  -3  -1   1  516.85   11.20
   2   1  -1   87.29    4.90
   2   1  -1   77.59    4.70
   2   1  -1   87.29    3.40
   2   1  -1   93.69    5.60
   2   1  -1   85.59    4.90
   2   1  -1   83.49    4.90
  -2  -1   1   77.49    3.40
  -2  -1   1   84.99    5.10
  -2  -1   1   81.69    4.70
  -2  -1   1   90.29    4.90
  -2  -1   1   83.89    4.80
   1   1  -1    3.60    1.60
   1   1  -1    2.90    1.90
   1   1  -1    2.60    1.50
   1   1  -1    1.90    1.70
   1   1  -1   -1.30    1.60
  -1  -1   1    2.20    1.60
  -1  -1   1    1.00    1.60
  -1  -1   1   -0.30    1.60
  -1  -1   1    3.60    1.80
  -1  -1   1    2.60    1.40
  -1  -1   1    2.20    1.30
  -1  -1   1    6.30    1.90
   0   1  -1    0.60    0.70
  -1   1  -1 1017.30   20.20
  -1   1  -1  997.70   19.80
  -1   1  -1 1031.90   19.80
  -1   1  -1 1024.70   20.50
  -1   1  -1 1052.19   20.90
  -1   1  -1 1008.90   20.80
   1  -1   1 1025.20   19.80
   1  -1   1 1023.10   20.90
   1  -1   1 1042.70   20.50
   1  -1   1 1025.60   21.00
  -2   1  -1 2700.53   54.79
  -2   1  -1 2858.11   54.09
  -2   1  -1 2756.62   53.99
  -2   1  -1 2889.61   55.09
  -2   1  -1 2842.62   55.49
   2  -1   1 2900.51   55.99
   2  -1   1 2900.01   55.49
   2  -1   1 2841.02   53.89
   2  -1   1 2787.82   53.89
   2  -1   1 2840.82   55.49
   2  -1   1 2719.33   54.69
   2  -1   1 2852.81   55.09
  -3   1  -1  475.55   12.90
  -3   1  -1  481.95   12.60
  -3   1  -1  468.15   11.20
  -3   1  -1  499.55   11.30
  -3   1  -1  449.06   11.40
   3  -1   1  476.35   13.00
   3  -1   1  479.75   12.90
   3  -1   1  493.65   11.00
   3  -1   1  491.95   13.60
   3  -1   1  455.05   11.50
   3  -1   1  470.95   12.60
   3  -1   1  464.55   10.80
  -4   1  -1 1466.35   30.70
  -4   1  -1 1475.85   32.90
  -4   1  -1 1431.36   30.60
  -4   1  -1 1458.55   32.80
  -4   1  -1 1489.85   30.70
   4  -1   1 1495.45   30.40
   4  -1   1 1436.66   32.60
   4  -1   1 1492.25   32.70
   4  -1   1 1507.35   33.10
   4  -1   1 1475.85   30.30
   4  -1   1 1523.45   33.80
   4  -1   1 1504.65   30.80
  -5   1  -1  295.77   11.20
  -5   1  -1  281.17    9.00
  -5   1  -1  287.57    9.30
  -5   1  -1  280.37    9.20
  -5   1  -1  270.77   10.80
   5  -1   1  273.17    8.90
   5  -1   1  280.37    8.70
   5  -1   1  281.37    8.70
   5  -1   1  258.67   10.70
   5  -1   1  282.57   11.20
   5  -1   1  272.47   11.80
  -6   1  -1  700.03   18.00
  -6   1  -1  706.93   18.00
  -6   1  -1  673.03   16.90
  -6   1  -1  711.03   20.30
  -6   1  -1  699.83   20.30
   6  -1   1  705.93   20.90
   6  -1   1  724.03   21.60
   6  -1   1  695.53   20.40
   6  -1   1  679.93   17.00
   6  -1   1  674.93   20.00
   6  -1   1  687.83   17.00
   6  -1   1  719.23   17.30
  -7   1  -1  168.48   10.30
  -7   1  -1  176.58    9.00
  -7   1  -1  165.78   10.40
  -7   1  -1  166.28    7.60
  -7   1  -1  191.28    9.20
   7  -1   1  184.98   11.60
   7  -1   1  175.88    8.00
   7  -1   1  160.58    7.60
   7  -1   1  165.48   10.40
   7  -1   1  183.08   11.90
   7  -1   1  199.08   11.80
   7  -1   1  172.48    7.80
  -8   1  -1  117.69    6.80
  -8   1  -1  123.09    8.50
  -8   1  -1  118.49    8.70
   8  -1   1  131.09   11.50
   8  -1   1  115.59   11.20
   8  -1   1  112.99   11.00
   8  -1   1  113.19    7.30
   8  -1   1  105.69    6.50
  -9   1  -1   26.70    5.20
  -9   1  -1   26.90    4.10
  -9   1  -1   29.20    5.60
   9  -1   1   16.10    4.10
   9  -1   1   21.20    3.90
   9  -1   1   26.50    7.80
   9  -1   1   23.30    7.90
   9  -1   1   30.60    8.40
 -10   1  -1   -2.00    4.00
 -10   1  -1   -0.80    4.40
  10  -1   1   -3.60    6.30
  10  -1   1    0.20    6.40
  10  -1   1    3.10    3.40
  10  -1   1    0.20    6.60
 -11   1  -1  194.98   12.20
 -11   1  -1  243.98   13.80
  11  -1   1  237.58   18.00
  11  -1   1  242.88   17.60
  11  -1   1  231.78   18.00
  11  -1   1  219.98   13.00
  11   0  -1   33.10   10.00
  11   0  -1   30.00   11.90
 -11   0   1   19.90    6.40
  10   0  -1   38.60    9.70
  10   0  -1   61.29   10.80
  10   0  -1   64.39    7.60
  10   0  -1   57.79   10.60
 -10   0   1   48.40    6.90
 -10   0   1   46.80    7.20
   9   0  -1  261.57   16.00
   9   0  -1  247.68   11.40
   9   0  -1  259.97   16.40
   9   0  -1  256.57   16.10
  -9   0   1  264.67   12.60
  -9   0   1  252.87   13.10
   8   0  -1   99.29   11.00
   8   0  -1   83.49   11.10
   8   0  -1   93.29    7.70
   8   0  -1   95.39   10.30
  -8   0   1   84.49   10.30
   7   0  -1  297.37   13.50
   7   0  -1  300.87   11.30
   7   0  -1  296.27   13.10
   7   0  -1  303.87   14.40
   7   0  -1  301.37   11.30
   7   0  -1  315.17   14.70
  -7   0   1  304.27   13.90
  -7   0   1  310.37   12.30
  -7   0   1  299.17   13.90
  -7   0   1  305.07   13.80
   6   0  -1  409.46   14.30
   6   0  -1  405.46   14.80
   6   0  -1  393.46   15.40
   6   0  -1  410.66   12.70
   6   0  -1  410.96   12.70
   6   0  -1  412.26   15.30
  -6   0   1  422.86   13.50
  -6   0   1  409.86   14.90
  -6   0   1  412.26   14.90
  -6   0   1  384.76   12.70
   5   0  -1  107.29    7.90
   5   0  -1  111.19    7.90
   5   0  -1   98.99    7.30
   5   0  -1  115.59    6.30
   5   0  -1  106.39    7.00
   5   0  -1  106.59    6.20
  -5   0   1  105.89    7.70
  -5   0   1  116.99    6.80
  -5   0   1   97.29    7.30
   4   0  -1  496.75   14.60
   4   0  -1  478.55   12.80
   4   0  -1  474.25   12.70
   4   0  -1  465.35   14.00
  -4   0   1  499.45   14.50
  -4   0   1  478.05   14.10
  -4   0   1  474.45   14.00
  -4   0   1  499.45   13.20
   3   0  -1   11.40    2.30
   3   0  -1   12.70    2.50
   3   0  -1   14.20    3.30
   3   0  -1   16.40    3.30
   3   0  -1   11.10    3.20
  -3   0   1   12.50    3.20
  -3   0   1   13.90    3.20
  -3   0   1   13.40    3.40
  -3   0   1   13.80    2.70
   2   0  -1 4884.21   92.09
   2   0  -1 4809.82   92.69
  -2   0   1 4764.82   92.69
  -2   0  -1 3448.46   66.09
  -3   0  -1  611.24   15.50
  -3   0  -1  619.14   14.30
  -3   0  -1  624.84   15.50
  -3   0  -1  613.94   14.10
   3   0   1  613.84   14.20
   3   0   1  619.04   15.50
   3   0   1  630.54   15.50
   3   0   1  635.84   14.30
   3   0   1  630.74   14.20
   3   0   1  633.94   15.70
  -4   0  -1  561.94   13.80
  -4   0  -1  578.74   14.50
  -4   0  -1  578.94   15.80
  -4   0  -1  599.14   16.20
  -4   0  -1  586.24   16.20
   4   0   1  576.54   13.90
   4   0   1  586.74   16.10
   4   0   1  573.14   15.70
   4   0   1  586.54   14.20
   4   0   1  592.04   16.50
   4   0   1  567.04   16.10
   4   0   1  601.54   14.40
  -5   0  -1  694.43   18.00
  -5   0  -1  727.93   18.20
  -5   0  -1  711.73   19.60
  -5   0  -1  734.53   19.50
  -5   0  -1  706.93   16.70
   5   0   1  728.43   16.80
   5   0   1  697.73   17.30
   5   0   1  690.03   17.20
   5   0   1  751.72   22.40
   5   0   1  684.33   20.30
   5   0   1  711.23   19.30
   5   0   1  723.53   19.80
  -6   0  -1  570.34   16.20
  -6   0  -1  602.84   18.30
  -6   0  -1  600.44   16.40
  -6   0  -1  580.04   18.60
  -6   0  -1  567.74   18.00
   6   0   1  586.44   18.30
   6   0   1  569.84   15.60
   6   0   1  579.24   15.70
   6   0   1  571.44   14.70
   6   0   1  620.54   19.30
   6   0   1  586.04   18.50
   6   0   1  611.64   18.20
  -7   0  -1 1071.09   26.40
  -7   0  -1 1059.69   26.40
  -7   0  -1 1038.00   23.90
  -7   0  -1 1079.49   28.80
  -7   0  -1 1074.89   28.80
   7   0   1 1047.90   24.00
   7   0   1 1076.79   25.50
   7   0   1 1059.69   29.00
   7   0   1 1058.09   25.50
   7   0   1 1085.39   29.90
   7   0   1 1088.19   29.30
   7   0   1 1035.40   28.30
  -8   0  -1    1.50    3.70
  -8   0  -1   -1.60    3.60
  -8   0  -1    8.00    3.20
   8   0   1   -4.00    5.20
   8   0   1    0.80    2.90
   8   0   1    2.20    3.60
   8   0   1   10.10    5.80
   8   0   1   -3.90    5.20
  -9   0  -1  251.07   12.30
  -9   0  -1  265.97   12.90
  -9   0  -1  251.17    8.90
   9   0   1  284.47   16.50
   9   0   1  266.97   15.30
   9   0   1  257.97   11.30
   9   0   1  239.78    8.80
   9   0   1  282.87   16.10
 -10   0  -1   18.60    5.00
 -10   0  -1   16.70    5.60
  10   0   1   19.00    4.60
  10   0   1   20.20    8.30
  10   0   1   23.00    7.70
  10   0   1   17.80    7.90
 -11   0  -1   57.09    8.30
  11   0   1   56.29   11.40
  11   0   1   45.90    6.30
  11   0   1   71.19   11.10
  11   0   1   58.69   10.90
  11  -1  -1   70.39   12.50
 -11   1   1   82.79   11.70
  10  -1  -1   10.10    4.10
  10  -1  -1   10.80    7.80
  10  -1  -1    9.20    7.70
  10  -1  -1   12.40    7.00
 -10   1   1   15.40    5.50
 -10   1   1    4.50    4.20
   9  -1  -1    3.30    3.30
   9  -1  -1    1.50    5.80
   9  -1  -1    2.10    6.80
   9  -1  -1    2.50    6.50
  -9   1   1   -2.90    4.00
  -9   1   1    2.90    3.90
   8  -1  -1  160.28   12.40
   8  -1  -1  151.78    8.50
   8  -1  -1  162.88   12.70
   8  -1  -1  170.58   13.00
  -8   1   1  147.59    9.40
   7  -1  -1  338.97   11.50
   7  -1  -1  335.77   11.40
   7  -1  -1  325.57   15.20
   7  -1  -1  326.97   14.90
   7  -1  -1  318.37   14.00
   7  -1  -1  331.67   14.50
  -7   1   1  336.87   12.50
  -7   1   1  338.67   14.60
  -7   1   1  342.67   12.40
  -7   1   1  326.57   14.80
   6  -1  -1  353.06   11.10
   6  -1  -1  340.37   10.90
   6  -1  -1  354.76   13.60
   6  -1  -1  362.56   13.40
   6  -1  -1  354.96   14.10
   6  -1  -1  352.86   14.30
  -6   1   1  361.26   11.90
  -6   1   1  362.86   12.00
  -6   1   1  357.96   13.90
  -6   1   1  342.37   13.50
  -6   1   1  344.97    8.80
   5  -1  -1  331.67   12.00
   5  -1  -1  345.17   12.70
   5  -1  -1  338.37   12.70
   5  -1  -1  335.47   12.30
   5  -1  -1  340.67    8.40
   5  -1  -1  332.77   10.10
   5  -1  -1  326.37   10.00
  -5   1   1  337.97   10.70
  -5   1   1  336.77    8.40
  -5   1   1  336.87   12.50
  -5   1   1  334.07   10.70
  -5   1   1  350.16   12.70
   4  -1  -1  404.06   12.40
   4  -1  -1  373.46   12.50
   4  -1  -1  403.76   12.80
   4  -1  -1  402.86   13.00
   4  -1  -1  410.36    9.40
   4  -1  -1  415.36   10.80
   4  -1  -1  395.16   10.60
  -4   1   1  399.06   12.80
  -4   1   1  412.86   12.90
  -4   1   1  405.36   11.20
  -4   1   1  399.66   11.10
  -4   1   1  385.26    9.20
   3  -1  -1  473.95   10.40
   3  -1  -1  491.75   11.50
   3  -1  -1  470.05   13.00
   3  -1  -1  485.75   11.50
   3  -1  -1  457.15   12.70
   3  -1  -1  502.35   13.50
  -3   1   1  488.35   13.30
  -3   1   1  470.55   10.30
  -3   1   1  476.95   11.70
  -3   1   1  500.55   11.80
   2  -1  -1  565.14   13.50
   2  -1  -1  557.14   13.40
   2  -1  -1  524.55   13.20
   2  -1  -1  533.45   11.20
   2  -1  -1  565.54   12.00
   2  -1  -1  553.14   11.90
  -2   1   1  515.35   11.20
  -2   1   1  549.35   13.40
  -2   1   1  549.45   13.40
  -2   1   1  546.05   12.10
  -2   1   1  541.65   12.00
  -1  -1  -1  119.59    3.90
  -1  -1  -1  115.89    3.80
   1   1   1  133.29    3.80
   1   1   1  130.19    4.10
   1   1   1  137.39    4.20
   1   1   1  125.39    3.80
  -2  -1  -1  272.57    7.50
  -2  -1  -1  270.07    7.60
  -2  -1  -1  265.67    7.60
  -2  -1  -1  288.27    8.40
  -2  -1  -1  265.37    8.10
   2   1   1  264.37    8.20
   2   1   1  280.37    7.50
   2   1   1  272.67    8.00
   2   1   1  267.17    7.70
   2   1   1  247.08   10.80
   2   1   1  273.77    7.60
  -3  -1  -1 1041.60   22.90
  -3  -1  -1 1065.99   23.70
  -3  -1  -1 1034.30   23.40
  -3  -1  -1 1047.00   22.90
  -3  -1  -1 1056.19   22.10
   3   1   1 1037.90   22.60
   3   1   1 1055.19   23.70
   3   1   1 1042.50   22.00
   3   1   1 1046.20   22.60
   3   1   1 1054.29   23.60
   3   1   1 1023.70   23.00
   3   1   1 1049.09   23.60
  -4  -1  -1   24.10    4.10
  -4  -1  -1   23.00    4.00
  -4  -1  -1   26.50    4.20
  -4  -1  -1   26.60    3.50
  -4  -1  -1   24.40    3.40
   4   1   1   27.40    3.30
   4   1   1   25.60    4.50
   4   1   1   25.60    3.60
   4   1   1   17.00    4.30
   4   1   1   21.30    3.50
   4   1   1   26.50    4.50
   4   1   1   33.50    4.70
  -5  -1  -1  147.79    8.80
  -5  -1  -1  150.08    8.40
  -5  -1  -1  146.99    8.50
  -5  -1  -1  136.69    6.40
   5   1   1  148.59    8.20
   5   1   1  146.99    9.10
   5   1   1  145.49    7.10
   5   1   1  150.68    6.30
   5   1   1  156.28    7.20
   5   1   1  142.69    8.80
   5   1   1  143.29   10.20
  -6  -1  -1    6.30    3.30
  -6  -1  -1    4.90    4.10
  -6  -1  -1    4.60    4.00
  -6  -1  -1    7.30    5.10
   6   1   1   10.70    4.70
   6   1   1    5.80    4.70
   6   1   1    3.50    3.00
   6   1   1    6.50    3.10
   6   1   1    8.00    4.00
   6   1   1    4.10    2.80
   6   1   1    6.80    4.50
  -7  -1  -1  552.04   18.70
  -7  -1  -1  607.84   17.90
  -7  -1  -1  562.14   19.00
  -7  -1  -1  579.54   15.00
   7   1   1  584.24   20.00
   7   1   1  575.84   14.80
   7   1   1  587.84   19.70
   7   1   1  581.84   19.70
   7   1   1  571.84   16.60
   7   1   1  554.74   16.60
   7   1   1  562.14   20.90
  -8  -1  -1   45.70    5.20
  -8  -1  -1   49.20    6.80
   8   1   1   36.60    7.80
   8   1   1   51.49    5.10
   8   1   1   50.59    6.70
   8   1   1   54.89    8.40
   8   1   1   55.99    8.50
  -9  -1  -1  166.68    7.20
  -9  -1  -1  185.98   11.40
   9   1   1  187.08   13.90
   9   1   1  191.38   14.00
   9   1   1  179.48   10.30
   9   1   1  176.98   14.40
   9   1   1  161.08    7.10
 -10  -1  -1   58.39    7.40
  10   1   1   66.79   10.60
  10   1   1   44.60    9.40
  10   1   1   57.29   10.50
  10   1   1   52.69    6.60
 -11  -1  -1    4.90    5.10
 -11  -1  -1   -2.20    3.70
  11   1   1    7.10    7.50
  11   1   1   -0.90    4.50
  11   1   1    7.50    7.80
  11   1   1   -4.30    7.20
  11  -2  -1   88.59   12.90
 -11   2   1   64.79    9.20
  10  -2  -1  109.39   13.50
  10  -2  -1  105.49    7.30
  10  -2  -1  103.29   12.90
  10  -2  -1  104.89   12.90
 -10   2   1  106.99   10.30
   9  -2  -1    6.40    6.40
   9  -2  -1   24.30    7.70
   9  -2  -1   25.10    7.40
  -9   2   1   21.60    5.20
  -9   2   1   17.80    4.40
   8  -2  -1   -1.60    5.20
   8  -2  -1    0.50    3.10
   8  -2  -1    2.30    5.80
   8  -2  -1    4.50    6.00
  -8   2   1    7.70    3.90
   7  -2  -1  134.49   10.50
   7  -2  -1  119.39   10.20
   7  -2  -1  115.09    5.30
   7  -2  -1  118.49   10.20
   7  -2  -1  125.69    6.60
   7  -2  -1  127.79    9.50
   7  -2  -1  117.99    6.70
  -7   2   1  111.59    9.40
  -7   2   1  123.19    7.70
  -7   2   1  124.79   10.00
  -7   2   1  130.29    7.90
   6  -2  -1   88.69    5.40
   6  -2  -1   86.69    8.30
   6  -2  -1   83.39    5.60
   6  -2  -1   94.09    7.90
   6  -2  -1   90.19    8.60
   6  -2  -1   92.29    7.80
   6  -2  -1   92.79    4.90
  -6   2   1   86.39    4.70
  -6   2   1   95.09    8.00
  -6   2   1   83.29    6.40
  -6   2   1   95.69    8.20
  -6   2   1   88.29    6.30
   5  -2  -1  565.34   16.90
   5  -2  -1  545.85   16.60
   5  -2  -1  508.45   16.10
   5  -2  -1  538.05   12.70
   5  -2  -1  558.24   13.40
   5  -2  -1  541.05   16.10
   5  -2  -1  518.95   13.10
  -5   2   1  516.85   16.30
  -5   2   1  527.95   12.50
  -5   2   1  527.85   16.40
  -5   2   1  558.04   14.10
  -5   2   1  516.55   13.90
   4  -2  -1  142.19    7.90
   4  -2  -1  147.39    5.40
   4  -2  -1  133.29    7.60
   4  -2  -1  127.39    7.10
   4  -2  -1  144.09    5.40
   4  -2  -1  148.79    8.10
   4  -2  -1  142.99    5.30
  -4   2   1  143.09    7.90
  -4   2   1  143.89    6.00
  -4   2   1  154.68    6.00
  -4   2   1  138.19    5.20
  -4   2   1  147.09    7.70
   3  -2  -1 1853.91   35.90
   3  -2  -1 1899.61   38.80
   3  -2  -1 1750.62   38.10
   3  -2  -1 1813.32   38.60
   3  -2  -1 1880.51   38.90
   3  -2  -1 1852.21   36.00
   3  -2  -1 1831.22   36.20
  -3   2   1 1860.51   36.40
  -3   2   1 1808.62   36.30
  -3   2   1 1785.62   36.20
  -3   2   1 1844.02   38.60
  -3   2   1 1821.72   38.60
   2  -2  -1  245.78    7.80
   2  -2  -1  252.27    6.70
   2  -2  -1  246.78    7.90
   2  -2  -1  248.28    7.10
   2  -2  -1  256.27    8.20
   2  -2  -1  256.67    5.80
   2  -2  -1  247.18    8.00
  -2   2   1  262.67    6.20
  -2   2   1  246.08    8.10
  -2   2   1  235.78    7.90
  -2   2   1  248.18    6.20
   1  -2  -1 2362.86   44.40
   1  -2  -1 2184.78   44.30
   1  -2  -1 2267.97   44.30
   1  -2  -1 2256.07   44.40
  -1   2   1 2299.37   44.40
  -1   2   1 2304.47   44.40
  -1   2   1 2279.37   43.00
  -1   2   1 2233.28   44.30
  -1   2   1 2256.67   44.50
   1   2   1 3351.66   64.69
  -2  -2  -1 1473.85   30.30
  -2  -2  -1 1464.95   30.30
  -2  -2  -1 1481.95   30.30
  -2  -2  -1 1506.25   30.80
  -2  -2  -1 1441.96   29.90
   2   2   1 1504.15   30.30
   2   2   1 1478.05   30.00
   2   2   1 1468.15   30.70
   2   2   1 1451.05   30.40
   2   2   1 1487.35   30.30
   2   2   1 1457.05   29.60
   2   2   1 1457.35   30.00
  -3  -2  -1 2020.30   41.20
  -3  -2  -1 1997.30   41.50
  -3  -2  -1 2040.90   41.90
  -3  -2  -1 2077.49   41.90
  -3  -2  -1 1984.80   40.40
   3   2   1 1944.81   40.80
   3   2   1 2013.70   41.90
   3   2   1 1992.20   41.60
   3   2   1 2003.80   42.90
   3   2   1 2029.30   41.20
   3   2   1 2040.80   41.20
   3   2   1 2003.90   40.40
  -4  -2  -1  672.43   17.00
  -4  -2  -1  667.23   16.00
  -4  -2  -1  656.53   17.90
  -4  -2  -1  701.63   17.80
  -4  -2  -1  675.73   17.10
   4   2   1  650.83   16.80
   4   2   1  667.43   17.60
   4   2   1  661.03   18.00
   4   2   1  681.33   17.40
   4   2   1  682.93   17.90
   4   2   1  658.23   15.80
   4   2   1  626.74   18.80
  -5  -2  -1 2793.32   59.29
  -5  -2  -1 2733.23   58.89
  -5  -2  -1 2792.32   57.99
  -5  -2  -1 2887.11   58.19
  -5  -2  -1 2797.22   57.49
   5   2   1 2738.93   58.29
   5   2   1 2825.92   59.29
   5   2   1 2812.42   56.19
   5   2   1 2779.22   57.79
   5   2   1 2859.11   59.39
   5   2   1 2846.82   57.79
   5   2   1 2891.51   59.69
  -6  -2  -1  951.20   25.70
  -6  -2  -1  968.20   22.30
  -6  -2  -1  960.30   24.40
  -6  -2  -1  966.50   25.60
  -6  -2  -1  970.00   24.50
   6   2   1  981.20   24.80
   6   2   1 1000.00   26.10
   6   2   1  950.40   26.10
   6   2   1  985.60   26.00
   6   2   1  946.41   24.90
   6   2   1  955.40   22.10
   6   2   1  994.70   24.10
  -7  -2  -1   20.00    5.30
  -7  -2  -1   33.60    4.50
  -7  -2  -1   26.60    5.10
  -7  -2  -1   35.30    6.50
  -7  -2  -1   26.10    5.00
   7   2   1   28.90    4.40
   7   2   1   25.40    4.80
   7   2   1   37.40    7.30
   7   2   1   36.80    7.10
   7   2   1   23.10    6.00
   7   2   1   33.40    4.10
   7   2   1   29.70    7.40
  -8  -2  -1  226.78   12.00
  -8  -2  -1  210.58   12.00
  -8  -2  -1  244.38    9.00
   8   2   1  238.78   13.70
   8   2   1  232.88   14.50
   8   2   1  220.88   13.90
   8   2   1  246.38   11.40
   8   2   1  222.18    8.60
   8   2   1  242.08   14.00
  -9  -2  -1  134.59   10.20
  -9  -2  -1  146.19    6.80
  -9  -2  -1  142.29   12.50
   9   2   1  139.69   13.10
   9   2   1  148.59    9.40
   9   2   1  149.19   13.60
   9   2   1  129.99    6.50
 -10  -2  -1   60.59    7.10
 -10  -2  -1   62.59    8.30
  10   2   1   78.29   10.90
  10   2   1   63.09   10.80
  10   2   1   55.59    6.80
  10   2   1   60.99   10.60
 -11  -2  -1   -4.90    3.70
 -11  -2  -1   -1.60    5.40
  11   2   1   -9.60    6.50
  11   2   1    2.30    5.00
  11   2   1   -4.50    7.00
  11   2   1  -12.50    7.20
  11  -3  -1   34.60    9.70
  11  -3  -1   43.20   11.10
 -11   3   1   33.60    5.90
 -11   3   1   30.40    6.60
  10  -3  -1    5.40    3.00
  10  -3  -1   12.10    7.90
  10  -3  -1    3.80    7.60
  10  -3  -1    6.40    6.60
 -10   3   1   12.30    4.70
 -10   3   1    8.30    4.60
   9  -3  -1   16.00    3.30
   9  -3  -1   14.60    7.00
   9  -3  -1   19.90    7.60
   9  -3  -1   17.10    7.70
  -9   3   1   14.90    4.80
  -9   3   1   11.30    4.10
   8  -3  -1   -2.80    5.60
   8  -3  -1    8.70    6.40
   8  -3  -1    3.80    2.50
   8  -3  -1    1.20    6.30
   8  -3  -1    0.30    2.70
  -8   3   1    2.60    3.50
  -8   3   1    0.20    3.90
   7  -3  -1    1.20    4.90
   7  -3  -1    2.00    4.40
   7  -3  -1    6.10    4.70
   7  -3  -1    2.40    4.60
   7  -3  -1    7.20    2.50
   7  -3  -1   -0.20    2.20
   7  -3  -1    0.50    5.20
   7  -3  -1    5.20    5.30
  -7   3   1   10.50    5.00
   6  -3  -1   57.09    4.70
   6  -3  -1   58.79    7.70
   6  -3  -1   56.59    7.50
   6  -3  -1   54.59    7.30
   6  -3  -1   49.90    4.30
   6  -3  -1   57.29    7.50
   6  -3  -1   57.89    4.10
  -6   3   1   44.20    6.60
  -6   3   1   55.89    7.40
  -6   3   1   52.69    5.30
  -6   3   1   59.79    5.40
   5  -3  -1    5.90    3.80
   5  -3  -1    8.10    4.10
   5  -3  -1    5.50    2.00
   5  -3  -1    6.50    2.50
   5  -3  -1    7.50    3.60
   5  -3  -1   13.10    4.30
   5  -3  -1    6.70    1.90
  -5   3   1    4.50    2.40
  -5   3   1   13.20    4.30
  -5   3   1    6.70    2.50
  -5   3   1    7.50    3.80
  -5   3   1    6.40    2.50
   4  -3  -1  352.96   12.20
   4  -3  -1  350.36   12.20
   4  -3  -1  355.96   11.90
   4  -3  -1  366.76    8.50
   4  -3  -1  363.96   11.80
   4  -3  -1  341.27    9.70
   4  -3  -1  363.06    8.50
   4  -3  -1  378.66   12.50
  -4   3   1  362.96    9.50
  -4   3   1  367.76    9.60
  -4   3   1  364.36    9.90
  -4   3   1  356.26   12.20
  -4   3   1  380.06   12.30
   3  -3  -1  123.99    5.70
   3  -3  -1  124.89    6.90
   3  -3  -1  117.59    6.30
   3  -3  -1  124.99    5.40
   3  -3  -1  132.69    6.90
   3  -3  -1  123.99    6.90
   3  -3  -1  118.39    7.80
  -3   3   1  131.59    4.40
  -3   3   1  119.29    6.70
  -3   3   1  122.99    4.40
   2  -3  -1    2.70    2.60
   2  -3  -1    3.60    2.50
   2  -3  -1    3.20    2.50
   2  -3  -1    2.40    2.20
   2  -3  -1    5.80    2.60
   2  -3  -1    0.70    3.00
  -2   3   1    2.90    3.00
  -2   3   1    2.20    3.00
   1  -3  -1   90.39    4.80
   1  -3  -1   97.39    5.20
   1  -3  -1   95.99    4.50
   1  -3  -1   94.39    4.70
  -1   3   1   95.99    4.60
  -1   3   1   93.09    4.90
  -1   3   1   91.39    4.80
  -1   3   1   98.39    5.30
   0  -3  -1  173.68    6.20
   0  -3  -1  193.08    5.20
   0  -3  -1  179.18    4.80
   0  -3  -1  195.08    6.80
   0  -3  -1  195.58    5.30
   0  -3  -1  172.08    5.80
   0   3   1  180.48    4.70
   0   3   1  178.68    5.70
   0   3   1  193.58    5.30
   0   3   1  188.18    6.90
   0   3   1  178.98    6.20
   0   3   1  181.38    5.30
  -2  -3  -1  175.08    6.50
  -2  -3  -1  161.68    6.60
  -2  -3  -1  162.68    6.70
  -2  -3  -1  170.48    7.20
  -2  -3  -1  167.48    6.60
   2   3   1  162.98    5.60
   2   3   1  168.68    6.50
   2   3   1  163.68    6.50
   2   3   1  160.58    5.30
   2   3   1  168.08    6.40
  -3  -3  -1   84.69    6.30
  -3  -3  -1   64.89    4.90
  -3  -3  -1   68.89    5.50
  -3  -3  -1   74.69    5.50
  -3  -3  -1   77.39    5.60
   3   3   1   64.69    5.60
   3   3   1   68.99    4.60
   3   3   1   68.49    5.90
   3   3   1   69.29    5.50
   3   3   1   75.29    5.20
   3   3   1   70.29    4.90
   3   3   1   70.19    5.20
  -4  -3  -1 1266.37   28.50
  -4  -3  -1 1240.88   29.30
  -4  -3  -1 1265.97   28.50
  -4  -3  -1 1246.88   28.70
   4   3   1 1290.77   28.50
   4   3   1 1270.77   28.70
   4   3   1 1244.98   29.30
   4   3   1 1281.07   28.50
   4   3   1 1242.18   27.30
   4   3   1 1248.88   28.90
   4   3   1 1216.28   27.70
  -5  -3  -1  118.49    6.60
  -5  -3  -1  121.09    7.60
  -5  -3  -1  125.79    7.70
  -5  -3  -1  116.09    7.70
  -5  -3  -1  116.59    8.30
   5   3   1  110.99    7.20
   5   3   1  121.59    6.10
   5   3   1  111.29    8.20
   5   3   1  124.09    7.40
   5   3   1  134.39    8.00
   5   3   1  123.49    7.20
   5   3   1  126.99    9.00
  -6  -3  -1  928.41   24.30
  -6  -3  -1  931.91   24.30
  -6  -3  -1  959.70   25.70
  -6  -3  -1  943.91   25.10
  -6  -3  -1  955.30   22.30
   6   3   1  949.01   25.50
   6   3   1  931.91   23.90
   6   3   1  950.90   24.00
   6   3   1  909.41   21.90
   6   3   1  947.91   25.20
   6   3   1  939.01   24.30
   6   3   1  915.91   25.60
  -7  -3  -1  480.15   18.00
  -7  -3  -1  513.65   17.30
  -7  -3  -1  509.05   17.20
  -7  -3  -1  501.05   14.40
  -7  -3  -1  497.85   17.80
   7   3   1  551.34   19.50
   7   3   1  516.15   18.20
   7   3   1  495.95   14.10
   7   3   1  513.85   18.60
   7   3   1  511.35   16.50
   7   3   1  520.75   17.60
   7   3   1  506.65   16.50
  -8  -3  -1   52.89    7.30
  -8  -3  -1   46.00    6.00
  -8  -3  -1   44.40    7.00
   8   3   1   59.89    8.00
   8   3   1   61.69    8.70
   8   3   1   50.09    5.40
   8   3   1   44.70    8.40
   8   3   1   52.69    8.30
  -9  -3  -1  138.49    7.10
  -9  -3  -1  126.19   10.10
   9   3   1  136.79   12.30
   9   3   1  115.79    6.70
   9   3   1  131.59    9.60
   9   3   1  118.19   13.30
   9   3   1  114.59   12.30
 -10  -3  -1   35.20    6.80
 -10  -3  -1   30.70    6.20
  10   3   1   31.40    5.80
  10   3   1   32.70    9.20
  10   3   1   34.70    9.20
  10   3   1   34.40    8.70
 -11  -3  -1   26.30    7.70
  11   3   1   45.70   10.20
  11   3   1   33.50   10.60
  11   3   1   22.50    8.60
  10  -4  -1    7.20    7.80
  10  -4  -1    4.80    7.20
  10  -4  -1   -9.70    6.60
 -10   4   1    0.50    4.10
 -10   4   1   -1.80    3.80
   9  -4  -1   35.30    8.50
   9  -4  -1   36.70    8.70
   9  -4  -1   46.40    9.10
  -9   4   1   40.40    5.50
  -9   4   1   37.70    5.20
   8  -4  -1  365.66   20.60
   8  -4  -1  332.47   10.80
   8  -4  -1  320.77   10.50
   8  -4  -1  338.27   16.60
   8  -4  -1  344.77   20.60
  -8   4   1  330.47   13.70
  -8   4   1  351.26   12.30
   7  -4  -1  102.69   10.20
   7  -4  -1  102.09   10.40
   7  -4  -1  113.59    6.50
   7  -4  -1  106.49    6.60
   7  -4  -1   94.79    9.20
  -7   4   1  109.59    7.00
   6  -4  -1  136.09    9.10
   6  -4  -1  142.69    9.90
   6  -4  -1  153.88   11.50
   6  -4  -1  122.99   14.70
   6  -4  -1  137.19   10.00
   6  -4  -1  153.58    6.90
   6  -4  -1  138.59    7.00
  -6   4   1  147.39    6.80
  -6   4   1  130.09    9.60
  -6   4   1  142.09    6.70
   5  -4  -1  427.36   14.90
   5  -4  -1  432.06   14.10
   5  -4  -1  429.16   12.60
   5  -4  -1  423.56   14.20
   5  -4  -1  457.85   14.90
   5  -4  -1  413.46   12.00
   5  -4  -1  425.56   14.70
  -5   4   1  437.36   11.30
  -5   4   1  428.36   15.00
  -5   4   1  426.86   11.20
   4  -4  -1   74.39    6.30
   4  -4  -1   88.69   12.10
   4  -4  -1   82.89    6.80
   4  -4  -1   79.19    5.30
   4  -4  -1   89.59    6.90
   4  -4  -1   82.79    5.60
   4  -4  -1   78.09    6.30
  -4   4   1   88.99    4.10
  -4   4   1   85.69    6.60
  -4   4   1   85.09    8.10
   3  -4  -1 1281.67   27.90
   3  -4  -1 1312.37   29.30
   3  -4  -1 1298.67   29.40
   3  -4  -1 1305.17   28.60
   3  -4  -1 1296.57   30.40
   3  -4  -1 1333.77   29.30
   3  -4  -1 1262.47   28.70
  -3   4   1 1308.87   29.00
  -3   4   1 1333.27   29.20
   2  -4  -1  642.14   15.20
   2  -4  -1  621.44   15.30
   2  -4  -1  634.94   15.20
   2  -4  -1  620.84   15.20
  -2   4   1  628.64   15.50
  -2   4   1  618.34   15.30
  -2   4   1  632.64   15.30
   1  -4  -1    7.90    3.60
   1  -4  -1   12.40    2.60
   1  -4  -1    6.70    2.60
   1  -4  -1   13.70    2.50
   1  -4  -1   15.10    3.00
  -1   4   1   13.10    2.10
  -1   4   1   11.10    3.20
  -1   4   1   10.40    1.60
  -1   4   1   15.60    3.00
  -1   4   1   11.90    2.60
  -1   4   1   11.00    2.50
   0  -4  -1 2081.59   39.50
   0  -4  -1 2096.19   39.50
   0  -4  -1 1989.00   38.70
   0  -4  -1 1971.30   39.80
   0  -4  -1 2029.80   40.60
   0  -4  -1 2070.49   43.30
   0   4   1 2002.90   39.60
   0   4   1 1952.00   38.70
   0   4   1 2020.40   41.60
   0   4   1 2021.20   40.60
   0   4   1 2013.20   39.80
   0   4   1 1952.90   39.70
  -1  -4  -1  331.17    8.80
  -1  -4  -1  321.77    8.90
  -1  -4  -1  316.07    8.90
   1   4   1  335.37   10.20
   1   4   1  322.37    9.10
   1   4   1  299.87    8.70
   1   4   1  319.17    9.50
  -2  -4  -1 1945.41   38.90
  -2  -4  -1 1901.71   39.30
  -2  -4  -1 1876.21   39.20
  -2  -4  -1 1918.91   39.80
  -2  -4  -1 1962.20   39.80
   2   4   1 1918.31   37.50
   2   4   1 1895.31   39.70
   2   4   1 1923.71   39.40
   2   4   1 1892.31   38.80
   2   4   1 1947.51   39.40
   2   4   1 1874.61   39.70
   2   4   1 1847.92   37.20
  -3  -4  -1  347.27   10.90
  -3  -4  -1  364.66   11.10
  -3  -4  -1  346.87   10.70
  -3  -4  -1  354.56   11.10
  -3  -4  -1  348.77   11.60
   3   4   1  358.86   11.00
   3   4   1  337.67   10.70
   3   4   1  334.17    9.50
   3   4   1  350.66   11.10
   3   4   1  348.87    9.90
   3   4   1  359.46   11.90
   3   4   1  342.57   10.90
  -4  -4  -1 2315.27   48.50
  -4  -4  -1 2374.76   49.40
  -4  -4  -1 2358.26   49.60
  -4  -4  -1 2349.36   50.19
  -4  -4  -1 2375.06   49.50
   4   4   1 2384.16   49.50
   4   4   1 2316.07   48.50
   4   4   1 2366.96   49.50
   4   4   1 2335.47   48.70
   4   4   1 2268.17   48.00
   4   4   1 2379.96   49.50
   4   4   1 2434.16   50.89
  -5  -4  -1   73.39    6.10
  -5  -4  -1   79.09    7.50
  -5  -4  -1   79.99    7.10
  -5  -4  -1   71.19    6.50
  -5  -4  -1   68.09    6.70
   5   4   1   69.49    5.60
   5   4   1   70.09    6.00
   5   4   1   78.79    7.30
   5   4   1   77.99    6.80
   5   4   1   66.89    6.50
   5   4   1   75.89    8.10
  -6  -4  -1  246.48   11.30
  -6  -4  -1  243.58   11.10
  -6  -4  -1  253.97   10.00
  -6  -4  -1  256.27   12.00
  -6  -4  -1  241.78   11.30
   6   4   1  239.68   11.20
   6   4   1  250.97   10.80
   6   4   1  267.87   10.20
   6   4   1  242.88   10.50
   6   4   1  232.38   12.60
   6   4   1  253.27   11.00
   6   4   1  250.97   12.00
  -7  -4  -1  801.72   24.90
  -7  -4  -1  836.22   23.90
  -7  -4  -1  816.22   21.00
  -7  -4  -1  842.22   23.80
  -7  -4  -1  825.12   24.00
   7   4   1  828.42   24.20
   7   4   1  809.62   25.40
   7   4   1  852.21   23.60
   7   4   1  813.82   23.00
   7   4   1  832.72   24.80
   7   4   1  801.42   21.60
   7   4   1  858.11   24.60
  -8  -4  -1   16.90    4.50
  -8  -4  -1   16.80    5.30
  -8  -4  -1    8.50    4.90
   8   4   1    5.70    6.20
   8   4   1   15.00    6.70
   8   4   1    8.80    5.10
   8   4   1   16.50    5.60
   8   4   1   15.60    3.90
   8   4   1    7.80    5.50
  -9  -4  -1    8.90    3.60
  -9  -4  -1    2.30    4.50
  -9  -4  -1    6.20    6.20
   9   4   1    0.20    3.40
   9   4   1   -3.80    7.00
   9   4   1   -8.80    6.30
   9   4   1    2.30    3.90
   9   4   1    5.70    6.20
 -10  -4  -1    4.40    6.10
 -10  -4  -1   -8.20    4.10
 -10  -4  -1    5.00    2.90
  10   4   1    8.20    6.10
  10   4   1   -4.50    7.00
  10   4   1   -3.30    2.90
  10   4   1   -1.60    3.90
  10   4   1    4.90    7.20
 -11  -4  -1   46.00    8.80
  11   4   1   49.50    9.80
  11   4   1   59.19   11.10
  10  -5  -1    5.70    7.30
  10  -5  -1   14.10    8.30
 -10   5   1    5.60    4.30
 -10   5   1    9.90    3.90
   9  -5  -1    2.70    7.20
   9  -5  -1    1.50    3.30
   9  -5  -1   10.70    7.00
   9  -5  -1    2.30    6.40
  -9   5   1    6.40    3.50
  -9   5   1    6.60    3.70
   8  -5  -1  113.29   12.30
   8  -5  -1   97.89   11.30
   8  -5  -1   85.29    6.60
   8  -5  -1   94.39    7.10
   8  -5  -1   93.19   12.70
  -8   5   1  107.49    7.20
  -8   5   1   89.69    7.10
   7  -5  -1  439.46   17.00
   7  -5  -1  459.95   13.70
   7  -5  -1  463.55   17.80
   7  -5  -1  462.65   14.30
   7  -5  -1  476.15   19.40
   7  -5  -1  459.25   18.30
  -7   5   1  462.45   13.20
   6  -5  -1  258.97   12.60
   6  -5  -1  247.38   10.00
   6  -5  -1  282.97   13.70
   6  -5  -1  265.37    9.80
   6  -5  -1  227.38   13.60
   6  -5  -1  241.58   11.30
   6  -5  -1  233.48   12.30
   6  -5  -1  253.37   12.40
  -6   5   1  235.88    8.30
  -6   5   1  250.07    8.30
  -6   5   1  238.88   12.70
   5  -5  -1  110.59    8.10
   5  -5  -1   96.09    7.50
   5  -5  -1  104.89    6.80
   5  -5  -1  101.19    7.50
   5  -5  -1  102.79    8.00
   5  -5  -1  105.99    7.60
   5  -5  -1  118.29    8.50
  -5   5   1  107.59    4.90
  -5   5   1  114.79    8.20
  -5   5   1  104.09    4.70
   4  -5  -1  207.08    9.00
   4  -5  -1  194.18    8.60
   4  -5  -1  200.28    9.00
   4  -5  -1  205.48    9.30
   4  -5  -1  198.78    8.40
   4  -5  -1  201.48   11.00
   4  -5  -1  224.48    9.80
  -4   5   1  196.48    9.50
   3  -5  -1   39.50    4.50
   3  -5  -1   36.70    4.60
   3  -5  -1   42.20    4.50
   3  -5  -1   38.60    5.20
   3  -5  -1   41.60    4.70
   3  -5  -1   42.40    5.50
  -3   5   1   31.80    4.40
  -3   5   1   38.90    5.40
   2  -5  -1   24.00    3.60
   2  -5  -1   21.00    3.80
   2  -5  -1   23.20    3.40
   2  -5  -1   18.50    3.20
   2  -5  -1   19.80    3.50
  -2   5   1   20.10    3.60
  -2   5   1   19.40    3.40
  -2   5   1   20.90    3.50
   1  -5  -1  771.02   18.30
   1  -5  -1  765.12   18.80
   1  -5  -1  735.63   16.40
   1  -5  -1  738.03   17.00
   1  -5  -1  746.23   17.50
  -1   5   1  744.63   15.60
  -1   5   1  732.33   17.50
  -1   5   1  721.33   16.90
  -1   5   1  763.82   15.60
  -1   5   1  730.23   16.40
   0  -5  -1  598.64   13.40
   0  -5  -1  584.04   14.70
   0  -5  -1  581.64   12.30
   0  -5  -1  616.24   16.10
   0  -5  -1  593.84   13.80
   0  -5  -1  606.34   13.40
   0   5   1  586.54   14.60
   0   5   1  584.64   13.70
   0   5   1  602.24   13.60
   0   5   1  574.64   12.30
   0   5   1  580.24   13.50
   0   5   1  593.94   15.80
  -1  -5  -1  541.95   12.90
  -1  -5  -1  527.35   14.80
  -1  -5  -1  531.05   13.90
  -1  -5  -1  558.64   13.30
  -1  -5  -1  515.75   13.10
   1   5   1  538.15   13.40
   1   5   1  524.15   14.80
   1   5   1  540.55   13.90
   1   5   1  502.75   12.70
  -2  -5  -1  172.88    7.30
  -2  -5  -1  168.98    7.90
  -2  -5  -1  178.38    6.80
  -2  -5  -1  172.08    7.30
  -2  -5  -1  175.68    8.10
   2   5   1  179.88    7.30
   2   5   1  159.68    7.70
   2   5   1  161.58    7.90
   2   5   1  165.78    4.80
   2   5   1  165.08    7.00
   2   5   1  165.48    7.40
   2   5   1  169.38    5.10
  -3  -5  -1 1846.12   40.00
  -3  -5  -1 1869.11   39.20
  -3  -5  -1 1925.91   40.60
  -3  -5  -1 1900.41   40.00
  -3  -5  -1 1873.61   39.90
   3   5   1 1855.01   39.90
   3   5   1 1905.91   40.20
   3   5   1 1819.12   37.40
   3   5   1 1840.42   37.80
   3   5   1 1831.42   40.40
   3   5   1 1840.12   39.30
   3   5   1 1868.51   39.90
  -4  -5  -1   41.40    4.90
  -4  -5  -1   52.29    6.00
  -4  -5  -1   51.49    6.20
  -4  -5  -1   42.60    5.60
  -4  -5  -1   45.00    5.60
   4   5   1   41.80    5.80
   4   5   1   44.90    5.40
   4   5   1   33.50    4.80
   4   5   1   46.60    4.70
   4   5   1   48.80    5.00
   4   5   1   38.10    4.50
  -5  -5  -1  128.69    8.40
  -5  -5  -1  109.49    7.90
  -5  -5  -1  114.39    7.60
  -5  -5  -1  126.99    7.70
  -5  -5  -1  123.59    8.80
   5   5   1  125.69    7.60
   5   5   1  130.89    7.40
   5   5   1  118.89    7.80
   5   5   1  114.89    9.30
   5   5   1  129.19    7.30
   5   5   1  131.69    9.50
   5   5   1  117.79    8.30
  -6  -5  -1  221.18   11.80
  -6  -5  -1  219.48   11.40
  -6  -5  -1  238.18   10.10
  -6  -5  -1  226.38   10.90
  -6  -5  -1  227.18   11.30
   6   5   1  241.28   12.80
   6   5   1  221.88    9.50
   6   5   1  234.48   10.80
   6   5   1  215.88   10.40
   6   5   1  227.88   11.70
   6   5   1  221.58   10.90
   6   5   1  215.38   11.90
  -7  -5  -1   34.00    6.20
  -7  -5  -1   35.70    6.20
  -7  -5  -1   29.80    5.80
  -7  -5  -1   40.20    5.80
   7   5   1   40.20    9.30
   7   5   1   25.00    5.40
   7   5   1   40.70    7.80
   7   5   1   28.70    6.70
   7   5   1   33.40    6.30
   7   5   1   47.70    6.50
   7   5   1   37.60    5.30
  -8  -5  -1  779.22   21.00
  -8  -5  -1  818.92   25.00
  -8  -5  -1  827.12   24.80
   8   5   1  800.92   24.00
   8   5   1  767.72   20.70
   8   5   1  794.22   24.70
   8   5   1  811.52   32.30
   8   5   1  764.32   23.50
   8   5   1  778.32   25.40
  -9  -5  -1   28.40    5.00
  -9  -5  -1   22.50    6.60
  -9  -5  -1   28.10    6.90
   9   5   1   24.20    5.90
   9   5   1   13.70    7.60
   9   5   1   31.70    7.60
   9   5   1   25.00    4.60
   9   5   1   40.10    7.80
 -10  -5  -1   21.00    6.60
 -10  -5  -1   25.90    4.10
 -10  -5  -1   19.30    7.10
  10   5   1   13.30    7.80
  10   5   1   16.50    7.50
  10   5   1    6.20    3.70
  10   5   1    5.90    8.00
  10   5   1   12.80    4.80
 -11  -5  -1    0.60    6.00
  11   5   1    8.40    8.50
  11   5   1   -0.90    6.50
  11   5   1   12.70    8.40
  10  -6  -1   21.40    8.60
  10  -6  -1   23.70    8.60
  10  -6  -1   36.10    9.40
 -10   6   1   19.60    4.50
   9  -6  -1   73.69    6.70
   9  -6  -1   97.99   13.10
   9  -6  -1   76.89    7.00
   9  -6  -1  102.69   11.90
   9  -6  -1   96.69   11.30
  -9   6   1   88.39    6.90
  -9   6   1   91.29    7.50
   8  -6  -1  -10.30    5.60
   8  -6  -1   12.20    6.80
   8  -6  -1   -2.50    5.60
   8  -6  -1    2.60    3.20
   8  -6  -1    7.50    6.30
  -8   6   1    3.00    3.20
  -8   6   1    1.20    3.10
   7  -6  -1   25.00    6.70
   7  -6  -1   17.10    4.60
   7  -6  -1   23.70    7.00
   7  -6  -1   24.90    4.70
   7  -6  -1   21.30    6.20
  -7   6   1   23.40    3.50
  -7   6   1   21.20    3.50
   6  -6  -1  557.24   18.80
   6  -6  -1  545.35   17.90
   6  -6  -1  524.15   15.70
   6  -6  -1  532.65   17.90
   6  -6  -1  539.65   18.90
   6  -6  -1  569.74   19.70
   6  -6  -1  549.54   18.40
   6  -6  -1  540.85   16.60
  -6   6   1  502.25   14.70
   5  -6  -1  120.49    9.40
   5  -6  -1  128.99    9.10
   5  -6  -1  117.29    7.50
   5  -6  -1  119.59    8.00
   5  -6  -1  133.19    8.90
   5  -6  -1   96.69    8.20
   5  -6  -1  117.99    7.70
   5  -6  -1  115.29    8.20
  -5   6   1  117.29    9.00
   4  -6  -1  394.26   13.30
   4  -6  -1  384.26   13.00
   4  -6  -1  365.76   12.60
   4  -6  -1  393.16   13.40
   4  -6  -1  356.26   12.00
   4  -6  -1  370.66   12.50
   4  -6  -1  378.56   13.00
  -4   6   1  381.16   13.40
   3  -6  -1  579.44   16.10
   3  -6  -1  605.24   16.00
   3  -6  -1  592.84   15.80
   3  -6  -1  586.24   16.00
   3  -6  -1  595.64   16.90
  -3   6   1  594.74   16.10
  -3   6   1  580.44   16.20
  -3   6   1  579.24   16.10
   2  -6  -1 1366.86   31.30
   2  -6  -1 1362.86   29.10
   2  -6  -1 1302.07   29.10
   2  -6  -1 1365.86   30.40
   2  -6  -1 1309.47   30.20
  -2   6   1 1372.46   29.20
  -2   6   1 1340.47   29.30
  -2   6   1 1357.86   29.90
   1  -6  -1   39.80    5.50
   1  -6  -1   33.30    4.20
   1  -6  -1   42.00    5.30
   1  -6  -1   39.30    4.00
   1  -6  -1   43.80    4.00
  -1   6   1   41.90    3.50
  -1   6   1   36.20    4.20
  -1   6   1   35.30    3.70
  -1   6   1   43.80    3.40
  -1   6   1   38.80    3.90
   0  -6  -1 1380.66   29.10
   0  -6  -1 1414.66   28.80
   0  -6  -1 1431.56   27.60
   0  -6  -1 1392.56   30.30
   0  -6  -1 1435.06   32.20
   0  -6  -1 1444.66   28.90
   0   6   1 1360.66   31.80
   0   6   1 1386.76   29.10
   0   6   1 1358.36   29.00
   0   6   1 1388.46   30.30
  -1  -6  -1  394.56   12.00
  -1  -6  -1  403.16   13.10
  -1  -6  -1  405.06   10.80
  -1  -6  -1  396.96   11.10
  -1  -6  -1  401.36   11.10
   1   6   1  384.96   10.60
   1   6   1  392.06   11.90
   1   6   1  402.86   11.40
   1   6   1  389.36   13.00
  -2  -6  -1  163.18    8.70
  -2  -6  -1  178.58    7.60
  -2  -6  -1  161.38    8.40
  -2  -6  -1  156.88    7.50
  -2  -6  -1  170.18    7.00
   2   6   1  164.68    8.40
   2   6   1  162.98    7.80
   2   6   1  163.08    7.20
   2   6   1  178.48    7.60
   2   6   1  165.68    8.50
  -3  -6  -1 1019.50   25.00
  -3  -6  -1 1021.50   23.60
  -3  -6  -1 1043.40   24.50
  -3  -6  -1 1007.80   25.00
  -3  -6  -1 1005.80   24.40
   3   6   1 1019.90   21.70
   3   6   1 1030.70   23.80
   3   6   1 1014.10   25.20
   3   6   1 1020.90   24.50
   3   6   1 1003.90   24.90
   3   6   1  989.30   21.30
   3   6   1 1047.00   24.70
  -4  -6  -1 1780.92   39.10
  -4  -6  -1 1697.23   39.20
  -4  -6  -1 1753.92   38.80
  -4  -6  -1 1719.53   38.00
  -4  -6  -1 1734.63   38.90
   4   6   1 1754.32   39.70
   4   6   1 1731.53   36.60
   4   6   1 1735.03   38.20
   4   6   1 1761.12   39.10
   4   6   1 1749.43   38.90
   4   6   1 1757.02   38.90
   4   6   1 1679.33   35.90
  -5  -6  -1    4.70    4.10
  -5  -6  -1    2.30    3.70
  -5  -6  -1    1.80    3.70
  -5  -6  -1   -2.50    3.20
  -5  -6  -1    3.70    3.70
   5   6   1    4.30    4.80
   5   6   1    0.80    3.20
   5   6   1   -0.90    3.50
   5   6   1    7.60    4.40
   5   6   1    1.70    3.50
   5   6   1    3.30    3.40
   5   6   1    8.10    3.50
  -6  -6  -1   77.49    8.90
  -6  -6  -1   78.59    7.30
  -6  -6  -1   94.39    8.90
  -6  -6  -1   72.49    7.60
  -6  -6  -1   84.99    8.60
   6   6   1   71.39    7.80
   6   6   1   77.99    6.90
   6   6   1   78.59    7.40
   6   6   1   78.49    8.60
   6   6   1   90.09    8.60
   6   6   1   85.79   10.20
   6   6   1   68.79    7.10
  -7  -6  -1  132.89   10.60
  -7  -6  -1  124.99   10.50
  -7  -6  -1  131.89    9.60
   7   6   1  157.38   11.10
   7   6   1  143.99   12.50
   7   6   1  126.79    9.70
   7   6   1  158.38    9.80
   7   6   1  134.59    8.50
   7   6   1  123.59    9.80
  -8  -6  -1  144.39   11.00
  -8  -6  -1  143.59    9.70
  -8  -6  -1  155.28   11.80
   8   6   1  143.79   10.90
   8   6   1  131.79    8.60
   8   6   1  153.08   10.10
   8   6   1  134.09   10.70
   8   6   1  153.18   12.30
   8   6   1  163.48   13.90
  -9  -6  -1   11.00    4.70
  -9  -6  -1    8.60    5.60
  -9  -6  -1   11.90    5.60
   9   6   1    6.10    5.90
   9   6   1   14.40    4.50
   9   6   1   17.00    8.00
   9   6   1    8.60    7.50
 -10  -6  -1   11.20    6.20
 -10  -6  -1   12.60    6.70
  10   6   1    7.90    6.40
  10   6   1    8.50    8.30
  10   6   1   -2.40    7.10
  10   6   1    6.80    4.40
  10  -7  -1   29.90    9.00
  10  -7  -1   29.70    5.40
  10  -7  -1   36.10    9.80
  10  -7  -1   12.80    8.30
 -10   7   1   32.00    4.80
 -10   7   1   35.60    4.80
   9  -7  -1   78.39    7.20
   9  -7  -1   70.79   10.70
   9  -7  -1   67.19    9.40
   9  -7  -1   79.29   11.70
   9  -7  -1   78.49    7.90
  -9   7   1   85.09    6.70
  -9   7   1   84.39    6.70
   8  -7  -1   18.80    7.10
   8  -7  -1   16.90    7.60
   8  -7  -1   15.40    6.80
   8  -7  -1   19.80    5.40
  -8   7   1   16.30    3.50
  -8   7   1   18.20    3.50
   7  -7  -1   54.49    8.20
   7  -7  -1   47.20    7.40
   7  -7  -1   67.29    9.40
   7  -7  -1   42.50    6.20
   6  -7  -1   25.70    5.80
   6  -7  -1   28.70    6.50
   6  -7  -1   28.30    5.40
   6  -7  -1   19.00    5.80
   6  -7  -1   19.40    5.40
   6  -7  -1   11.70    5.10
   6  -7  -1   31.10    5.10
   6  -7  -1   19.60    5.20
   5  -7  -1  158.68    8.70
   5  -7  -1  148.69    9.80
   5  -7  -1  154.38    9.30
   5  -7  -1  149.09    9.10
   5  -7  -1  160.58   10.00
   5  -7  -1  162.78    9.60
   5  -7  -1  133.69    9.10
   5  -7  -1  155.48   10.30
   4  -7  -1   35.20    5.50
   4  -7  -1   40.40    5.40
   4  -7  -1   44.00    5.50
   4  -7  -1   44.90    5.80
   4  -7  -1   43.40    5.90
   4  -7  -1   39.60    5.50
   4  -7  -1   37.40    5.00
   4  -7  -1   38.60    5.60
   3  -7  -1  634.64   17.00
   3  -7  -1  623.04   16.90
   3  -7  -1  641.94   17.60
   3  -7  -1  615.14   17.50
   3  -7  -1  617.94   17.20
  -3   7   1  624.74   18.00
  -3   7   1  654.13   17.30
  -3   7   1  640.34   17.10
   2  -7  -1  256.47    8.90
   2  -7  -1  268.27   10.50
   2  -7  -1  253.77    9.60
   2  -7  -1  299.47   11.70
   2  -7  -1  275.67    9.60
   2  -7  -1  277.37   10.50
  -2   7   1  265.77    9.40
  -2   7   1  276.97    9.20
  -2   7   1  262.87   10.00
   1  -7  -1 1507.85   29.50
   1  -7  -1 1476.45   31.60
   1  -7  -1 1465.85   33.70
   1  -7  -1 1447.46   30.50
   1  -7  -1 1475.95   34.80
   1  -7  -1 1539.95   31.10
   1  -7  -1 1495.55   32.70
  -1   7   1 1484.85   32.70
  -1   7   1 1490.75   31.60
  -1   7   1 1497.05   30.50
   0  -7  -1 3592.64   70.29
   0  -7  -1 3498.95   71.59
   0  -7  -1 3535.55   69.89
   0  -7  -1 3620.74   69.89
   0  -7  -1 3698.13   74.09
   0   7   1 3677.03   75.09
   0   7   1 3548.34   71.69
   0   7   1 3603.74   70.39
   0   7   1 3567.54   70.39
   0   7   1 3474.85   73.69
  -1  -7  -1  301.97   11.90
  -1  -7  -1  304.67    9.40
  -1  -7  -1  293.37    9.60
  -1  -7  -1  291.77   10.70
  -1  -7  -1  305.27    9.60
   1   7   1  313.57   11.80
   1   7   1  282.47   10.50
   1   7   1  297.37   10.00
  -2  -7  -1  703.73   17.30
  -2  -7  -1  722.83   18.30
  -2  -7  -1  708.83   20.10
  -2  -7  -1  708.73   19.10
  -2  -7  -1  696.03   18.20
   2   7   1  718.03   19.00
   2   7   1  696.93   17.30
   2   7   1  732.83   18.50
   2   7   1  712.53   19.80
   2   7   1  718.73   18.50
  -3  -7  -1    4.10    3.30
  -3  -7  -1   14.30    4.30
  -3  -7  -1    9.40    4.20
  -3  -7  -1   11.50    3.20
  -3  -7  -1    9.10    7.40
   3   7   1   10.60    2.10
   3   7   1    9.10    3.70
   3   7   1    7.00    3.40
   3   7   1   10.60    4.30
   3   7   1   10.90    3.30
   3   7   1    7.70    2.20
   3   7   1    7.00    4.00
  -4  -7  -1   11.10    4.50
  -4  -7  -1    5.00    4.10
  -4  -7  -1    5.90    3.60
  -4  -7  -1    8.10    4.70
  -4  -7  -1    9.90    3.60
   4   7   1   10.70    4.80
   4   7   1    4.30    3.30
   4   7   1    9.60    2.70
   4   7   1    3.10    3.80
   4   7   1    6.80    4.00
   4   7   1    7.20    3.50
   4   7   1   11.60    4.80
  -5  -7  -1 1151.38   28.50
  -5  -7  -1 1209.58   29.80
  -5  -7  -1 1191.78   29.40
  -5  -7  -1 1155.58   29.60
  -5  -7  -1 1170.38   30.70
   5   7   1 1164.68   29.70
   5   7   1 1150.98   29.10
   5   7   1 1176.48   30.70
   5   7   1 1166.58   29.60
   5   7   1 1170.18   27.10
   5   7   1 1157.88   28.90
  -6  -7  -1    1.30    4.10
  -6  -7  -1   10.30    5.20
  -6  -7  -1    4.10    4.60
  -6  -7  -1    2.00    4.00
  -6  -7  -1    3.40    4.20
   6   7   1    0.10    4.10
   6   7   1    3.20    4.10
   6   7   1   -2.80    5.50
   6   7   1    4.30    4.20
   6   7   1    4.00    5.00
   6   7   1    7.10    4.00
  -7  -7  -1   95.49    8.70
  -7  -7  -1   89.39    9.60
  -7  -7  -1   98.79   10.20
  -7  -7  -1  110.39    9.30
   7   7   1  102.19   10.20
   7   7   1   98.29   11.80
   7   7   1   98.09    9.60
   7   7   1  104.69    9.00
   7   7   1   96.69    7.60
   7   7   1  102.49    8.50
  -8  -7  -1   22.60    6.20
  -8  -7  -1   47.60    8.10
  -8  -7  -1   33.30    6.40
   8   7   1   23.40    5.80
   8   7   1   39.40    7.70
   8   7   1   26.80    5.10
   8   7   1   36.60    6.80
   8   7   1   20.40    7.60
  -9  -7  -1   38.50    6.50
  -9  -7  -1   29.30    6.30
  -9  -7  -1   23.90    6.60
   9   7   1   29.50    7.10
   9   7   1   34.50    8.80
   9   7   1   32.70    5.60
   9   7   1   36.80   10.00
   9   7   1   30.50    6.10
 -10  -7  -1  168.88    9.60
 -10  -7  -1  167.38   14.00
 -10  -7  -1  154.18   13.20
  10   7   1  148.59   14.10
  10   7   1  154.08   12.50
  10   7   1  158.58   13.20
  10   7   1  142.39   15.40
  10  -8  -1   41.80   10.00
  10  -8  -1   31.40    6.30
  10  -8  -1   48.20   12.00
   9  -8  -1  164.88   14.10
   9  -8  -1  178.38   15.70
   9  -8  -1  169.38   14.40
   9  -8  -1  207.68    9.80
   9  -8  -1  169.78   10.80
   8  -8  -1    3.50    6.80
   8  -8  -1   -2.20    4.90
   8  -8  -1    0.70    4.40
   8  -8  -1    2.00    5.60
   7  -8  -1   10.00    4.40
   7  -8  -1    1.40    5.50
   7  -8  -1    2.00    4.60
   7  -8  -1    8.80    5.80
   7  -8  -1   -0.20    5.70
   6  -8  -1    1.20    4.60
   6  -8  -1    1.70    4.10
   6  -8  -1    4.20    4.80
   6  -8  -1   -0.10    5.60
   6  -8  -1   10.90    4.40
   6  -8  -1   16.50    5.70
   6  -8  -1    4.10    4.70
   6  -8  -1   12.30    4.70
   5  -8  -1   18.60    5.10
   5  -8  -1   17.10    4.60
   5  -8  -1   17.70    4.90
   5  -8  -1   17.20    5.30
   5  -8  -1   21.50    5.60
   5  -8  -1   15.50    5.40
   5  -8  -1   23.90    5.10
   5  -8  -1   19.70    5.20
   4  -8  -1  708.13   19.90
   4  -8  -1  686.63   19.30
   4  -8  -1  723.43   20.80
   4  -8  -1  691.93   19.50
   4  -8  -1  679.03   19.40
   4  -8  -1  697.13   21.10
   4  -8  -1  713.93   20.30
   4  -8  -1  712.53   20.10
   3  -8  -1   13.20    3.70
   3  -8  -1   12.30    3.60
   3  -8  -1    9.30    3.40
   3  -8  -1   12.70    4.00
   3  -8  -1    9.10    3.90
   3  -8  -1   10.10    4.40
  -3   8   1    8.60    6.70
  -3   8   1    4.00    3.70
   2  -8  -1  969.30   22.70
   2  -8  -1  927.71   23.20
   2  -8  -1  940.01   22.40
   2  -8  -1  979.20   25.70
   2  -8  -1  958.90   24.40
   2  -8  -1  912.91   21.80
  -2   8   1  930.11   23.40
  -2   8   1  970.50   20.10
  -2   8   1  937.11   22.50
  -2   8   1  998.60   20.20
   1  -8  -1    6.30    1.80
   1  -8  -1    2.40    3.60
   1  -8  -1    6.00    1.80
   1  -8  -1    8.90    2.40
   1  -8  -1   12.80    3.70
   1  -8  -1    8.00    2.50
   1  -8  -1    4.30    3.90
   1  -8  -1    7.50    3.20
  -1   8   1    7.30    3.50
  -1   8   1    2.40    2.90
  -1   8   1    8.20    2.20
  -1   8   1    5.40    2.40
   0  -8  -1 1178.18   28.50
   0  -8  -1 1161.28   25.20
   0  -8  -1 1172.68   27.20
   0  -8  -1 1155.98   25.60
   0  -8  -1 1156.98   25.20
   0  -8  -1 1221.58   29.90
   0   8   1 1130.39   27.10
   0   8   1 1149.69   25.40
   0   8   1 1183.68   25.90
   0   8   1 1162.38   25.90
  -1  -8  -1 1375.26   29.50
  -1  -8  -1 1312.47   32.60
  -1  -8  -1 1366.16   29.00
  -1  -8  -1 1318.67   30.80
  -1  -8  -1 1332.27   29.40
   1   8   1 1346.87   32.80
   1   8   1 1366.06   30.00
   1   8   1 1340.77   28.70
   1   8   1 1290.97   30.00
   1   8   1 1321.77   30.60
  -2  -8  -1  298.67    9.80
  -2  -8  -1  316.27   12.90
  -2  -8  -1  303.07   10.70
  -2  -8  -1  293.57   11.60
  -2  -8  -1  293.97   11.60
   2   8   1  290.27   11.00
   2   8   1  304.47   12.60
   2   8   1  292.37   11.50
   2   8   1  292.37    9.90
   2   8   1  306.27   10.90
  -3  -8  -1  381.26   13.10
  -3  -8  -1  390.26   14.10
  -3  -8  -1  385.16   12.20
  -3  -8  -1  391.36   13.20
  -3  -8  -1  400.56   14.70
   3   8   1  384.16   14.30
   3   8   1  385.66   14.10
   3   8   1  394.36   13.40
   3   8   1  376.56   13.40
   3   8   1  395.36   12.50
  -4  -8  -1   22.70    5.30
  -4  -8  -1   19.90    4.20
  -4  -8  -1   27.60    5.60
  -4  -8  -1   25.90    4.90
  -4  -8  -1   30.80    4.90
   4   8   1   27.20    5.10
   4   8   1   29.90    5.30
   4   8   1   26.10    5.20
   4   8   1   18.10    4.00
   4   8   1   26.20    3.30
   4   8   1   33.20    6.20
   4   8   1   26.40    3.40
  -5  -8  -1   -0.20    4.30
  -5  -8  -1    4.70    4.80
  -5  -8  -1    1.80    4.00
  -5  -8  -1    4.70    3.60
  -5  -8  -1    6.00    4.30
   5   8   1    4.30    4.00
   5   8   1   -2.40    3.40
   5   8   1    3.50    5.60
   5   8   1   -2.90    3.10
   5   8   1   -3.40    4.50
   5   8   1    0.50    3.90
   5   8   1   -1.40    3.00
  -6  -8  -1  205.58   11.50
  -6  -8  -1  205.48   10.60
  -6  -8  -1  201.28   11.70
  -6  -8  -1  201.78   15.20
   6   8   1  209.38   13.20
   6   8   1  201.08   10.60
   6   8   1  199.48   11.20
   6   8   1  209.48   11.80
   6   8   1  183.48   14.10
   6   8   1  205.38    9.60
   6   8   1  200.28    9.80
  -7  -8  -1  105.59   10.40
  -7  -8  -1  127.79   10.10
  -7  -8  -1   97.79    9.70
  -7  -8  -1   97.89    9.10
   7   8   1  116.79   18.90
   7   8   1  110.89   10.50
   7   8   1  134.29    9.20
   7   8   1   98.29    8.50
   7   8   1  108.29    8.90
  -8  -8  -1   79.69    9.70
  -8  -8  -1   63.59    7.90
  -8  -8  -1   66.39    8.40
   8   8   1   53.39    9.70
   8   8   1   63.79    8.50
   8   8   1   63.39    8.10
   8   8   1   64.39    9.10
   8   8   1   68.39    7.60
  -9  -8  -1   17.00    6.10
  -9  -8  -1   20.10    6.80
   9   8   1   16.90    8.00
   9   8   1    8.10    7.00
   9   8   1   17.60    6.30
 -10  -8  -1   21.60    7.50
 -10  -8  -1   33.50   12.90
 -10  -8  -1   35.90    6.40
  10   8   1   47.90   13.60
  10   8   1   16.50    8.10
  10   8   1   30.10    8.00
   9  -9  -1    8.70    6.90
   9  -9  -1    6.00    6.80
   9  -9  -1   12.40    7.10
   9  -9  -1    2.80    5.60
   8  -9  -1   13.00    6.60
   8  -9  -1   12.50    7.40
   8  -9  -1   10.10    5.40
   8  -9  -1   13.10    7.10
   7  -9  -1   59.49   10.30
   7  -9  -1   59.79    9.80
   7  -9  -1   45.60    7.90
   7  -9  -1   48.90    7.40
   6  -9  -1   81.89   12.10
   6  -9  -1   67.59    9.40
   6  -9  -1   80.59    9.00
   6  -9  -1   70.99    9.20
   6  -9  -1   64.19    8.10
   6  -9  -1   72.59    8.90
   5  -9  -1   18.00    5.10
   5  -9  -1   17.80    5.30
   5  -9  -1   21.90    5.00
   5  -9  -1   32.10    6.30
   5  -9  -1   25.80    5.80
   5  -9  -1   15.80    8.50
   5  -9  -1   16.30    5.00
   5  -9  -1   15.30    5.50
   4  -9  -1   47.70    6.90
   4  -9  -1   53.19    6.20
   4  -9  -1   52.69    6.60
   4  -9  -1   53.09    6.60
   4  -9  -1   57.59    6.40
   4  -9  -1   51.49    6.30
   4  -9  -1   56.19    7.30
   4  -9  -1   51.79    6.70
   3  -9  -1  228.68    9.70
   3  -9  -1  247.18   12.20
   3  -9  -1  219.58    9.70
   3  -9  -1  220.18   10.10
   3  -9  -1  234.58   10.30
   3  -9  -1  227.68   10.80
  -3   9   1  233.18   10.60
  -3   9   1  224.48    9.90
   2  -9  -1   92.19    6.30
   2  -9  -1   95.89    8.90
   2  -9  -1   80.99    6.00
   2  -9  -1   92.79    7.70
   2  -9  -1   79.29    6.20
   2  -9  -1   85.99    7.10
  -2   9   1   79.69    6.40
  -2   9   1   87.69    4.80
  -2   9   1   89.89    4.70
  -2   9   1   90.79    7.20
   1  -9  -1  583.64   18.30
   1  -9  -1  590.24   14.20
   1  -9  -1  592.14   14.50
   1  -9  -1  620.44   14.00
   1  -9  -1  575.04   16.80
   1  -9  -1  588.14   19.20
  -1   9   1  580.94   15.40
  -1   9   1  605.74   14.90
  -1   9   1  621.84   19.40
  -1   9   1  579.04   16.10
   0  -9  -1   55.29    6.30
   0  -9  -1   42.80    4.30
   0  -9  -1   51.49    5.40
   0  -9  -1   59.09    4.90
   0  -9  -1   51.49    6.40
   0  -9  -1   59.69    7.40
   0   9   1   44.20    4.90
   0   9   1   61.39    7.50
   0   9   1   50.09    5.40
   0   9   1   56.89    5.00
  -1  -9  -1   20.60    3.80
  -1  -9  -1   19.90    3.50
  -1  -9  -1   25.60    3.80
  -1  -9  -1   19.20    4.80
  -1  -9  -1   25.20    5.10
  -1  -9  -1   17.30    5.30
   1   9   1   17.10    4.80
   1   9   1   20.40    3.70
   1   9   1   20.80    4.80
   1   9   1   26.10    4.90
   1   9   1   20.70    3.60
  -2  -9  -1 1563.84   37.40
  -2  -9  -1 1466.55   35.20
  -2  -9  -1 1452.05   34.00
  -2  -9  -1 1521.55   32.90
  -2  -9  -1 1535.35   34.20
   2   9   1 1534.45   32.80
   2   9   1 1501.65   35.20
   2   9   1 1550.54   34.70
   2   9   1 1517.05   34.70
   2   9   1 1506.75   37.10
  -3  -9  -1   26.60    4.40
  -3  -9  -1   21.10    5.90
  -3  -9  -1   23.30    4.40
  -3  -9  -1   33.50    5.90
  -3  -9  -1   30.00    4.40
   3   9   1   24.70    5.40
   3   9   1   14.30    4.30
   3   9   1   22.90    4.60
   3   9   1   23.70    5.50
   3   9   1   16.20    4.50
  -4  -9  -1  294.97   11.30
  -4  -9  -1  317.67   16.00
  -4  -9  -1  305.47   12.60
  -4  -9  -1  284.47   12.40
  -4  -9  -1  310.17   13.90
   4   9   1  306.07   13.30
   4   9   1  302.27   13.30
   4   9   1  302.07   12.80
   4   9   1  309.37   13.70
   4   9   1  312.67   14.10
  -5  -9  -1   10.00    4.30
  -5  -9  -1   15.10    5.50
  -5  -9  -1   18.40    4.50
  -5  -9  -1    7.40    4.70
  -5  -9  -1    8.00    5.10
   5   9   1   11.90    5.00
   5   9   1    9.70    4.60
   5   9   1   13.70    3.60
   5   9   1   15.10    5.50
   5   9   1   17.30    5.30
   5   9   1   16.60    3.70
   5   9   1   25.50    7.00
  -6  -9  -1   28.00    6.30
  -6  -9  -1   25.90    5.10
  -6  -9  -1   20.70    5.50
  -6  -9  -1   31.90    6.40
   6   9   1   32.10    6.90
   6   9   1   26.10    5.30
   6   9   1   39.60    8.10
   6   9   1   39.80    5.30
   6   9   1   27.60    5.80
   6   9   1   33.40    4.80
   6   9   1   26.50    6.10
  -7  -9  -1  216.58   13.40
  -7  -9  -1  193.18   12.60
  -7  -9  -1  207.68   12.40
  -7  -9  -1  185.58   11.00
   7   9   1  211.18   15.00
   7   9   1  237.48   10.70
   7   9   1  238.88   20.50
   7   9   1  213.18   10.70
   7   9   1  229.08   13.20
   7   9   1  228.88   13.20
  -8  -9  -1    3.30    5.10
  -8  -9  -1   -4.60    5.40
  -8  -9  -1    4.70    5.20
   8   9   1   -2.80    4.00
   8   9   1   -0.20    6.30
   8   9   1    5.40    5.10
   8   9   1   10.90    7.80
   8   9   1    2.10    4.50
  -9  -9  -1  123.69   11.00
  -9  -9  -1  142.39   13.00
  -9  -9  -1  154.68   13.90
   9   9   1  147.19   15.20
   9   9   1  119.09   12.00
   9   9   1  136.19   11.00
   9   9   1  115.19   12.60
   9 -10  -1    5.70    6.60
   9 -10  -1    1.00    5.70
   9 -10  -1    4.00    6.60
   9 -10  -1   -8.40    6.80
   8 -10  -1   27.70    7.10
   8 -10  -1   40.20    8.90
   8 -10  -1   41.70    9.10
   8 -10  -1   45.50    8.10
   7 -10  -1  122.69   12.10
   7 -10  -1  120.89   11.10
   7 -10  -1  107.79   11.50
   7 -10  -1  116.59   10.80
   6 -10  -1  126.19   10.90
   6 -10  -1  123.19   11.10
   6 -10  -1  110.89   10.60
   6 -10  -1  109.79   10.40
   5 -10  -1  114.89    9.10
   5 -10  -1  104.49    9.30
   5 -10  -1   94.29   10.10
   5 -10  -1  107.89    9.00
   5 -10  -1   97.29    8.30
   5 -10  -1   96.99    9.20
   5 -10  -1  102.59    9.40
   5 -10  -1  103.29    8.80
   4 -10  -1    9.60    4.40
   4 -10  -1    4.50    4.00
   4 -10  -1   -2.30    4.80
   4 -10  -1    7.10    4.30
   4 -10  -1    8.60    4.50
   4 -10  -1   12.50    4.40
   4 -10  -1   10.50    5.40
   4 -10  -1    5.20    4.30
   3 -10  -1 1268.97   29.90
   3 -10  -1 1324.87   34.50
   3 -10  -1 1250.07   31.00
   3 -10  -1 1279.07   30.20
   3 -10  -1 1296.07   33.20
  -3  10   1 1288.57   31.40
  -3  10   1 1263.97   30.30
   2 -10  -1   40.10    6.60
   2 -10  -1   47.10    5.70
   2 -10  -1   45.60    5.70
   2 -10  -1   43.70    6.00
   2 -10  -1   41.70    7.10
  -2  10   1   48.00    6.00
  -2  10   1   47.30    5.90
  -2  10   1   39.80    4.20
   1 -10  -1  519.05   14.50
   1 -10  -1  523.25   19.40
   1 -10  -1  534.05   13.30
   1 -10  -1  538.25   12.50
   1 -10  -1  518.25   12.90
   1 -10  -1  534.55   18.90
   1 -10  -1  512.95   16.00
  -1  10   1  507.45   13.90
  -1  10   1  507.25   14.40
  -1  10   1  532.85   16.30
  -1  10   1  525.25   14.00
   0 -10  -1   57.19    4.80
   0 -10  -1   64.89    7.10
   0 -10  -1   74.49    6.80
   0 -10  -1   73.19    8.40
   0 -10  -1   64.29    7.00
   0 -10  -1   61.99    5.20
   0  10   1   58.99    5.50
   0  10   1   66.69    7.30
   0  10   1   64.49    5.90
   0  10   1   67.89    5.60
  -1 -10  -1   -2.00    2.70
  -1 -10  -1    2.10    4.10
  -1 -10  -1    2.50    3.20
  -1 -10  -1   -1.30    4.20
  -1 -10  -1    2.70    2.50
  -1 -10  -1   -2.00    3.60
   1  10   1    3.60    3.90
   1  10   1    0.70    2.80
   1  10   1    1.80    3.00
   1  10   1   -1.00    3.00
  -2 -10  -1   61.09    8.30
  -2 -10  -1   70.09    8.20
  -2 -10  -1   53.39    6.10
  -2 -10  -1   55.69    6.70
  -2 -10  -1   67.49   10.60
  -2 -10  -1   66.29    8.40
   2  10   1   53.59    6.10
   2  10   1   62.59    9.80
   2  10   1   49.70    5.60
   2  10   1   57.79    7.10
   2  10   1   58.79    6.90
  -3 -10  -1 1964.10   43.60
  -3 -10  -1 1993.40   46.60
  -3 -10  -1 1916.51   41.60
  -3 -10  -1 1905.51   44.60
   3  10   1 1928.81   44.20
   3  10   1 1927.21   41.60
   3  10   1 1921.81   44.00
   3  10   1 1917.71   44.50
  -4 -10  -1   86.99    9.60
  -4 -10  -1   73.79    9.20
  -4 -10  -1   75.99    6.80
  -4 -10  -1   69.69    8.20
  -4 -10  -1   67.59    7.90
   4  10   1   69.39    8.50
   4  10   1   82.69    9.70
   4  10   1   71.29    8.30
   4  10   1   68.69    8.10
   4  10   1   68.89    7.60
  -5 -10  -1  159.98   11.10
  -5 -10  -1  167.48    9.10
  -5 -10  -1  153.18   10.10
  -5 -10  -1  164.58   11.70
   5  10   1  150.98   10.90
   5  10   1  160.28   12.20
   5  10   1  156.58   10.90
   5  10   1  176.28    7.30
   5  10   1  167.68   10.50
   5  10   1  166.68    6.60
   5  10   1  170.58   11.30
  -6 -10  -1    4.10    4.80
  -6 -10  -1    6.30    5.80
  -6 -10  -1    4.40    4.30
   6  10   1   14.80    7.20
   6  10   1    4.10    4.40
   6  10   1   -0.70    5.50
   6  10   1    0.20    4.70
   6  10   1    6.10    3.40
   6  10   1   -5.60    3.90
  -7 -10  -1  103.99   11.40
  -7 -10  -1   96.49    8.90
  -7 -10  -1   99.89   10.60
  -7 -10  -1  104.69   10.80
   7  10   1  107.39    7.90
   7  10   1  113.39   13.00
   7  10   1   85.09    9.30
   7  10   1   89.29   10.60
   7  10   1  103.39   11.10
   7  10   1   99.49   12.10
  -8 -10  -1   54.59    8.30
  -8 -10  -1   73.39    8.30
  -8 -10  -1   73.49    9.30
  -8 -10  -1   66.09   10.00
   8  10   1   70.69   11.20
   8  10   1   59.29    7.60
   8  10   1   62.49    9.40
   8  10   1   65.49   11.10
  -9 -10  -1   17.10    7.20
  -9 -10  -1   32.50    7.50
   9  10   1   22.40    9.00
   9  10   1   19.40    6.30
   9  10   1    9.00    8.00
   9  10   1   20.20    6.40
   8 -11  -1   14.30    7.00
   8 -11  -1   12.00    6.60
   8 -11  -1    1.30    6.60
   8 -11  -1    7.80    6.70
   7 -11  -1   40.20    8.30
   7 -11  -1   41.60    7.80
   7 -11  -1   37.50    7.30
   7 -11  -1   42.70    8.30
   6 -11  -1    9.40    5.70
   6 -11  -1   12.10    5.50
   6 -11  -1    9.70    5.70
   6 -11  -1    8.60    5.40
   5 -11  -1  662.53   21.30
   5 -11  -1  618.24   19.60
   5 -11  -1  622.24   22.30
   5 -11  -1  641.54   20.90
   5 -11  -1  626.54   20.60
   5 -11  -1  614.34   19.70
   5 -11  -1  583.64   20.20
   4 -11  -1  283.47   13.10
   4 -11  -1  286.77   12.70
   4 -11  -1  299.77   12.40
   4 -11  -1  292.17   15.60
   4 -11  -1  299.07   15.10
   4 -11  -1  292.97   13.20
   4 -11  -1  306.07   13.30
   4 -11  -1  291.87   12.10
  -4  11   1  307.07   13.50
   3 -11  -1  233.88   12.70
   3 -11  -1  236.38   11.10
   3 -11  -1  253.97   11.70
   3 -11  -1  251.77   13.90
   3 -11  -1  232.28   11.40
   3 -11  -1  257.67   11.00
  -3  11   1  239.48   10.80
  -3  11   1  207.28    7.70
  -3  11   1  254.07   12.10
   2 -11  -1   90.19    8.10
   2 -11  -1   81.89    8.30
   2 -11  -1   81.19   10.10
   2 -11  -1   82.59    6.50
   2 -11  -1   89.09    7.20
  -2  11   1   83.59    6.90
  -2  11   1   82.89    5.60
  -2  11   1   83.09    8.30
  -2  11   1   89.69    5.70
   1 -11  -1  106.09    8.40
   1 -11  -1   94.49    8.90
   1 -11  -1  117.69    6.00
   1 -11  -1  105.89    7.00
   1 -11  -1  101.29    5.30
   1 -11  -1  102.69    4.90
   1 -11  -1  103.09   10.30
  -1  11   1  104.09    6.20
  -1  11   1  101.49    6.60
  -1  11   1   88.19    6.70
  -1  11   1  111.29    8.60
   0 -11  -1  132.49    7.50
   0 -11  -1  122.59    6.40
   0 -11  -1  145.29    9.40
   0 -11  -1  148.29   11.40
   0 -11  -1  137.99   10.20
   0 -11  -1  137.39    6.70
   0  11   1  129.39    8.00
   0  11   1  140.89    9.50
   0  11   1  128.89    7.40
   0  11   1  131.39    7.20
  -1 -11  -1  476.95   18.60
  -1 -11  -1  460.45   17.10
  -1 -11  -1  467.35   14.40
  -1 -11  -1  480.65   14.30
  -1 -11  -1  459.75   16.20
  -1 -11  -1  457.15   14.00
   1  11   1  455.45   13.40
   1  11   1  469.75   14.90
   1  11   1  486.55   16.40
   1  11   1  477.95   15.30
  -2 -11  -1   25.90    4.40
  -2 -11  -1   22.00    4.30
  -2 -11  -1   15.60    6.40
  -2 -11  -1   27.40    6.10
  -2 -11  -1   16.10    4.10
  -2 -11  -1   18.20    5.40
   2  11   1   19.50    4.30
   2  11   1   22.00    4.50
   2  11   1   18.60    4.70
   2  11   1   12.60    5.30
  -3 -11  -1 1293.27   34.40
  -3 -11  -1 1189.88   32.40
  -3 -11  -1 1184.08   30.80
  -3 -11  -1 1224.58   32.00
  -3 -11  -1 1247.98   28.90
  -3 -11  -1 1225.68   32.20
   3  11   1 1274.47   29.00
   3  11   1 1232.78   31.60
   3  11   1 1229.78   32.30
   3  11   1 1311.37   32.20
  -4 -11  -1    6.20    5.20
  -4 -11  -1   14.50    4.60
  -4 -11  -1   20.50    5.60
  -4 -11  -1   19.40    5.70
  -4 -11  -1   22.80    4.60
  -4 -11  -1   24.10    6.90
   4  11   1   12.30    5.80
   4  11   1   18.80    5.00
   4  11   1   24.00    6.70
   4  11   1   16.60    5.20
   4  11   1   22.00    5.60
  -5 -11  -1   31.10    6.10
  -5 -11  -1   35.70    7.70
  -5 -11  -1   41.10    5.80
   5  11   1   41.50   11.70
   5  11   1   40.60    8.00
   5  11   1   33.30    6.70
   5  11   1   46.00    6.90
   5  11   1   43.90    7.20
  -6 -11  -1  256.37   14.30
  -6 -11  -1  242.28   11.70
  -6 -11  -1  248.78   14.70
   6  11   1  262.57   15.50
   6  11   1  265.97   13.70
   6  11   1  231.28   13.90
   6  11   1  253.87   13.20
   6  11   1  279.07    9.30
   6  11   1  239.28    8.60
  -7 -11  -1    6.90    5.50
  -7 -11  -1   16.10    6.70
   7  11   1    6.30    3.90
   7  11   1   11.80    7.60
   7  11   1    9.90    6.10
   7  11   1   14.40    6.40
   7  11   1   14.60    6.40
  -8 -11  -1   -2.90    5.10
  -8 -11  -1    6.60    6.90
   8  11   1   -1.80    5.20
   8  11   1    8.30    7.30
   8  11   1    1.40    4.20
   8  11   1    1.80    7.80
  -9 -11  -1  104.59   12.20
   9  11   1   95.19    9.50
   9  11   1  102.39   13.50
   9  11   1  109.59   12.40
   8 -12  -1   88.49   11.50
   8 -12  -1  122.09   12.30
   8 -12  -1  102.19   12.30
   8 -12  -1   78.39   10.90
   7 -12  -1   74.59    9.30
   7 -12  -1   81.49   10.60
   7 -12  -1   76.09   10.80
   7 -12  -1   83.29   11.10
   6 -12  -1    4.60    5.40
   6 -12  -1   -2.90    6.30
   6 -12  -1    8.60    5.90
   5 -12  -1   14.30    5.80
   5 -12  -1    5.50    5.20
   5 -12  -1   -2.50    5.70
   5 -12  -1   11.70    4.60
   5 -12  -1    0.00    4.70
   5 -12  -1   -0.50    4.40
   4 -12  -1  509.35   16.90
   4 -12  -1  517.45   21.00
   4 -12  -1  578.84   19.30
   4 -12  -1  501.95   17.70
   4 -12  -1  509.55   17.70
   4 -12  -1  505.55   17.60
  -4  12   1  500.15   18.40
   3 -12  -1  190.08    9.60
   3 -12  -1  200.08   10.90
   3 -12  -1  209.68   14.10
   3 -12  -1  201.98   10.10
   3 -12  -1  200.28   10.00
  -3  12   1  190.68    7.10
  -3  12   1  176.78   10.10
  -3  12   1  192.38   11.60
   2 -12  -1   79.19    6.40
   2 -12  -1   87.49    7.00
   2 -12  -1   77.29   10.30
  -2  12   1   86.09    7.30
  -2  12   1   73.39    5.80
  -2  12   1   93.69    9.00
  -2  12   1   82.99    6.20
   1 -12  -1  253.37   10.20
   1 -12  -1  265.77   12.10
   1 -12  -1  251.77   14.50
  -1  12   1  247.08   10.00
  -1  12   1  255.37    9.90
  -1  12   1  262.57   12.20
  -1  12   1  254.27   10.10
   0 -12  -1   55.99    6.50
   0 -12  -1   60.89    8.00
   0 -12  -1   56.79    8.80
   0 -12  -1   55.39    5.40
   0  12   1   57.29    6.80
   0  12   1   58.99    7.90
   0  12   1   57.39    6.30
   0  12   1   62.59    6.20
  -1 -12  -1  194.98    9.00
  -1 -12  -1  224.78   13.70
  -1 -12  -1  216.18    9.40
   1  12   1  200.48    9.90
   1  12   1  204.38   10.50
   1  12   1  204.68    8.80
   1  12   1  215.28   11.70
  -2 -12  -1  403.06   12.70
  -2 -12  -1  397.96   15.80
  -2 -12  -1  388.36   14.20
  -2 -12  -1  429.36   18.50
   2  12   1  405.56   12.70
   2  12   1  403.66   15.30
   2  12   1  396.26   15.80
  -3 -12  -1  423.46   13.80
  -3 -12  -1  418.06   17.00
  -3 -12  -1  437.96   15.80
  -3 -12  -1  437.56   19.10
   3  12   1  453.25   17.40
   3  12   1  450.75   16.40
   3  12   1  437.16   13.90
   3  12   1  443.06   16.60
  -4 -12  -1   74.99    9.70
  -4 -12  -1   68.39    7.90
  -4 -12  -1   68.79    6.60
   4  12   1   60.49    8.60
   4  12   1   59.89    7.90
   4  12   1   69.39    7.60
   4  12   1   53.79    7.30
  -5 -12  -1   47.00    9.60
  -5 -12  -1   51.39    6.60
  -5 -12  -1   43.80    8.60
   5  12   1   50.99    7.50
   5  12   1   52.99    7.20
   5  12   1   54.99    8.00
  -6 -12  -1    3.90    4.40
  -6 -12  -1    9.90    5.10
  -6 -12  -1    9.30    6.30
   6  12   1   -0.30    5.10
   6  12   1   12.70    6.10
   6  12   1    7.10    6.80
   6  12   1    1.40    4.70
  -7 -12  -1  112.29   11.50
  -7 -12  -1  112.49   13.80
   7  12   1  105.19   11.10
   7  12   1   80.39   10.50
   7  12   1   97.79   11.90
   7  12   1  105.59   13.10
  -8 -12  -1   -5.40    6.20
  -8 -12  -1    1.80    5.80
   8  12   1   -8.30    6.40
   8  12   1   -7.10    6.00
   8  12   1    4.70    7.60
   7 -13  -1   20.20    6.80
   7 -13  -1   22.80    7.50
   7 -13  -1   21.90    7.00
   7 -13  -1   15.00    6.90
   6 -13  -1  202.38   13.40
   6 -13  -1  205.38   13.30
   6 -13  -1  224.48   15.00
   5 -13  -1   90.99   10.00
   5 -13  -1   70.79    9.40
   5 -13  -1   85.09   11.20
   5 -13  -1   86.79    9.60
   4 -13  -1   87.49   11.50
   4 -13  -1  105.29    9.50
   4 -13  -1   97.19    9.20
  -4  13   1  106.59   10.50
   3 -13  -1  460.35   14.30
   3 -13  -1  466.25   15.20
   3 -13  -1  437.16   19.90
   3 -13  -1  436.76   14.70
   3 -13  -1  421.76   15.30
   3 -13  -1  401.36   15.60
  -3  13   1  430.96   12.00
  -3  13   1  424.56   16.70
   2 -13  -1   94.09    9.10
   2 -13  -1  105.99   11.40
   2 -13  -1   78.39    6.30
   2 -13  -1   80.99    6.80
   2 -13  -1   77.69   12.20
  -2  13   1   75.89    7.60
  -2  13   1   79.39    7.60
  -2  13   1   93.19    8.10
  -2  13   1   75.69    8.90
   1 -13  -1   15.10    4.60
   1 -13  -1   14.80    5.10
  -1  13   1   11.00    5.10
  -1  13   1   12.10    3.70
  -1  13   1   17.10    5.50
  -1  13   1   27.70    7.80
   0 -13  -1   15.40    3.50
   0 -13  -1   17.80    5.60
   0 -13  -1   24.10   10.70
   0 -13  -1   14.50    4.30
   0  13   1   22.20    5.90
   0  13   1   18.60    4.20
   0  13   1   24.90    4.60
   0  13   1   19.20    5.00
  -1 -13  -1   15.40    4.30
  -1 -13  -1   15.40    8.60
  -1 -13  -1   11.80    3.80
  -1 -13  -1   11.00    5.50
   1  13   1   11.90    4.40
   1  13   1   17.90    3.90
   1  13   1   19.80    5.90
   1  13   1    8.10    4.00
  -2 -13  -1  130.89    7.60
  -2 -13  -1  126.69    8.70
  -2 -13  -1  113.89   10.30
   2  13   1  155.38    8.00
   2  13   1  154.78   10.90
   2  13   1  135.29   10.00
  -3 -13  -1   49.20    6.10
  -3 -13  -1   71.69   11.70
  -3 -13  -1   57.09    7.40
   3  13   1   54.29    6.60
   3  13   1   49.00    6.60
   3  13   1   59.39    8.40
  -4 -13  -1   19.90    4.40
  -4 -13  -1   22.60    5.00
  -4 -13  -1   25.40    7.80
   4  13   1   26.20    5.30
   4  13   1   22.60    6.80
   4  13   1   18.30    5.80
   4  13   1   18.00    5.20
  -5 -13  -1    0.90    6.30
  -5 -13  -1    8.80    4.50
   5  13   1   -3.00    4.90
   5  13   1   21.20    8.20
   5  13   1   15.60    4.60
   5  13   1    6.50    6.20
  -6 -13  -1   74.29    9.10
  -6 -13  -1   60.09    7.50
  -6 -13  -1   81.09   10.80
   6  13   1   66.39   11.10
   6  13   1   78.49    8.90
   6  13   1   72.69   10.40
   6  13   1   69.39    9.20
  -7 -13  -1  -10.20    6.00
  -7 -13  -1   -4.70    4.70
   7  13   1    5.70    7.50
   7  13   1   -1.80    5.70
   7  13   1    2.70    6.00
   6 -14  -1   -6.40    5.80
   6 -14  -1    6.80    5.50
   6 -14  -1    0.60    5.50
   6 -14  -1   -8.70    5.20
   5 -14  -1   34.30    7.50
   5 -14  -1   50.49    9.50
   5 -14  -1   53.89    8.50
   5 -14  -1   48.00    7.80
   4 -14  -1   23.40    8.10
   4 -14  -1   12.60    5.30
   4 -14  -1   10.70    5.40
  -4  14   1   14.70    6.40
   3 -14  -1   44.10    6.40
   3 -14  -1   41.50    9.10
   3 -14  -1   35.20    5.40
  -3  14   1   34.20    7.00
  -3  14   1   36.50    4.10
  -3  14   1   36.50    4.20
   2 -14  -1   81.49   10.90
   2 -14  -1   62.79    5.80
   2 -14  -1   72.39    6.90
  -2  14   1   86.69    9.70
  -2  14   1   78.29    7.50
  -2  14   1   71.29    6.80
  -2  14   1   69.79    6.40
   1 -14  -1  104.69    8.00
   1 -14  -1  103.79    9.60
   1 -14  -1  120.19   12.70
  -1  14   1  120.79    8.20
  -1  14   1  106.29   10.20
  -1  14   1  113.09    7.40
  -1  14   1  113.39    7.80
   0 -14  -1  674.53   18.70
   0 -14  -1  658.33   25.10
   0 -14  -1  726.83   18.20
   0 -14  -1  725.73   26.70
   0  14   1  695.13   21.90
   0  14   1  738.43   20.80
   0  14   1  724.03   22.50
   0  14   1  657.33   19.20
  -1 -14  -1  495.65   15.70
  -1 -14  -1  477.45   14.70
  -1 -14  -1  523.85   22.20
   1  14   1  507.55   14.50
   1  14   1  509.15   17.50
   1  14   1  507.95   18.70
   1  14   1  494.95   16.80
  -2 -14  -1    5.70    7.00
  -2 -14  -1   10.20    3.90
  -2 -14  -1    2.80    3.80
   2  14   1    9.70    3.60
   2  14   1   13.10    5.60
   2  14   1   10.90    5.10
  -3 -14  -1  107.19   12.50
  -3 -14  -1   98.69    8.30
  -3 -14  -1   76.69    6.80
   3  14   1   80.19    8.60
   3  14   1  105.39   10.20
   3  14   1  104.99   10.50
  -4 -14  -1   13.60    7.60
   4  14   1   24.70    6.90
   4  14   1   16.20    6.30
   4  14   1    9.70    5.30
   4  14   1   22.50    4.50
  -5 -14  -1    9.50    4.60
  -5 -14  -1    7.00    7.40
   5  14   1   -0.50    4.60
   5  14   1    5.90    4.90
   5  14   1    8.60    6.70
   5  14   1   15.60    4.60
  -6 -14  -1   69.79   11.00
  -6 -14  -1   64.39    7.60
  -6 -14  -1   75.99   10.00
   6  14   1   94.99    8.80
   6  14   1   54.19    8.20
   6  14   1   93.69   11.70
   6  14   1  100.29   12.20
  -7 -14  -1  132.09   14.30
   7  14   1  171.58   14.70
   7  14   1  160.48   12.00
   7  14   1  144.79   14.30
   7  14   1  119.09   16.00
   5 -15  -1   30.90    7.00
   5 -15  -1   22.20    8.20
   5 -15  -1   18.30    6.60
   4 -15  -1  180.68   15.80
   4 -15  -1  163.98   11.50
   4 -15  -1  154.98   10.40
   4 -15  -1  194.88   12.20
  -4  15   1  180.28   12.80
   3 -15  -1   13.10    5.00
   3 -15  -1    9.30    4.80
   3 -15  -1   15.70    7.80
   3 -15  -1   15.80    4.10
  -3  15   1    5.20    3.20
  -3  15   1    4.30    5.30
  -3  15   1    4.60    3.00
   2 -15  -1   57.19    6.90
   2 -15  -1   67.29   11.10
  -2  15   1   68.09    6.50
  -2  15   1   78.39    7.60
  -2  15   1   74.19   10.10
  -2  15   1   72.09    6.90
   1 -15  -1  571.34   24.00
   1 -15  -1  501.75   16.30
  -1  15   1  571.14   20.20
  -1  15   1  557.04   16.90
  -1  15   1  552.64   16.20
  -1  15   1  573.64   17.60
   0 -15  -1  160.18    7.70
   0 -15  -1  142.49    8.60
   0 -15  -1  180.78   14.80
   0  15   1  146.79    9.40
   0  15   1  192.08   11.10
   0  15   1  207.98   12.60
   0  15   1  206.48   12.30
  -1 -15  -1  132.79    8.30
  -1 -15  -1  117.69    7.60
  -1 -15  -1  130.79   13.20
   1  15   1  137.19    9.30
   1  15   1  153.68   11.50
   1  15   1  155.38   10.60
   1  15   1  159.38    8.20
  -2 -15  -1  193.68   10.60
  -2 -15  -1  197.28   15.50
   2  15   1  186.98   10.40
   2  15   1  185.88   11.90
  -3 -15  -1    1.40    6.70
  -3 -15  -1    4.60    3.80
  -3 -15  -1    2.60    3.90
   3  15   1   15.90    6.30
   3  15   1    8.70    3.70
   3  15   1   -0.50    5.10
   3  15   1    9.90    4.70
  -4 -15  -1   67.19    8.20
  -4 -15  -1   90.99   12.00
   4  15   1   87.69    7.50
   4  15   1   63.09    8.70
   4  15   1   84.79   10.00
   4  15   1   87.89   10.90
  -5 -15  -1  123.09   10.40
  -5 -15  -1  154.38   14.50
   5  15   1  121.99   11.00
   5  15   1  155.38   13.20
   5  15   1  138.69   12.70
   5  15   1  162.98    9.00
  -6 -15  -1   65.39   11.30
  -6 -15  -1   62.99    8.90
   6  15   1   71.19    9.90
   6  15   1   78.29   10.80
   4 -16  -1    4.20    5.20
   4 -16  -1    6.60    7.70
   4 -16  -1   13.20    5.80
  -4  16   1    4.20    6.10
   3 -16  -1   60.99   11.20
   3 -16  -1   69.39    7.00
   3 -16  -1   50.09    7.10
   3 -16  -1   62.59    7.70
  -3  16   1   60.79    6.20
  -3  16   1   67.59    6.60
  -3  16   1   58.79    8.80
   2 -16  -1  139.39   15.40
   2 -16  -1  155.38    9.40
   2 -16  -1  116.69    8.70
  -2  16   1  152.68    9.00
  -2  16   1  147.29    8.70
  -2  16   1  153.58   12.00
   1 -16  -1  140.79   15.50
  -1  16   1  147.89   13.70
  -1  16   1  126.69    9.30
  -1  16   1  134.19    8.50
  -1  16   1  131.79    9.10
   0 -16  -1   90.49   12.70
   0 -16  -1   82.19    6.10
   0  16   1   97.09    9.40
   0  16   1   99.29    7.00
   0  16   1  103.69   10.40
   0  16   1   74.69    8.00
  -1 -16  -1   -5.70    3.60
  -1 -16  -1   14.30    8.00
   1  16   1   -5.50    3.20
   1  16   1    0.90    4.60
   1  16   1   12.20    6.10
  -2 -16  -1   10.40    3.90
  -2 -16  -1   28.60    9.30
  -2 -16  -1   12.20    4.30
   2  16   1   22.40    6.20
   2  16   1   13.60    5.10
  -3 -16  -1   57.19   11.00
  -3 -16  -1   56.99    5.90
  -3 -16  -1   53.09    7.10
   3  16   1   58.99    8.00
   3  16   1   70.19    9.60
  -4 -16  -1    3.60    5.10
  -4 -16  -1    2.00    7.70
   4  16   1    7.30    6.60
   4  16   1    4.60    5.10
   2 -17  -1  163.38    9.70
  -2  17   1  200.18   13.40
  -2  17   1  193.08    9.90
  -2  17   1  209.18   15.70
   1 -17  -1   18.10   10.30
   1 -17  -1   18.60    4.60
  -1  17   1   29.50    5.60
  -1  17   1   28.50    5.20
  -1  17   1   37.00    7.30
   0 -17  -1   12.10    8.60
   0  17   1    4.90    5.40
   0  17   1   17.30    3.70
   0  17   1    9.50    4.30
   0  17   1   10.20    4.80
  -1 -17  -1   53.99    7.90
  -1 -17  -1   85.09   12.70
   1  17   1   71.89    8.80
   1  17   1   88.69   10.80
  -2 -17  -1   44.80   11.70
   2  17   1   50.69    8.40
   2  17   1   37.40    7.20
   3  17   1  123.49   12.80
   3  17   1  143.09   12.80
   3  16  -2   29.80    6.50
   3  16  -2   16.50    6.20
  -3 -16   2   16.50    8.60
   2  16  -2   73.09    8.70
   2  16  -2   93.49   10.20
  -2 -16   2   70.59   12.10
   1  16  -2  105.29   10.50
   1  16  -2  129.29   11.00
  -1 -16   2  116.69   14.60
  -1 -16   2   89.19    7.90
   0  16  -2   18.50    5.50
   0  16  -2   13.40    5.00
   0  16  -2   23.10    6.10
   0 -16   2   28.00    9.00
  -1  16  -2  178.08   10.90
  -1  16  -2  161.18   10.20
  -1  16  -2  196.58   11.80
   1 -16   2  174.58   16.40
  -2  16  -2   10.50    5.30
  -2  16  -2    4.90    4.20
  -2  16  -2    9.60    4.30
   2 -16   2   19.40    8.90
  -3  16  -2   -6.30    3.40
  -3  16  -2    8.50    5.30
  -3  16  -2    3.20    3.60
   3 -16   2   18.90   15.30
   3 -16   2   -4.40    3.20
   4  15  -2   66.09    9.00
   4  15  -2   53.89    7.90
  -4 -15   2   71.09   11.10
  -4 -15   2   55.89    7.90
   3  15  -2   75.59    9.40
   3  15  -2   98.09   10.90
   3  15  -2  112.59   11.20
  -3 -15   2  105.59   13.40
  -3 -15   2   97.69    9.20
   2  15  -2  119.89   11.40
   2  15  -2  123.69   10.90
  -2 -15   2  138.69    9.70
  -2 -15   2  132.79   14.60
   1  15  -2   53.19    7.70
   1  15  -2   42.00    6.30
   1  15  -2   48.60    7.00
  -1 -15   2   49.00   10.30
   0  15  -2   23.80    5.90
   0  15  -2   22.10    8.50
   0 -15   2   11.00    5.90
   0 -15   2   17.70    7.70
   0 -15   2   11.90    3.80
  -1  15  -2   15.40    4.40
  -1  15  -2   27.50    6.10
  -1  15  -2    9.90    4.40
   1 -15   2   16.20    7.80
   1 -15   2    1.90    5.20
  -2  15  -2   67.19    7.70
  -2  15  -2   68.79    7.50
  -2  15  -2   88.59    9.00
   2 -15   2   64.79    8.00
   2 -15   2   83.39   12.10
  -3  15  -2    9.80    3.50
  -3  15  -2    6.40    3.60
  -3  15  -2   14.50    5.40
   3 -15   2   11.10    8.10
   3 -15   2    1.80    5.60
   3 -15   2    8.40    5.00
   3 -15   2    3.10    4.00
   4 -15   2   69.79    8.90
   4 -15   2   53.69    6.60
   4 -15   2   60.89    7.40
   4 -15   2   66.59   11.10
   5 -15   2   10.70    7.90
   5 -15   2    9.20    5.70
   5 -15   2    1.70    5.70
   5 -15   2    3.10    5.20
   5  14  -2    4.10    6.00
   5  14  -2    8.20    6.40
   5  14  -2   -0.70    5.80
  -5 -14   2   -4.30    6.50
  -5 -14   2   -4.90    4.10
   4  14  -2   80.59   10.50
   4  14  -2   56.59    8.10
   4  14  -2   68.79    9.20
  -4 -14   2   73.59   11.30
  -4 -14   2   72.09    9.00
   3  14  -2   30.30    6.10
   3  14  -2   43.50    7.70
   3  14  -2   49.20    7.30
  -3 -14   2   49.70    6.50
  -3 -14   2   49.10    9.90
   2  14  -2   86.89    9.50
   2  14  -2  106.49    9.40
   2  14  -2  101.19   10.30
  -2 -14   2   78.69    8.20
  -2 -14   2   94.99   12.10
   1  14  -2    8.30    4.70
   1  14  -2   20.10    5.60
   1  14  -2   10.00    4.80
  -1 -14   2   13.90    4.40
  -1 -14   2   22.00    8.20
  -1 -14   2    6.30    5.40
   0  14  -2   39.90    6.60
   0  14  -2   34.50    6.10
   0  14  -2   31.90    5.70
   0 -14   2   28.10    8.80
   0 -14   2   24.20    6.20
   0 -14   2   41.00    5.00
  -1  14  -2   10.30    4.40
  -1  14  -2   19.60    5.40
  -1  14  -2   15.80    4.30
   1 -14   2   15.80    3.20
   1 -14   2   12.50    7.70
   1 -14   2   18.70    5.70
  -2  14  -2   33.20    5.20
  -2  14  -2   37.40    6.30
  -2  14  -2   24.70    4.80
   2 -14   2   33.10    4.00
   2 -14   2   37.40    9.10
   2 -14   2   37.20    6.10
   2 -14   2   23.10    3.90
  -3  14  -2   50.89    7.10
  -3  14  -2   37.90    4.80
  -3  14  -2   37.90    4.60
   3 -14   2   31.80    8.90
   3 -14   2   40.10    6.10
   3 -14   2   41.70    5.00
   4 -14   2   -2.10    4.80
   4 -14   2    6.10    4.20
   4 -14   2   -4.40    4.50
   4 -14   2   -1.20    3.80
   4 -14   2   -2.80    6.60
   5 -14   2    3.60    5.30
   5 -14   2   -6.60    4.80
   5 -14   2    8.20    7.60
   6 -14   2    2.70    5.50
   6 -14   2    4.10    6.80
   6  13  -2  158.68   13.50
   6  13  -2  147.29   13.80
   6  13  -2  132.89   12.90
   6  13  -2  161.78    9.80
  -6 -13   2  172.48   12.60
  -6 -13   2  164.98   14.00
   5  13  -2  165.58   12.60
   5  13  -2  142.09   12.70
   5  13  -2  121.89   11.20
  -5 -13   2  145.59   13.20
  -5 -13   2  137.09   15.90
   4  13  -2   -0.40    4.30
   4  13  -2    4.50    5.30
   4  13  -2    2.30    5.60
  -4 -13   2    0.80    6.30
  -4 -13   2   -2.90    3.70
   3  13  -2    6.30    5.00
   3  13  -2    1.80    4.10
   3  13  -2    9.80    5.60
  -3 -13   2   17.70    4.80
  -3 -13   2    2.30    6.30
   2  13  -2  122.99    9.20
   2  13  -2  130.29   10.30
   2  13  -2  135.99   10.20
  -2 -13   2  143.99   13.20
  -2 -13   2  120.09   10.00
  -2 -13   2  124.99    8.90
   1  13  -2    9.60    3.90
   1  13  -2   15.50    5.10
   1  13  -2   11.10    4.70
  -1 -13   2   10.70    5.50
  -1 -13   2   12.50    3.80
  -1 -13   2   16.20    7.40
   0  13  -2    9.30    4.30
   0  13  -2   10.70    5.00
   0  13  -2   15.30    5.00
   0 -13   2   18.70    7.10
   0 -13   2   14.60    5.20
   0 -13   2   15.50    3.70
  -1  13  -2  126.69    9.10
  -1  13  -2  126.39    8.30
  -1  13  -2  135.49    8.90
   1 -13   2  129.19    6.20
   1 -13   2  129.89   12.70
   1 -13   2  118.59    9.00
  -2  13  -2   39.10    5.00
  -2  13  -2   51.19    6.50
  -2  13  -2   50.79    6.60
   2 -13   2   38.40    5.00
   2 -13   2   43.20    5.00
   2 -13   2   50.29    6.30
   2 -13   2   34.40    8.60
   2 -13   2   38.00    4.80
  -3  13  -2   36.80    4.40
  -3  13  -2   37.90    6.40
  -3  13  -2   27.20    4.10
   3 -13   2   35.50    5.70
   3 -13   2   36.50    7.00
   3 -13   2   29.30    7.80
   3 -13   2   33.20    6.10
   4 -13   2  126.39    8.50
   4 -13   2  103.39    9.30
   4 -13   2   99.79    8.00
   4 -13   2  121.69   13.20
   4 -13   2  101.59    9.10
   5 -13   2   27.40    8.10
   5 -13   2   24.10    6.00
   5 -13   2   20.10    5.90
   5 -13   2   12.90    6.00
   6 -13   2   30.40    6.80
   6 -13   2   21.00    8.00
   6 -13   2   21.00    7.10
   6 -13   2   26.60    6.90
   7 -13   2   20.30    7.80
   7 -13   2   20.50    7.70
   7 -13   2   29.60    6.70
   7 -13   2   26.70    7.20
   7  12  -2   13.30    6.20
   7  12  -2   24.50    8.90
   7  12  -2   12.60    7.20
   7  12  -2   32.70   12.90
  -7 -12   2   16.90    7.80
  -7 -12   2   13.00    6.00
   6  12  -2  143.39   10.10
   6  12  -2  176.88   13.80
   6  12  -2  187.28   14.10
   6  12  -2  146.99   12.40
  -6 -12   2  177.28   12.50
   5  12  -2   55.39    8.60
   5  12  -2   50.79    7.90
   5  12  -2   38.30    6.80
   5  12  -2   65.69    6.70
  -5 -12   2   45.90    9.30
  -5 -12   2   49.80    7.60
  -5 -12   2   48.70    5.60
   4  12  -2  182.28    7.80
   4  12  -2  171.78   12.20
   4  12  -2  147.89   11.50
   4  12  -2  184.08   11.50
  -4 -12   2  183.68   13.50
  -4 -12   2  170.68   11.00
   3  12  -2  143.59   10.90
   3  12  -2  124.99    9.50
   3  12  -2  126.99    6.30
   3  12  -2  121.29   10.50
  -3 -12   2  131.49   12.30
  -3 -12   2  107.29   12.60
  -3 -12   2  109.39    9.50
   2  12  -2   -1.80    3.60
   2  12  -2    2.60    4.20
   2  12  -2   -0.30    4.50
  -2 -12   2   -4.20    6.40
  -2 -12   2    3.70    6.00
  -2 -12   2    0.90    3.40
   1  12  -2  255.87   11.90
   1  12  -2  251.37   11.90
   1  12  -2  248.68   11.30
  -1 -12   2  236.48   11.80
  -1 -12   2  247.98   15.20
  -1 -12   2  249.08   10.90
   0  12  -2  116.59    9.00
   0  12  -2  111.29    8.30
   0  12  -2   89.89    7.70
   0 -12   2   98.99   11.60
   0 -12   2  113.39   11.80
   0 -12   2   91.39    8.30
  -1  12  -2   33.70    4.80
  -1  12  -2   35.30    5.60
  -1  12  -2   48.10    6.00
   1 -12   2   34.70    4.30
   1 -12   2   34.80    7.80
   1 -12   2   37.30    5.60
   1 -12   2   36.10    4.60
  -2  12  -2   34.70    5.90
  -2  12  -2   33.00    4.50
  -2  12  -2   27.40    4.40
   2 -12   2   43.70    5.80
   2 -12   2   36.00    4.10
   2 -12   2   32.40    4.10
   2 -12   2   39.50   12.80
   2 -12   2   36.70    5.60
   2 -12   2   32.80    4.80
  -3  12  -2   22.30    5.10
  -3  12  -2   14.40    3.40
   3 -12   2   23.50    5.20
   3 -12   2   22.20    4.40
   3 -12   2   13.80    5.40
   3 -12   2   15.00    7.70
   3 -12   2   17.60    4.50
   4 -12   2   61.19    9.80
   4 -12   2   65.99    7.70
   4 -12   2   59.89    7.00
   4 -12   2   64.89    7.10
   4 -12   2   65.39    8.30
   5 -12   2  277.67   13.00
   5 -12   2  282.77   14.40
   5 -12   2  313.97   13.00
   5 -12   2  342.37   13.30
   5 -12   2  282.37   13.20
   5 -12   2  323.97   19.20
   5 -12   2  313.17   17.80
   6 -12   2    0.60    4.80
   6 -12   2    4.30    4.60
   6 -12   2    0.50    5.80
   6 -12   2    4.70    6.40
   7 -12   2    5.50    5.80
   7 -12   2    5.30    6.40
   7 -12   2   13.60    6.90
   8 -12   2   -4.10    6.20
   8 -12   2    5.60    6.20
   8 -12   2    8.40    6.00
   8 -12   2    9.00    7.00
   8  11  -2  144.79   14.80
   8  11  -2  120.99   13.20
   8  11  -2  116.79    9.00
   8  11  -2  109.09   11.90
  -8 -11   2  110.69   11.90
  -8 -11   2  125.99   13.30
   7  11  -2   41.60    8.20
   7  11  -2   23.60    7.30
   7  11  -2   40.10    9.20
   7  11  -2   32.70    7.50
  -7 -11   2   33.00    7.30
  -7 -11   2   41.00    7.90
   6  11  -2    9.40    5.50
   6  11  -2    6.70    3.30
   6  11  -2   22.20    7.70
   6  11  -2    7.10    5.50
   6  11  -2    4.80    4.80
  -6 -11   2   -1.40    3.40
  -6 -11   2    6.50    5.80
  -6 -11   2    1.30    5.30
   5  11  -2  303.27   14.80
   5  11  -2  302.87   15.50
   5  11  -2  318.77   12.30
   5  11  -2  308.67   15.90
  -5 -11   2  309.77   15.90
  -5 -11   2  284.07   11.00
  -5 -11   2  317.47   15.40
   4  11  -2   76.29    9.70
   4  11  -2   76.19    6.50
   4  11  -2   74.59    8.80
   4  11  -2   61.99    8.30
  -4 -11   2   83.69   10.10
  -4 -11   2   80.49    8.90
  -4 -11   2   66.89    5.50
  -4 -11   2   62.19    7.90
   3  11  -2   45.90    6.70
   3  11  -2   51.79    4.90
   3  11  -2   42.50    6.30
   3  11  -2   39.20    6.90
  -3 -11   2   42.40    4.30
  -3 -11   2   51.29    8.50
  -3 -11   2   40.20    5.90
  -3 -11   2   46.30    6.70
   2  11  -2    0.50    3.50
   2  11  -2    1.20    4.20
   2  11  -2   -0.50    4.50
  -2 -11   2    9.10    6.30
  -2 -11   2    1.30    3.40
  -2 -11   2    5.40    5.70
  -2 -11   2    4.30    4.60
   1  11  -2   35.20    5.80
   1  11  -2   40.40    5.90
   1  11  -2   34.30    5.20
  -1 -11   2   37.40    4.70
  -1 -11   2   30.20    7.60
  -1 -11   2   47.60   10.80
  -1 -11   2   43.80    6.30
   0  11  -2  300.57   11.90
   0  11  -2  285.77   11.30
   0  11  -2  298.77   12.00
   0 -11   2  308.67   10.70
   0 -11   2  309.67   15.70
   0 -11   2  294.57   12.00
  -1  11  -2  139.09    8.20
  -1  11  -2  145.99    8.50
   1 -11   2  143.59    5.90
   1 -11   2  154.58    6.80
   1 -11   2  148.29    6.10
   1 -11   2  135.59    6.20
   1 -11   2  151.88    8.90
   1 -11   2  134.59    6.20
   1 -11   2  141.49   11.70
   1 -11   2  148.29    7.40
  -2  11  -2  124.49    7.20
  -2  11  -2  119.59    7.10
  -2  11  -2  126.29    8.30
   2 -11   2  140.09    6.40
   2 -11   2  121.59   11.80
   2 -11   2  133.09    8.80
   2 -11   2  121.09    8.10
   2 -11   2  130.29    7.30
   2 -11   2  132.09    6.60
  -3  11  -2  158.58    7.40
  -3  11  -2  178.68    9.60
  -3  11  -2  166.88    7.30
   3 -11   2  184.28    9.60
   3 -11   2  178.58   13.40
   3 -11   2  168.48    9.00
   3 -11   2  193.48    9.00
   3 -11   2  186.38    8.40
   4 -11   2   22.60    5.20
   4 -11   2   28.70    4.80
   4 -11   2   27.80    6.10
   4 -11   2   25.60    4.60
   4 -11   2   21.80    4.90
   4 -11   2   26.80    7.30
   4 -11   2   30.60    5.40
   5 -11   2   75.99    8.30
   5 -11   2   68.69    9.20
   5 -11   2   67.49    7.80
   5 -11   2   88.69    8.10
   5 -11   2   88.79    8.60
   5 -11   2   74.79   10.40
   6 -11   2   59.89    7.30
   6 -11   2   46.90    7.50
   6 -11   2   37.70    6.60
   6 -11   2   42.50    7.90
   6 -11   2   39.60    8.20
   7 -11   2   10.70    5.50
   7 -11   2    5.00    5.80
   7 -11   2   19.10    6.80
   7 -11   2   14.80   10.50
   8 -11   2   31.40    8.60
   8 -11   2   20.90    6.70
   8 -11   2   29.40    7.60
   8 -11   2   36.40    8.10
   8  10  -2   22.70    9.00
   8  10  -2   17.40    7.30
   8  10  -2   27.00    5.80
   8  10  -2   14.60    6.60
  -8 -10   2   18.80    6.40
  -8 -10   2   28.40    7.00
   7  10  -2  250.77   15.10
   7  10  -2  231.08   14.40
   7  10  -2  253.37   16.40
   7  10  -2  236.78   10.90
   7  10  -2  240.98   13.20
  -7 -10   2  241.78   15.30
  -7 -10   2  244.78   12.10
  -7 -10   2  227.28   13.30
   6  10  -2   79.99    9.10
   6  10  -2   83.39    6.80
   6  10  -2   76.39    8.70
   6  10  -2  113.59    7.00
   6  10  -2   92.59    9.90
   6  10  -2  119.19   12.60
  -6 -10   2   86.79    7.40
  -6 -10   2  108.99   17.60
  -6 -10   2   92.99   10.40
  -6 -10   2  109.69    9.00
   5  10  -2   24.30    6.10
   5  10  -2   34.40    4.60
   5  10  -2   31.50    6.70
   5  10  -2   23.50    7.10
   5  10  -2   34.30    5.80
   5  10  -2   37.30    4.30
  -5 -10   2   32.70    6.60
  -5 -10   2   29.50    6.70
  -5 -10   2   34.10    4.90
  -5 -10   2   24.80    5.80
  -5 -10   2   35.90    5.90
   4  10  -2   83.59    9.70
   4  10  -2   81.59    9.50
   4  10  -2   93.49    8.80
   4  10  -2   90.29    7.20
  -4 -10   2  108.09   10.40
  -4 -10   2   96.59    9.20
  -4 -10   2  103.89    8.90
  -4 -10   2   90.19    8.90
  -4 -10   2   91.99    9.00
  -4 -10   2   90.79    6.20
   3  10  -2 1277.87   27.60
   3  10  -2 1281.67   32.20
   3  10  -2 1272.07   32.50
   3  10  -2 1198.48   31.50
  -3 -10   2 1263.17   31.70
  -3 -10   2 1254.77   31.50
  -3 -10   2 1257.57   32.60
  -3 -10   2 1261.67   27.40
  -3 -10   2 1272.07   31.90
  -3 -10   2 1302.47   34.30
   2  10  -2  120.59    9.20
   2  10  -2  117.39    8.40
   2  10  -2  132.39    9.30
  -2 -10   2  130.29   10.90
  -2 -10   2  139.79    9.80
  -2 -10   2  123.79    8.30
  -2 -10   2  139.29    8.50
  -2 -10   2  115.69    5.20
  -2 -10   2  130.79    9.10
   1  10  -2    0.10    3.40
   1  10  -2   -5.00    3.70
  -1 -10   2    7.20    5.30
  -1 -10   2   -0.80    4.00
  -1 -10   2    0.30    4.20
  -1 -10   2    1.50    3.20
  -1 -10   2   -1.60    2.50
   0  10  -2   27.20    4.40
   0  10  -2   35.90    8.90
   0  10  -2   29.90    4.50
   0 -10   2   29.90    4.00
   0 -10   2   27.40    3.70
   0 -10   2   33.00    6.00
   0 -10   2   28.70    6.50
   0 -10   2   26.20    5.00
  -1  10  -2  141.49    8.00
  -1  10  -2  135.49    7.30
  -1  10  -2  132.79    7.60
   1 -10   2  124.49    5.70
   1 -10   2  131.09    6.10
   1 -10   2  126.39    6.00
   1 -10   2  134.69    9.50
   1 -10   2  128.79    6.20
   1 -10   2  136.19   10.90
   1 -10   2  143.09    8.00
   1 -10   2  126.09    5.40
   1 -10   2  138.99    6.20
  -2  10  -2  392.36   11.50
  -2  10  -2  378.36   13.00
  -2  10  -2  389.16   11.70
   2 -10   2  378.06   16.70
   2 -10   2  378.96   11.10
   2 -10   2  378.76   12.20
   2 -10   2  368.16   12.20
   2 -10   2  387.66   15.50
   2 -10   2  379.96   11.20
   2 -10   2  361.16   12.50
  -3  10  -2  141.39    8.40
  -3  10  -2  132.49    6.40
  -3  10  -2  133.59    6.10
   3 -10   2  149.69   11.80
   3 -10   2  149.29    7.60
   3 -10   2  131.39    8.70
   3 -10   2  145.29    8.90
   3 -10   2  128.19   10.20
   3 -10   2  134.39    8.00
   3 -10   2  136.29    7.50
   4 -10   2  142.99   11.90
   4 -10   2  140.59    8.70
   4 -10   2  146.79    9.10
   4 -10   2  152.38   12.30
   4 -10   2  138.39    9.40
   4 -10   2  149.79    8.70
   4 -10   2  144.29    8.70
   4 -10   2  163.78    9.70
   5 -10   2   15.80    5.00
   5 -10   2   24.30    4.90
   5 -10   2   16.80    5.60
   5 -10   2   16.30    6.30
   5 -10   2   14.80    5.00
   5 -10   2    5.80    5.20
   5 -10   2   21.80    4.60
   6 -10   2   63.09    7.40
   6 -10   2   59.59    8.90
   6 -10   2   68.59    7.90
   6 -10   2   79.09    7.50
   6 -10   2   66.39    9.30
   6 -10   2   66.19    8.30
   7 -10   2   41.50    7.10
   7 -10   2   44.60    7.50
   7 -10   2   38.50    8.00
   7 -10   2   50.19    8.90
   8 -10   2   26.20    7.00
   8 -10   2   40.20    7.40
   8 -10   2   33.80    7.90
   8 -10   2   45.10    9.40
   9 -10   2   82.79   11.10
   9 -10   2   89.69   10.90
   9 -10   2   92.59   12.10
   9 -10   2   98.59   13.00
   9   9  -2   74.39   12.00
   9   9  -2   54.79    8.50
   9   9  -2   61.39    8.20
   9   9  -2   52.49    9.30
  -9  -9   2   66.39    9.50
  -9  -9   2   62.99    7.60
   8   9  -2  172.58   15.20
   8   9  -2  142.69   12.30
   8   9  -2  156.78   13.20
   8   9  -2  154.38   10.40
  -8  -9   2  176.08   14.40
  -8  -9   2  154.78   10.70
  -8  -9   2  156.98   13.10
   7   9  -2    7.90    4.40
   7   9  -2   -0.60    5.30
   7   9  -2   -1.10    4.70
   7   9  -2   10.40    6.00
   7   9  -2   -1.70    6.80
  -7  -9   2   15.20    4.30
  -7  -9   2    7.10    5.40
  -7  -9   2   -2.10    5.00
  -7  -9   2   -0.30    4.80
   6   9  -2  201.08   10.00
   6   9  -2  179.08   13.60
   6   9  -2  158.68   11.00
   6   9  -2  178.78   10.80
   6   9  -2  157.98   12.10
  -6  -9   2  166.18   11.20
  -6  -9   2  188.88   10.40
  -6  -9   2  156.18    9.20
  -6  -9   2  163.58   11.90
  -6  -9   2  169.38   12.20
   5   9  -2   33.80    6.50
   5   9  -2   19.10    5.50
   5   9  -2   19.30    6.70
   5   9  -2   25.90    5.50
   5   9  -2   29.70    4.50
  -5  -9   2   21.00    5.50
  -5  -9   2   29.50    5.60
  -5  -9   2   21.70    4.50
  -5  -9   2   13.40    5.50
  -5  -9   2   26.60    6.20
  -5  -9   2   35.50    6.20
   4   9  -2   55.69    7.80
   4   9  -2   34.70    6.00
   4   9  -2   37.90    4.10
   4   9  -2   36.20    6.50
   4   9  -2   35.40    4.20
   4   9  -2   36.60    5.20
  -4  -9   2   35.90    8.10
  -4  -9   2   38.60    5.20
  -4  -9   2   43.60    6.00
  -4  -9   2   38.20    6.80
  -4  -9   2   36.80    9.90
   3   9  -2 1678.03   39.40
   3   9  -2 1689.93   35.20
   3   9  -2 1625.74   39.00
   3   9  -2 1736.83   39.30
  -3  -9   2 1651.33   38.70
  -3  -9   2 1653.43   34.90
  -3  -9   2 1686.93   39.60
  -3  -9   2 1702.73   40.90
  -3  -9   2 1606.54   39.20
  -3  -9   2 1635.14   38.70
   2   9  -2   51.59    4.40
   2   9  -2   44.60    5.70
   2   9  -2   63.19    6.90
   2   9  -2   46.20    5.30
  -2  -9   2   51.39    6.30
  -2  -9   2   62.89    7.90
  -2  -9   2   62.29    8.00
  -2  -9   2   52.59    3.90
  -2  -9   2   59.99    6.80
  -2  -9   2   56.29    7.10
   1   9  -2 1334.47   30.90
   1   9  -2 1301.57   30.20
  -1  -9   2 1288.87   29.90
  -1  -9   2 1306.27   33.70
  -1  -9   2 1272.67   30.30
  -1  -9   2 1336.67   30.10
  -1  -9   2 1293.67   32.40
   0   9  -2   58.39    6.10
   0   9  -2   57.49    6.10
   0   9  -2   58.29    5.60
   0  -9   2   52.49    6.60
   0  -9   2   48.10    5.10
   0  -9   2   54.99    7.30
   0  -9   2   50.99    6.20
   0  -9   2   58.49    5.00
  -1   9  -2   15.20    3.70
  -1   9  -2   20.40    3.50
  -1   9  -2   16.60    3.40
   1  -9   2   16.40    3.20
   1  -9   2   19.80    2.80
   1  -9   2   18.90    2.70
   1  -9   2   22.30    5.80
   1  -9   2   17.30    4.00
   1  -9   2   15.30    4.50
   1  -9   2   18.10    2.80
   1  -9   2   18.20    3.00
   1  -9   2   10.90    2.50
  -2   9  -2  177.98    7.00
  -2   9  -2  177.18    7.20
  -2   9  -2  172.58    8.10
   2  -9   2  166.88    7.00
   2  -9   2  159.38    7.70
   2  -9   2  157.08   11.20
   2  -9   2  191.58   11.80
   2  -9   2  184.28    8.30
   2  -9   2  167.28    7.00
   2  -9   2  171.48    7.90
  -3   9  -2  204.58    7.10
  -3   9  -2  203.68    7.00
  -3   9  -2  199.48    9.20
   3  -9   2  192.88    9.60
   3  -9   2  191.88    9.70
   3  -9   2  213.78   12.30
   3  -9   2  195.98    8.90
   3  -9   2  210.68    8.70
   3  -9   2  187.18    8.30
   3  -9   2  189.68   10.80
   4  -9   2 1695.03   37.40
   4  -9   2 1671.93   38.60
   4  -9   2 1686.03   38.00
   4  -9   2 1628.34   40.20
   4  -9   2 1681.83   38.10
   4  -9   2 1691.63   39.50
   4  -9   2 1711.03   37.70
   4  -9   2 1695.83   42.40
   5  -9   2   53.39    6.50
   5  -9   2   67.49    8.20
   5  -9   2   68.29    7.30
   5  -9   2   45.60    7.30
   5  -9   2   62.39    8.20
   5  -9   2   72.79    7.80
   5  -9   2   55.09    7.70
   5  -9   2   64.69    7.30
   6  -9   2   31.70    6.80
   6  -9   2   43.10    6.40
   6  -9   2   31.50    6.10
   6  -9   2   21.20    6.30
   6  -9   2   24.10    6.80
   6  -9   2   35.30    6.60
   6  -9   2   31.90    6.10
   7  -9   2   45.70   13.50
   7  -9   2   70.99    8.20
   7  -9   2   58.89    8.10
   7  -9   2   59.99    7.50
   7  -9   2   61.59    8.90
   8  -9   2   13.20    6.40
   8  -9   2    4.60    6.30
   8  -9   2   16.80    6.40
   8  -9   2    6.90    6.80
   9  -9   2   38.20    9.10
   9  -9   2   45.90    8.30
   9  -9   2   51.09    8.80
   9  -9   2   37.40    9.50
   9   8  -2    3.80    5.80
   9   8  -2   -3.90    6.00
   9   8  -2    6.90    5.60
   9   8  -2  -13.40    7.40
  -9  -8   2   -5.80    4.30
  -9  -8   2    5.10    6.30
  -9  -8   2   -2.70    4.40
   8   8  -2   44.70    7.10
   8   8  -2   56.89   10.30
   8   8  -2   52.49    8.60
   8   8  -2   73.89    8.80
  -8  -8   2   70.59    6.90
  -8  -8   2   46.70   12.20
  -8  -8   2   65.39    7.50
  -8  -8   2   51.59    8.30
   7   8  -2  205.08   12.80
   7   8  -2  233.58   11.70
   7   8  -2  206.48   13.40
   7   8  -2  212.68   12.40
   7   8  -2  229.58   15.10
  -7  -8   2  207.18   13.40
  -7  -8   2  227.08   10.50
  -7  -8   2  200.68   11.10
  -7  -8   2  204.98   11.00
  -7  -8   2  211.58   13.00
   6   8  -2   10.80    5.20
   6   8  -2    8.30    4.50
   6   8  -2   13.50    5.40
   6   8  -2    9.00    6.80
   6   8  -2   21.70    5.40
   6   8  -2   13.60    5.20
  -6  -8   2   10.10    5.00
  -6  -8   2   15.30    4.20
  -6  -8   2   12.80    5.00
  -6  -8   2    8.10    3.90
  -6  -8   2    9.90    5.10
   5   8  -2  168.78    8.20
   5   8  -2  155.48   11.60
   5   8  -2  151.48   10.20
   5   8  -2  169.68    9.40
   5   8  -2  168.58   10.90
   5   8  -2  152.48    8.80
  -5  -8   2  149.79    8.40
  -5  -8   2  160.88    9.00
  -5  -8   2  164.58   10.10
  -5  -8   2  163.48   10.40
  -5  -8   2  150.48   10.50
   4   8  -2    5.20    3.30
   4   8  -2    8.30    4.20
   4   8  -2   10.80    5.40
   4   8  -2    8.40    4.40
   4   8  -2    6.20    5.50
  -4  -8   2    6.40    3.70
  -4  -8   2   10.10    4.10
  -4  -8   2    9.00    3.30
  -4  -8   2    2.80    4.30
  -4  -8   2    7.50    4.30
   3   8  -2   60.89    7.30
   3   8  -2   64.79    5.60
   3   8  -2   75.79    8.10
   3   8  -2   59.59    4.50
   3   8  -2   76.29    7.20
  -3  -8   2   70.29    4.90
  -3  -8   2   63.49    6.90
  -3  -8   2   63.79    6.80
  -3  -8   2   64.29    4.10
  -3  -8   2   78.99    8.20
  -3  -8   2   54.09    6.90
   2   8  -2   18.60    3.00
   2   8  -2    9.70    3.80
   2   8  -2   12.80    3.70
   2   8  -2    8.80    4.60
  -2  -8   2   10.30    4.00
  -2  -8   2   15.50    2.60
  -2  -8   2   13.00    4.20
  -2  -8   2   13.80    4.90
  -2  -8   2   12.10    3.30
   1   8  -2  660.83   17.20
   1   8  -2  622.34   17.50
  -1  -8   2  617.64   19.60
  -1  -8   2  602.64   18.30
  -1  -8   2  637.84   17.10
  -1  -8   2  638.54   16.90
   0   8  -2 1707.03   36.50
   0   8  -2 1670.43   36.70
   0   8  -2 1754.42   36.80
   0  -8   2 1715.43   40.60
   0  -8   2 1686.53   36.00
   0  -8   2 1693.93   39.20
   0  -8   2 1688.93   36.10
  -1   8  -2   72.29    5.80
  -1   8  -2   67.99    5.30
  -1   8  -2   72.99    5.20
   1  -8   2   75.89    7.90
   1  -8   2   68.89    5.60
   1  -8   2   67.39    4.00
   1  -8   2   68.29    4.00
   1  -8   2   67.89    4.50
   1  -8   2   67.69    6.60
   1  -8   2   71.19    4.90
   1  -8   2   66.59    4.60
  -2   8  -2   56.19    4.50
  -2   8  -2   54.99    4.60
  -2   8  -2   53.59    5.40
   2  -8   2   59.09    8.30
   2  -8   2   55.49    8.00
   2  -8   2   63.89    5.70
   2  -8   2   60.99    4.70
   2  -8   2   60.49    4.80
   2  -8   2   57.49    5.40
   2  -8   2   57.89    7.00
  -3   8  -2  372.66    9.60
  -3   8  -2  376.26    9.60
  -3   8  -2  371.56   11.90
   3  -8   2  383.66   11.90
   3  -8   2  386.66   12.50
   3  -8   2  362.26   13.90
   3  -8   2  380.66   15.50
   3  -8   2  371.96   11.50
   3  -8   2  360.16   11.60
   3  -8   2  368.66   12.80
  -4   8  -2   89.39    8.80
   4  -8   2   77.29    8.70
   4  -8   2   75.29    6.60
   4  -8   2   80.09    7.00
   4  -8   2   72.69    7.70
   4  -8   2   78.79    7.90
   4  -8   2   73.39    6.60
   4  -8   2   89.59    8.50
  -5   8  -2  347.07   14.90
   5  -8   2  360.06   13.20
   5  -8   2  366.76   13.70
   5  -8   2  353.76   14.70
   5  -8   2  363.26   13.50
   5  -8   2  361.86   14.10
   5  -8   2  329.67   17.70
   5  -8   2  374.56   13.10
  -6   8  -2   21.50    6.00
   6  -8   2   27.90    5.30
   6  -8   2   19.70    6.10
   6  -8   2   30.60    5.60
   6  -8   2   25.80    5.90
   6  -8   2   18.10    5.00
   6  -8   2   26.60    5.40
   6  -8   2   21.00    5.80
   6  -8   2   29.10    6.50
   7  -8   2    2.20    4.70
   7  -8   2   -0.90    5.10
   7  -8   2   -0.10    5.20
   7  -8   2   -4.30    5.80
   7  -8   2   11.00    4.40
   7  -8   2    4.60    4.40
   8  -8   2   42.20    8.20
   8  -8   2   50.09    7.00
   8  -8   2   48.00    8.00
   8  -8   2   42.20    7.40
   8  -8   2   49.50    8.80
   9  -8   2   20.60    6.90
   9  -8   2   19.90    8.30
   9  -8   2   21.00    7.80
   9  -8   2   19.70    6.60
  10  -8   2   58.39    8.60
  10  -8   2   68.79   10.90
  10  -8   2   51.99   11.50
  10  -8   2   57.69    9.90
   9   7  -2   35.30    9.50
   9   7  -2   45.90    8.10
   9   7  -2   52.59    9.00
   9   7  -2   42.00    9.80
  -9  -7   2   45.60    7.60
  -9  -7   2   46.80    5.70
  -9  -7   2   56.19    8.80
   8   7  -2   20.30    6.50
   8   7  -2   18.30    6.50
   8   7  -2   13.70    7.80
   8   7  -2   14.60    5.80
  -8  -7   2    9.30    5.50
  -8  -7   2   25.00    4.40
  -8  -7   2   14.30    6.50
   7   7  -2   98.49   10.40
   7   7  -2  112.19    9.90
   7   7  -2   91.89    8.90
   7   7  -2  110.09   17.30
   7   7  -2  103.89   10.50
  -7  -7   2  107.09    7.50
  -7  -7   2  104.59    8.60
  -7  -7   2   91.99    8.40
  -7  -7   2  102.39   10.70
  -7  -7   2   96.09    9.90
   6   7  -2   -0.60    4.40
   6   7  -2    7.00    4.60
   6   7  -2    5.50    4.20
   6   7  -2   10.10    4.90
   6   7  -2    2.90    6.20
   6   7  -2    2.20    3.80
  -6  -7   2   -0.20    4.10
  -6  -7   2    4.20    3.60
  -6  -7   2   -1.00    4.20
  -6  -7   2    2.90    3.70
   5   7  -2    0.90    3.90
   5   7  -2   -2.50    3.80
   5   7  -2    4.40    5.60
   5   7  -2    0.60    3.80
   5   7  -2   -1.80    3.80
  -5  -7   2   -5.30    2.90
  -5  -7   2   -0.10    3.30
  -5  -7   2    4.20    4.70
  -5  -7   2    0.60    4.00
  -5  -7   2   -1.20    3.50
  -5  -7   2    6.90    4.70
  -5  -7   2    6.40    4.40
   4   7  -2 1046.50   29.40
   4   7  -2 1030.50   24.70
   4   7  -2  996.40   23.50
   4   7  -2 1042.00   27.20
  -4  -7   2  999.80   25.50
  -4  -7   2 1021.70   26.80
  -4  -7   2 1070.89   26.70
  -4  -7   2 1037.80   26.90
  -4  -7   2 1058.29   27.10
  -4  -7   2 1033.20   24.40
  -4  -7   2 1031.90   23.30
   3   7  -2   32.60    4.20
   3   7  -2   32.70    4.10
   3   7  -2   24.60    4.30
   3   7  -2   24.50    5.30
  -3  -7   2   28.10    4.30
  -3  -7   2   35.90    5.50
  -3  -7   2   32.70    5.20
  -3  -7   2   28.60    3.70
  -3  -7   2   30.10    4.80
  -3  -7   2   30.00    3.80
  -3  -7   2   31.10    5.30
   2   7  -2  301.77   11.10
   2   7  -2  303.27    8.80
   2   7  -2  306.27   11.30
   2   7  -2  291.27   13.10
   2   7  -2  299.07    8.00
  -2  -7   2  320.87   11.30
  -2  -7   2  306.97    8.50
  -2  -7   2  323.97   11.30
  -2  -7   2  321.37   12.50
  -2  -7   2  326.67   11.20
  -2  -7   2  305.67   11.60
   1   7  -2   59.39    6.00
   1   7  -2   56.79    5.80
   1   7  -2   55.39    5.40
  -1  -7   2   55.79    6.90
  -1  -7   2   61.39    5.30
  -1  -7   2   56.09    6.30
  -1  -7   2   61.69    5.40
   0   7  -2    2.70    2.60
   0   7  -2    7.50    2.10
   0   7  -2    7.00    2.90
   0   7  -2    6.10    3.00
   0  -7   2    3.90    4.00
   0  -7   2    1.40    3.50
   0  -7   2    4.70    3.10
   0  -7   2    9.40    2.40
   0  -7   2    4.90    2.40
  -1   7  -2  364.96   10.40
  -1   7  -2  364.56   10.60
  -1   7  -2  348.17   10.20
   1  -7   2  362.86   10.10
   1  -7   2  333.37   12.40
   1  -7   2  364.56   10.70
   1  -7   2  357.66   13.70
   1  -7   2  358.66    9.50
   1  -7   2  354.56    9.00
   1  -7   2  358.86    9.50
   1  -7   2  352.56    9.70
   1  -7   2  368.46    9.10
  -2   7  -2  134.39    8.50
  -2   7  -2  143.59    5.80
  -2   7  -2  132.99    6.40
  -2   7  -2  139.59    5.60
   2  -7   2  146.49    8.90
   2  -7   2  132.79    6.90
   2  -7   2  137.29    6.50
   2  -7   2  130.99    6.70
   2  -7   2  136.69    5.80
   2  -7   2  147.09    8.20
  -3   7  -2   26.00    5.20
  -3   7  -2   28.40    3.20
   3  -7   2   34.90    4.40
   3  -7   2   37.10    4.90
   3  -7   2   33.30    4.20
   3  -7   2   30.30    4.80
   3  -7   2   34.70    4.90
   3  -7   2   30.40    5.00
   3  -7   2   44.50    6.50
  -4   7  -2  642.64   19.60
   4  -7   2  667.93   19.30
   4  -7   2  675.53   17.90
   4  -7   2  655.53   19.40
   4  -7   2  663.43   18.50
   4  -7   2  656.03   17.40
   4  -7   2  655.23   18.50
   4  -7   2  634.44   17.40
  -5   7  -2  832.22   23.10
   5  -7   2  819.02   22.30
   5  -7   2  798.92   23.60
   5  -7   2  775.82   21.20
   5  -7   2  794.12   22.40
   5  -7   2  809.62   21.50
   5  -7   2  802.02   21.10
   5  -7   2  775.22   22.30
  -6   7  -2   73.89    8.90
   6  -7   2   80.99    7.90
   6  -7   2   82.59    9.10
   6  -7   2   91.49    9.00
   6  -7   2   68.89    7.30
   6  -7   2   73.19   12.20
   6  -7   2   67.49    7.80
   6  -7   2   71.39    9.70
  -7   7  -2  165.68   11.00
   7  -7   2  166.78   12.10
   7  -7   2  174.48   11.70
   7  -7   2  186.68   10.60
   7  -7   2  179.18   11.10
   7  -7   2  180.28   12.80
  -8   7  -2   40.90    6.90
   8  -7   2   26.60    8.30
   8  -7   2   43.30    7.90
   8  -7   2   45.20    7.60
  -9   7  -2   25.50    3.90
  -9   7  -2   20.80    3.90
   9  -7   2   19.70    7.60
   9  -7   2   32.30    7.00
   9  -7   2   21.00    7.60
   9  -7   2   36.10    5.90
   9  -7   2   17.40    7.40
 -10   7  -2   84.79    7.00
 -10   7  -2   80.49    6.80
  10  -7   2   81.19   10.90
  10  -7   2   70.89   12.00
  10  -7   2   82.49    9.70
  10  -7   2  103.79   13.10
  10   6  -2  140.09   22.50
  10   6  -2  130.09   13.10
  10   6  -2  111.19   13.50
  10   6  -2  106.09   12.40
 -10  -6   2   95.19   11.10
 -10  -6   2  130.59   13.40
   9   6  -2    3.30    6.00
   9   6  -2    0.60    7.40
   9   6  -2    1.40    7.80
   9   6  -2    0.80    5.40
  -9  -6   2    6.40    5.30
  -9  -6   2    0.50    4.80
   8   6  -2  660.63   23.10
   8   6  -2  635.14   21.70
   8   6  -2  682.63   22.60
   8   6  -2  593.54   23.70
   8   6  -2  594.84   21.60
  -8  -6   2  615.44   22.30
  -8  -6   2  615.04   17.00
  -8  -6   2  629.64   22.60
  -8  -6   2  620.54   16.70
   7   6  -2   75.39    9.80
   7   6  -2   90.99    9.20
   7   6  -2   86.19   10.50
   7   6  -2  107.49    9.30
   7   6  -2   79.09    9.20
  -7  -6   2   87.59    9.80
  -7  -6   2   81.19    7.20
  -7  -6   2   86.29    6.60
   6   6  -2   64.59    7.50
   6   6  -2   71.69    7.50
   6   6  -2   60.59    7.50
   6   6  -2   52.49    8.30
   6   6  -2   62.39    8.30
  -6  -6   2   50.79    6.10
  -6  -6   2   53.69    6.80
  -6  -6   2   60.19    6.60
  -6  -6   2   58.59    6.80
  -6  -6   2   53.89    7.00
   5   6  -2   55.39    7.20
   5   6  -2   77.59    8.30
   5   6  -2   52.69    6.80
   5   6  -2   59.39    7.90
   5   6  -2   56.79    7.20
  -5  -6   2   57.79    6.00
  -5  -6   2   56.09    7.60
  -5  -6   2   66.09    6.60
  -5  -6   2   59.49    7.00
  -5  -6   2   65.69    7.20
  -5  -6   2   55.99    6.00
  -5  -6   2   50.89    5.90
   4   6  -2   74.79    7.30
   4   6  -2   64.59    6.30
   4   6  -2   64.69    5.90
   4   6  -2   60.89    7.80
   4   6  -2   73.79    7.40
  -4  -6   2   73.09    7.10
  -4  -6   2   59.29    6.90
  -4  -6   2   75.29    5.50
  -4  -6   2   68.39    6.70
  -4  -6   2   79.99    6.40
  -4  -6   2   62.79    7.20
  -4  -6   2   72.39    5.80
   3   6  -2 2012.90   44.10
   3   6  -2 2000.20   41.50
   3   6  -2 2013.70   43.90
   3   6  -2 1923.21   40.60
   3   6  -2 2003.50   43.80
  -3  -6   2 2044.40   43.90
  -3  -6   2 1998.80   41.30
  -3  -6   2 1971.70   43.40
  -3  -6   2 2042.70   43.90
  -3  -6   2 2031.50   40.60
  -3  -6   2 2042.80   43.80
  -3  -6   2 1949.60   42.80
   2   6  -2 2253.97   44.80
   2   6  -2 2295.77   47.40
   2   6  -2 2273.47   47.70
   2   6  -2 2229.18   44.50
   2   6  -2 2267.17   47.80
  -2  -6   2 2305.47   47.70
  -2  -6   2 2201.38   47.50
  -2  -6   2 2255.17   48.70
  -2  -6   2 2283.97   47.60
  -2  -6   2 2234.88   44.70
  -2  -6   2 2244.58   47.20
  -2  -6   2 2212.18   44.20
   1   6  -2 5406.16  103.59
   1   6  -2 5580.64  106.89
   1   6  -2 5408.76  106.19
   1   6  -2 5425.26  106.89
   1   6  -2 5399.96  103.79
  -1  -6   2 5546.55  106.39
  -1  -6   2 5577.84  106.79
  -1  -6   2 5544.35  108.99
  -1  -6   2 5361.26  107.69
  -1  -6   2 5446.56  106.59
   0   6  -2 1332.47   27.10
   0   6  -2 1380.16   29.00
   0   6  -2 1376.36   28.90
   0  -6   2 1273.17   30.40
   0  -6   2 1346.37   31.80
   0  -6   2 1328.87   28.50
   0  -6   2 1337.37   28.50
   0  -6   2 1335.17   27.10
   0  -6   2 1330.47   28.60
  -1   6  -2   34.20    4.00
  -1   6  -2   30.40    3.20
  -1   6  -2   37.50    4.30
  -1   6  -2   34.50    4.10
  -1   6  -2   31.30    4.80
   1  -6   2   37.40    4.90
   1  -6   2   30.10    3.50
   1  -6   2   32.80    4.30
   1  -6   2   30.90    4.30
   1  -6   2   32.30    3.20
   1  -6   2   31.00    3.10
  -2   6  -2    7.00    2.70
  -2   6  -2    6.30    1.90
  -2   6  -2    5.90    2.00
  -2   6  -2    5.10    3.60
   2  -6   2    8.40    2.70
   2  -6   2    9.20    2.70
   2  -6   2    4.20    3.40
   2  -6   2   10.30    2.60
   2  -6   2    8.80    3.30
   2  -6   2    6.90    2.90
  -3   6  -2  164.18   10.70
   3  -6   2  179.78    7.50
   3  -6   2  182.38    7.30
   3  -6   2  168.48    7.10
   3  -6   2  173.38    8.40
   3  -6   2  172.88    8.90
   3  -6   2  173.58    7.90
   3  -6   2  179.18    7.50
  -4   6  -2  265.37   11.40
   4  -6   2  259.07   10.90
   4  -6   2  297.57   10.70
   4  -6   2  273.37    9.80
   4  -6   2  293.67   10.90
   4  -6   2  272.47   10.00
   4  -6   2  282.07   11.60
   4  -6   2  273.07   10.10
  -5   6  -2  493.75   16.00
   5  -6   2  473.65   15.10
   5  -6   2  505.15   17.20
   5  -6   2  501.75   15.90
   5  -6   2  502.75   15.30
   5  -6   2  476.75   15.40
   5  -6   2  489.25   14.80
   5  -6   2  465.15   15.90
  -6   6  -2  500.15   16.80
   6  -6   2  521.25   17.90
   6  -6   2  546.95   17.80
   6  -6   2  516.55   16.90
   6  -6   2  487.65   16.30
   6  -6   2  539.75   19.20
   6  -6   2  509.85   16.10
   6  -6   2  487.75   16.70
  -7   6  -2  273.27   12.70
  -7   6  -2  249.28    8.60
  -7   6  -2  257.87    8.70
   7  -6   2  251.27   12.50
   7  -6   2  271.77   13.80
   7  -6   2  262.67   11.80
   7  -6   2  263.87   13.10
   7  -6   2  274.27   15.00
   7  -6   2  264.37   12.30
  -8   6  -2  111.59    6.70
  -8   6  -2  115.39    6.70
  -8   6  -2  104.29    9.40
   8  -6   2   98.69   10.80
   8  -6   2  121.59    8.90
   8  -6   2  120.39   12.50
   8  -6   2  122.39   17.30
  -9   6  -2    2.30    4.40
  -9   6  -2   -2.50    2.70
  -9   6  -2    7.20    3.40
   9  -6   2    0.60    5.00
   9  -6   2   -4.40    6.10
   9  -6   2    7.90    6.60
   9  -6   2    5.40    6.20
 -10   6  -2    5.60    3.70
 -10   6  -2    2.90    3.40
  10  -6   2    8.30    7.50
  10  -6   2    0.20    4.80
  10  -6   2    6.30    6.90
  10  -6   2    2.30    6.80
  10   5  -2  112.99   13.30
  10   5  -2  110.19   13.70
  10   5  -2  129.89   11.00
  10   5  -2  115.99   13.00
 -10  -5   2  104.59   12.20
 -10  -5   2  147.29   13.40
   9   5  -2   49.90   10.30
   9   5  -2   47.60    9.40
   9   5  -2   47.00    7.30
   9   5  -2   50.19    8.60
  -9  -5   2   43.50    7.20
  -9  -5   2   49.00    7.80
   8   5  -2   65.79    9.20
   8   5  -2   66.09    9.90
   8   5  -2   50.59    8.20
   8   5  -2   50.89    8.00
  -8  -5   2   59.69    5.10
  -8  -5   2   56.99    5.40
  -8  -5   2   67.59    8.00
   7   5  -2  236.88   14.70
   7   5  -2  205.38   11.40
   7   5  -2  211.08   12.20
   7   5  -2  221.08   18.30
   7   5  -2  210.58   12.30
   7   5  -2  203.58   11.40
  -7  -5   2  211.48    8.90
  -7  -5   2  205.68   12.50
  -7  -5   2  211.78   11.50
  -7  -5   2  212.38    8.30
   6   5  -2    0.30    3.50
   6   5  -2    1.00    3.70
   6   5  -2   -0.60    3.60
   6   5  -2   -2.20    4.60
   6   5  -2    6.50    6.00
  -6  -5   2    2.80    4.00
  -6  -5   2   -0.50    3.70
  -6  -5   2   -3.80    4.40
  -6  -5   2    2.00    3.50
  -6  -5   2    1.20    3.00
  -6  -5   2    0.00    3.90
  -6  -5   2   -1.80    4.10
   5   5  -2  216.68   11.90
   5   5  -2  221.28   10.80
   5   5  -2  217.78    9.70
   5   5  -2  235.28   10.70
   5   5  -2  225.78   10.50
  -5  -5   2  216.88   11.00
  -5  -5   2  217.78    9.50
  -5  -5   2  224.68   11.00
  -5  -5   2  223.88    9.10
  -5  -5   2  223.88   11.70
  -5  -5   2  231.88   10.00
  -5  -5   2  212.68    8.60
   4   5  -2  213.48    9.90
   4   5  -2  200.68    9.90
   4   5  -2  206.38   10.50
   4   5  -2  223.78    9.30
  -4  -5   2  183.78   12.20
  -4  -5   2  226.78   10.20
  -4  -5   2  212.48    8.60
  -4  -5   2  218.18    8.40
  -4  -5   2  209.78    8.90
  -4  -5   2  201.88    8.30
   3   5  -2   51.19    6.80
   3   5  -2   53.69    4.90
   3   5  -2   62.99    5.20
   3   5  -2   64.99    6.40
   3   5  -2   43.60    5.70
  -3  -5   2   56.79    5.60
  -3  -5   2   63.69    4.80
  -3  -5   2   64.09    6.50
  -3  -5   2   66.59    5.90
  -3  -5   2   55.39    5.30
   2   5  -2 4686.53   93.19
   2   5  -2 4783.92   92.79
   2   5  -2 4559.64   90.49
   2   5  -2 4911.81   93.29
   2   5  -2 4731.23   90.79
  -2  -5   2 4754.92   90.69
  -2  -5   2 4629.04   92.99
  -2  -5   2 4582.44   90.29
  -2  -5   2 4877.71   93.29
  -2  -5   2 4671.73   92.59
  -2  -5   2 4695.33   93.59
   1   5  -2    9.90    3.10
   1   5  -2   13.10    2.10
   1   5  -2   11.70    3.40
   1   5  -2    9.90    2.90
  -1  -5   2   13.00    3.30
  -1  -5   2   12.30    2.20
  -1  -5   2   14.90    3.90
  -1  -5   2   14.20    1.80
  -1  -5   2   16.20    4.00
   0   5  -2   51.39    4.60
   0   5  -2   45.00    5.00
   0   5  -2   42.80    4.10
   0   5  -2   55.79    3.60
   0  -5   2   52.19    6.00
   0  -5   2   55.59    3.70
   0  -5   2   48.40    5.70
   0  -5   2   51.39    4.20
   0  -5   2   47.90    4.10
   0  -5   2   49.80    4.40
  -1   5  -2 1521.75   33.30
  -1   5  -2 1484.95   30.60
  -1   5  -2 1503.05   30.70
  -1   5  -2 1525.15   30.70
  -1   5  -2 1494.65   31.10
   1  -5   2 1484.25   29.70
   1  -5   2 1461.85   33.00
   1  -5   2 1535.15   29.90
   1  -5   2 1485.85   30.20
   1  -5   2 1494.25   30.70
   1  -5   2 1549.54   30.30
   1  -5   2 1501.65   31.10
  -2   5  -2   40.30    4.70
  -2   5  -2   30.60    3.10
  -2   5  -2   26.40    3.20
  -2   5  -2   31.60    4.10
  -2   5  -2   27.80    4.60
   2  -5   2   37.90    4.70
   2  -5   2   30.50    3.80
   2  -5   2   26.30    4.20
   2  -5   2   26.60    3.20
   2  -5   2   38.80    4.80
   2  -5   2   37.20    4.10
  -3   5  -2  969.80   23.90
   3  -5   2  992.30   23.10
   3  -5   2  945.11   22.00
   3  -5   2  990.50   22.60
   3  -5   2  979.10   22.20
   3  -5   2 1003.00   23.90
   3  -5   2  964.80   23.80
   3  -5   2  955.50   21.80
  -4   5  -2  119.99    8.00
   4  -5   2  134.99    7.00
   4  -5   2  133.59    7.00
   4  -5   2  125.19    7.40
   4  -5   2  123.79    7.70
   4  -5   2  128.09    6.60
   4  -5   2  129.29    7.80
  -5   5  -2  230.88    6.90
   5  -5   2  222.18    9.30
   5  -5   2  231.38    9.90
   5  -5   2  232.68   10.80
   5  -5   2  215.28   11.50
   5  -5   2  241.58   10.80
   5  -5   2  213.88    9.60
   5  -5   2  219.98   11.40
  -6   5  -2   65.49    4.90
  -6   5  -2   69.49    7.70
  -6   5  -2   69.19    5.00
   6  -5   2   71.29    9.30
   6  -5   2   82.89    8.50
   6  -5   2   74.09    7.40
   6  -5   2   76.29    7.20
   6  -5   2   77.89    9.10
   6  -5   2   76.69    7.00
   6  -5   2   82.59    7.50
  -7   5  -2  148.89    9.20
  -7   5  -2  155.38    7.30
  -7   5  -2  150.48    7.00
   7  -5   2  159.98   10.60
   7  -5   2  134.79    9.70
   7  -5   2  157.28    9.30
   7  -5   2  158.48    9.90
   7  -5   2  149.79   11.60
   7  -5   2  145.19   11.00
  -8   5  -2   98.09    8.70
  -8   5  -2  112.19    8.50
   8  -5   2  119.29   18.10
   8  -5   2  108.79    8.40
   8  -5   2   91.69   10.50
   8  -5   2  119.69   11.50
  -9   5  -2   51.79    5.50
  -9   5  -2   46.60    6.50
  -9   5  -2   40.50    4.90
   9  -5   2   51.69    9.10
   9  -5   2   48.40    8.80
   9  -5   2   39.10    6.20
   9  -5   2   40.90    9.80
 -10   5  -2    2.40    3.70
 -10   5  -2    8.20    4.10
  10  -5   2   -0.20    4.70
  10  -5   2   11.70    7.60
  10  -5   2    4.60    7.60
  10  -5   2    2.60    6.60
 -11   5  -2    7.40    4.00
 -11   5  -2    4.30    4.40
  11  -5   2   -1.00    4.80
  11  -5   2    1.30    9.10
  11  -5   2    8.20    8.20
  11  -5   2    7.10    7.90
  10   4  -2   -0.60    4.30
  10   4  -2   -0.10    6.80
  10   4  -2   -0.50    6.80
  10   4  -2   -4.40    7.50
 -10  -4   2    9.00    5.80
 -10  -4   2    5.80    5.10
   9   4  -2  161.28   14.70
   9   4  -2  146.89   12.60
   9   4  -2  149.88   13.40
   9   4  -2  143.19   10.90
  -9  -4   2  168.88   12.90
  -9  -4   2  146.69   11.60
   8   4  -2    0.60    5.70
   8   4  -2    5.20    6.60
   8   4  -2   14.10    5.40
   8   4  -2   14.00    6.60
  -8  -4   2   11.20    5.00
   7   4  -2   57.49    7.80
   7   4  -2   46.80    6.10
   7   4  -2   41.60    8.20
   7   4  -2   49.00    6.30
   7   4  -2   54.29    7.90
   7   4  -2   44.90    6.90
  -7  -4   2   47.80    4.70
  -7  -4   2   54.89    6.90
  -7  -4   2   55.79    7.40
  -7  -4   2   49.50    5.50
  -7  -4   2   40.40    6.90
   6   4  -2  303.97   12.60
   6   4  -2  288.77   12.50
   6   4  -2  314.07   12.70
   6   4  -2  301.37   14.40
   6   4  -2  301.87   13.00
  -6  -4   2  287.07    9.30
  -6  -4   2  285.57   12.00
  -6  -4   2  313.17   10.30
  -6  -4   2  312.27   13.20
  -6  -4   2  291.67   12.30
  -6  -4   2  275.67   12.80
  -6  -4   2  280.57   12.80
   5   4  -2   79.89    7.00
   5   4  -2   85.59    7.50
   5   4  -2   82.79    7.20
   5   4  -2  100.89    7.80
   5   4  -2   95.69    8.80
  -5  -4   2   82.19    7.30
  -5  -4   2   88.99    6.90
  -5  -4   2   90.89    5.70
  -5  -4   2   77.59    7.40
  -5  -4   2   83.39    5.30
  -5  -4   2   82.09    7.60
   4   4  -2  138.89    7.60
   4   4  -2  132.29    7.00
   4   4  -2  143.39    8.00
   4   4  -2  118.49    8.50
   4   4  -2  126.79    8.90
  -4  -4   2  135.99    8.00
  -4  -4   2  134.89    7.00
  -4  -4   2  129.69    8.10
  -4  -4   2  138.49    6.60
  -4  -4   2  137.89    7.00
  -4  -4   2  144.29    8.10
  -4  -4   2  122.49    6.00
   3   4  -2   10.50    3.60
   3   4  -2    9.30    3.30
   3   4  -2    9.70    3.40
   3   4  -2    9.10    3.10
   3   4  -2   10.80    4.10
  -3  -4   2   10.80    3.90
  -3  -4   2   11.50    3.10
  -3  -4   2    9.80    3.00
  -3  -4   2    9.90    3.20
  -3  -4   2   10.30    6.80
  -3  -4   2    6.40    3.30
  -3  -4   2   10.00    2.90
   2   4  -2   77.69    5.80
   2   4  -2   75.69    4.60
   2   4  -2   81.39    6.00
   2   4  -2   69.79    4.70
   2   4  -2   84.99    6.20
  -2  -4   2   89.89    6.10
  -2  -4   2   83.89    5.40
  -2  -4   2   82.29    4.50
  -2  -4   2   92.39    6.00
  -2  -4   2   84.59    6.00
  -2  -4   2   85.29    4.40
  -2  -4   2   85.39    5.90
   1   4  -2 1046.50   23.30
   1   4  -2 1055.29   21.70
   1   4  -2 1055.89   22.80
   1   4  -2 1098.19   23.40
   1   4  -2 1046.80   21.00
  -1  -4   2 1055.49   24.20
  -1  -4   2 1034.60   23.40
  -1  -4   2 1042.80   23.20
  -1  -4   2 1028.90   23.10
  -1  -4   2 1046.90   22.70
  -1  -4   2 1047.80   20.90
  -1  -4   2 1025.90   21.40
   0   4  -2  146.39    5.00
   0   4  -2  138.49    5.20
   0   4  -2  147.59    5.90
   0  -4   2  138.79    5.00
   0  -4   2  137.49    5.60
   0  -4   2  132.09    5.50
   0  -4   2  137.29    5.20
   0  -4   2  138.29    6.50
  -1   4  -2 1226.28   24.90
  -1   4  -2 1199.18   24.70
  -1   4  -2 1193.68   27.10
  -1   4  -2 1214.58   25.60
  -1   4  -2 1210.48   24.90
   1  -4   2 1249.57   25.70
   1  -4   2 1236.78   24.60
   1  -4   2 1228.78   24.80
   1  -4   2 1269.17   24.70
   1  -4   2 1174.98   24.10
   1  -4   2 1268.37   24.40
   1  -4   2 1144.79   26.70
  -2   4  -2  789.12   18.70
  -2   4  -2  790.12   16.40
  -2   4  -2  773.52   19.20
  -2   4  -2  788.72   16.40
  -2   4  -2  761.52   17.20
   2  -4   2  787.42   19.30
   2  -4   2  784.92   17.20
   2  -4   2  775.52   17.20
   2  -4   2  805.02   17.70
   2  -4   2  811.22   18.70
  -3   4  -2  770.92   16.10
  -3   4  -2  772.32   18.20
  -3   4  -2  803.32   19.70
   3  -4   2  798.82   21.30
   3  -4   2  777.32   18.20
   3  -4   2  779.92   19.90
   3  -4   2  794.92   18.80
   3  -4   2  767.82   17.90
   3  -4   2  752.12   18.10
  -4   4  -2 7324.07  135.49
  -4   4  -2 7064.59  138.99
  -4   4  -2 7028.80  135.79
   4  -4   2 7284.57  140.59
   4  -4   2 7032.80  138.79
   4  -4   2 7187.78  138.39
   4  -4   2 7218.88  139.29
   4  -4   2 7205.78  143.89
   4  -4   2 6969.70  138.39
   4  -4   2 7239.58  139.59
  -5   4  -2  183.18    9.10
  -5   4  -2  179.48    6.50
  -5   4  -2  190.18    6.60
   5  -4   2  199.18    9.80
   5  -4   2  197.98    9.20
   5  -4   2  189.98   10.50
   5  -4   2  196.98    8.60
   5  -4   2  184.68    9.00
   5  -4   2  212.48   10.00
   5  -4   2  194.38    8.90
  -6   4  -2  467.55   12.60
  -6   4  -2  483.15   15.10
  -6   4  -2  509.25   16.10
  -6   4  -2  496.15   13.00
   6  -4   2  486.45   16.00
   6  -4   2  477.35   16.60
   6  -4   2  503.75   17.00
   6  -4   2  506.25   16.20
   6  -4   2  480.45   14.80
   6  -4   2  475.85   17.50
  -7   4  -2  141.49    7.30
  -7   4  -2  146.39    7.60
  -7   4  -2  150.08    9.10
   7  -4   2  158.08   10.40
   7  -4   2  166.48   11.90
   7  -4   2  164.28    8.80
   7  -4   2  152.28   10.60
   7  -4   2  143.99   10.00
   7  -4   2  146.09   10.90
  -8   4  -2    7.20    4.50
  -8   4  -2    6.60    3.50
  -8   4  -2   -1.20    3.10
   8  -4   2    2.40    5.90
   8  -4   2    3.60    4.20
   8  -4   2    1.20    5.80
   8  -4   2    5.40    5.80
  -9   4  -2   23.80    5.30
  -9   4  -2   20.20    4.50
  -9   4  -2   24.90    4.70
   9  -4   2   33.10    7.80
   9  -4   2   36.80    8.20
   9  -4   2   33.00    8.70
   9  -4   2   25.20    5.30
 -10   4  -2    4.90    4.10
 -10   4  -2    8.50    4.10
 -10   4  -2   -0.70    3.70
  10  -4   2    0.00    6.70
  10  -4   2   -8.90    4.10
  10  -4   2   -3.30    6.30
  10  -4   2    6.00    6.90
 -11   4  -2    6.30    7.40
 -11   4  -2    5.50    4.60
  11  -4   2   -2.70   11.90
  11  -4   2    4.30    7.10
  11  -4   2    2.50    4.30
  10   3  -2  152.08   10.70
  10   3  -2  171.48   15.90
  10   3  -2  142.29   14.10
  10   3  -2  160.18   13.80
 -10  -3   2  150.58   13.00
 -10  -3   2  118.19   11.10
   9   3  -2  163.28   13.40
   9   3  -2  148.99   13.30
   9   3  -2  156.78   14.50
   9   3  -2  170.78   12.00
  -9  -3   2  153.68   11.80
  -9  -3   2  164.38   12.60
   8   3  -2  161.38   10.30
   8   3  -2  175.58   12.70
   8   3  -2  149.69   13.50
   8   3  -2  162.08   12.60
  -8  -3   2  171.68   11.60
   7   3  -2   47.30    6.00
   7   3  -2   43.20    7.70
   7   3  -2   33.30    5.30
   7   3  -2   49.10    8.20
   7   3  -2   43.00    6.60
   7   3  -2   48.40    7.30
  -7  -3   2   42.30    6.20
  -7  -3   2   41.60    6.70
   6   3  -2    4.40    3.50
   6   3  -2    5.70    4.10
   6   3  -2    3.80    4.80
   6   3  -2    3.60    4.00
   6   3  -2    8.00    5.30
   6   3  -2    6.30    3.40
  -6  -3   2    1.00    4.40
  -6  -3   2    6.90    2.30
  -6  -3   2    1.10    3.50
  -6  -3   2   -2.10    3.50
  -6  -3   2    0.00    4.10
  -6  -3   2    5.70    2.70
   5   3  -2  379.96   13.10
   5   3  -2  395.96   14.40
   5   3  -2  353.86   12.70
   5   3  -2  370.96   12.80
   5   3  -2  366.76   13.30
  -5  -3   2  367.36   13.10
  -5  -3   2  366.26   12.80
  -5  -3   2  371.36   10.20
  -5  -3   2  370.76   13.70
  -5  -3   2  355.96    9.80
  -5  -3   2  373.36   12.80
   4   3  -2   15.50    3.80
   4   3  -2    9.20    3.20
   4   3  -2   22.90    4.00
   4   3  -2   14.30    3.70
  -4  -3   2   13.90    3.60
  -4  -3   2   15.70    2.70
  -4  -3   2    8.90    3.00
  -4  -3   2    9.50    3.20
  -4  -3   2   12.50    4.10
  -4  -3   2   15.60    3.70
  -4  -3   2   17.20    3.00
   3   3  -2 3898.71   79.09
   3   3  -2 3946.91   79.39
   3   3  -2 4113.29   80.29
   3   3  -2 4103.59   80.29
   3   3  -2 4077.29   80.59
  -3  -3   2 4078.19   80.39
  -3  -3   2 4079.09   79.29
  -3  -3   2 3881.41   78.09
  -3  -3   2 4056.69   78.69
  -3  -3   2 4079.59   80.49
  -3  -3   2 4095.29   80.39
  -3  -3   2 4019.10   79.19
   2   3  -2  142.39    6.90
   2   3  -2  140.99    5.70
   2   3  -2  144.49    6.60
   2   3  -2  138.89    5.60
   2   3  -2  137.09    6.80
  -2  -3   2  145.89    6.70
  -2  -3   2  136.29    6.10
  -2  -3   2  149.39    5.50
  -2  -3   2  142.19    5.70
  -2  -3   2  148.79    6.70
  -2  -3   2  134.79    6.40
  -2  -3   2  144.49    5.70
   1   3  -2    5.00    2.50
   1   3  -2    4.00    2.60
   1   3  -2    2.70    2.40
   1   3  -2    5.60    1.80
   1   3  -2   -0.10    2.20
  -1  -3   2    1.80    2.10
  -1  -3   2    2.40    2.40
  -1  -3   2    3.20    1.60
  -1  -3   2    3.60    2.50
  -1  -3   2    0.40    2.60
  -1  -3   2    4.40    2.40
  -1  -3   2    1.70    2.40
   0   3  -2  961.00   21.60
   0   3  -2  979.90   20.00
   0   3  -2  986.90   20.30
   0   3  -2  992.20   20.90
   0  -3   2  958.50   21.60
   0  -3   2 1010.50   20.80
   0  -3   2  953.60   20.60
   0  -3   2  976.20   20.30
   0  -3   2 1012.10   20.10
  -1   3  -2   64.09    4.50
  -1   3  -2   57.99    3.40
  -1   3  -2   55.29    3.10
   1  -3   2   54.99    3.00
   1  -3   2   50.19    4.80
   1  -3   2   62.19    4.30
   1  -3   2   64.39    3.30
   1  -3   2   65.49    3.20
   1  -3   2   61.89    3.30
   1  -3   2   60.89    3.20
  -2   3  -2  216.88    8.00
  -2   3  -2  215.58    7.00
  -2   3  -2  221.78    5.80
  -2   3  -2  214.88    5.70
  -2   3  -2  215.68    7.90
   2  -3   2  212.68    7.90
   2  -3   2  217.48    6.90
   2  -3   2  213.38    6.30
   2  -3   2  215.78    9.10
   2  -3   2  212.68    6.60
  -3   3  -2   57.29    3.50
  -3   3  -2   60.09    3.60
  -3   3  -2   73.89    5.50
  -3   3  -2   75.69    5.80
   3  -3   2   61.99    5.20
   3  -3   2   79.79    6.30
   3  -3   2   82.89    5.50
   3  -3   2   68.79    4.80
  -4   3  -2  757.52   19.10
  -4   3  -2  790.32   19.50
  -4   3  -2  765.22   16.70
  -4   3  -2  762.82   16.80
  -4   3  -2  762.72   19.70
   4  -3   2  772.12   20.00
   4  -3   2  790.02   19.10
   4  -3   2  742.23   18.90
   4  -3   2  790.12   20.80
   4  -3   2  771.82   19.80
  -5   3  -2 1994.70   43.10
  -5   3  -2 2003.10   41.10
  -5   3  -2 2027.70   44.70
  -5   3  -2 2097.79   42.50
  -5   3  -2 2075.09   44.10
   5  -3   2 2036.40   44.10
   5  -3   2 2016.20   45.80
   5  -3   2 2098.79   45.00
   5  -3   2 2004.80   44.80
   5  -3   2 1999.70   43.00
  -6   3  -2    8.10    3.80
  -6   3  -2   11.30    4.30
  -6   3  -2    7.20    2.70
  -6   3  -2   12.30    4.30
  -6   3  -2   12.00    3.10
   6  -3   2    7.90    3.60
   6  -3   2    7.00    2.00
   6  -3   2   12.00    4.30
   6  -3   2   10.10    4.90
   6  -3   2   14.90    4.30
   6  -3   2   11.00    4.50
   6  -3   2    7.20    4.90
  -7   3  -2  296.57   15.20
  -7   3  -2  275.47   10.10
  -7   3  -2  286.97   10.90
  -7   3  -2  271.87   10.20
   7  -3   2  272.07   10.80
   7  -3   2  267.87   12.40
   7  -3   2  284.17   13.70
   7  -3   2  284.77   13.90
   7  -3   2  277.77   13.20
   7  -3   2  279.37   14.10
   7  -3   2  280.17    8.20
  -8   3  -2  326.57   14.40
  -8   3  -2  319.47   11.90
  -8   3  -2  318.57   11.90
  -8   3  -2  315.97   16.80
   8  -3   2  339.07   16.80
   8  -3   2  307.77   12.10
   8  -3   2  331.07    9.40
   8  -3   2  320.57   15.40
   8  -3   2  318.87   16.00
  -9   3  -2    3.40    4.10
  -9   3  -2    1.60    3.80
  -9   3  -2    1.10    3.40
   9  -3   2    2.70    2.30
   9  -3   2    3.00    6.50
   9  -3   2    1.80    6.90
   9  -3   2   -3.50    4.00
   9  -3   2   10.40    7.10
 -10   3  -2   77.09    7.80
 -10   3  -2   79.99    8.00
 -10   3  -2   92.49    7.60
  10  -3   2   69.99   10.50
  10  -3   2   70.19   10.80
  10  -3   2   67.69   11.10
 -11   3  -2    5.10    4.60
 -11   3  -2    2.20    4.10
  11  -3   2    8.70    8.10
  11  -3   2    1.70    7.50
  11  -3   2   -4.90    6.80
  10   2  -2    9.60    8.10
  10   2  -2    8.30    7.40
  10   2  -2    3.60    7.10
  10   2  -2    8.10    4.20
 -10  -2   2    9.30    5.20
 -10  -2   2    9.10    5.10
   9   2  -2  207.08   15.40
   9   2  -2  244.48   15.30
   9   2  -2  237.08   15.40
   9   2  -2  212.18   11.80
  -9  -2   2  216.68   13.40
  -9  -2   2  204.08   12.30
   8   2  -2  128.09   15.90
   8   2  -2  117.89   11.50
   8   2  -2  130.49    9.10
  -8  -2   2  128.39   10.00
  -8  -2   2  123.59   10.20
  -8  -2   2  129.49   11.00
   7   2  -2  636.14   22.20
   7   2  -2  636.74   19.30
   7   2  -2  633.44   21.20
   7   2  -2  626.64   20.20
   7   2  -2  638.64   20.60
  -7  -2   2  643.84   20.10
  -7  -2   2  670.53   20.40
  -7  -2   2  630.64   20.70
  -7  -2   2  695.73   31.50
   6   2  -2    0.80    4.10
   6   2  -2    5.70    4.30
   6   2  -2    7.60    3.10
   6   2  -2    6.00    5.00
   6   2  -2    5.20    3.90
   6   2  -2    3.30    3.10
  -6  -2   2    4.40    3.40
  -6  -2   2    3.80    4.10
  -6  -2   2    3.80    3.40
   5   2  -2  364.36   12.10
   5   2  -2  340.37   13.40
   5   2  -2  332.97   11.90
   5   2  -2  319.77   12.50
   5   2  -2  332.37   12.20
   5   2  -2  326.87   11.90
  -5  -2   2  356.66   13.20
  -5  -2   2  363.56   12.60
  -5  -2   2  348.87   12.30
  -5  -2   2  340.27   12.30
   4   2  -2    6.20    3.50
   4   2  -2    8.60    3.60
   4   2  -2    7.00    2.90
   4   2  -2   10.30    4.20
   4   2  -2   11.70    3.20
  -4  -2   2    8.40    3.10
  -4  -2   2    8.00    3.60
  -4  -2   2   10.10    2.10
  -4  -2   2   10.30    3.80
  -4  -2   2    9.00    3.40
  -4  -2   2   10.20    2.30
  -4  -2   2    9.50    3.50
   3   2  -2 1735.83   36.90
   3   2  -2 1697.03   36.40
   3   2  -2 1752.22   36.70
   3   2  -2 1753.42   37.50
   3   2  -2 1751.12   36.80
  -3  -2   2 1727.13   36.50
  -3  -2   2 1714.43   36.90
  -3  -2   2 1788.12   37.00
  -3  -2   2 1780.22   36.60
  -3  -2   2 1703.23   34.50
  -3  -2   2 1737.23   34.80
   2   2  -2  111.69    5.20
   2   2  -2  108.69    5.90
   2   2  -2   95.29    5.20
   2   2  -2  105.69    5.70
  -2  -2   2  100.69    4.40
  -2  -2   2  104.39    5.20
  -2  -2   2  110.59    5.80
  -2  -2   2  105.69    5.00
  -2  -2   2  107.99    5.70
  -2  -2   2  109.79    4.80
  -2  -2   2  105.69    5.70
   1   2  -2  640.64   14.40
   1   2  -2  641.74   14.80
   1   2  -2  659.83   14.90
   1   2  -2  617.44   13.40
   1   2  -2  627.24   13.20
   1   2  -2  640.54   14.30
   1   2  -2  611.14   14.00
  -1  -2   2  648.04   14.30
  -1  -2   2  623.14   14.00
  -1  -2   2  623.64   14.20
  -1  -2   2  623.14   14.60
  -1  -2   2  666.23   14.80
   0   2  -2  327.27    8.60
   0   2  -2  330.17    7.60
   0   2  -2  323.97    9.10
   0   2  -2  351.26    8.50
   0  -2   2  341.67    7.70
   0  -2   2  343.97    8.50
   0  -2   2  330.57    8.50
   0  -2   2  342.37    8.60
   0  -2   2  323.47    8.90
   1  -2   2   54.99    3.10
   1  -2   2   50.89    3.10
  -4   2  -2 1313.27   28.90
  -4   2  -2 1356.46   29.50
  -4   2  -2 1349.27   30.00
  -4   2  -2 1303.67   27.40
  -4   2  -2 1301.97   27.40
   4  -2   2 1267.47   26.60
   4  -2   2 1336.87   29.40
   4  -2   2 1360.26   31.00
   4  -2   2 1344.57   30.10
   4  -2   2 1281.47   28.70
   4  -2   2 1315.77   30.10
   4  -2   2 1321.57   26.80
  -5   2  -2   43.60    4.60
  -5   2  -2   40.80    5.30
  -5   2  -2   47.40    6.00
  -5   2  -2   44.60    5.90
  -5   2  -2   45.80    4.70
   5  -2   2   45.30    6.00
   5  -2   2   45.80    6.20
   5  -2   2   45.70    3.80
   5  -2   2   54.39    6.80
   5  -2   2   43.50    5.20
   5  -2   2   49.50    3.90
   5  -2   2   58.59    6.40
  -6   2  -2  833.62   22.30
  -6   2  -2  811.22   20.10
  -6   2  -2  800.32   19.70
  -6   2  -2  791.42   22.50
  -6   2  -2  809.72   19.70
   6  -2   2  809.02   22.90
   6  -2   2  772.22   18.30
   6  -2   2  835.12   22.50
   6  -2   2  817.62   21.70
   6  -2   2  803.32   18.50
   6  -2   2  834.92   22.90
   6  -2   2  811.62   23.80
  -7   2  -2    1.80    3.50
  -7   2  -2   10.80    5.30
  -7   2  -2   -3.60    3.00
  -7   2  -2   -0.50    3.00
  -7   2  -2   -3.80    3.50
   7  -2   2    6.20    5.00
   7  -2   2    1.90    4.70
   7  -2   2    4.10    4.90
   7  -2   2   -4.20    4.20
   7  -2   2    5.10    2.60
   7  -2   2   -0.70    3.60
  -8   2  -2  350.96   12.90
  -8   2  -2  332.27   16.40
  -8   2  -2  331.97   12.00
  -8   2  -2  350.16   12.80
   8  -2   2  353.16   10.90
   8  -2   2  329.57   12.10
   8  -2   2  331.37   15.90
   8  -2   2  353.46   15.90
   8  -2   2  377.36   17.20
  -9   2  -2  248.58   10.70
  -9   2  -2  253.17   11.60
  -9   2  -2  257.27   16.60
   9  -2   2  267.57   15.90
   9  -2   2  270.67   16.20
   9  -2   2  227.48   10.30
   9  -2   2  250.87    9.50
   9  -2   2  280.67   20.50
 -10   2  -2   10.30    3.70
 -10   2  -2    9.20    4.10
 -10   2  -2    6.20    4.70
  10  -2   2   15.10    7.80
  10  -2   2    5.90    7.10
  10  -2   2    9.40    3.10
  10  -2   2    8.60    7.40
 -11   2  -2   35.00    6.60
 -11   2  -2   34.40    6.10
  11  -2   2   33.80    9.40
  11  -2   2   47.90   10.10
  11  -2   2   44.20   10.40
  11   1  -2   -6.30    7.50
  11   1  -2   -4.40   10.30
  11   1  -2   -5.20    7.20
  10   1  -2   23.80    8.10
  10   1  -2    5.30    7.70
  10   1  -2   12.60    4.80
  10   1  -2   20.00    8.20
 -10  -1   2    9.20    4.90
 -10  -1   2   25.20    6.60
   9   1  -2   -3.10    6.60
   9   1  -2   -0.60    6.30
   9   1  -2    1.00    3.50
   9   1  -2   -5.20    5.50
  -9  -1   2    1.40    4.00
   8   1  -2  111.79   18.90
   8   1  -2   92.79   11.00
   8   1  -2  108.19    8.20
  -8  -1   2  105.89    9.40
  -8  -1   2   91.49    9.50
  -8  -1   2  101.49   10.80
   7   1  -2  963.20   27.60
   7   1  -2  958.70   26.50
   7   1  -2  999.90   25.00
   7   1  -2  925.31   24.70
   7   1  -2  952.30   27.00
   7   1  -2  953.00   27.80
  -7  -1   2  939.91   25.50
  -7  -1   2 1018.20   26.20
  -7  -1   2  900.31   27.30
  -7  -1   2  955.80   26.90
   6   1  -2  431.16   15.70
   6   1  -2  412.06   14.50
   6   1  -2  422.16   13.70
   6   1  -2  407.26   16.10
   6   1  -2  440.86   13.90
   6   1  -2  405.06   14.90
  -6  -1   2  448.06   16.30
  -6  -1   2  411.56   14.10
  -6  -1   2  449.36   14.60
  -6  -1   2  420.76   15.20
   5   1  -2  125.69    7.80
   5   1  -2  123.59    7.20
   5   1  -2  135.79    8.30
   5   1  -2  134.29    7.30
   5   1  -2  135.49    8.10
   5   1  -2  127.59    8.80
  -5  -1   2  132.89    7.60
  -5  -1   2  136.99    8.10
  -5  -1   2  140.59    7.70
  -5  -1   2  136.09    8.50
   4   1  -2 1463.45   33.10
   4   1  -2 1424.36   32.50
   4   1  -2 1464.55   31.70
   4   1  -2 1398.46   32.10
   4   1  -2 1408.46   31.80
   4   1  -2 1443.96   31.60
  -4  -1   2 1496.45   32.00
  -4  -1   2 1427.16   32.30
  -4  -1   2 1447.56   31.90
  -4  -1   2 1449.55   32.80
   3   1  -2    8.50    2.70
   3   1  -2    5.10    3.00
   3   1  -2    6.50    2.50
   3   1  -2    6.40    2.80
   3   1  -2    4.80    3.30
   3   1  -2    3.20    2.90
  -3  -1   2    3.30    3.10
  -3  -1   2    5.60    2.50
  -3  -1   2    4.90    3.00
  -3  -1   2    5.60    2.60
   2   1  -2  132.59    5.90
   2   1  -2  144.49    6.10
   2   1  -2  131.29    5.40
   2   1  -2  137.99    5.90
   2   1  -2  134.29    5.90
  -2  -1   2  135.59    4.30
  -2  -1   2  134.79    5.90
  -2  -1   2  142.69    6.00
  -2  -1   2  140.29    6.20
  -2  -1   2  132.99    5.80
  -2  -1   2  133.59    4.10
   1   1  -2  476.05   11.20
   1   1  -2  454.25   11.10
   1   1  -2  466.65   10.50
   1   1  -2  463.05   10.40
   1   1  -2  480.25   11.40
  -1  -1   2  475.75   11.30
  -1  -1   2  469.65   10.40
  -1  -1   2  480.25   11.10
  -1  -1   2  461.15   11.10
  -1  -1   2  491.15   11.40
   0   1  -2 1314.07   27.20
   0   1  -2 1368.16   26.20
   0   1  -2 1395.86   27.30
   0   1  -2 1375.06   26.20
   0   1  -2 1388.96   27.20
   0   1  -2 1359.96   27.20
   0  -1   2 1416.66   26.30
   0  -1   2 1387.16   27.30
   0  -1   2 1341.27   26.10
   0  -1   2 1346.67   27.30
   0  -1   2 1335.27   27.10
  -1   1  -2  237.68    6.20
  -1   1  -2  244.18    7.10
  -1   1  -2  240.98    6.10
  -1   1  -2  234.08    5.30
   1  -1   2  244.38    5.40
   1  -1   2  246.98    6.20
   1  -1   2  240.58    6.00
   1  -1   2  235.48    6.00
   1  -1   2  244.48    7.10
  -3   1  -2   80.69    4.30
  -3   1  -2   77.99    5.50
  -3   1  -2   75.19    5.00
  -3   1  -2   82.89    5.10
  -3   1  -2   80.99    5.80
  -3   1  -2   81.29    4.30
   3  -1   2   90.29    5.50
   3  -1   2   82.39    6.10
   3  -1   2   81.09    5.00
   3  -1   2   88.49    5.90
   3  -1   2   79.69    4.00
  -4   1  -2   11.00    3.60
  -4   1  -2    9.20    2.60
  -4   1  -2   14.90    3.60
  -4   1  -2    6.60    3.60
  -4   1  -2    8.80    2.40
   4  -1   2    5.20    2.10
   4  -1   2   10.80    3.40
   4  -1   2   10.40    3.80
   4  -1   2   13.10    3.70
   4  -1   2   10.60    4.10
   4  -1   2    7.80    3.20
   4  -1   2    4.70    2.20
  -5   1  -2   54.59    4.90
  -5   1  -2   48.60    6.20
  -5   1  -2   46.50    4.90
  -5   1  -2   56.49    6.30
  -5   1  -2   50.69    5.20
   5  -1   2   58.19    6.80
   5  -1   2   43.50    5.20
   5  -1   2   61.59    6.30
   5  -1   2   47.80    4.20
   5  -1   2   56.09    6.20
   5  -1   2   52.99    4.60
   5  -1   2   49.70    6.20
  -6   1  -2   15.30    4.50
  -6   1  -2   14.70    3.50
  -6   1  -2    8.30    2.90
  -6   1  -2    9.90    3.60
  -6   1  -2   11.40    4.30
   6  -1   2    8.80    2.60
   6  -1   2   14.10    4.70
   6  -1   2   12.90    5.00
   6  -1   2   11.10    2.90
   6  -1   2    6.40    4.90
   6  -1   2   12.00    4.70
   6  -1   2    7.70    3.70
  -7   1  -2  265.57   10.70
  -7   1  -2  276.37   14.90
  -7   1  -2  261.57   10.10
  -7   1  -2  258.17   12.40
  -7   1  -2  275.97   10.90
   7  -1   2  251.37   13.20
   7  -1   2  264.57   10.40
   7  -1   2  270.37   13.10
   7  -1   2  261.27   12.70
   7  -1   2  296.57   14.20
   7  -1   2  272.47    9.80
   7  -1   2  273.37    9.60
  -8   1  -2    3.90    5.30
  -8   1  -2    1.60    3.50
  -8   1  -2    1.70    3.60
  -8   1  -2    3.00    3.60
   8  -1   2   -4.80    3.30
   8  -1   2    3.20    3.00
   8  -1   2    2.70    5.80
   8  -1   2    9.20    6.10
   8  -1   2    9.20    5.80
  -9   1  -2  196.68    9.00
  -9   1  -2  197.58   10.80
  -9   1  -2  213.28   11.40
   9  -1   2  222.98   14.70
   9  -1   2  201.38   15.80
   9  -1   2  208.08    9.50
   9  -1   2  211.78   14.50
   9  -1   2  194.48    9.10
 -10   1  -2   59.49    7.90
 -10   1  -2   77.39    6.50
 -10   1  -2   67.69    8.60
  10  -1   2   50.69    5.50
  10  -1   2   65.79   10.20
  10  -1   2   53.49    6.50
  10  -1   2   78.29   11.10
  10  -1   2   59.09   10.40
 -11   1  -2   10.80    5.30
 -11   1  -2   10.20    5.30
  11  -1   2   14.10    8.20
  11  -1   2    6.00    7.60
  11  -1   2   15.00    8.90
  11  -1   2    2.40    5.10
  11   0  -2   45.60   10.60
  11   0  -2   46.90   14.10
  11   0  -2   31.80   11.00
 -11   0   2   60.59   11.10
  10   0  -2    2.30    4.40
  10   0  -2    2.60    7.00
  10   0  -2   -4.60    6.30
  10   0  -2   -2.00    7.30
 -10   0   2   -2.00    5.00
 -10   0   2   -0.90    3.90
   9   0  -2  125.29    8.90
   9   0  -2  121.69   12.30
   9   0  -2  120.09   12.40
   9   0  -2  117.79   13.40
  -9   0   2   93.69   11.80
   8   0  -2  432.16   18.70
   8   0  -2  438.66   20.70
   8   0  -2  427.66   15.00
  -8   0   2  466.45   18.70
  -8   0   2  476.45   16.70
  -8   0   2  461.85   18.50
   7   0  -2   43.00    6.70
   7   0  -2   44.00    5.50
   7   0  -2   53.89    7.50
   7   0  -2   52.89    6.30
   7   0  -2   61.29    7.90
   7   0  -2   63.99    8.60
  -7   0   2   47.70    7.20
  -7   0   2   48.20    7.20
  -7   0   2   56.49    6.60
   6   0  -2   89.99    6.30
   6   0  -2   91.29    7.80
   6   0  -2   80.19    7.90
   6   0  -2   89.79    8.40
   6   0  -2   89.09    6.50
   6   0  -2   96.19    9.10
  -6   0   2   81.39    7.90
  -6   0   2   95.69    7.90
  -6   0   2   83.09    7.20
   5   0  -2  440.56   14.00
   5   0  -2  458.25   13.10
   5   0  -2  450.95   15.00
   5   0  -2  461.85   13.10
   5   0  -2  446.66   14.60
   5   0  -2  442.66   15.10
  -5   0   2  447.56   14.90
  -5   0   2  456.45   13.60
  -5   0   2  436.96   14.60
   4   0  -2   83.19    5.50
   4   0  -2   69.39    6.40
   4   0  -2   75.39    6.40
   4   0  -2   81.99    7.20
   4   0  -2   68.39    5.40
   4   0  -2   67.99    5.90
  -4   0   2   82.69    5.80
  -4   0   2   84.09    6.70
  -4   0   2   84.69    6.60
   3   0  -2 3093.89   62.49
   3   0  -2 3071.89   62.09
   3   0  -2 3180.48   62.79
   3   0  -2 3159.48   62.99
   3   0  -2 3180.08   61.59
   3   0  -2 3082.99   61.49
  -3   0   2 3134.09   62.79
  -3   0   2 2989.30   62.39
  -3   0   2 3178.18   61.79
   2   0  -2   24.70    3.40
   2   0  -2   30.20    3.90
   2   0  -2   35.80    4.20
   2   0  -2   31.00    3.90
   2   0  -2   29.00    3.60
   2   0  -2   29.70    3.60
  -2   0   2   21.60    3.30
  -2   0   2   33.60    4.20
  -2   0   2   31.50    3.90
   0   0  -2  934.11   19.00
   0   0  -2  928.51   19.30
   0   0  -2  887.71   18.80
   0   0   2 1108.79   19.80
  -1   0  -2 1469.25   29.50
  -1   0  -2 1448.36   28.80
  -1   0  -2 1503.75   29.10
  -1   0  -2 1509.05   28.50
  -1   0  -2 1448.85   29.30
   1   0   2 1489.25   29.40
   1   0   2 1441.06   29.40
   1   0   2 1496.05   29.10
   1   0   2 1475.75   28.80
   1   0   2 1426.46   28.80
  -2   0  -2 1079.79   22.10
  -2   0  -2 1061.69   23.00
  -2   0  -2 1041.10   22.60
  -2   0  -2 1079.19   22.40
   2   0   2 1074.39   22.80
   2   0   2 1085.59   22.00
   2   0   2 1081.69   23.30
   2   0   2 1070.39   22.00
   2   0   2 1098.79   23.10
   2   0   2 1089.09   22.50
  -3   0  -2   59.49    4.90
  -3   0  -2   43.10    5.00
  -3   0  -2   56.49    5.20
  -3   0  -2   54.89    4.20
  -3   0  -2   53.19    4.90
  -3   0  -2   51.59    4.60
   3   0   2   55.09    4.60
   3   0   2   57.89    5.50
   3   0   2   44.60    4.00
   3   0   2   59.09    5.50
  -4   0  -2   42.20    4.60
  -4   0  -2   52.49    4.80
  -4   0  -2   43.20    5.00
  -4   0  -2   52.69    5.70
  -4   0  -2   53.69    6.70
   4   0   2   51.29    4.40
   4   0   2   55.59    6.20
   4   0   2   48.70    5.80
   4   0   2   45.80    5.30
   4   0   2   53.29    6.00
   4   0   2   51.69    4.60
   4   0   2   59.09    5.20
  -5   0  -2  587.84   17.20
  -5   0  -2  588.14   16.90
  -5   0  -2  588.84   15.00
  -5   0  -2  585.64   16.80
  -5   0  -2  572.64   15.30
   5   0   2  573.04   17.80
   5   0   2  582.54   17.30
   5   0   2  586.74   15.10
   5   0   2  605.04   17.30
   5   0   2  595.34   15.00
   5   0   2  586.64   16.90
   5   0   2  566.94   14.80
  -6   0  -2  140.19    7.70
  -6   0  -2  132.39    7.50
  -6   0  -2  155.58    9.20
  -6   0  -2  127.29    8.80
  -6   0  -2  122.49    6.80
   6   0   2  133.19    7.00
   6   0   2  141.79    8.80
   6   0   2  122.79    7.00
   6   0   2  128.39    9.60
   6   0   2  137.59    9.40
   6   0   2  140.89    9.50
   6   0   2  128.49    6.90
  -7   0  -2  686.23   21.30
  -7   0  -2  680.03   19.10
  -7   0  -2  678.43   17.70
  -7   0  -2  690.73   19.20
   7   0   2  696.43   18.20
   7   0   2  712.83   18.30
   7   0   2  671.93   21.50
   7   0   2  681.03   22.00
   7   0   2  693.73   21.30
   7   0   2  706.23   21.70
   7   0   2  654.03   18.90
  -8   0  -2  265.27   12.00
  -8   0  -2  264.97   11.80
  -8   0  -2  249.88   10.00
   8   0   2  277.17   14.50
   8   0   2  273.07   14.70
   8   0   2  257.87   10.80
   8   0   2  255.37    9.90
   8   0   2  264.97   14.60
  -9   0  -2    5.50    4.40
  -9   0  -2    2.20    3.50
  -9   0  -2    1.70    4.50
   9   0   2   -3.40    6.50
   9   0   2    2.20    3.50
   9   0   2   -2.40    3.40
   9   0   2   11.70    7.00
   9   0   2   -2.30    6.10
 -10   0  -2  109.29    6.60
 -10   0  -2   88.99    9.40
 -10   0  -2  105.69    9.80
  10   0   2   87.49    8.00
  10   0   2  106.69   12.90
  10   0   2  115.29   13.10
  10   0   2  101.69   13.00
 -11   0  -2    1.40    3.90
 -11   0  -2    2.50    5.20
  11   0   2   -4.40    7.00
  11   0   2   -0.10    4.00
  11   0   2  -11.90    6.80
  11   0   2   -1.60    6.40
  11  -1  -2   12.20    8.70
  11  -1  -2   40.60   15.30
  11  -1  -2   28.60    9.70
 -11   1   2   29.50    7.10
  10  -1  -2  282.37   17.30
  10  -1  -2  287.47   18.10
  10  -1  -2  258.17   17.90
  10  -1  -2  270.37   12.30
 -10   1   2  267.27   13.50
 -10   1   2  313.47   14.80
   9  -1  -2  151.68   12.90
   9  -1  -2  164.68    9.40
   9  -1  -2  152.78   14.00
   9  -1  -2  150.98   13.40
  -9   1   2  150.88   10.10
   8  -1  -2  178.28    9.20
   8  -1  -2  177.38   13.90
   8  -1  -2  202.08   13.40
  -8   1   2  160.78   10.20
  -8   1   2  167.78   10.10
  -8   1   2  178.38   13.10
   7  -1  -2   11.90    4.90
   7  -1  -2    5.20    4.30
   7  -1  -2   -1.60    2.60
   7  -1  -2    5.00    5.20
   7  -1  -2    6.50    3.00
   7  -1  -2   19.40    5.70
  -7   1   2    6.60    3.60
  -7   1   2    3.60    3.50
  -7   1   2    2.80    4.70
  -7   1   2    2.60    4.90
   6  -1  -2   44.10    6.40
   6  -1  -2   43.30    5.10
   6  -1  -2   53.69    7.00
   6  -1  -2   38.30    6.30
   6  -1  -2   37.90    5.70
   6  -1  -2   52.49    5.40
  -6   1   2   41.20    6.30
  -6   1   2   49.90    6.00
  -6   1   2   37.10    6.00
  -6   1   2   34.50    4.60
   5  -1  -2   18.90    4.30
   5  -1  -2   17.70    3.40
   5  -1  -2   19.90    4.60
   5  -1  -2   20.20    3.40
   5  -1  -2   18.50    4.30
   5  -1  -2   16.90    4.60
  -5   1   2   12.70    4.40
  -5   1   2   13.10    4.10
  -5   1   2   14.00    3.00
  -5   1   2   17.60    3.30
   4  -1  -2  113.49    6.90
   4  -1  -2  115.99    7.30
   4  -1  -2  116.89    5.60
   4  -1  -2  121.49    7.70
   4  -1  -2  116.59    5.90
   4  -1  -2  123.39    7.70
  -4   1   2  113.19    6.10
  -4   1   2  121.79    6.20
  -4   1   2  113.29    7.30
  -4   1   2  134.29    7.70
   3  -1  -2  182.58    8.00
   3  -1  -2  177.68    6.40
   3  -1  -2  172.48    6.20
   3  -1  -2  183.68    7.90
   3  -1  -2  176.88    7.40
   3  -1  -2  160.18    7.50
  -3   1   2  172.18    6.50
  -3   1   2  180.98    7.80
  -3   1   2  180.18    7.70
  -3   1   2  187.18    6.70
   2  -1  -2   28.80    3.30
   2  -1  -2   32.50    3.60
   2  -1  -2   32.40    3.50
   2  -1  -2   21.90    3.40
   2  -1  -2   31.00    4.30
  -2   1   2   30.50    3.60
  -2   1   2   32.00    3.50
  -2   1   2   24.60    4.00
  -2   1   2   34.10    4.40
   1  -1  -2  741.83   16.80
   1  -1  -2  785.92   16.80
   1  -1  -2  801.02   16.20
   1  -1  -2  765.92   16.70
   1  -1  -2  794.42   16.90
   1  -1  -2  773.92   16.20
   1  -1  -2  793.52   15.60
  -1   1   2  777.02   17.00
  -1   1   2  786.72   16.20
  -1   1   2  771.92   16.70
  -1   1   2  799.52   15.70
   0  -1  -2  972.90   20.40
   0  -1  -2 1075.09   20.50
   0   1   2 1001.70   20.40
   0   1   2 1001.70   21.90
   0   1   2  998.20   20.50
   0   1   2 1030.30   20.50
  -2  -1  -2 1019.60   21.60
  -2  -1  -2  989.80   21.60
  -2  -1  -2 1009.30   21.40
  -2  -1  -2  984.70   21.30
  -2  -1  -2  967.00   20.90
  -2  -1  -2  977.60   21.00
   2   1   2 1008.10   22.10
   2   1   2  991.80   21.60
   2   1   2 1045.90   21.60
   2   1   2  985.10   21.60
   2   1   2  994.10   21.20
   2   1   2  975.60   20.90
  -3  -1  -2   13.20    3.30
  -3  -1  -2   11.50    2.80
  -3  -1  -2    9.20    3.00
  -3  -1  -2   11.80    3.30
  -3  -1  -2   10.50    2.50
  -3  -1  -2   13.20    3.30
   3   1   2   15.00    3.40
   3   1   2   17.80    3.10
   3   1   2   10.90    3.30
   3   1   2   14.40    3.50
   3   1   2   11.70    2.50
  -4  -1  -2  571.74   14.50
  -4  -1  -2  571.54   15.80
  -4  -1  -2  548.65   15.70
  -4  -1  -2  579.44   14.80
   4   1   2  578.84   14.60
   4   1   2  593.64   14.70
   4   1   2  566.64   15.70
   4   1   2  584.84   14.40
   4   1   2  577.44   16.50
   4   1   2  591.64   16.10
   4   1   2  567.64   15.90
  -5  -1  -2   18.80    3.50
  -5  -1  -2   17.20    4.10
  -5  -1  -2   15.70    4.20
  -5  -1  -2   23.00    3.70
   5   1   2   20.90    3.50
   5   1   2   18.20    5.40
   5   1   2   17.80    4.20
   5   1   2   21.10    4.80
   5   1   2   18.90    3.20
   5   1   2   22.00    3.60
  -6  -1  -2  449.76   15.20
  -6  -1  -2  446.16   13.90
  -6  -1  -2  426.06   15.20
  -6  -1  -2  444.96   12.90
   6   1   2  443.76   13.30
   6   1   2  437.76   15.00
   6   1   2  449.26   15.60
   6   1   2  427.46   12.70
   6   1   2  448.46   15.70
   6   1   2  442.36   15.70
   6   1   2  446.36   13.40
  -7  -1  -2   27.10    6.00
  -7  -1  -2   19.80    4.40
  -7  -1  -2   27.40    4.40
  -7  -1  -2   37.60    6.30
   7   1   2   19.70    9.20
   7   1   2   30.60    4.50
   7   1   2   27.00    4.20
   7   1   2   21.10    6.00
   7   1   2   30.30    6.60
   7   1   2   27.40    6.20
   7   1   2   29.80    4.30
  -8  -1  -2  193.08   10.90
  -8  -1  -2  191.78    8.90
   8   1   2  192.28    9.10
   8   1   2  184.98   12.70
   8   1   2  189.28   10.00
   8   1   2  193.78   12.90
   8   1   2  200.48   13.20
  -9  -1  -2  327.57   14.70
  -9  -1  -2  306.67   10.90
   9   1   2  307.77   16.40
   9   1   2  305.87   16.80
   9   1   2  285.47   10.70
   9   1   2  311.97   21.20
   9   1   2  314.87   12.80
 -10  -1  -2   12.50    5.40
 -10  -1  -2   16.70    3.60
 -10  -1  -2    8.00    4.40
  10   1   2   16.00    8.00
  10   1   2   20.70    7.70
  10   1   2    7.70    4.40
  10   1   2   17.40    4.60
  10   1   2   13.70    7.20
 -11  -1  -2   58.49    8.00
 -11  -1  -2   33.60    7.20
  11   1   2   57.49   10.80
  11   1   2   43.40    6.60
  11   1   2   47.20   10.70
  11   1   2   59.99   11.00
  11  -2  -2  365.96   21.30
  11  -2  -2  325.27   20.80
  11  -2  -2  372.46   21.10
  10  -2  -2  179.78    9.30
  10  -2  -2  211.28   16.60
  10  -2  -2  243.58   17.10
  10  -2  -2  183.18   15.30
 -10   2   2  198.18   11.70
 -10   2   2  199.48   12.20
   9  -2  -2   30.50    8.30
   9  -2  -2   32.90    8.40
   9  -2  -2   30.40    4.70
   9  -2  -2   32.30    8.60
  -9   2   2   31.90    5.30
   8  -2  -2   75.49   11.70
   8  -2  -2   82.69   13.40
   8  -2  -2   64.59    6.30
  -8   2   2   50.59    6.70
  -8   2   2   67.19    7.40
  -8   2   2   56.59    9.80
   7  -2  -2   45.40    4.80
   7  -2  -2   28.90    5.60
   7  -2  -2   39.80    7.30
   7  -2  -2   41.10    6.80
   7  -2  -2   31.30    4.10
   7  -2  -2   51.69    7.50
  -7   2   2   52.89    5.70
  -7   2   2   37.10    5.10
  -7   2   2   33.80    6.50
  -7   2   2   51.49    7.70
   6  -2  -2  324.37   13.60
   6  -2  -2  318.27   10.10
   6  -2  -2  318.97   10.30
   6  -2  -2  310.27   13.60
   6  -2  -2  298.87   12.80
   6  -2  -2  313.77   13.60
  -6   2   2  314.77   13.40
  -6   2   2  322.37   11.10
  -6   2   2  311.97   13.20
  -6   2   2  311.37   11.20
   5  -2  -2   23.00    4.90
   5  -2  -2   20.30    2.90
   5  -2  -2   18.10    3.00
   5  -2  -2   14.60    4.50
   5  -2  -2   26.40    4.70
   5  -2  -2   20.00    4.70
  -5   2   2   18.90    4.60
  -5   2   2   25.20    3.50
  -5   2   2   17.20    3.30
  -5   2   2   18.30    4.50
   4  -2  -2  570.84   13.50
   4  -2  -2  551.34   15.70
   4  -2  -2  584.24   16.60
   4  -2  -2  547.55   12.30
   4  -2  -2  573.04   13.60
   4  -2  -2  584.54   16.60
   4  -2  -2  547.25   12.20
   4  -2  -2  561.94   16.10
  -4   2   2  578.44   14.20
  -4   2   2  569.44   16.30
  -4   2   2  555.04   16.10
  -4   2   2  541.75   13.90
   3  -2  -2  334.17   11.60
   3  -2  -2  332.77   10.80
   3  -2  -2  320.57    8.10
   3  -2  -2  361.16   11.20
   3  -2  -2  325.87    8.70
   3  -2  -2  334.17    8.00
  -3   2   2  334.27    9.00
  -3   2   2  328.77    9.00
  -3   2   2  359.66   12.70
  -3   2   2  345.37   11.00
   2  -2  -2  202.38    5.80
   2  -2  -2  212.48    7.70
   2  -2  -2  200.28    7.30
   2  -2  -2  208.78    7.40
   2  -2  -2  220.68    5.80
   2  -2  -2  199.08    5.60
   2  -2  -2  208.08    5.90
   2  -2  -2  202.48    7.40
  -2   2   2  207.08    7.50
  -2   2   2  205.38    8.70
  -2   2   2  199.68    6.00
  -2   2   2  201.58    5.90
   1  -2  -2 1069.19   20.20
   1  -2  -2 1021.30   20.10
   1  -2  -2  979.00   21.30
   1  -2  -2  971.90   21.30
   1  -2  -2 1033.60   20.80
   1  -2  -2  993.20   21.30
  -1   2   2  996.20   21.40
  -1   2   2 1012.60   21.40
  -1   2   2 1025.50   20.80
  -1   2   2 1026.30   20.30
  -1   2   2  975.00   20.20
  -1   2   2 1017.50   21.40
   0  -2  -2  103.59    3.70
   0  -2  -2   92.39    4.10
   0  -2  -2   90.79    4.10
   0  -2  -2   94.39    4.30
   0  -2  -2  103.79    4.40
   0  -2  -2   99.79    3.70
   0   2   2   96.39    4.00
   0   2   2   95.39    4.30
   0   2   2  101.79    4.30
   0   2   2  110.29    4.50
   0   2   2  103.89    3.70
  -2  -2  -2 4061.79   79.19
  -2  -2  -2 4138.19   79.09
  -2  -2  -2 4079.29   79.29
  -2  -2  -2 4187.48   79.59
   2   2   2 4041.50   79.09
   2   2   2 4023.20   79.19
   2   2   2 4096.59   79.19
   2   2   2 4136.99   79.59
   2   2   2 4179.78   79.19
   2   2   2 4026.90   79.49
  -3  -2  -2  377.26   11.30
  -3  -2  -2  365.46   11.10
  -3  -2  -2  379.26   11.00
  -3  -2  -2  375.66   10.70
  -3  -2  -2  388.06   11.10
  -3  -2  -2  384.86   10.70
   3   2   2  395.86   10.90
   3   2   2  386.96   10.50
   3   2   2  383.86   11.50
   3   2   2  395.26   11.60
  -4  -2  -2  496.25   14.40
  -4  -2  -2  489.85   14.30
  -4  -2  -2  488.15   13.60
  -4  -2  -2  494.55   13.50
   4   2   2  522.45   14.80
   4   2   2  466.15   14.10
   4   2   2  483.65   12.90
   4   2   2  488.05   14.40
   4   2   2  486.05   13.90
   4   2   2  479.45   13.40
  -5  -2  -2   11.10    3.80
  -5  -2  -2    5.50    3.70
  -5  -2  -2    6.50    3.00
  -5  -2  -2   10.70    3.60
  -5  -2  -2    6.40    3.00
   5   2   2    6.90    3.80
   5   2   2    6.20    3.00
   5   2   2    7.70    4.30
   5   2   2    9.80    4.40
   5   2   2   11.00    4.40
   5   2   2    4.30    2.80
   5   2   2    3.90    2.90
  -6  -2  -2 1521.45   34.20
  -6  -2  -2 1483.95   35.50
  -6  -2  -2 1469.75   35.20
  -6  -2  -2 1443.86   33.90
  -6  -2  -2 1512.45   32.50
   6   2   2 1501.25   35.70
   6   2   2 1481.05   33.60
   6   2   2 1502.55   35.80
   6   2   2 1440.46   34.50
   6   2   2 1428.76   33.40
   6   2   2 1489.75   32.40
   6   2   2 1503.95   35.70
  -7  -2  -2  655.43   19.20
  -7  -2  -2  636.14   17.10
  -7  -2  -2  655.33   20.60
  -7  -2  -2  631.24   19.10
  -7  -2  -2  652.73   20.70
   7   2   2  640.54   18.60
   7   2   2  674.63   21.50
   7   2   2  633.94   20.70
   7   2   2  651.93   18.50
   7   2   2  676.93   21.50
   7   2   2  623.94   20.20
   7   2   2  610.54   20.10
  -8  -2  -2  371.26   15.10
  -8  -2  -2  383.66   12.50
  -8  -2  -2  355.96   14.60
   8   2   2  363.86   15.60
   8   2   2  358.16   11.90
   8   2   2  395.26   17.30
   8   2   2  360.06   13.90
   8   2   2  378.16   16.80
   8   2   2  370.46   16.50
  -9  -2  -2  133.89   10.20
  -9  -2  -2  142.09    7.70
   9   2   2  142.29   13.00
   9   2   2  148.69   13.50
   9   2   2  143.69    9.60
   9   2   2  121.59    7.40
   9   2   2  125.99   16.50
 -10  -2  -2   -3.00    4.10
 -10  -2  -2    7.00    5.30
 -10  -2  -2   12.80    3.30
  10   2   2   -3.90    5.70
  10   2   2    5.20    7.50
  10   2   2    1.30    3.50
  10   2   2    2.60    7.20
  10   2   2    4.60    4.10
 -11  -2  -2    4.10    5.30
 -11  -2  -2   -1.30    3.80
  11   2   2   -0.30    7.00
  11   2   2  -14.30    6.70
  11   2   2   -2.40    4.50
  11   2   2   -4.50    7.80
  10  -3  -2   52.19    9.30
  10  -3  -2   34.60    4.20
  10  -3  -2   50.09   10.30
  10  -3  -2   43.30    9.40
 -10   3   2   46.70    7.20
 -10   3   2   40.70    6.30
   9  -3  -2   37.40    8.70
   9  -3  -2   38.10    9.00
   9  -3  -2   32.20    4.00
   9  -3  -2   34.40    8.20
  -9   3   2   30.20    5.60
  -9   3   2   23.80    5.20
   8  -3  -2  253.57    9.40
   8  -3  -2  269.37   18.10
   8  -3  -2  260.07   16.60
  -8   3   2  262.57   13.40
  -8   3   2  284.67   16.20
  -8   3   2  287.47   20.00
   7  -3  -2   29.00    3.50
   7  -3  -2   30.80    6.50
   7  -3  -2   30.40    6.80
   7  -3  -2   29.60    3.70
  -7   3   2   24.40    4.20
  -7   3   2   30.20    6.20
  -7   3   2   36.30    7.00
  -7   3   2   39.80    4.90
   6  -3  -2  294.17   14.90
   6  -3  -2  296.57   10.10
   6  -3  -2  307.17   14.90
   6  -3  -2  299.07   13.40
   6  -3  -2  294.67   13.10
   6  -3  -2  276.97   10.60
   6  -3  -2  290.97    8.20
   6  -3  -2  291.27    8.30
  -6   3   2  269.87   14.30
  -6   3   2  288.37   10.10
  -6   3   2  268.77   12.80
  -6   3   2  288.77   10.20
   5  -3  -2   58.69    7.20
   5  -3  -2   66.99    7.30
   5  -3  -2   67.19    6.80
   5  -3  -2   59.89    4.20
   5  -3  -2   61.59    4.10
   5  -3  -2   67.99    4.30
   5  -3  -2   67.79    4.20
   5  -3  -2   60.09    6.70
  -5   3   2   62.89    6.70
  -5   3   2   64.29    5.10
  -5   3   2   60.79    6.80
  -5   3   2   63.49    5.10
   4  -3  -2 1046.40   25.70
   4  -3  -2 1114.99   22.50
   4  -3  -2 1102.39   22.50
   4  -3  -2 1159.98   29.00
   4  -3  -2 1081.89   25.80
   4  -3  -2 1029.50   25.90
   4  -3  -2 1067.99   23.10
   4  -3  -2 1084.69   22.80
  -4   3   2 1080.19   33.30
  -4   3   2 1081.69   23.30
   3  -3  -2   98.79    6.50
   3  -3  -2   98.89    4.60
   3  -3  -2  103.49    4.90
   3  -3  -2  104.09    4.00
   3  -3  -2   94.49    6.60
   3  -3  -2   97.09    6.10
   3  -3  -2  105.09    4.40
   3  -3  -2   94.89    6.00
  -3   3   2  107.69    4.50
  -3   3   2  102.59    4.50
  -3   3   2   99.69    6.40
  -3   3   2  100.19    6.60
   2  -3  -2   94.79    3.20
   2  -3  -2   97.69    4.80
   2  -3  -2   88.49    5.70
   2  -3  -2   83.99    5.20
   2  -3  -2   96.19    5.70
   2  -3  -2   89.99    5.50
   2  -3  -2   94.69    4.50
  -2   3   2   98.09    5.60
  -2   3   2   86.89    3.70
  -2   3   2   88.19    5.60
  -2   3   2   94.89    5.60
  -2   3   2   96.09    3.70
   1  -3  -2 1971.00   36.80
   1  -3  -2 1806.62   36.70
   1  -3  -2 1906.41   38.50
   1  -3  -2 1932.21   38.70
   1  -3  -2 1881.41   38.30
   1  -3  -2 1954.10   38.60
  -1   3   2 1885.51   38.30
  -1   3   2 1915.81   38.70
  -1   3   2 1892.61   38.50
  -1   3   2 1921.61   37.00
  -1   3   2 1926.01   37.00
  -1   3   2 1979.90   38.70
   0  -3  -2 1362.16   28.10
   0  -3  -2 1346.17   26.80
   0  -3  -2 1307.77   27.50
   0  -3  -2 1310.57   26.80
   0  -3  -2 1338.67   27.70
   0  -3  -2 1375.26   26.80
   0   3   2 1316.57   27.70
   0   3   2 1331.97   27.40
   0   3   2 1334.77   26.80
   0   3   2 1345.67   28.10
   0   3   2 1385.56   27.60
   0   3   2 1387.76   26.90
  -1  -3  -2  773.02   17.10
  -1  -3  -2  796.82   17.10
  -1  -3  -2  772.92   17.70
  -1  -3  -2  726.93   16.70
  -1  -3  -2  775.82   16.00
  -1  -3  -2  763.32   17.40
   1   3   2  795.82   17.00
   1   3   2  759.12   17.60
   1   3   2  765.42   17.10
   1   3   2  774.52   16.90
   1   3   2  745.93   17.30
   1   3   2  774.72   16.10
  -2  -3  -2  322.57    9.80
  -2  -3  -2  333.37    9.90
  -2  -3  -2  335.97    8.70
  -2  -3  -2  335.67    9.60
  -2  -3  -2  326.97    9.50
  -2  -3  -2  345.87    9.80
   2   3   2  321.67    9.70
   2   3   2  325.67    8.80
   2   3   2  330.47    9.60
   2   3   2  315.37    9.40
   2   3   2  331.87    9.80
  -3  -3  -2  469.25   13.30
  -3  -3  -2  467.75   12.70
  -3  -3  -2  454.05   12.80
  -3  -3  -2  456.95   12.60
   3   3   2  447.86   12.30
   3   3   2  461.45   12.30
   3   3   2  477.35   12.70
   3   3   2  452.25   11.90
   3   3   2  454.25   13.20
   3   3   2  443.66   12.40
   3   3   2  460.35   13.00
  -4  -3  -2  204.58    8.70
  -4  -3  -2  205.18    9.10
  -4  -3  -2  210.08    8.60
  -4  -3  -2  184.68    8.10
  -4  -3  -2  204.38    8.90
   4   3   2  205.48    8.60
   4   3   2  189.78    7.80
   4   3   2  199.68    8.40
   4   3   2  209.08    9.50
   4   3   2  200.78    9.30
   4   3   2  190.78    8.10
   4   3   2  196.38    8.00
  -5  -3  -2  987.50   23.00
  -5  -3  -2  970.60   25.00
  -5  -3  -2  979.20   24.00
  -5  -3  -2  966.10   23.90
  -5  -3  -2  968.40   24.60
   5   3   2  974.50   24.90
   5   3   2  955.20   24.30
   5   3   2  986.30   23.80
   5   3   2  992.80   25.20
   5   3   2  968.90   22.80
   5   3   2  964.90   23.70
   5   3   2  982.20   23.70
  -6  -3  -2  441.06   14.80
  -6  -3  -2  463.15   13.70
  -6  -3  -2  453.15   16.00
  -6  -3  -2  440.36   14.80
  -6  -3  -2  453.95   15.30
   6   3   2  448.56   13.40
   6   3   2  440.96   14.40
   6   3   2  454.55   15.50
   6   3   2  443.66   14.90
   6   3   2  452.95   16.30
   6   3   2  442.76   15.90
   6   3   2  438.16   14.30
  -7  -3  -2    7.40    5.00
  -7  -3  -2    7.90    4.00
  -7  -3  -2    2.90    4.30
  -7  -3  -2    2.90    4.20
  -7  -3  -2   15.70    4.60
   7   3   2    5.60    4.80
   7   3   2    6.20    3.30
   7   3   2    6.60    5.50
   7   3   2    5.20    4.00
   7   3   2    5.90    5.00
   7   3   2    3.20    5.00
   7   3   2    6.40    4.10
  -8  -3  -2  253.07   10.50
  -8  -3  -2  251.97   12.60
  -8  -3  -2  254.37   13.00
   8   3   2  248.98   14.10
   8   3   2  258.17   13.40
   8   3   2  230.58    9.80
   8   3   2  232.98   12.90
   8   3   2  269.97   14.30
   8   3   2  244.38   14.70
  -9  -3  -2   19.20    5.20
  -9  -3  -2   38.80    7.40
  -9  -3  -2   32.10    4.80
   9   3   2   38.30    8.70
   9   3   2   30.10    8.00
   9   3   2   29.60    4.70
   9   3   2   16.80    7.40
   9   3   2   25.20    5.20
 -10  -3  -2   61.99    7.40
 -10  -3  -2   68.39    8.70
  10   3   2   63.49   10.20
  10   3   2   58.99   10.40
  10   3   2   57.59    7.30
  10   3   2   45.60    5.70
  10   3   2   67.29   10.80
 -11  -3  -2   28.80    7.20
  11   3   2   23.30    9.30
  11   3   2   23.00    8.50
  11   3   2   19.60    9.60
  11   3   2   34.30    6.40
  10  -4  -2   19.10    8.50
  10  -4  -2   14.20    8.20
  10  -4  -2    3.70    7.00
 -10   4   2   18.60    4.90
 -10   4   2   14.20    4.60
   9  -4  -2   24.00    7.80
   9  -4  -2   30.10    8.00
   9  -4  -2   33.60    8.50
  -9   4   2   23.10    4.70
  -9   4   2   34.30    5.60
   8  -4  -2    5.40    6.00
   8  -4  -2   -0.30    7.20
   8  -4  -2   -1.20    5.50
  -8   4   2    2.90    3.70
   7  -4  -2  346.87   15.70
   7  -4  -2  336.47   11.60
   7  -4  -2  353.86   16.00
   7  -4  -2  334.87   10.00
  -7   4   2  328.67   11.60
  -7   4   2  352.06   11.90
  -7   4   2  344.47   15.60
   6  -4  -2   19.80    5.60
   6  -4  -2    9.40    5.20
   6  -4  -2   18.30    5.00
   6  -4  -2   23.60    5.80
   6  -4  -2   19.90    5.30
   6  -4  -2   18.10    3.30
  -6   4   2   11.00    5.40
  -6   4   2   12.80    3.20
  -6   4   2   16.50    3.30
   5  -4  -2  808.62   22.60
   5  -4  -2  825.92   22.70
   5  -4  -2  831.22   19.00
   5  -4  -2  827.72   22.10
   5  -4  -2  838.32   22.30
   5  -4  -2  842.72   23.20
  -5   4   2  826.42   19.00
  -5   4   2  825.72   22.80
  -5   4   2  836.82   19.00
   4  -4  -2    3.90    2.40
   4  -4  -2    3.10    3.10
   4  -4  -2    1.70    3.20
   4  -4  -2    0.50    3.50
   4  -4  -2    2.70    3.40
   4  -4  -2    4.70    3.50
   4  -4  -2    5.90    3.30
  -4   4   2    3.30    3.80
  -4   4   2   -0.50    3.30
  -4   4   2    2.60    2.00
   3  -4  -2  626.54   16.60
   3  -4  -2  641.44   16.90
   3  -4  -2  630.04   15.70
   3  -4  -2  605.84   16.40
   3  -4  -2  621.04   16.30
   3  -4  -2  615.64   15.00
  -3   4   2  607.44   16.60
  -3   4   2  628.34   16.60
  -3   4   2  638.34   13.60
  -3   4   2  645.94   13.60
   2  -4  -2 2049.40   42.30
   2  -4  -2 2034.70   41.70
   2  -4  -2 2076.29   42.50
   2  -4  -2 2069.19   42.20
   2  -4  -2 2024.80   42.20
  -2   4   2 2117.79   39.80
  -2   4   2 2044.60   42.60
  -2   4   2 2110.99   39.80
  -2   4   2 2054.79   42.30
  -2   4   2 2017.40   42.30
   1  -4  -2 1089.59   24.10
   1  -4  -2 1084.19   23.80
   1  -4  -2 1163.38   21.80
   1  -4  -2 1145.19   24.70
   1  -4  -2 1109.59   23.50
  -1   4   2 1064.19   24.00
  -1   4   2 1130.49   24.70
  -1   4   2 1098.59   22.20
  -1   4   2 1135.29   22.20
  -1   4   2 1083.99   23.40
  -1   4   2 1127.69   24.50
   0  -4  -2 1733.83   35.60
   0  -4  -2 1859.31   34.80
   0  -4  -2 1762.42   34.80
   0  -4  -2 1726.33   34.50
   0  -4  -2 1800.52   37.10
   0  -4  -2 1770.82   36.10
   0   4   2 1810.72   35.80
   0   4   2 1761.02   36.10
   0   4   2 1697.93   35.50
   0   4   2 1682.33   34.40
   0   4   2 1703.73   34.80
   0   4   2 1789.62   36.80
  -1  -4  -2  416.26   11.60
  -1  -4  -2  425.46   10.80
  -1  -4  -2  428.36   10.80
  -1  -4  -2  427.46    9.40
  -1  -4  -2  420.66   13.50
  -1  -4  -2  430.96   11.10
   1   4   2  423.66    9.40
   1   4   2  427.46   11.00
   1   4   2  414.76   11.80
   1   4   2  409.16   10.80
   1   4   2  397.36   10.80
  -2  -4  -2   15.00    3.60
  -2  -4  -2   15.70    3.60
  -2  -4  -2   19.20    3.40
  -2  -4  -2   18.30    3.20
  -2  -4  -2   19.40    2.60
  -2  -4  -2   16.90    3.00
   2   4   2   22.30    3.70
   2   4   2   21.00    2.70
   2   4   2   11.30    2.40
   2   4   2   19.40    6.20
   2   4   2   17.10    3.20
   2   4   2   18.90    3.80
  -3  -4  -2  909.61   21.30
  -3  -4  -2  885.71   21.70
  -3  -4  -2  905.01   21.30
  -3  -4  -2  879.41   21.20
  -3  -4  -2  907.31   21.30
   3   4   2  888.91   20.20
   3   4   2  918.71   21.30
   3   4   2  872.71   21.20
   3   4   2  906.71   21.30
   3   4   2  875.41   19.70
   3   4   2  938.71   22.10
   3   4   2  895.41   21.30
  -4  -4  -2 3230.08   65.69
  -4  -4  -2 3274.57   66.99
  -4  -4  -2 3362.46   66.59
  -4  -4  -2 3318.27   66.29
  -4  -4  -2 3199.48   66.09
   4   4   2 3235.18   66.49
   4   4   2 3248.07   66.19
   4   4   2 3224.78   64.99
   4   4   2 3301.97   67.09
   4   4   2 3255.87   66.19
   4   4   2 3213.98   65.69
   4   4   2 3227.38   65.59
  -5  -4  -2  179.88    8.40
  -5  -4  -2  191.98    9.30
  -5  -4  -2  182.98    9.20
  -5  -4  -2  181.08    9.30
  -5  -4  -2  188.58   10.10
   5   4   2  172.08    8.10
   5   4   2  174.68   10.50
   5   4   2  201.88   10.00
   5   4   2  176.38    8.80
   5   4   2  186.38    9.00
   5   4   2  200.48   10.20
   5   4   2  196.18    9.10
  -6  -4  -2   38.70    5.10
  -6  -4  -2   34.70    4.80
  -6  -4  -2   48.10    6.50
  -6  -4  -2   43.10    6.10
  -6  -4  -2   50.29    7.00
   6   4   2   53.89    7.10
   6   4   2   49.10    6.10
   6   4   2   38.20    5.40
   6   4   2   36.70    5.60
   6   4   2   43.30    6.60
   6   4   2   56.99    7.40
   6   4   2   42.80    5.50
  -7  -4  -2  137.99    9.90
  -7  -4  -2  133.39   10.00
  -7  -4  -2  112.29   10.30
  -7  -4  -2  138.09    8.70
  -7  -4  -2  140.59    9.70
   7   4   2  131.69   11.70
   7   4   2  134.09   10.50
   7   4   2  135.69    9.40
   7   4   2  129.49    9.90
   7   4   2  132.09    7.80
   7   4   2  135.29    9.30
  -8  -4  -2   58.39    7.10
  -8  -4  -2   60.59    7.60
  -8  -4  -2   65.29    7.80
   8   4   2   70.59    9.00
   8   4   2   57.39    8.10
   8   4   2   67.29    8.30
   8   4   2   58.49    9.30
   8   4   2   72.99    9.70
   8   4   2   60.79    6.50
  -9  -4  -2  202.68   12.50
  -9  -4  -2  213.08   10.00
  -9  -4  -2  219.18   13.70
   9   4   2  198.38    9.40
   9   4   2  212.68   13.80
   9   4   2  211.18   11.80
   9   4   2  225.38   15.00
   9   4   2  225.78   15.70
 -10  -4  -2   28.90    6.70
 -10  -4  -2   42.60    8.00
  10   4   2   30.70    9.20
  10   4   2   34.00    9.10
  10   4   2   32.50    8.40
  10   4   2   31.90    6.20
  10   4   2   32.90    4.90
 -11  -4  -2    2.40    4.80
 -11  -4  -2    3.40    5.90
  11   4   2    2.20    5.30
  11   4   2   -3.20    7.60
  11   4   2    0.30    8.70
  11   4   2   -0.10    6.60
  10  -5  -2   11.60    7.90
  10  -5  -2   15.50    8.70
  10  -5  -2   15.00    8.00
 -10   5   2    8.30    4.50
 -10   5   2   12.20    4.80
   9  -5  -2  107.39   12.70
   9  -5  -2  109.19   12.70
   9  -5  -2  117.79   13.40
  -9   5   2  112.19    8.40
  -9   5   2  125.09   10.60
   8  -5  -2   29.20    7.60
   8  -5  -2   31.90    7.90
   8  -5  -2   32.00    4.10
   8  -5  -2   28.60    4.10
   8  -5  -2   23.60    7.60
  -8   5   2   26.50    4.40
   7  -5  -2   97.29    6.40
   7  -5  -2  110.19   10.50
   7  -5  -2   95.79    6.60
   7  -5  -2   96.69   10.60
  -7   5   2   95.29    6.70
  -7   5   2   88.19    6.60
  -7   5   2   88.29   10.10
   6  -5  -2  611.44   16.10
   6  -5  -2  606.64   19.30
   6  -5  -2  612.34   20.00
   6  -5  -2  613.44   19.30
   6  -5  -2  609.54   16.60
   6  -5  -2  644.64   20.30
   6  -5  -2  642.44   20.80
  -6   5   2  661.73   15.80
  -6   5   2  607.24   20.00
  -6   5   2  606.24   15.60
   5  -5  -2   60.49    7.70
   5  -5  -2   65.89    5.40
   5  -5  -2   65.69    7.00
   5  -5  -2   61.59    7.60
   5  -5  -2   67.29    6.90
   5  -5  -2   59.19    6.80
   5  -5  -2   70.19    5.70
  -5   5   2   64.19    4.60
  -5   5   2   62.29    4.40
  -5   5   2   61.69    7.20
   4  -5  -2  478.65   15.00
   4  -5  -2  489.65   15.40
   4  -5  -2  485.85   14.80
   4  -5  -2  478.75   13.10
   4  -5  -2  489.05   13.80
   4  -5  -2  496.45   15.40
   4  -5  -2  460.65   14.60
  -4   5   2  477.95   11.20
  -4   5   2  467.25   15.00
  -4   5   2  500.25   11.30
   3  -5  -2  773.12   19.10
   3  -5  -2  786.72   19.90
   3  -5  -2  762.52   19.40
   3  -5  -2  734.43   19.10
   3  -5  -2  766.42   18.40
   3  -5  -2  780.12   19.40
  -3   5   2  776.62   19.50
  -3   5   2  756.52   19.50
   2  -5  -2  686.13   16.80
   2  -5  -2  679.23   16.80
   2  -5  -2  675.03   17.30
   2  -5  -2  672.53   16.60
  -2   5   2  671.43   16.90
  -2   5   2  672.03   16.70
  -2   5   2  679.63   17.20
   1  -5  -2  929.81   21.70
   1  -5  -2  860.21   19.60
   1  -5  -2  877.21   20.30
   1  -5  -2  890.21   20.80
   1  -5  -2  925.01   18.10
  -1   5   2  916.21   18.70
  -1   5   2  904.71   20.90
  -1   5   2  928.41   21.70
  -1   5   2  894.01   20.30
  -1   5   2  889.31   19.70
  -1   5   2  929.41   18.70
   0  -5  -2  184.98    5.90
   0  -5  -2  169.18    5.80
   0  -5  -2  182.98    7.30
   0  -5  -2  183.08    7.90
   0  -5  -2  175.48    5.40
   0  -5  -2  171.88    6.70
   0   5   2  179.38    6.10
   0   5   2  174.38    6.70
   0   5   2  166.48    5.30
   0   5   2  173.58    7.90
   0   5   2  178.08    6.00
   0   5   2  178.68    7.30
  -1  -5  -2  806.12   17.60
  -1  -5  -2  765.92   17.60
  -1  -5  -2  757.62   17.50
  -1  -5  -2  779.62   19.20
  -1  -5  -2  731.33   18.20
  -1  -5  -2  775.02   15.50
   1   5   2  765.52   17.60
   1   5   2  761.02   18.30
   1   5   2  739.53   17.50
   1   5   2  768.12   19.20
   1   5   2  743.43   15.40
  -2  -5  -2  794.62   18.90
  -2  -5  -2  803.72   20.00
  -2  -5  -2  801.42   18.70
  -2  -5  -2  803.02   19.00
  -2  -5  -2  793.92   16.80
  -2  -5  -2  829.42   20.00
   2   5   2  779.12   19.00
   2   5   2  791.22   18.80
   2   5   2  792.62   16.80
   2   5   2  774.52   19.70
   2   5   2  803.72   19.60
  -3  -5  -2  112.79    7.80
  -3  -5  -2  114.39    7.20
  -3  -5  -2  108.19    6.70
  -3  -5  -2  119.79    7.00
  -3  -5  -2  118.09    6.90
   3   5   2  125.79    7.20
   3   5   2  119.09    5.60
   3   5   2  105.89    7.90
   3   5   2  118.79    8.30
   3   5   2  108.09    5.10
   3   5   2  109.39    6.70
   3   5   2  106.69    6.90
  -4  -5  -2 2837.42   58.09
  -4  -5  -2 2806.92   57.99
  -4  -5  -2 2807.12   57.79
  -4  -5  -2 2792.82   57.69
  -4  -5  -2 2795.42   58.69
   4   5   2 2742.33   58.69
   4   5   2 2833.12   58.09
   4   5   2 2778.32   56.49
   4   5   2 2737.83   57.59
   4   5   2 2788.42   57.99
   4   5   2 2796.52   57.89
   4   5   2 2749.02   55.99
  -5  -5  -2   52.29    6.10
  -5  -5  -2   40.10    5.40
  -5  -5  -2   57.99    6.80
  -5  -5  -2   37.90    4.80
  -5  -5  -2   34.60    4.50
   5   5   2   38.30    6.20
   5   5   2   42.80    5.20
   5   5   2   38.00    5.50
   5   5   2   43.10    5.40
   5   5   2   47.50    5.80
   5   5   2   40.50    5.70
  -6  -5  -2  846.62   23.50
  -6  -5  -2  853.01   23.60
  -6  -5  -2  852.81   22.20
  -6  -5  -2  889.91   23.80
   6   5   2  833.82   21.90
   6   5   2  847.22   23.10
   6   5   2  845.32   22.20
   6   5   2  882.71   24.30
   6   5   2  866.81   23.30
   6   5   2  847.22   24.60
   6   5   2  846.32   23.20
  -7  -5  -2    3.00    4.40
  -7  -5  -2    3.30    4.50
  -7  -5  -2    6.60    4.40
  -7  -5  -2    8.90    4.80
  -7  -5  -2   -2.00    4.60
   7   5   2    4.90    4.70
   7   5   2    4.40    3.70
   7   5   2   15.60    6.10
   7   5   2   12.30    6.50
   7   5   2    4.80    4.60
   7   5   2   10.20    4.00
  -8  -5  -2   90.79   10.20
  -8  -5  -2   95.49   10.80
   8   5   2   91.89    9.40
   8   5   2  106.99   10.60
   8   5   2  111.29   11.60
   8   5   2   83.99   11.40
   8   5   2   99.89   10.00
   8   5   2  102.39    7.90
  -9  -5  -2   30.50    6.60
  -9  -5  -2   25.90    6.10
   9   5   2   24.80    8.50
   9   5   2   35.40    8.80
   9   5   2   41.10    7.40
   9   5   2   29.70    5.20
   9   5   2   41.00    5.70
 -10  -5  -2   95.49    8.00
 -10  -5  -2   87.59   11.40
 -10  -5  -2   71.49    9.20
  10   5   2   73.79    9.20
  10   5   2   83.09   11.60
  10   5   2  108.29   13.20
  10   5   2   98.39   11.40
  10   5   2   76.99    7.30
 -11  -5  -2  130.29    8.20
 -11  -5  -2  110.69   12.70
 -11  -5  -2   88.49   14.40
  11   5   2  112.09   18.80
  11   5   2   99.99   13.40
  11   5   2   89.49   12.60
  10  -6  -2   38.00   10.20
  10  -6  -2   31.40    8.80
  10  -6  -2   26.70    9.10
 -10   6   2   42.20    5.40
 -10   6   2   34.80    5.40
   9  -6  -2   -5.10    3.00
   9  -6  -2   -2.00    6.30
   9  -6  -2   -5.70    6.10
   9  -6  -2   -5.50    5.20
  -9   6   2    0.30    3.60
  -9   6   2   -0.30    3.20
   8  -6  -2  233.28   14.60
   8  -6  -2  234.48   14.30
   8  -6  -2  238.18    9.40
   8  -6  -2  234.88    9.90
   8  -6  -2  242.38   15.50
  -8   6   2  219.78    9.60
  -8   6   2  222.58    9.40
   7  -6  -2    5.70    5.50
   7  -6  -2    1.70    5.80
   7  -6  -2    2.70    4.00
   7  -6  -2    0.60    5.30
   7  -6  -2   10.90    4.00
  -7   6   2    5.80    3.10
  -7   6   2    9.90    3.90
  -7   6   2    1.50    5.90
   6  -6  -2  230.98   11.80
   6  -6  -2  242.58   10.30
   6  -6  -2  247.98    9.80
   6  -6  -2  243.18   12.90
   6  -6  -2  244.48   13.00
   6  -6  -2  239.38   12.30
   6  -6  -2  248.48   12.80
  -6   6   2  246.08   13.10
  -6   6   2  230.48    8.10
  -6   6   2  253.67    8.20
   5  -6  -2  226.38    9.20
   5  -6  -2  213.68   10.70
   5  -6  -2  233.58   10.80
   5  -6  -2  228.38    9.80
   5  -6  -2  226.98   11.30
   5  -6  -2  219.38   11.00
   5  -6  -2  208.78   11.30
  -5   6   2  227.28    6.90
  -5   6   2  229.18    7.00
  -5   6   2  213.18   11.10
   4  -6  -2   98.19    6.20
   4  -6  -2  100.49    7.20
   4  -6  -2   98.59    6.90
   4  -6  -2   89.39    7.10
   4  -6  -2  109.19    7.90
   4  -6  -2  114.49    8.00
   4  -6  -2  105.39    7.40
  -4   6   2  107.99    7.90
  -4   6   2  105.19    7.60
   3  -6  -2   11.60    3.50
   3  -6  -2    9.90    3.50
   3  -6  -2    6.10    3.20
   3  -6  -2    8.50    3.50
   3  -6  -2   10.80    3.40
  -3   6   2   12.10    3.70
  -3   6   2    9.30    3.60
  -3   6   2    7.20    3.50
   2  -6  -2 1015.10   23.70
   2  -6  -2 1054.59   24.30
   2  -6  -2 1017.40   24.10
   2  -6  -2 1041.10   23.40
   2  -6  -2 1049.79   25.00
  -2   6   2 1020.80   24.30
  -2   6   2 1016.80   23.40
  -2   6   2 1050.39   20.80
  -2   6   2 1011.80   23.80
   1  -6  -2  217.98    8.10
   1  -6  -2  232.38    9.70
   1  -6  -2  224.18    5.70
   1  -6  -2  213.48    7.30
  -1   6   2  211.28    7.20
  -1   6   2  220.88    6.50
  -1   6   2  214.08    8.00
  -1   6   2  221.08    9.60
  -1   6   2  217.38    8.60
  -1   6   2  226.08    6.60
   0  -6  -2  419.86   10.50
   0  -6  -2  416.06    9.80
   0  -6  -2  426.86   10.50
   0  -6  -2  416.36   13.20
   0  -6  -2  413.06   12.20
   0  -6  -2  406.46   11.30
   0   6   2  411.66   11.30
   0   6   2  418.86   10.80
   0   6   2  418.86   10.80
   0   6   2  403.46   12.10
   0   6   2  423.06   13.20
   0   6   2  400.76    9.60
  -1  -6  -2   57.79    6.40
  -1  -6  -2   56.99    5.20
  -1  -6  -2   56.09    4.60
  -1  -6  -2   49.80    4.60
   1   6   2   44.10    5.60
   1   6   2   50.59    5.00
   1   6   2   51.79    4.90
   1   6   2   65.39    6.10
  -2  -6  -2  526.85   14.20
  -2  -6  -2  518.25   15.00
  -2  -6  -2  519.75   14.40
  -2  -6  -2  533.25   14.00
  -2  -6  -2  516.05   15.60
   2   6   2  508.45   13.90
   2   6   2  515.15   11.10
   2   6   2  540.75   15.20
   2   6   2  518.85   14.40
   2   6   2  516.85   15.40
  -3  -6  -2   90.19    7.60
  -3  -6  -2   87.69    6.50
  -3  -6  -2   86.69    6.50
  -3  -6  -2   74.39    6.90
   3   6   2   71.89    6.60
   3   6   2   76.79    4.20
   3   6   2   80.49    7.50
   3   6   2   77.39    6.30
   3   6   2   75.19    4.60
   3   6   2   80.19    6.60
   3   6   2   78.59    6.40
  -4  -6  -2  831.82   22.10
  -4  -6  -2  791.62   21.50
  -4  -6  -2  836.42   21.60
  -4  -6  -2  836.42   21.50
  -4  -6  -2  820.92   20.90
   4   6   2  787.92   21.20
   4   6   2  793.92   18.80
   4   6   2  807.92   21.10
   4   6   2  819.82   21.40
   4   6   2  805.72   22.00
   4   6   2  797.62   19.20
   4   6   2  810.52   21.40
  -5  -6  -2   93.49    7.70
  -5  -6  -2   87.49    7.00
  -5  -6  -2   78.99    7.60
  -5  -6  -2   78.59    7.70
  -5  -6  -2   83.29    8.30
   5   6   2   85.09    7.60
   5   6   2   83.79    6.10
   5   6   2   90.19    7.90
   5   6   2   81.99    8.40
   5   6   2   81.79    7.40
   5   6   2   85.59    7.00
   5   6   2   76.39    6.50
  -6  -6  -2  299.57   14.70
  -6  -6  -2  303.47   13.00
  -6  -6  -2  275.57   12.60
  -6  -6  -2  290.77   12.30
  -6  -6  -2  280.27   13.70
   6   6   2  282.87   11.60
   6   6   2  292.27   11.90
   6   6   2  281.97   14.10
   6   6   2  292.77   12.60
   6   6   2  275.37   12.10
   6   6   2  283.67   11.20
   6   6   2  302.47   13.50
  -7  -6  -2  521.65   18.50
  -7  -6  -2  499.65   17.80
  -7  -6  -2  515.55   16.80
  -7  -6  -2  512.25   18.50
   7   6   2  537.25   17.80
   7   6   2  553.04   20.20
   7   6   2  505.15   16.50
   7   6   2  515.45   18.00
   7   6   2  532.05   19.00
   7   6   2  489.65   18.70
   7   6   2  543.45   17.20
  -8  -6  -2   77.89    8.90
  -8  -6  -2   79.39    8.80
  -8  -6  -2   83.29    9.10
   8   6   2   71.79    8.90
   8   6   2   79.99   10.10
   8   6   2   74.09    9.10
   8   6   2   70.19    7.30
   8   6   2   68.89   10.00
  -9  -6  -2   26.50    6.50
  -9  -6  -2   22.80    6.50
  -9  -6  -2   29.70    6.00
   9   6   2   25.10    7.30
   9   6   2   19.00    6.30
   9   6   2    9.20    7.10
   9   6   2   26.70    8.90
   9   6   2   18.90    4.90
 -10  -6  -2   54.99    9.30
 -10  -6  -2   42.00    7.70
 -10  -6  -2   51.09    7.10
  10   6   2   39.60   10.00
  10   6   2   32.40    5.50
  10   6   2   41.40    7.00
  10   6   2   36.00    8.30
  10   6   2   51.99   10.10
  10  -7  -2   39.00    9.40
  10  -7  -2   52.79   14.60
  10  -7  -2   11.00   16.00
 -10   7   2   43.00    5.40
 -10   7   2   46.30    5.60
   9  -7  -2   59.29    9.90
   9  -7  -2   46.00    6.20
   9  -7  -2   52.89    7.30
   9  -7  -2   50.19    9.30
   9  -7  -2   52.59   10.40
  -9   7   2   69.39    6.60
  -9   7   2   49.40    5.70
   8  -7  -2   13.20    5.10
   8  -7  -2   12.20    6.80
   8  -7  -2   21.20    4.30
   8  -7  -2   19.00    7.10
   8  -7  -2   12.30    6.50
  -8   7   2    8.00    3.00
  -8   7   2   12.10    3.40
   7  -7  -2   77.89    7.80
   7  -7  -2  106.29   11.00
   7  -7  -2   99.49    7.40
   7  -7  -2   75.69   10.40
   7  -7  -2   95.09   10.10
  -7   7   2   84.39    5.60
   6  -7  -2  235.18   12.80
   6  -7  -2  196.78   11.60
   6  -7  -2  224.58   12.20
   6  -7  -2  241.38   11.20
   6  -7  -2  226.78   10.20
   6  -7  -2  233.68   12.20
   6  -7  -2  238.68   12.80
  -6   7   2  225.08   12.80
   5  -7  -2   52.39    6.90
   5  -7  -2   43.50    6.20
   5  -7  -2   46.60    6.10
   5  -7  -2   53.09    6.70
   5  -7  -2   46.80    5.60
   5  -7  -2   50.79    6.80
  -5   7   2   38.60    6.70
   4  -7  -2  308.37   11.20
   4  -7  -2  284.07   11.40
   4  -7  -2  309.17   11.90
   4  -7  -2  305.37   12.30
   4  -7  -2  310.27   12.50
   4  -7  -2  297.57   11.70
  -4   7   2  302.47   11.90
  -4   7   2  298.17   11.80
   3  -7  -2   78.99    6.20
   3  -7  -2   88.89    6.90
   3  -7  -2   81.19    6.40
   3  -7  -2   79.39    6.30
   3  -7  -2   76.99    6.50
  -3   7   2   82.49   10.90
  -3   7   2   74.49    6.30
  -3   7   2   80.49    6.80
   2  -7  -2   46.60    5.50
   2  -7  -2   46.00    4.70
   2  -7  -2   47.80    6.30
   2  -7  -2   38.40    5.10
   2  -7  -2   48.10    5.50
  -2   7   2   43.30    3.20
  -2   7   2   39.70    5.10
  -2   7   2   40.80    4.80
  -2   7   2   45.30    5.40
   1  -7  -2 1743.23   36.20
   1  -7  -2 1785.62   34.80
   1  -7  -2 1780.72   38.30
   1  -7  -2 1828.12   40.20
   1  -7  -2 1785.82   37.50
  -1   7   2 1801.72   38.40
  -1   7   2 1790.12   35.90
  -1   7   2 1771.22   35.90
  -1   7   2 1702.33   36.20
  -1   7   2 1750.52   37.40
  -1   7   2 1823.52   40.10
   0  -7  -2    2.90    3.90
   0  -7  -2    3.20    3.50
   0  -7  -2    4.30    2.20
   0  -7  -2    2.40    2.30
   0  -7  -2    4.20    2.10
   0  -7  -2    7.10    3.30
   0   7   2    4.00    3.80
   0   7   2    3.80    3.40
   0   7   2    3.60    2.40
   0   7   2    3.00    2.90
   0   7   2    7.50    2.50
   0   7   2    3.90    1.90
  -1  -7  -2  137.59    6.40
  -1  -7  -2  137.39    7.10
  -1  -7  -2  131.59    8.30
  -1  -7  -2  131.09    6.30
  -1  -7  -2  132.39    7.80
   1   7   2  131.19    6.50
   1   7   2  135.59    8.40
   1   7   2  138.09    6.80
   1   7   2  128.19    7.50
  -2  -7  -2  893.41   23.60
  -2  -7  -2  883.51   22.60
  -2  -7  -2  925.61   21.40
  -2  -7  -2  925.71   21.70
  -2  -7  -2  903.61   21.60
   2   7   2  904.81   21.80
   2   7   2  889.81   23.40
   2   7   2  890.31   21.20
   2   7   2  892.01   21.80
   2   7   2  873.21   22.50
  -3  -7  -2 1716.23   37.00
  -3  -7  -2 1637.34   37.60
  -3  -7  -2 1649.93   36.00
  -3  -7  -2 1714.93   36.90
   3   7   2 1641.64   36.20
   3   7   2 1648.24   37.00
   3   7   2 1665.03   38.10
   3   7   2 1676.73   37.10
   3   7   2 1630.64   33.30
   3   7   2 1631.04   37.60
   3   7   2 1646.74   33.00
  -4  -7  -2    7.30    4.20
  -4  -7  -2    3.50    3.40
  -4  -7  -2    4.30    3.60
  -4  -7  -2    6.30    4.20
   4   7   2    5.90    3.90
   4   7   2    7.40    3.50
   4   7   2    1.80    4.20
   4   7   2   11.00    4.90
   4   7   2    3.10    3.70
   4   7   2    1.00    2.40
  -5  -7  -2   22.70    4.70
  -5  -7  -2   34.70    5.30
  -5  -7  -2   28.60    5.50
  -5  -7  -2   21.90    5.70
  -5  -7  -2   39.70    6.30
   5   7   2   26.60    5.50
   5   7   2   25.30    5.00
   5   7   2   31.10    5.30
   5   7   2   32.90    4.60
   5   7   2   15.90    4.30
   5   7   2   29.60    6.30
  -6  -7  -2   33.80    6.70
  -6  -7  -2   44.80   11.00
  -6  -7  -2   31.10    5.00
  -6  -7  -2   44.50    6.70
  -6  -7  -2   52.09    6.50
   6   7   2   33.50    5.80
   6   7   2   42.70    5.90
   6   7   2   50.79    7.30
   6   7   2   42.20    7.60
   6   7   2   47.20    6.90
   6   7   2   41.30    5.90
  -7  -7  -2  164.28   11.50
  -7  -7  -2  171.48   11.90
  -7  -7  -2  178.98   11.00
  -7  -7  -2  175.68   11.00
   7   7   2  170.88    9.90
   7   7   2  175.28    9.90
   7   7   2  160.38   11.00
   7   7   2  176.28   10.40
   7   7   2  166.98   11.80
   7   7   2  161.68   10.80
   7   7   2  181.48   13.40
  -8  -7  -2  114.29   11.10
  -8  -7  -2  113.69   10.60
  -8  -7  -2  104.69    9.80
   8   7   2   95.59   10.10
   8   7   2   96.79   12.50
   8   7   2  119.89    9.70
   8   7   2   87.29    7.60
   8   7   2  105.59    9.50
   8   7   2   98.79   11.00
  -9  -7  -2   23.80    6.80
  -9  -7  -2   27.90    7.10
  -9  -7  -2   28.60    6.60
   9   7   2   23.20    5.90
   9   7   2   27.70    8.00
   9   7   2   33.50    8.90
   9   7   2   37.90    7.50
 -10  -7  -2   10.70    6.70
 -10  -7  -2    7.50    5.30
 -10  -7  -2    4.90    5.70
  10   7   2   10.50    7.20
  10   7   2   -1.70    4.30
  10   7   2    9.80    5.20
  10   7   2    1.20    7.50
  10   7   2    2.20    7.80
   9  -8  -2   38.00    9.00
   9  -8  -2   46.50    6.20
   9  -8  -2   44.90    8.90
   9  -8  -2   37.10    9.90
   8  -8  -2  197.28   14.10
   8  -8  -2  225.08   10.00
   8  -8  -2  197.58   11.00
   8  -8  -2  213.88   14.60
   8  -8  -2  206.28   15.30
   7  -8  -2    4.30    4.60
   7  -8  -2   10.80    7.70
   7  -8  -2   10.60    6.00
   6  -8  -2  866.91   25.90
   6  -8  -2  824.02   23.70
   6  -8  -2  777.32   24.30
   6  -8  -2  830.92   22.60
   6  -8  -2  855.11   28.60
   6  -8  -2  863.81   26.50
   6  -8  -2  860.91   25.50
   5  -8  -2  142.39    8.70
   5  -8  -2  152.38   10.30
   5  -8  -2  148.99    9.90
   5  -8  -2  134.69   10.20
   5  -8  -2  144.19    9.30
   5  -8  -2  148.59    9.60
  -5   8   2  155.38   10.50
   4  -8  -2  120.69    8.00
   4  -8  -2  136.49    9.10
   4  -8  -2  121.19    8.30
   4  -8  -2  130.59    9.20
   4  -8  -2  120.49    8.00
   4  -8  -2  107.89    8.00
  -4   8   2  130.09    8.90
  -4   8   2  115.59    8.30
   3  -8  -2  278.57   10.70
   3  -8  -2  277.17   11.90
   3  -8  -2  269.97   10.40
   3  -8  -2  279.87   11.00
   3  -8  -2  276.37   11.00
  -3   8   2  275.57   10.90
  -3   8   2  276.47   10.60
  -3   8   2  291.07   11.40
   2  -8  -2  292.87   12.30
   2  -8  -2  288.57   10.30
   2  -8  -2  284.27   11.30
   2  -8  -2  271.17   10.70
   2  -8  -2  281.87    9.90
  -2   8   2  286.57    7.80
  -2   8   2  283.87    9.80
  -2   8   2  283.47   10.40
  -2   8   2  288.87   11.10
  -2   8   2  299.47    7.90
   1  -8  -2  152.48    8.20
   1  -8  -2  154.38    9.40
   1  -8  -2  138.49    4.80
   1  -8  -2  144.39    7.30
   1  -8  -2  149.88    8.60
   1  -8  -2  137.19    6.00
  -1   8   2  144.69    5.90
  -1   8   2  140.89    6.10
  -1   8   2  149.59    8.00
  -1   8   2  143.19    7.10
  -1   8   2  145.19    6.10
   0  -8  -2  305.47    9.20
   0  -8  -2  329.07   11.60
   0  -8  -2  305.57    7.90
   0  -8  -2  305.67    9.30
   0  -8  -2  316.57   10.40
   0  -8  -2  323.97   12.80
   0   8   2  305.37    7.90
   0   8   2  318.57   10.20
   0   8   2  316.87    9.90
   0   8   2  317.17   11.40
   0   8   2  321.97   12.60
  -1  -8  -2  585.14   14.80
  -1  -8  -2  559.24   16.30
  -1  -8  -2  553.74   14.70
  -1  -8  -2  561.94   14.90
  -1  -8  -2  565.94   17.70
   1   8   2  541.05   17.40
   1   8   2  547.55   16.40
   1   8   2  548.65   14.60
   1   8   2  561.34   16.50
   1   8   2  539.55   15.00
  -2  -8  -2  103.59    6.50
  -2  -8  -2   91.69    6.30
  -2  -8  -2  103.79    7.70
  -2  -8  -2   93.79    8.00
  -2  -8  -2   98.09    7.70
   2   8   2  107.69    6.70
   2   8   2  100.99    8.00
   2   8   2   99.69    7.70
   2   8   2   99.89    6.80
   2   8   2   93.49    6.40
  -3  -8  -2 1020.40   25.20
  -3  -8  -2  993.00   26.00
  -3  -8  -2 1016.00   24.40
  -3  -8  -2 1011.10   26.90
  -3  -8  -2 1038.50   25.30
   3   8   2 1041.90   25.60
   3   8   2 1053.69   24.70
   3   8   2 1000.70   26.20
   3   8   2 1004.90   26.60
   3   8   2 1038.50   25.70
  -4  -8  -2  420.76   14.50
  -4  -8  -2  421.36   15.20
  -4  -8  -2  436.56   14.50
  -4  -8  -2  446.26   15.70
  -4  -8  -2  408.66   13.60
   4   8   2  404.46   10.90
   4   8   2  437.46   17.30
   4   8   2  395.86   14.80
   4   8   2  410.96   11.20
   4   8   2  430.26   14.70
   4   8   2  433.86   15.50
  -5  -8  -2   13.00    5.10
  -5  -8  -2    9.00    5.10
  -5  -8  -2    3.30    3.90
  -5  -8  -2    4.80    4.30
  -5  -8  -2    4.80    4.10
   5   8   2    0.30    3.50
   5   8   2    5.70    3.40
   5   8   2    5.40    4.30
   5   8   2    5.60    3.20
   5   8   2    3.60    5.30
   5   8   2    8.00    4.90
  -6  -8  -2   17.80    5.80
  -6  -8  -2    7.20    4.80
  -6  -8  -2   16.70    5.20
  -6  -8  -2   13.10    4.80
   6   8   2   12.00    4.20
   6   8   2   11.10    4.40
   6   8   2   14.90    5.60
   6   8   2   14.60    5.90
   6   8   2   18.40    4.90
   6   8   2   17.50    6.70
   6   8   2   19.00    4.40
  -7  -8  -2   60.29    7.30
  -7  -8  -2   68.79    8.10
  -7  -8  -2   65.09    8.00
  -7  -8  -2   58.19    7.50
   7   8   2   80.99    8.10
   7   8   2   58.49    7.30
   7   8   2   70.49   10.00
   7   8   2   64.89    8.00
   7   8   2   80.89    9.20
   7   8   2   55.19    7.60
   7   8   2   52.69    8.20
  -8  -8  -2    3.70    4.50
  -8  -8  -2    1.20    4.90
  -8  -8  -2    6.70    5.70
   8   8   2   -1.50    4.80
   8   8   2    3.40    6.00
   8   8   2   20.80    8.90
   8   8   2   -1.80    4.00
   8   8   2   -4.50    4.40
   8   8   2   -4.20    6.60
  -9  -8  -2  341.97   15.20
  -9  -8  -2  326.47   17.10
  -9  -8  -2  341.07   16.80
   9   8   2  333.17   16.50
   9   8   2  351.76   17.90
   9   8   2  331.57   18.90
   9   8   2  347.77   15.90
 -10  -8  -2    1.90    6.10
 -10  -8  -2   -4.20    5.30
 -10  -8  -2    2.80    5.10
  10   8   2    1.60    5.50
  10   8   2   -3.40    7.50
  10   8   2   -6.50    7.00
  10   8   2   -3.00    6.10
   9  -9  -2   -1.40    6.50
   9  -9  -2   10.60    7.80
   9  -9  -2   11.00    7.10
   9  -9  -2   18.70    5.10
   8  -9  -2    6.40    6.10
   8  -9  -2    4.70    5.10
   8  -9  -2    1.20    5.70
   8  -9  -2    1.60    6.20
   7  -9  -2   54.09    7.60
   7  -9  -2   48.30    8.80
   7  -9  -2   47.80    8.20
   7  -9  -2   45.80    8.10
   6  -9  -2   26.00    6.60
   6  -9  -2   37.50    7.10
   6  -9  -2   41.30    7.50
   6  -9  -2   42.70    7.00
   5  -9  -2  238.58   12.50
   5  -9  -2  236.18   11.40
   5  -9  -2  216.78   11.30
   5  -9  -2  229.98   11.50
   5  -9  -2  235.08   11.20
   5  -9  -2  207.78   12.00
   5  -9  -2  211.38   11.80
   5  -9  -2  217.28   12.10
   4  -9  -2  624.84   19.20
   4  -9  -2  582.14   18.20
   4  -9  -2  609.54   19.10
   4  -9  -2  597.44   19.50
   4  -9  -2  580.34   18.00
   4  -9  -2  562.64   17.90
   4  -9  -2  564.84   17.80
  -4   9   2  592.64   18.20
   3  -9  -2  288.87   13.00
   3  -9  -2  279.87   11.70
   3  -9  -2  270.37   10.60
   3  -9  -2  260.77   10.70
   3  -9  -2  260.47   11.20
  -3   9   2  278.77   11.20
  -3   9   2  264.37   11.50
  -3   9   2  238.28   15.90
   2  -9  -2  187.18    9.80
   2  -9  -2  177.88    8.80
   2  -9  -2  187.38    9.20
   2  -9  -2  195.88   12.40
   2  -9  -2  212.28   11.30
  -2   9   2  179.38    8.90
  -2   9   2  182.08    6.50
  -2   9   2  203.88    9.90
  -2   9   2  193.18    8.40
   1  -9  -2   74.69    8.20
   1  -9  -2   73.09    6.10
   1  -9  -2   79.19    5.10
   1  -9  -2   66.09    6.50
   1  -9  -2   70.29    7.20
  -1   9   2   63.79    5.80
  -1   9   2   62.39    6.70
  -1   9   2   64.29    5.10
   0  -9  -2  969.40   23.00
   0  -9  -2  984.60   21.80
   0  -9  -2  950.10   21.50
   0  -9  -2  952.60   26.30
   0  -9  -2  942.51   24.10
   0   9   2  974.80   22.40
   0   9   2  919.31   25.80
   0   9   2  960.90   24.20
   0   9   2  988.90   22.60
   0   9   2  967.40   22.60
  -1  -9  -2   32.60    5.20
  -1  -9  -2   38.00    4.60
  -1  -9  -2   36.10    4.10
  -1  -9  -2   37.00    6.10
   1   9   2   39.50    6.20
   1   9   2   32.60    4.00
   1   9   2   38.10    4.50
   1   9   2   31.50    4.10
   1   9   2   39.40    5.40
  -2  -9  -2   55.19    5.80
  -2  -9  -2   44.50    5.60
  -2  -9  -2   46.60    6.70
  -2  -9  -2   49.99    6.10
  -2  -9  -2   48.30    5.70
   2   9   2   42.50    5.50
   2   9   2   42.40    5.70
   2   9   2   54.19    6.90
   2   9   2   47.50    6.20
   2   9   2   47.50    5.30
  -3  -9  -2  273.97   10.50
  -3  -9  -2  270.87   11.00
  -3  -9  -2  266.77   11.20
  -3  -9  -2  270.47   12.30
  -3  -9  -2  278.27   12.80
   3   9   2  282.57   10.80
   3   9   2  277.27   11.30
   3   9   2  270.87   12.30
   3   9   2  280.17   12.60
   3   9   2  274.47   11.60
  -4  -9  -2  116.49    8.50
  -4  -9  -2  131.39    8.70
  -4  -9  -2  114.39    7.80
  -4  -9  -2  138.09   13.20
  -4  -9  -2  136.19   10.20
   4   9   2  133.49   10.30
   4   9   2  143.39    9.50
   4   9   2  129.29    9.30
   4   9   2  134.09    9.10
   4   9   2  115.69    9.00
  -5  -9  -2  264.87   12.60
  -5  -9  -2  281.27   14.00
  -5  -9  -2  282.77   11.90
  -5  -9  -2  305.27   13.90
  -5  -9  -2  275.27   12.90
   5   9   2  283.67   13.30
   5   9   2  270.27    9.40
   5   9   2  273.87   13.00
   5   9   2  297.47   13.00
   5   9   2  259.47   13.00
   5   9   2  298.67    9.60
   5   9   2  280.37   14.40
  -6  -9  -2  119.79   10.20
  -6  -9  -2  108.49   10.50
  -6  -9  -2  143.09   10.10
   6   9   2  119.29    9.90
   6   9   2  129.19    7.80
   6   9   2  132.89   11.10
   6   9   2  119.59   11.20
   6   9   2  124.89   12.20
   6   9   2  114.29    7.90
   6   9   2  116.39   10.30
  -7  -9  -2   17.80    5.60
  -7  -9  -2   30.60    7.00
  -7  -9  -2   18.30    5.30
  -7  -9  -2   26.90    6.30
   7   9   2   26.70    7.00
   7   9   2   24.10    6.10
   7   9   2   24.00    5.70
   7   9   2   23.60    5.50
   7   9   2   25.10    7.90
   7   9   2   27.90    5.50
   7   9   2   25.50    6.20
  -8  -9  -2  132.49   19.40
  -8  -9  -2  133.59   11.80
  -8  -9  -2  145.89   12.10
   8   9   2  144.19   12.00
   8   9   2  150.58   14.40
   8   9   2  149.49   12.70
   8   9   2  150.58   10.40
   8   9   2  139.69   10.30
  -9  -9  -2   40.80    8.10
  -9  -9  -2   46.90    8.40
  -9  -9  -2   42.50    8.20
   9   9   2   50.29   10.40
   9   9   2   43.50    7.90
   9   9   2   32.80    6.60
   9   9   2   39.60    8.50
 -10  -9  -2   75.69   10.60
 -10  -9  -2  105.59   13.40
 -10  -9  -2   80.39   10.60
  10   9   2   76.99    9.90
  10   9   2   82.39   10.80
  10   9   2   88.19   12.30
  10   9   2   92.19   14.00
   9 -10  -2  104.89   10.50
   9 -10  -2  125.99   14.10
   9 -10  -2  120.69   14.50
   9 -10  -2  109.49   12.90
   8 -10  -2   23.00    8.00
   8 -10  -2   16.10    7.20
   8 -10  -2    6.90    6.00
   8 -10  -2    8.60    7.30
   7 -10  -2   27.60    7.30
   7 -10  -2   35.60    7.20
   7 -10  -2   26.30    7.00
   7 -10  -2   28.50    7.10
   6 -10  -2   14.00    6.10
   6 -10  -2   10.40    5.70
   6 -10  -2    4.90    5.20
   6 -10  -2    5.80    5.50
   5 -10  -2  132.79    9.40
   5 -10  -2  126.49   10.10
   5 -10  -2  123.39    9.90
   5 -10  -2  112.69   10.00
   5 -10  -2  119.89   10.30
   5 -10  -2  120.29    9.00
   5 -10  -2  112.69    9.90
   5 -10  -2  126.49    9.20
   4 -10  -2  890.61   26.30
   4 -10  -2  924.61   25.20
   4 -10  -2  871.91   24.50
   4 -10  -2  872.51   23.70
   4 -10  -2  877.11   25.00
   4 -10  -2  863.21   24.00
   4 -10  -2  919.21   27.50
  -4  10   2  917.41   25.30
  -4  10   2  861.21   24.20
   3 -10  -2   97.49    9.50
   3 -10  -2  119.79    7.70
   3 -10  -2  101.79    7.90
   3 -10  -2   97.19   12.60
   3 -10  -2   97.59    8.00
   3 -10  -2  108.19    8.00
  -3  10   2  101.19    8.00
  -3  10   2  107.09    9.00
   2 -10  -2  854.21   21.10
   2 -10  -2  829.92   21.60
   2 -10  -2  845.92   22.50
   2 -10  -2  840.02   20.40
   2 -10  -2  814.02   23.70
   2 -10  -2  845.12   25.00
  -2  10   2  817.22   18.80
  -2  10   2  819.72   22.70
  -2  10   2  838.02   18.90
  -2  10   2  815.12   21.30
   1 -10  -2  220.88   11.10
   1 -10  -2  202.48    7.70
   1 -10  -2  212.48    9.20
   1 -10  -2  211.68   10.10
   1 -10  -2  211.68    6.30
   1 -10  -2  208.68   11.90
   1 -10  -2  206.98    6.50
  -1  10   2  195.18    8.00
  -1  10   2  191.48    7.70
  -1  10   2  205.18    9.00
  -1  10   2  206.38   10.10
   0 -10  -2    2.50    2.20
   0 -10  -2    0.10    3.70
   0 -10  -2    2.90    3.90
   0 -10  -2    0.30    2.40
   0 -10  -2   -0.60    4.30
   0 -10  -2    0.10    3.40
   0  10   2   -0.40    2.80
   0  10   2    1.50    4.00
   0  10   2    3.00    2.80
   0  10   2   -3.00    2.90
  -1 -10  -2 1099.29   25.60
  -1 -10  -2 1118.99   27.80
  -1 -10  -2 1074.89   25.40
  -1 -10  -2 1088.59   29.70
  -1 -10  -2 1093.09   25.60
   1  10   2 1049.40   29.50
   1  10   2 1134.19   26.50
   1  10   2 1062.89   26.10
   1  10   2 1107.59   27.70
   1  10   2 1097.69   25.30
  -2 -10  -2    1.00    4.30
  -2 -10  -2    2.00    4.50
  -2 -10  -2    6.90    3.50
  -2 -10  -2    0.30    3.50
  -2 -10  -2    3.30    2.90
   2  10   2    4.10    3.10
   2  10   2    6.60    3.30
   2  10   2   -0.50    4.20
   2  10   2   -3.60    3.90
   2  10   2    2.80    3.60
  -3 -10  -2   -0.80    4.80
  -3 -10  -2    1.80    3.10
  -3 -10  -2    8.90    4.00
  -3 -10  -2   -2.10    4.50
  -3 -10  -2    2.20    3.60
   3  10   2    2.20    3.40
   3  10   2    2.80    4.70
   3  10   2    2.20    4.10
   3  10   2    2.40    4.00
  -4 -10  -2  900.11   24.80
  -4 -10  -2  860.01   23.00
  -4 -10  -2  932.81   26.80
  -4 -10  -2  897.71   25.70
   4  10   2  868.01   25.00
   4  10   2  870.51   23.30
   4  10   2  912.11   25.00
   4  10   2  888.01   26.30
   4  10   2  873.41   25.60
  -5 -10  -2    0.10    3.90
  -5 -10  -2    4.90    4.10
  -5 -10  -2    5.10    4.50
  -5 -10  -2    8.70    5.80
   5  10   2    8.30    3.10
   5  10   2    3.10    4.40
   5  10   2    6.10    5.20
   5  10   2    4.50    3.00
   5  10   2    7.30    4.90
   5  10   2    2.50    4.30
   5  10   2    4.30    5.50
  -6 -10  -2  487.95   17.00
  -6 -10  -2  489.65   18.60
  -6 -10  -2  468.35   18.10
  -6 -10  -2  528.95   19.30
   6  10   2  466.05   18.20
   6  10   2  504.85   18.80
   6  10   2  465.15   14.00
   6  10   2  480.75   18.30
   6  10   2  505.45   18.00
   6  10   2  499.35   19.90
  -7 -10  -2  159.68   11.40
  -7 -10  -2  166.48   12.00
  -7 -10  -2  160.98   12.50
   7  10   2  146.99   11.90
   7  10   2  127.59   12.40
   7  10   2  151.48   13.90
   7  10   2  169.88    9.60
   7  10   2  141.19   12.30
   7  10   2  152.08    9.10
   7  10   2  131.99   10.60
  -8 -10  -2   12.30    6.30
  -8 -10  -2   13.30    6.30
  -8 -10  -2   16.90    6.90
   8  10   2    9.70    5.40
   8  10   2   15.70    8.20
   8  10   2   10.80    4.80
  -9 -10  -2   34.40    7.50
  -9 -10  -2   28.00    7.90
   9  10   2   41.10   10.10
   9  10   2   42.60    7.50
   9  10   2   29.60    6.90
   9  10   2   25.70    8.70
   8 -11  -2   13.50    7.40
   8 -11  -2   22.10    7.30
   8 -11  -2   22.10    7.00
   8 -11  -2   16.90    7.00
   7 -11  -2   19.60    6.40
   7 -11  -2   16.10    6.60
   7 -11  -2   19.10    6.10
   7 -11  -2   22.30    7.30
   6 -11  -2   62.39    8.70
   6 -11  -2   71.99   11.00
   6 -11  -2   85.99   10.10
   5 -11  -2   31.90    6.50
   5 -11  -2   34.60    6.40
   5 -11  -2   34.40    6.80
   5 -11  -2   33.10    6.30
   5 -11  -2   24.60    6.30
   5 -11  -2   29.20    6.20
   5 -11  -2   26.90    6.70
   4 -11  -2   25.70    6.70
   4 -11  -2   22.00    5.40
   4 -11  -2   37.60    5.80
   4 -11  -2   23.50    5.70
   4 -11  -2   28.30    5.30
   4 -11  -2   29.60    5.80
   4 -11  -2   22.90    5.60
  -4  11   2   30.80    6.20
  -4  11   2   30.30    6.60
   3 -11  -2 2767.32   62.09
   3 -11  -2 2681.43   61.89
   3 -11  -2 2901.11   59.89
   3 -11  -2 2760.52   58.69
   3 -11  -2 2825.32   59.69
   3 -11  -2 2846.22   63.99
  -3  11   2 2790.52   59.79
  -3  11   2 2861.81   61.29
   2 -11  -2  159.38    9.80
   2 -11  -2  182.48    9.30
   2 -11  -2  192.68    8.60
   2 -11  -2  184.18   12.40
   2 -11  -2  173.98   10.90
   2 -11  -2  173.98    8.50
  -2  11   2  179.18    7.20
  -2  11   2  179.28    9.40
  -2  11   2  165.68    7.10
  -2  11   2  191.28   10.80
   1 -11  -2  216.08    9.50
   1 -11  -2  247.18   13.40
   1 -11  -2  231.98   11.00
   1 -11  -2  230.58    8.20
   1 -11  -2  197.28   11.50
  -1  11   2  220.28   11.10
  -1  11   2  221.38    8.60
  -1  11   2  238.18   14.90
  -1  11   2  219.88    9.00
   0 -11  -2  143.19    8.00
   0 -11  -2  155.18   11.50
   0 -11  -2  143.59    6.80
   0 -11  -2  144.19    6.70
   0 -11  -2  131.99    9.00
   0 -11  -2  140.29   10.00
   0  11   2  131.99    7.80
   0  11   2  138.39    7.50
   0  11   2  145.19    9.80
   0  11   2  131.99    7.70
  -1 -11  -2    8.90    4.70
  -1 -11  -2    4.50    2.90
  -1 -11  -2   12.70    4.80
  -1 -11  -2   12.50    4.20
  -1 -11  -2    6.10    3.30
  -1 -11  -2    1.00    5.00
   1  11   2    7.80    4.00
   1  11   2    8.90    3.80
   1  11   2    1.40    4.30
   1  11   2    6.10    3.40
  -2 -11  -2  962.40   28.70
  -2 -11  -2  978.50   24.50
  -2 -11  -2  983.40   28.70
  -2 -11  -2  942.41   23.60
  -2 -11  -2  922.21   24.30
   2  11   2  966.10   28.10
   2  11   2  985.20   26.70
   2  11   2  980.30   27.00
   2  11   2  972.00   25.40
   2  11   2  955.10   23.50
  -3 -11  -2  945.11   23.90
  -3 -11  -2  934.11   25.20
  -3 -11  -2  993.70   28.90
  -3 -11  -2  963.00   26.90
   3  11   2  928.01   28.10
   3  11   2  973.30   25.90
   3  11   2  929.11   25.80
   3  11   2  931.61   26.70
  -4 -11  -2 1328.37   33.40
  -4 -11  -2 1314.17   33.20
  -4 -11  -2 1316.57   31.50
  -4 -11  -2 1351.46   35.90
  -4 -11  -2 1245.88   34.50
   4  11   2 1295.67   35.40
   4  11   2 1332.97   33.70
   4  11   2 1346.67   34.10
   4  11   2 1358.46   31.80
   4  11   2 1331.47   34.80
  -5 -11  -2  110.29   10.10
  -5 -11  -2  100.09    9.00
  -5 -11  -2  117.29   11.50
  -5 -11  -2  102.79    8.10
   5  11   2  107.49   15.50
   5  11   2  106.09    9.80
   5  11   2  129.89   11.70
   5  11   2  120.09   10.40
   5  11   2  125.29    9.90
  -6 -11  -2   16.30    6.70
  -6 -11  -2    4.40    5.30
  -6 -11  -2    7.60    4.80
   6  11   2    8.70    5.00
   6  11   2   13.50    6.90
   6  11   2   12.80    3.70
   6  11   2    5.50    3.00
   6  11   2    0.30    4.80
   6  11   2   10.20    6.00
  -7 -11  -2  203.38   13.80
  -7 -11  -2  191.58   13.40
   7  11   2  194.48   13.00
   7  11   2  180.68    8.80
   7  11   2  169.28   14.20
   7  11   2  183.08   12.60
   7  11   2  156.18   18.00
  -8 -11  -2    3.20    6.90
  -8 -11  -2   12.50    6.10
   8  11   2    0.70    6.90
   8  11   2    5.40    4.40
   8  11   2    8.70    7.40
   8  11   2   11.40    6.80
  -9 -11  -2    6.40    8.30
  -9 -11  -2   11.20    6.70
   9  11   2    4.10    5.80
   9  11   2   26.20    9.70
   9  11   2   12.90    5.60
   9  11   2    4.70    7.80
   8 -12  -2   30.60    8.10
   8 -12  -2   22.40    8.10
   7 -12  -2   58.59   11.30
   7 -12  -2   52.09    8.90
   7 -12  -2   49.30    8.10
   7 -12  -2   57.29    9.10
   6 -12  -2   14.90    6.20
   6 -12  -2   16.80    7.30
   6 -12  -2    9.10    6.10
   6 -12  -2   16.10    6.10
   5 -12  -2    5.90    5.60
   5 -12  -2    8.70    5.20
   5 -12  -2    1.00    4.90
   5 -12  -2   10.40    6.10
   4 -12  -2    5.50    4.70
   4 -12  -2    7.60    3.70
   4 -12  -2    7.00    6.00
   4 -12  -2    6.30    4.00
   4 -12  -2    3.60    4.70
  -4  12   2   -1.40    5.20
   3 -12  -2   14.50    4.60
   3 -12  -2    2.20    5.80
   3 -12  -2   12.00    4.10
   3 -12  -2    4.00    4.10
  -3  12   2    6.60    4.60
  -3  12   2    1.00    4.90
   2 -12  -2  349.87   11.80
   2 -12  -2  363.06   11.80
   2 -12  -2  349.37   12.80
   2 -12  -2  349.47   16.70
   2 -12  -2  345.57   14.00
  -2  12   2  350.16   14.40
  -2  12   2  327.67   12.60
  -2  12   2  325.57   10.70
  -2  12   2  329.97   10.60
   1 -12  -2   64.29    4.90
   1 -12  -2   68.99    9.10
   1 -12  -2   68.29    9.10
   1 -12  -2   59.19    7.10
   1 -12  -2   71.79    5.40
  -1  12   2   63.89    6.30
  -1  12   2   63.39    6.90
  -1  12   2   60.99    5.80
  -1  12   2   62.69    8.20
   0 -12  -2   77.29    5.80
   0 -12  -2   88.49    7.70
   0 -12  -2   97.49   10.50
   0  12   2   86.49    7.30
   0  12   2   91.59    9.10
   0  12   2   85.59    6.70
   0  12   2   81.69    8.10
  -1 -12  -2    5.20    3.50
  -1 -12  -2   -1.00    4.60
  -1 -12  -2    1.10    5.50
  -1 -12  -2    2.90    4.20
   1  12   2    5.30    3.60
   1  12   2    1.20    4.80
   1  12   2    5.20    3.70
   1  12   2   -0.90    3.50
  -2 -12  -2  897.11   22.90
  -2 -12  -2  932.01   28.50
  -2 -12  -2  870.01   25.80
  -2 -12  -2  913.31   23.90
   2  12   2  910.51   25.90
   2  12   2  936.41   25.20
   2  12   2  903.51   24.10
  -3 -12  -2  420.96   18.80
  -3 -12  -2  419.96   14.20
  -3 -12  -2  416.36   17.10
  -3 -12  -2  440.56   15.60
   3  12   2  423.56   16.30
   3  12   2  416.86   14.20
   3  12   2  458.25   17.40
   3  12   2  428.46   15.80
  -4 -12  -2  462.55   19.30
  -4 -12  -2  406.46   14.30
  -4 -12  -2  405.46   16.10
   4  12   2  420.36   17.60
   4  12   2  429.26   14.80
   4  12   2  403.66   16.30
   4  12   2  434.26   17.10
  -5 -12  -2   75.29    8.90
  -5 -12  -2   81.59   10.90
  -5 -12  -2   60.39    7.30
   5  12   2   67.99    9.00
   5  12   2   78.19    9.40
   5  12   2   74.19    8.80
  -6 -12  -2   44.30    7.60
  -6 -12  -2   42.90    8.80
  -6 -12  -2   27.60    5.80
   6  12   2   27.70    7.70
   6  12   2   36.40    7.40
   6  12   2   43.90    7.40
   6  12   2   33.50    7.20
  -7 -12  -2   10.30    7.70
  -7 -12  -2    4.90    5.10
   7  12   2    6.00    5.50
   7  12   2    3.10    8.60
   7  12   2    5.50    6.00
   7  12   2    0.20    6.70
  -8 -12  -2  155.48   13.00
  -8 -12  -2  172.98   14.20
   8  12   2  143.89   14.60
   8  12   2  161.68   13.60
   8  12   2  151.28   12.10
   8  12   2  164.58   13.70
   7 -13  -2   25.20    7.30
   7 -13  -2   18.60    6.90
   7 -13  -2   14.00    7.20
   7 -13  -2   20.10    7.80
   6 -13  -2   59.29    8.80
   6 -13  -2   81.89   10.70
   6 -13  -2   67.09    9.20
   6 -13  -2   72.49   10.30
   5 -13  -2   96.29   10.30
   5 -13  -2   95.29   10.20
   5 -13  -2   71.09    9.60
   5 -13  -2   99.39   11.40
   4 -13  -2   59.29    9.50
   4 -13  -2   79.89    7.30
   4 -13  -2   67.89    8.10
   4 -13  -2   68.49    8.60
  -4  13   2   87.99    9.80
   3 -13  -2   53.59   11.30
   3 -13  -2   59.99    7.20
   3 -13  -2   53.69   11.40
  -3  13   2   45.10    4.90
  -3  13   2   58.69    7.90
  -3  13   2   63.19    8.10
   2 -13  -2   63.29   12.00
   2 -13  -2   90.19    7.20
   2 -13  -2   75.59    8.60
   2 -13  -2   66.19    6.50
   2 -13  -2   68.99    7.20
  -2  13   2   77.29    8.80
  -2  13   2   75.19    7.60
  -2  13   2   61.09    5.90
   1 -13  -2  132.09   10.10
   1 -13  -2  136.99    8.60
   1 -13  -2  117.69   11.60
  -1  13   2  117.79    7.30
  -1  13   2  120.79    7.90
  -1  13   2  119.79   10.00
  -1  13   2  130.79    8.50
   0 -13  -2   36.90    4.50
   0 -13  -2   44.90    7.10
   0 -13  -2   45.30    8.80
   0 -13  -2   37.50    6.00
   0  13   2   35.10    6.70
   0  13   2   38.30    5.60
   0  13   2   33.80    5.10
   0  13   2   35.80    5.20
  -1 -13  -2  461.45   15.00
  -1 -13  -2  507.75   15.40
  -1 -13  -2  433.26   17.50
  -1 -13  -2  501.05   21.00
   1  13   2  509.05   17.80
   1  13   2  502.85   18.20
   1  13   2  505.55   16.20
   1  13   2  496.45   16.70
  -2 -13  -2  160.68    9.30
  -2 -13  -2  172.58   15.20
  -2 -13  -2  150.08    8.50
   2  13   2  154.98   10.40
   2  13   2  139.89   10.90
   2  13   2  131.59    8.50
  -3 -13  -2  225.98   10.40
  -3 -13  -2  225.68   11.40
   3  13   2  252.87   13.00
   3  13   2  237.18   10.70
   3  13   2  217.78   11.90
   3  13   2  239.08   13.50
  -4 -13  -2  157.68   10.60
  -4 -13  -2  182.98   14.20
  -4 -13  -2  165.48    9.10
   4  13   2  155.38   11.10
   4  13   2  158.08   13.40
   4  13   2  193.68   12.60
   4  13   2  185.68   10.10
  -5 -13  -2   -0.50    6.30
  -5 -13  -2   -0.80    4.30
  -5 -13  -2   -5.00    3.80
   5  13   2    1.60    6.20
   5  13   2    8.50    5.50
   5  13   2   -7.30    4.70
   5  13   2    1.40    4.50
  -6 -13  -2  171.38   12.50
  -6 -13  -2  194.08   14.40
   6  13   2  177.28   13.40
   6  13   2  184.38   11.70
   6  13   2  165.78   12.20
  -7 -13  -2   14.10    5.60
  -7 -13  -2   14.40    7.80
   7  13   2   17.50    7.00
   7  13   2   21.80    7.90
   7  13   2   12.50   10.40
   7  13   2   12.90    6.00
  -8 -13  -2    9.70    6.00
   8  13   2    3.20    6.70
   8  13   2    5.20    6.90
   8  13   2    8.50    7.60
   6 -14  -2   -4.70    5.20
   6 -14  -2   -6.10    6.10
   6 -14  -2  -10.90    5.40
   6 -14  -2    8.00    6.00
   5 -14  -2   50.29    9.30
   5 -14  -2   60.69    8.80
   5 -14  -2   54.39    8.40
   4 -14  -2  162.58   11.30
   4 -14  -2  170.68   11.10
   4 -14  -2  166.78   14.00
   3 -14  -2   30.30    8.20
   3 -14  -2   26.50    5.60
  -3  14   2   21.30    3.40
  -3  14   2   30.80    6.90
  -3  14   2   26.70    5.90
   2 -14  -2    5.00    3.70
   2 -14  -2   -0.20    6.40
   2 -14  -2    6.40    3.40
  -2  14   2    6.90    4.20
  -2  14   2    0.20    3.20
  -2  14   2    8.40    5.10
   1 -14  -2  159.38    9.30
   1 -14  -2  180.08   14.50
  -1  14   2  156.38    9.00
  -1  14   2  167.38   11.60
  -1  14   2  160.78    9.30
  -1  14   2  168.78    8.70
   0 -14  -2  737.53   26.60
   0 -14  -2  727.13   18.20
   0 -14  -2  634.74   19.30
   0  14   2  736.93   20.80
   0  14   2  719.13   19.60
   0  14   2  691.03   22.70
   0  14   2  705.53   20.40
  -1 -14  -2  544.05   16.90
  -1 -14  -2  575.34   17.20
  -1 -14  -2  571.04   23.50
   1  14   2  595.44   18.90
   1  14   2  601.94   20.50
   1  14   2  574.34   18.40
   1  14   2  577.14   16.80
  -2 -14  -2  214.48   10.10
  -2 -14  -2  217.08   10.90
  -2 -14  -2  229.18   15.90
   2  14   2  232.18   11.90
   2  14   2  234.18   10.30
   2  14   2  231.28   12.40
   2  14   2  237.58   13.50
  -3 -14  -2    6.60    3.30
  -3 -14  -2    3.30    4.00
  -3 -14  -2    5.60    6.70
   3  14   2   10.30    4.90
   3  14   2   12.60    7.20
   3  14   2    6.80    4.90
   3  14   2   14.80    4.40
  -4 -14  -2   57.89    6.50
  -4 -14  -2   71.49   10.60
  -4 -14  -2   78.39   10.90
   4  14   2   81.59   11.10
   4  14   2   54.79    7.70
   4  14   2   76.79    9.10
  -5 -14  -2   81.59   12.70
  -5 -14  -2   72.69   10.70
  -5 -14  -2   60.09    7.20
   5  14   2   87.79   11.40
   5  14   2   94.79    8.80
   5  14   2   69.69    9.40
   5  14   2   61.89    8.10
  -6 -14  -2    9.70    5.00
  -6 -14  -2    4.30    7.40
   6  14   2    4.30    5.50
   6  14   2    8.40    6.50
   6  14   2   19.90    6.20
  -7 -14  -2  152.58   14.70
  -7 -14  -2  166.08   13.40
   7  14   2  183.38   14.70
   7  14   2  184.38   12.60
   7  14   2  209.78   16.00
   5 -15  -2   20.90    8.00
   5 -15  -2   25.40    7.00
   5 -15  -2   23.10    7.50
   5 -15  -2   13.60    6.70
   4 -15  -2  196.18   11.40
   4 -15  -2  188.48   12.50
   4 -15  -2  161.28   15.00
  -4  15   2  189.98   13.20
   3 -15  -2  102.59   12.90
   3 -15  -2  103.99    8.00
   3 -15  -2  112.49    9.90
   3 -15  -2  129.49    8.30
  -3  15   2  122.79   11.60
  -3  15   2  109.09    6.60
   2 -15  -2   36.70    7.00
   2 -15  -2   32.20    4.30
   2 -15  -2   52.09    9.80
  -2  15   2   39.90    4.90
  -2  15   2   34.50    7.50
  -2  15   2   45.20    6.30
  -2  15   2   33.30    4.40
   1 -15  -2  220.08   15.70
   1 -15  -2  187.08   10.10
  -1  15   2  218.48   10.50
  -1  15   2  217.08   10.00
  -1  15   2  218.28   10.30
  -1  15   2  221.68   13.30
   0 -15  -2  424.56   12.80
   0 -15  -2  488.95   21.70
   0 -15  -2  407.06   14.60
   0  15   2  413.66   15.10
   0  15   2  427.16   15.70
   0  15   2  453.65   14.40
   0  15   2  441.76   17.70
  -1 -15  -2  259.07   17.40
  -1 -15  -2  233.68   10.50
  -1 -15  -2  232.98   10.70
   1  15   2  254.67   13.00
   1  15   2  265.17   14.30
   1  15   2  269.17   10.60
   1  15   2  247.18   12.00
  -2 -15  -2    9.80    4.00
  -2 -15  -2   27.10    8.50
   2  15   2   17.00    5.20
   2  15   2   15.40    6.10
   2  15   2   16.10    4.20
   2  15   2    7.50    4.60
  -3 -15  -2   94.69   12.70
  -3 -15  -2   80.79    8.50
   3  15   2  100.29   10.20
   3  15   2   76.39    8.40
   3  15   2  103.39    7.80
  -4 -15  -2    7.90    4.50
  -4 -15  -2   19.40    5.00
  -4 -15  -2   14.50    7.90
   4  15   2   20.00    7.30
   4  15   2    7.50    5.10
   4  15   2   25.70    6.60
   4  15   2   30.80    5.10
  -5 -15  -2   -4.50    4.00
  -5 -15  -2   -6.70    6.60
   5  15   2    7.30    5.00
   5  15   2   -1.90    5.30
   5  15   2    8.70    4.40
  -6 -15  -2  183.38   15.80
  -6 -15  -2  203.18   19.80
   6  15   2  197.28   14.60
   6  15   2  194.78   14.90
   6  15   2  202.78   11.80
   6  15   2  165.78   13.70
   4 -16  -2    7.10    5.50
   4 -16  -2    7.10    5.50
   4 -16  -2    5.60    7.20
  -4  16   2    8.50    6.30
   3 -16  -2   20.40    5.60
   3 -16  -2   17.90    6.00
   3 -16  -2    6.90    7.60
   3 -16  -2   16.00    4.90
  -3  16   2   11.40    6.00
  -3  16   2   18.40    4.00
  -3  16   2   18.10    3.90
   2 -16  -2   21.10    5.70
   2 -16  -2   33.40    9.30
  -2  16   2   35.90    7.30
  -2  16   2   24.60    4.50
  -2  16   2   22.50    4.30
   1 -16  -2  106.39   13.70
  -1  16   2   98.09    7.90
  -1  16   2  105.19   11.20
  -1  16   2   98.59    8.30
  -1  16   2   85.79    7.70
   0 -16  -2    1.10    6.60
   0 -16  -2   -6.70    4.20
   0 -16  -2    4.40    2.80
   0  16   2   11.60    4.30
   0  16   2   10.70    4.60
   0  16   2    7.20    4.10
   0  16   2   10.50    5.30
  -1 -16  -2   40.20    5.20
  -1 -16  -2   47.30    9.90
  -1 -16  -2   32.20    5.70
   1  16   2   46.20    7.90
   1  16   2   46.40    6.70
   1  16   2   29.90    5.40
  -2 -16  -2  104.99   14.00
  -2 -16  -2  100.29    8.60
   2  16   2  103.79   10.40
   2  16   2  120.99    8.10
   2  16   2  101.79    9.10
   2  16   2  138.19   12.10
  -3 -16  -2   29.90    5.70
  -3 -16  -2   22.40    4.90
  -3 -16  -2   33.10    9.40
   3  16   2   48.40    8.40
[truncated: 1,666,330 more chars]
