# Supplementary material for: In Pursuit of Low Energy Phosphorescence: Late Metal Coordination Complexes of the Planar, π‐extended Bipyridyl Ligand 6,6′,7,7′‐Biphenanthridine
Source: Chemistry. 2025 Sep 8;31(63):e01802. doi: 10.1002/chem.202501802 (PMC12619056; doi:10.1002/chem.202501802)
Supplement: Supplementary file 2 — Supporting Information [file CHEM-31-e01802-s002.zip › Cu_PP_p-biphe.cif]

data_Cu_PP_p-biphe
_audit_creation_date               2024-04-12
_audit_creation_method
;
Olex2 1.5
(compiled 2023.08.17 svn.r577a77a9 for OlexSys, GUI svn.r6817)
;
_shelx_SHELXL_version_number       '2018/3'
_audit_contact_author_address      ?
_audit_contact_author_email        ?
_audit_contact_author_name         ''
_audit_contact_author_phone        ?
_publ_contact_author_id_orcid      ?
_publ_section_references
;
Dolomanov, O.V., Bourhis, L.J., Gildea, R.J, Howard, J.A.K. & Puschmann, H.
 (2009), J. Appl. Cryst. 42, 339-341.

Sheldrick, G.M. (2015). Acta Cryst. A71, 3-8.

Sheldrick, G.M. (2015). Acta Cryst. C71, 3-8.
;
_chemical_name_common              ?
_chemical_name_systematic          ?
_chemical_formula_moiety           'C65 H46 Cu N2 O P2, F6 P, C H2 Cl2'
_chemical_formula_sum              'C66 H48 Cl2 Cu F6 N2 O P3'
_chemical_formula_weight           1226.41
_chemical_melting_point            ?
loop_
  _atom_type_symbol
  _atom_type_description
  _atom_type_scat_dispersion_real
  _atom_type_scat_dispersion_imag
  _atom_type_scat_source
 'C' 'C' 0.0033 0.0016 'International Tables Vol C Tables 4.2.6.8 and 6.1.1.4'
 'H' 'H' 0.0000 0.0000 'International Tables Vol C Tables 4.2.6.8 and 6.1.1.4'
 'Cl' 'Cl' 0.1484 0.1585 'International Tables Vol C Tables 4.2.6.8 and 6.1.1.4'
 'Cu' 'Cu' 0.3201 1.2651 'International Tables Vol C Tables 4.2.6.8 and 6.1.1.4'
 'F' 'F' 0.0171 0.0103 'International Tables Vol C Tables 4.2.6.8 and 6.1.1.4'
 'N' 'N' 0.0061 0.0033 'International Tables Vol C Tables 4.2.6.8 and 6.1.1.4'
 'O' 'O' 0.0106 0.0060 'International Tables Vol C Tables 4.2.6.8 and 6.1.1.4'
 'P' 'P' 0.1023 0.0942 'International Tables Vol C Tables 4.2.6.8 and 6.1.1.4'

_shelx_space_group_comment
;
The symmetry employed for this shelxl refinement is uniquely defined
by the following loop, which should always be used as a source of
symmetry information in preference to the above space-group names.
They are only intended as comments.
;
_space_group_crystal_system        'triclinic'
_space_group_IT_number             2
_space_group_name_H-M_alt          'P -1'
_space_group_name_Hall             '-P 1'
loop_
  _space_group_symop_operation_xyz
 'x, y, z'
 '-x, -y, -z'

_cell_length_a                     10.802(3)
_cell_length_b                     15.453(4)
_cell_length_c                     17.243(5)
_cell_angle_alpha                  86.42(2)
_cell_angle_beta                   77.35(2)
_cell_angle_gamma                  80.422(18)
_cell_volume                       2768.3(13)
_cell_formula_units_Z              2
_cell_measurement_reflns_used      7443
_cell_measurement_temperature      150.00
_cell_measurement_theta_max        24.91
_cell_measurement_theta_min        2.54
_shelx_estimated_absorpt_T_max     0.956
_shelx_estimated_absorpt_T_min     0.820
_exptl_absorpt_coefficient_mu      0.646
_exptl_absorpt_correction_T_max    0.7428
_exptl_absorpt_correction_T_min    0.6489
_exptl_absorpt_correction_type     multi-scan
_exptl_absorpt_process_details
;
SADABS-2016/2 (Bruker,2016/2) was used for absorption correction.
wR2(int) was 0.1067 before and 0.0883 after correction.
The Ratio of minimum to maximum transmission is 0.8736.
The \l/2 correction factor is Not present.
;
_exptl_absorpt_special_details     ?
_exptl_crystal_colour              gold
_exptl_crystal_density_diffrn      1.471
_exptl_crystal_density_meas        ?
_exptl_crystal_density_method      ?
_exptl_crystal_description         block
_exptl_crystal_F_000               1256
_exptl_crystal_size_max            0.32
_exptl_crystal_size_mid            0.27
_exptl_crystal_size_min            0.07
_exptl_transmission_factor_max     ?
_exptl_transmission_factor_min     ?
_diffrn_reflns_av_R_equivalents    0.0565
_diffrn_reflns_av_unetI/netI       0.0352
_diffrn_reflns_Laue_measured_fraction_full  0.965
_diffrn_reflns_Laue_measured_fraction_max  0.965
_diffrn_reflns_limit_h_max         12
_diffrn_reflns_limit_h_min         -12
_diffrn_reflns_limit_k_max         17
_diffrn_reflns_limit_k_min         -18
_diffrn_reflns_limit_l_max         20
_diffrn_reflns_limit_l_min         -20
_diffrn_reflns_number              66867
_diffrn_reflns_point_group_measured_fraction_full  0.965
_diffrn_reflns_point_group_measured_fraction_max  0.965
_diffrn_reflns_theta_full          24.817
_diffrn_reflns_theta_max           24.817
_diffrn_reflns_theta_min           1.211
_diffrn_ambient_temperature        150.00
_diffrn_detector_area_resol_mean   ?
_diffrn_measured_fraction_theta_full  0.965
_diffrn_measured_fraction_theta_max  0.965
_diffrn_measurement_device_type    'Bruker APEX-II CCD'
_diffrn_measurement_method         '\f and \w scans'
_diffrn_radiation_type             MoK\a
_diffrn_radiation_wavelength       0.71076
_diffrn_source                     ?
_diffrn_source_current             20.0
_diffrn_source_power               1.0
_diffrn_source_voltage             50.0
_diffrn_standards_number           0
_reflns_Friedel_coverage           0.000
_reflns_Friedel_fraction_full      .
_reflns_Friedel_fraction_max       .
_reflns_number_gt                  8022
_reflns_number_total               9217
_reflns_special_details
;
 Reflections were merged by SHELXL according to the crystal
 class for the calculation of statistics and refinement.
 
 _reflns_Friedel_fraction is defined as the number of unique
 Friedel pairs measured divided by the number that would be
 possible theoretically, ignoring centric projections and
 systematic absences.
;
_reflns_threshold_expression       'I > 2\s(I)'
_computing_cell_refinement         'SAINT V8.40B (?, 2016)'
_computing_data_collection         ?
_computing_data_reduction          'SAINT V8.40B (?, 2016)'
_computing_molecular_graphics      'Olex2 1.5 (Dolomanov et al., 2009)'
_computing_publication_material    'Olex2 1.5 (Dolomanov et al., 2009)'
_computing_structure_refinement    'SHELXL 2018/3 (Sheldrick, 2015)'
_computing_structure_solution      'SHELXT 2018/2 (Sheldrick, 2018)'
_refine_diff_density_max           1.496
_refine_diff_density_min           -1.455
_refine_diff_density_rms           0.116
_refine_ls_extinction_coef         .
_refine_ls_extinction_method       none
_refine_ls_goodness_of_fit_ref     1.153
_refine_ls_hydrogen_treatment      constr
_refine_ls_matrix_type             full
_refine_ls_number_parameters       732
_refine_ls_number_reflns           9217
_refine_ls_number_restraints       0
_refine_ls_R_factor_all            0.0998
_refine_ls_R_factor_gt             0.0856
_refine_ls_restrained_S_all        1.153
_refine_ls_shift/su_max            0.000
_refine_ls_shift/su_mean           0.000
_refine_ls_structure_factor_coef   Fsqd
_refine_ls_weighting_details      
 'w=1/[\s^2^(Fo^2^)+(0.0192P)^2^+25.2388P] where P=(Fo^2^+2Fc^2^)/3'
_refine_ls_weighting_scheme        calc
_refine_ls_wR_factor_gt            0.1932
_refine_ls_wR_factor_ref           0.2041
_refine_special_details            ?
_olex2_refinement_description
;
1. Fixed Uiso
 At 1.2 times of:
  All C(H) groups, All C(H,H) groups
 At 1.5 times of:
  All C(H,H,H) groups
2.a Secondary CH2 refined with riding coordinates:
 C66(H66A,H66B)
2.b Aromatic/amide H refined with riding coordinates:
 C2(H2), C3(H3), C4(H4), C5(H5), C8(H8), C9(H9), C10(H10), C17(H17), C18(H18),
 C19(H19), C22(H22), C23(H23), C24(H24), C25(H25), C28(H28), C29(H29), C30(H30),
  C31(H31), C32(H32), C34(H34), C35(H35), C36(H36), C37(H37), C38(H38),
 C40(H40), C41(H41), C42(H42), C43(H43), C44(H44), C46(H46), C47(H47), C48(H48),
  C49(H49), C50(H50), C57(H57), C58(H58), C59(H59), C63(H63), C64(H64), C65(H65)
2.c Idealised Me refined as rotating group:
 C51(H51A,H51B,H51C), C52(H52A,H52B,H52C)
;
_atom_sites_solution_hydrogens     geom
_atom_sites_solution_primary       dual
_atom_sites_solution_secondary     ?
loop_
  _atom_site_label
  _atom_site_type_symbol
  _atom_site_fract_x
  _atom_site_fract_y
  _atom_site_fract_z
  _atom_site_U_iso_or_equiv
  _atom_site_adp_type
  _atom_site_occupancy
  _atom_site_site_symmetry_order
  _atom_site_calc_flag
  _atom_site_refinement_flags_posn
  _atom_site_refinement_flags_adp
  _atom_site_refinement_flags_occupancy
  _atom_site_disorder_assembly
  _atom_site_disorder_group
 Cu1 Cu 0.60597(7) 0.27836(5) 0.78980(4) 0.0231(2) Uani 1 1 d . . . . .
 P1 P 0.46531(14) 0.34663(10) 0.71578(9) 0.0224(3) Uani 1 1 d . . . . .
 O1 O 0.6620(4) 0.2410(3) 0.6025(2) 0.0252(9) Uani 1 1 d . . . . .
 N1 N 0.5206(4) 0.1848(3) 0.8643(3) 0.0220(10) Uani 1 1 d . . . . .
 C1 C 0.4849(5) 0.1080(4) 0.8425(4) 0.0238(13) Uani 1 1 d . . . . .
 P2 P 0.81069(14) 0.22753(11) 0.72655(9) 0.0234(3) Uani 1 1 d . . . . .
 N2 N 0.5878(4) 0.3306(3) 0.9014(3) 0.0238(11) Uani 1 1 d . . . . .
 C2 C 0.5241(6) 0.0865(4) 0.7617(4) 0.0278(14) Uani 1 1 d . . . . .
 H2 H 0.571965 0.123449 0.725087 0.033 Uiso 1 1 calc R U . . .
 C3 C 0.4932(6) 0.0124(4) 0.7360(4) 0.0336(15) Uani 1 1 d . . . . .
 H3 H 0.519221 -0.001738 0.681342 0.040 Uiso 1 1 calc R U . . .
 C4 C 0.4235(7) -0.0426(5) 0.7897(4) 0.0367(16) Uani 1 1 d . . . . .
 H4 H 0.403513 -0.094596 0.771895 0.044 Uiso 1 1 calc R U . . .
 C5 C 0.3840(6) -0.0210(4) 0.8685(4) 0.0324(15) Uani 1 1 d . . . . .
 H5 H 0.335290 -0.058172 0.904390 0.039 Uiso 1 1 calc R U . . .
 C6 C 0.4137(5) 0.0544(4) 0.8976(4) 0.0222(12) Uani 1 1 d . . . . .
 C7 C 0.3762(5) 0.0788(4) 0.9801(4) 0.0255(13) Uani 1 1 d . . . . .
 C8 C 0.3003(6) 0.0328(4) 1.0400(4) 0.0307(14) Uani 1 1 d . . . . .
 H8 H 0.270490 -0.017832 1.027040 0.037 Uiso 1 1 calc R U . . .
 C9 C 0.2689(6) 0.0601(5) 1.1169(4) 0.0389(17) Uani 1 1 d . . . . .
 H9 H 0.214381 0.029503 1.155952 0.047 Uiso 1 1 calc R U . . .
 C10 C 0.3150(6) 0.1319(5) 1.1393(4) 0.0354(16) Uani 1 1 d . . . . .
 H10 H 0.293012 0.148825 1.193245 0.042 Uiso 1 1 calc R U . . .
 C11 C 0.3931(6) 0.1789(4) 1.0829(4) 0.0275(14) Uani 1 1 d . . . . .
 C12 C 0.4199(5) 0.1539(4) 1.0018(4) 0.0231(13) Uani 1 1 d . . . . .
 C13 C 0.4906(5) 0.2042(4) 0.9400(3) 0.0203(12) Uani 1 1 d . . . . .
 C14 C 0.5344(5) 0.2831(4) 0.9610(3) 0.0215(12) Uani 1 1 d . . . . .
 C15 C 0.5211(5) 0.3023(4) 1.0430(4) 0.0251(13) Uani 1 1 d . . . . .
 C16 C 0.4537(6) 0.2506(4) 1.1041(4) 0.0290(14) Uani 1 1 d . . . . .
 C17 C 0.4482(7) 0.2697(5) 1.1831(4) 0.0367(16) Uani 1 1 d . . . . .
 H17 H 0.403348 0.236323 1.224779 0.044 Uiso 1 1 calc R U . . .
 C18 C 0.5070(7) 0.3366(5) 1.2017(4) 0.0417(17) Uani 1 1 d . . . . .
 H18 H 0.505129 0.346698 1.255752 0.050 Uiso 1 1 calc R U . . .
 C19 C 0.5683(7) 0.3888(5) 1.1424(4) 0.0365(16) Uani 1 1 d . . . . .
 H19 H 0.605316 0.435815 1.156061 0.044 Uiso 1 1 calc R U . . .
 C20 C 0.5762(6) 0.3726(4) 1.0620(4) 0.0276(14) Uani 1 1 d . . . . .
 C21 C 0.6368(6) 0.4249(4) 0.9974(4) 0.0270(13) Uani 1 1 d . . . . .
 C22 C 0.6929(6) 0.4988(4) 1.0073(4) 0.0303(14) Uani 1 1 d . . . . .
 H22 H 0.693451 0.514895 1.059512 0.036 Uiso 1 1 calc R U . . .
 C23 C 0.7465(6) 0.5479(5) 0.9436(4) 0.0368(16) Uani 1 1 d . . . . .
 H23 H 0.784876 0.596532 0.952171 0.044 Uiso 1 1 calc R U . . .
 C24 C 0.7449(6) 0.5269(4) 0.8660(4) 0.0321(15) Uani 1 1 d . . . . .
 H24 H 0.781225 0.561445 0.822013 0.038 Uiso 1 1 calc R U . . .
 C25 C 0.6905(6) 0.4560(4) 0.8541(4) 0.0305(14) Uani 1 1 d . . . . .
 H25 H 0.688597 0.442187 0.801509 0.037 Uiso 1 1 calc R U . . .
 C26 C 0.6379(5) 0.4038(4) 0.9180(4) 0.0248(13) Uani 1 1 d . . . . .
 C27 C 0.3042(6) 0.3777(4) 0.7791(4) 0.0270(14) Uani 1 1 d . . . . .
 C28 C 0.2498(6) 0.3112(5) 0.8255(4) 0.0383(17) Uani 1 1 d . . . . .
 H28 H 0.292662 0.252364 0.819809 0.046 Uiso 1 1 calc R U . . .
 C29 C 0.1339(7) 0.3294(6) 0.8801(4) 0.0437(18) Uani 1 1 d . . . . .
 H29 H 0.097895 0.283092 0.911144 0.052 Uiso 1 1 calc R U . . .
 C30 C 0.0720(6) 0.4137(6) 0.8891(4) 0.0432(19) Uani 1 1 d . . . . .
 H30 H -0.007316 0.426044 0.926343 0.052 Uiso 1 1 calc R U . . .
 C31 C 0.1233(7) 0.4805(5) 0.8448(5) 0.0428(19) Uani 1 1 d . . . . .
 H31 H 0.079189 0.539002 0.851144 0.051 Uiso 1 1 calc R U . . .
 C32 C 0.2399(6) 0.4634(5) 0.7903(4) 0.0357(16) Uani 1 1 d . . . . .
 H32 H 0.275809 0.510502 0.760589 0.043 Uiso 1 1 calc R U . . .
 C33 C 0.5002(6) 0.4457(4) 0.6568(4) 0.0275(13) Uani 1 1 d . . . . .
 C34 C 0.4110(7) 0.4958(5) 0.6178(4) 0.0361(16) Uani 1 1 d . . . . .
 H34 H 0.328799 0.479295 0.622159 0.043 Uiso 1 1 calc R U . . .
 C35 C 0.4421(8) 0.5685(5) 0.5733(5) 0.049(2) Uani 1 1 d . . . . .
 H35 H 0.380914 0.602401 0.547027 0.058 Uiso 1 1 calc R U . . .
 C36 C 0.5612(9) 0.5933(5) 0.5661(5) 0.051(2) Uani 1 1 d . . . . .
 H36 H 0.580435 0.644974 0.536265 0.062 Uiso 1 1 calc R U . . .
 C37 C 0.6525(7) 0.5434(5) 0.6022(4) 0.0406(17) Uani 1 1 d . . . . .
 H37 H 0.735399 0.559297 0.595858 0.049 Uiso 1 1 calc R U . . .
 C38 C 0.6215(6) 0.4697(4) 0.6477(4) 0.0301(14) Uani 1 1 d . . . . .
 H38 H 0.683597 0.435238 0.672942 0.036 Uiso 1 1 calc R U . . .
 C39 C 0.9058(5) 0.3075(4) 0.6706(4) 0.0262(13) Uani 1 1 d . . . . .
 C40 C 0.9393(6) 0.3700(4) 0.7148(4) 0.0318(15) Uani 1 1 d . . . . .
 H40 H 0.919052 0.366282 0.771231 0.038 Uiso 1 1 calc R U . . .
 C41 C 1.0016(6) 0.4369(5) 0.6766(4) 0.0357(16) Uani 1 1 d . . . . .
 H41 H 1.021518 0.479956 0.706856 0.043 Uiso 1 1 calc R U . . .
 C42 C 1.0350(6) 0.4416(5) 0.5947(5) 0.0398(17) Uani 1 1 d . . . . .
 H42 H 1.077732 0.487697 0.568523 0.048 Uiso 1 1 calc R U . . .
 C43 C 1.0058(7) 0.3784(5) 0.5507(4) 0.0391(17) Uani 1 1 d . . . . .
 H43 H 1.031913 0.380156 0.494424 0.047 Uiso 1 1 calc R U . . .
 C44 C 0.9387(6) 0.3125(5) 0.5882(4) 0.0335(15) Uani 1 1 d . . . . .
 H44 H 0.915597 0.271189 0.557526 0.040 Uiso 1 1 calc R U . . .
 C45 C 0.9166(6) 0.1760(4) 0.7918(4) 0.0253(13) Uani 1 1 d . . . . .
 C46 C 0.8630(6) 0.1583(5) 0.8704(4) 0.0330(15) Uani 1 1 d . . . . .
 H46 H 0.772934 0.172771 0.889587 0.040 Uiso 1 1 calc R U . . .
 C47 C 0.9409(7) 0.1192(5) 0.9217(4) 0.0405(17) Uani 1 1 d . . . . .
 H47 H 0.904410 0.107608 0.975912 0.049 Uiso 1 1 calc R U . . .
 C48 C 1.0726(7) 0.0974(5) 0.8928(5) 0.0446(19) Uani 1 1 d . . . . .
 H48 H 1.125963 0.070265 0.927391 0.054 Uiso 1 1 calc R U . . .
 C49 C 1.1264(6) 0.1151(5) 0.8139(5) 0.0446(19) Uani 1 1 d . . . . .
 H49 H 1.216430 0.100059 0.794660 0.054 Uiso 1 1 calc R U . . .
 C50 C 1.0502(6) 0.1542(5) 0.7638(4) 0.0353(16) Uani 1 1 d . . . . .
 H50 H 1.087589 0.166675 0.709955 0.042 Uiso 1 1 calc R U . . .
 C51 C 0.6385(7) 0.0609(5) 0.4314(5) 0.0442(18) Uani 1 1 d . . . . .
 H51A H 0.599307 0.016903 0.467772 0.066 Uiso 1 1 calc R U . . .
 H51B H 0.721554 0.033589 0.400498 0.066 Uiso 1 1 calc R U . . .
 H51C H 0.581753 0.084378 0.395270 0.066 Uiso 1 1 calc R U . . .
 C52 C 0.7245(6) 0.2016(5) 0.4212(4) 0.0378(16) Uani 1 1 d . . . . .
 H52A H 0.669038 0.225924 0.384608 0.057 Uiso 1 1 calc R U . . .
 H52B H 0.806444 0.171798 0.390940 0.057 Uiso 1 1 calc R U . . .
 H52C H 0.740253 0.249226 0.450995 0.057 Uiso 1 1 calc R U . . .
 C53 C 0.6585(6) 0.1357(4) 0.4795(4) 0.0314(15) Uani 1 1 d . . . . .
 C54 C 0.5320(6) 0.1820(4) 0.5287(4) 0.0273(13) Uani 1 1 d . . . . .
 C55 C 0.5411(5) 0.2343(4) 0.5890(4) 0.0245(13) Uani 1 1 d . . . . .
 C56 C 0.4351(6) 0.2806(4) 0.6396(4) 0.0259(13) Uani 1 1 d . . . . .
 C57 C 0.3125(6) 0.2747(4) 0.6264(4) 0.0281(14) Uani 1 1 d . . . . .
 H57 H 0.237808 0.305951 0.658825 0.034 Uiso 1 1 calc R U . . .
 C58 C 0.3011(6) 0.2234(5) 0.5662(4) 0.0344(15) Uani 1 1 d . . . . .
 H58 H 0.218140 0.219243 0.558017 0.041 Uiso 1 1 calc R U . . .
 C59 C 0.4099(6) 0.1775(4) 0.5169(4) 0.0324(15) Uani 1 1 d . . . . .
 H59 H 0.400126 0.143249 0.475384 0.039 Uiso 1 1 calc R U . . .
 C60 C 0.7419(6) 0.1024(4) 0.5398(4) 0.0307(14) Uani 1 1 d . . . . .
 C61 C 0.7443(6) 0.1606(4) 0.5977(4) 0.0276(14) Uani 1 1 d . . . . .
 C62 C 0.8216(6) 0.1437(4) 0.6541(4) 0.0294(14) Uani 1 1 d . . . . .
 C63 C 0.8961(6) 0.0604(5) 0.6535(4) 0.0381(16) Uani 1 1 d . . . . .
 H63 H 0.950111 0.045720 0.690623 0.046 Uiso 1 1 calc R U . . .
 C64 C 0.8917(7) -0.0009(5) 0.5989(5) 0.0465(19) Uani 1 1 d . . . . .
 H64 H 0.940433 -0.057888 0.600168 0.056 Uiso 1 1 calc R U . . .
 C65 C 0.8165(7) 0.0205(5) 0.5425(4) 0.0415(17) Uani 1 1 d . . . . .
 H65 H 0.816223 -0.021960 0.504967 0.050 Uiso 1 1 calc R U . . .
 F1 F 1.1325(8) 0.3497(5) 0.3554(4) 0.130(3) Uani 1 1 d . . . . .
 F2 F 1.0365(6) 0.2351(5) 0.4170(3) 0.100(3) Uani 1 1 d . . . . .
 P3 P 1.0865(3) 0.26711(18) 0.32789(17) 0.0704(8) Uani 1 1 d . . . . .
 F3 F 0.9497(6) 0.3243(4) 0.3272(5) 0.126(3) Uani 1 1 d . . . . .
 F4 F 1.0400(5) 0.1850(3) 0.2981(3) 0.0679(15) Uani 1 1 d . . . . .
 F5 F 1.1375(5) 0.2974(4) 0.2374(4) 0.0755(17) Uani 1 1 d . . . . .
 F6 F 1.2221(5) 0.2095(5) 0.3289(3) 0.0844(19) Uani 1 1 d . . . . .
 Cl1 Cl 0.8932(4) 0.1230(2) 0.1565(2) 0.1138(13) Uani 1 1 d . . . . .
 Cl2 Cl 0.9097(4) 0.2889(2) 0.0699(2) 0.1121(12) Uani 1 1 d . . . . .
 C66 C 0.9257(18) 0.2303(9) 0.1545(9) 0.126(6) Uani 1 1 d . . . . .
 H66A H 0.867055 0.261660 0.200085 0.151 Uiso 1 1 calc R U . . .
 H66B H 1.014579 0.228076 0.161767 0.151 Uiso 1 1 calc R U . . .

loop_
  _atom_site_aniso_label
  _atom_site_aniso_U_11
  _atom_site_aniso_U_22
  _atom_site_aniso_U_33
  _atom_site_aniso_U_23
  _atom_site_aniso_U_13
  _atom_site_aniso_U_12
 Cu1 0.0184(4) 0.0258(4) 0.0260(4) 0.0007(3) -0.0058(3) -0.0051(3)
 P1 0.0195(7) 0.0225(8) 0.0260(8) 0.0013(6) -0.0064(6) -0.0044(6)
 O1 0.0158(19) 0.029(2) 0.031(2) -0.0020(18) -0.0064(17) -0.0032(17)
 N1 0.015(2) 0.022(3) 0.030(3) -0.001(2) -0.010(2) -0.002(2)
 C1 0.019(3) 0.023(3) 0.032(3) -0.001(3) -0.013(2) -0.002(2)
 P2 0.0165(7) 0.0274(9) 0.0268(8) 0.0002(6) -0.0066(6) -0.0025(6)
 N2 0.016(2) 0.022(3) 0.033(3) 0.002(2) -0.007(2) -0.002(2)
 C2 0.025(3) 0.026(3) 0.033(3) 0.003(3) -0.007(3) -0.007(3)
 C3 0.038(4) 0.032(4) 0.036(4) -0.004(3) -0.016(3) -0.008(3)
 C4 0.039(4) 0.032(4) 0.047(4) -0.002(3) -0.022(3) -0.009(3)
 C5 0.027(3) 0.022(3) 0.051(4) 0.010(3) -0.015(3) -0.006(3)
 C6 0.017(3) 0.020(3) 0.032(3) 0.002(2) -0.013(2) -0.002(2)
 C7 0.013(3) 0.023(3) 0.041(4) 0.006(3) -0.012(2) 0.002(2)
 C8 0.023(3) 0.028(4) 0.042(4) 0.006(3) -0.011(3) -0.004(3)
 C9 0.023(3) 0.044(4) 0.047(4) 0.017(3) -0.004(3) -0.010(3)
 C10 0.024(3) 0.043(4) 0.034(4) 0.005(3) 0.000(3) 0.001(3)
 C11 0.019(3) 0.033(4) 0.028(3) 0.002(3) -0.005(2) 0.001(3)
 C12 0.014(3) 0.022(3) 0.032(3) 0.003(2) -0.008(2) 0.005(2)
 C13 0.010(2) 0.020(3) 0.029(3) 0.002(2) -0.006(2) 0.004(2)
 C14 0.017(3) 0.025(3) 0.023(3) -0.003(2) -0.005(2) 0.000(2)
 C15 0.019(3) 0.028(3) 0.026(3) -0.003(3) -0.006(2) 0.003(2)
 C16 0.023(3) 0.035(4) 0.027(3) -0.001(3) -0.006(2) 0.001(3)
 C17 0.036(4) 0.040(4) 0.032(4) -0.004(3) -0.001(3) -0.004(3)
 C18 0.047(4) 0.048(5) 0.031(4) -0.010(3) -0.011(3) -0.002(4)
 C19 0.035(4) 0.034(4) 0.042(4) -0.013(3) -0.012(3) -0.001(3)
 C20 0.021(3) 0.031(4) 0.032(3) -0.006(3) -0.009(2) 0.001(3)
 C21 0.021(3) 0.023(3) 0.039(4) -0.005(3) -0.012(3) 0.001(2)
 C22 0.026(3) 0.026(4) 0.041(4) -0.009(3) -0.011(3) -0.002(3)
 C23 0.027(3) 0.027(4) 0.058(5) -0.007(3) -0.011(3) -0.005(3)
 C24 0.027(3) 0.026(4) 0.042(4) 0.000(3) -0.002(3) -0.010(3)
 C25 0.029(3) 0.024(3) 0.039(4) -0.002(3) -0.006(3) -0.006(3)
 C26 0.021(3) 0.018(3) 0.037(3) -0.001(3) -0.008(2) -0.004(2)
 C27 0.022(3) 0.036(4) 0.025(3) -0.005(3) -0.010(2) -0.003(3)
 C28 0.027(3) 0.043(4) 0.042(4) 0.007(3) -0.008(3) 0.002(3)
 C29 0.027(4) 0.058(5) 0.043(4) 0.006(4) -0.002(3) -0.006(3)
 C30 0.022(3) 0.065(6) 0.040(4) -0.011(4) -0.004(3) 0.003(3)
 C31 0.033(4) 0.044(5) 0.051(4) -0.029(4) -0.013(3) 0.010(3)
 C32 0.034(4) 0.033(4) 0.044(4) -0.008(3) -0.015(3) -0.004(3)
 C33 0.034(3) 0.024(3) 0.027(3) 0.001(3) -0.009(3) -0.010(3)
 C34 0.032(4) 0.035(4) 0.042(4) 0.002(3) -0.013(3) 0.000(3)
 C35 0.065(5) 0.036(4) 0.049(5) 0.010(4) -0.025(4) -0.007(4)
 C36 0.080(6) 0.031(4) 0.044(4) 0.009(3) -0.010(4) -0.019(4)
 C37 0.049(4) 0.034(4) 0.042(4) -0.003(3) -0.006(3) -0.017(3)
 C38 0.030(3) 0.031(4) 0.030(3) 0.000(3) -0.006(3) -0.007(3)
 C39 0.017(3) 0.026(3) 0.034(3) 0.002(3) -0.008(2) 0.003(2)
 C40 0.024(3) 0.036(4) 0.038(4) 0.004(3) -0.011(3) -0.004(3)
 C41 0.031(3) 0.035(4) 0.044(4) -0.002(3) -0.015(3) -0.004(3)
 C42 0.028(3) 0.040(4) 0.052(4) 0.012(3) -0.010(3) -0.009(3)
 C43 0.038(4) 0.046(5) 0.030(4) 0.010(3) -0.005(3) -0.004(3)
 C44 0.029(3) 0.037(4) 0.034(4) 0.004(3) -0.007(3) -0.003(3)
 C45 0.021(3) 0.021(3) 0.034(3) 0.001(3) -0.004(2) -0.005(2)
 C46 0.027(3) 0.036(4) 0.037(4) 0.006(3) -0.010(3) -0.008(3)
 C47 0.037(4) 0.046(5) 0.043(4) 0.013(3) -0.018(3) -0.014(3)
 C48 0.033(4) 0.045(5) 0.061(5) 0.018(4) -0.025(4) -0.009(3)
 C49 0.019(3) 0.054(5) 0.060(5) 0.014(4) -0.014(3) -0.003(3)
 C50 0.016(3) 0.045(4) 0.043(4) 0.010(3) -0.006(3) -0.004(3)
 C51 0.038(4) 0.044(5) 0.053(5) -0.021(4) -0.010(3) -0.007(3)
 C52 0.029(3) 0.047(5) 0.038(4) 0.000(3) -0.005(3) -0.011(3)
 C53 0.026(3) 0.030(4) 0.038(4) -0.003(3) -0.004(3) -0.006(3)
 C54 0.026(3) 0.025(3) 0.031(3) -0.001(3) -0.006(3) -0.005(3)
 C55 0.015(3) 0.031(4) 0.030(3) 0.005(3) -0.009(2) -0.007(2)
 C56 0.024(3) 0.023(3) 0.032(3) 0.006(3) -0.008(3) -0.004(2)
 C57 0.022(3) 0.029(4) 0.033(3) 0.001(3) -0.006(3) -0.004(3)
 C58 0.024(3) 0.035(4) 0.048(4) -0.003(3) -0.012(3) -0.008(3)
 C59 0.033(3) 0.028(4) 0.040(4) -0.002(3) -0.010(3) -0.010(3)
 C60 0.019(3) 0.035(4) 0.037(4) -0.002(3) 0.000(3) -0.009(3)
 C61 0.020(3) 0.031(4) 0.031(3) -0.003(3) 0.000(2) -0.006(3)
 C62 0.017(3) 0.030(4) 0.038(4) 0.001(3) 0.000(3) -0.002(3)
 C63 0.026(3) 0.042(4) 0.045(4) -0.001(3) -0.006(3) -0.002(3)
 C64 0.035(4) 0.043(5) 0.055(5) -0.006(4) -0.004(3) 0.006(3)
 C65 0.035(4) 0.043(5) 0.046(4) -0.010(3) -0.005(3) -0.006(3)
 F1 0.155(7) 0.122(6) 0.113(5) -0.066(5) 0.049(5) -0.104(6)
 F2 0.109(5) 0.122(5) 0.068(4) -0.051(4) 0.044(3) -0.080(4)
 P3 0.0643(16) 0.0602(16) 0.0799(18) -0.0291(13) 0.0278(13) -0.0378(13)
 F3 0.075(4) 0.071(5) 0.193(8) -0.018(5) 0.058(5) -0.012(3)
 F4 0.088(4) 0.050(3) 0.072(3) -0.009(3) -0.009(3) -0.034(3)
 F5 0.068(3) 0.058(3) 0.090(4) -0.002(3) 0.017(3) -0.025(3)
 F6 0.057(3) 0.134(6) 0.061(3) 0.004(3) 0.002(3) -0.035(4)
 Cl1 0.155(3) 0.111(3) 0.107(2) 0.020(2) -0.048(2) -0.091(3)
 Cl2 0.166(4) 0.076(2) 0.082(2) -0.0047(16) -0.013(2) -0.002(2)
 C66 0.218(18) 0.078(9) 0.111(11) 0.015(8) -0.073(12) -0.062(11)

_geom_special_details
;
 All esds (except the esd in the dihedral angle between two l.s. planes)
 are estimated using the full covariance matrix.  The cell esds are taken
 into account individually in the estimation of esds in distances, angles
 and torsion angles; correlations between esds in cell parameters are only
 used when they are defined by crystal symmetry.  An approximate (isotropic)
 treatment of cell esds is used for estimating esds involving l.s. planes.
;
loop_
  _geom_bond_atom_site_label_1
  _geom_bond_atom_site_label_2
  _geom_bond_distance
  _geom_bond_site_symmetry_2
  _geom_bond_publ_flag
 Cu1 P1 2.2800(17) . ?
 Cu1 N1 2.070(5) . ?
 Cu1 P2 2.2737(18) . ?
 Cu1 N2 2.090(5) . ?
 P1 C27 1.845(6) . ?
 P1 C33 1.830(6) . ?
 P1 C56 1.827(7) . ?
 O1 C55 1.396(7) . ?
 O1 C61 1.399(8) . ?
 N1 C1 1.402(8) . ?
 N1 C13 1.315(8) . ?
 C1 C2 1.408(9) . ?
 C1 C6 1.405(8) . ?
 P2 C39 1.831(6) . ?
 P2 C45 1.832(6) . ?
 P2 C62 1.828(7) . ?
 N2 C14 1.308(8) . ?
 N2 C26 1.402(8) . ?
 C2 H2 0.9500 . ?
 C2 C3 1.371(9) . ?
 C3 H3 0.9500 . ?
 C3 C4 1.399(10) . ?
 C4 H4 0.9500 . ?
 C4 C5 1.377(10) . ?
 C5 H5 0.9500 . ?
 C5 C6 1.407(9) . ?
 C6 C7 1.448(9) . ?
 C7 C8 1.406(9) . ?
 C7 C12 1.421(9) . ?
 C8 H8 0.9500 . ?
 C8 C9 1.370(10) . ?
 C9 H9 0.9500 . ?
 C9 C10 1.396(10) . ?
 C10 H10 0.9500 . ?
 C10 C11 1.393(9) . ?
 C11 C12 1.429(9) . ?
 C11 C16 1.480(9) . ?
 C12 C13 1.436(8) . ?
 C13 C14 1.472(8) . ?
 C14 C15 1.434(8) . ?
 C15 C16 1.425(9) . ?
 C15 C20 1.410(9) . ?
 C16 C17 1.398(9) . ?
 C17 H17 0.9500 . ?
 C17 C18 1.387(10) . ?
 C18 H18 0.9500 . ?
 C18 C19 1.383(10) . ?
 C19 H19 0.9500 . ?
 C19 C20 1.406(9) . ?
 C20 C21 1.437(9) . ?
 C21 C22 1.415(9) . ?
 C21 C26 1.424(9) . ?
 C22 H22 0.9500 . ?
 C22 C23 1.371(10) . ?
 C23 H23 0.9500 . ?
 C23 C24 1.401(10) . ?
 C24 H24 0.9500 . ?
 C24 C25 1.372(9) . ?
 C25 H25 0.9500 . ?
 C25 C26 1.399(9) . ?
 C27 C28 1.391(10) . ?
 C27 C32 1.393(10) . ?
 C28 H28 0.9500 . ?
 C28 C29 1.391(10) . ?
 C29 H29 0.9500 . ?
 C29 C30 1.364(11) . ?
 C30 H30 0.9500 . ?
 C30 C31 1.364(11) . ?
 C31 H31 0.9500 . ?
 C31 C32 1.394(10) . ?
 C32 H32 0.9500 . ?
 C33 C34 1.397(9) . ?
 C33 C38 1.394(9) . ?
 C34 H34 0.9500 . ?
 C34 C35 1.367(10) . ?
 C35 H35 0.9500 . ?
 C35 C36 1.381(12) . ?
 C36 H36 0.9500 . ?
 C36 C37 1.382(11) . ?
 C37 H37 0.9500 . ?
 C37 C38 1.387(9) . ?
 C38 H38 0.9500 . ?
 C39 C40 1.405(9) . ?
 C39 C44 1.388(9) . ?
 C40 H40 0.9500 . ?
 C40 C41 1.381(9) . ?
 C41 H41 0.9500 . ?
 C41 C42 1.379(10) . ?
 C42 H42 0.9500 . ?
 C42 C43 1.388(11) . ?
 C43 H43 0.9500 . ?
 C43 C44 1.392(10) . ?
 C44 H44 0.9500 . ?
 C45 C46 1.382(9) . ?
 C45 C50 1.409(8) . ?
 C46 H46 0.9500 . ?
 C46 C47 1.394(9) . ?
 C47 H47 0.9500 . ?
 C47 C48 1.391(10) . ?
 C48 H48 0.9500 . ?
 C48 C49 1.387(11) . ?
 C49 H49 0.9500 . ?
 C49 C50 1.367(9) . ?
 C50 H50 0.9500 . ?
 C51 H51A 0.9800 . ?
 C51 H51B 0.9800 . ?
 C51 H51C 0.9800 . ?
 C51 C53 1.533(9) . ?
 C52 H52A 0.9800 . ?
 C52 H52B 0.9800 . ?
 C52 H52C 0.9800 . ?
 C52 C53 1.535(9) . ?
 C53 C54 1.530(9) . ?
 C53 C60 1.533(9) . ?
 C54 C55 1.387(9) . ?
 C54 C59 1.392(9) . ?
 C55 C56 1.397(9) . ?
 C56 C57 1.411(8) . ?
 C57 H57 0.9500 . ?
 C57 C58 1.383(9) . ?
 C58 H58 0.9500 . ?
 C58 C59 1.402(9) . ?
 C59 H59 0.9500 . ?
 C60 C61 1.392(9) . ?
 C60 C65 1.387(10) . ?
 C61 C62 1.401(9) . ?
 C62 C63 1.399(10) . ?
 C63 H63 0.9500 . ?
 C63 C64 1.390(11) . ?
 C64 H64 0.9500 . ?
 C64 C65 1.389(11) . ?
 C65 H65 0.9500 . ?
 F1 P3 1.577(6) . ?
 F2 P3 1.590(6) . ?
 P3 F3 1.593(8) . ?
 P3 F4 1.591(5) . ?
 P3 F5 1.604(6) . ?
 P3 F6 1.585(7) . ?
 Cl1 C66 1.748(12) . ?
 Cl2 C66 1.695(13) . ?
 C66 H66A 0.9900 . ?
 C66 H66B 0.9900 . ?

loop_
  _geom_angle_atom_site_label_1
  _geom_angle_atom_site_label_2
  _geom_angle_atom_site_label_3
  _geom_angle
  _geom_angle_site_symmetry_1
  _geom_angle_site_symmetry_3
  _geom_angle_publ_flag
 N1 Cu1 P1 108.90(13) . . ?
 N1 Cu1 P2 113.00(14) . . ?
 N1 Cu1 N2 78.59(19) . . ?
 P2 Cu1 P1 118.51(7) . . ?
 N2 Cu1 P1 115.71(14) . . ?
 N2 Cu1 P2 115.10(14) . . ?
 C27 P1 Cu1 110.7(2) . . ?
 C33 P1 Cu1 119.6(2) . . ?
 C33 P1 C27 105.3(3) . . ?
 C56 P1 Cu1 115.9(2) . . ?
 C56 P1 C27 103.3(3) . . ?
 C56 P1 C33 100.3(3) . . ?
 C55 O1 C61 112.9(5) . . ?
 C1 N1 Cu1 127.6(4) . . ?
 C13 N1 Cu1 114.4(4) . . ?
 C13 N1 C1 117.9(5) . . ?
 N1 C1 C2 116.6(5) . . ?
 N1 C1 C6 122.6(5) . . ?
 C6 C1 C2 120.8(6) . . ?
 C39 P2 Cu1 117.5(2) . . ?
 C39 P2 C45 101.2(3) . . ?
 C45 P2 Cu1 114.9(2) . . ?
 C62 P2 Cu1 113.6(2) . . ?
 C62 P2 C39 103.8(3) . . ?
 C62 P2 C45 104.1(3) . . ?
 C14 N2 Cu1 114.2(4) . . ?
 C14 N2 C26 118.6(5) . . ?
 C26 N2 Cu1 126.9(4) . . ?
 C1 C2 H2 120.0 . . ?
 C3 C2 C1 120.1(6) . . ?
 C3 C2 H2 120.0 . . ?
 C2 C3 H3 119.9 . . ?
 C2 C3 C4 120.3(6) . . ?
 C4 C3 H3 119.9 . . ?
 C3 C4 H4 120.2 . . ?
 C5 C4 C3 119.6(6) . . ?
 C5 C4 H4 120.2 . . ?
 C4 C5 H5 119.0 . . ?
 C4 C5 C6 122.0(6) . . ?
 C6 C5 H5 119.0 . . ?
 C1 C6 C5 117.3(6) . . ?
 C1 C6 C7 118.8(5) . . ?
 C5 C6 C7 123.9(6) . . ?
 C8 C7 C6 124.2(6) . . ?
 C8 C7 C12 118.1(6) . . ?
 C12 C7 C6 117.7(5) . . ?
 C7 C8 H8 119.7 . . ?
 C9 C8 C7 120.7(6) . . ?
 C9 C8 H8 119.7 . . ?
 C8 C9 H9 119.2 . . ?
 C8 C9 C10 121.6(6) . . ?
 C10 C9 H9 119.2 . . ?
 C9 C10 H10 119.9 . . ?
 C11 C10 C9 120.3(6) . . ?
 C11 C10 H10 119.9 . . ?
 C10 C11 C12 118.4(6) . . ?
 C10 C11 C16 122.6(6) . . ?
 C12 C11 C16 118.9(5) . . ?
 C7 C12 C11 120.8(6) . . ?
 C7 C12 C13 118.3(6) . . ?
 C11 C12 C13 121.0(6) . . ?
 N1 C13 C12 124.6(6) . . ?
 N1 C13 C14 116.3(5) . . ?
 C12 C13 C14 119.1(5) . . ?
 N2 C14 C13 116.1(5) . . ?
 N2 C14 C15 124.1(6) . . ?
 C15 C14 C13 119.8(5) . . ?
 C16 C15 C14 120.4(6) . . ?
 C20 C15 C14 118.9(6) . . ?
 C20 C15 C16 120.7(6) . . ?
 C15 C16 C11 119.9(6) . . ?
 C17 C16 C11 122.1(6) . . ?
 C17 C16 C15 118.0(6) . . ?
 C16 C17 H17 119.4 . . ?
 C18 C17 C16 121.2(7) . . ?
 C18 C17 H17 119.4 . . ?
 C17 C18 H18 119.6 . . ?
 C19 C18 C17 120.7(7) . . ?
 C19 C18 H18 119.6 . . ?
 C18 C19 H19 119.8 . . ?
 C18 C19 C20 120.4(7) . . ?
 C20 C19 H19 119.8 . . ?
 C15 C20 C21 117.8(6) . . ?
 C19 C20 C15 118.9(6) . . ?
 C19 C20 C21 123.3(6) . . ?
 C22 C21 C20 124.1(6) . . ?
 C22 C21 C26 117.0(6) . . ?
 C26 C21 C20 118.9(5) . . ?
 C21 C22 H22 119.1 . . ?
 C23 C22 C21 121.7(6) . . ?
 C23 C22 H22 119.1 . . ?
 C22 C23 H23 119.8 . . ?
 C22 C23 C24 120.5(6) . . ?
 C24 C23 H23 119.8 . . ?
 C23 C24 H24 120.3 . . ?
 C25 C24 C23 119.4(6) . . ?
 C25 C24 H24 120.3 . . ?
 C24 C25 H25 119.4 . . ?
 C24 C25 C26 121.2(6) . . ?
 C26 C25 H25 119.4 . . ?
 N2 C26 C21 121.6(5) . . ?
 C25 C26 N2 118.3(6) . . ?
 C25 C26 C21 120.1(6) . . ?
 C28 C27 P1 116.9(5) . . ?
 C28 C27 C32 117.7(6) . . ?
 C32 C27 P1 125.0(5) . . ?
 C27 C28 H28 119.4 . . ?
 C29 C28 C27 121.2(7) . . ?
 C29 C28 H28 119.4 . . ?
 C28 C29 H29 120.1 . . ?
 C30 C29 C28 119.9(7) . . ?
 C30 C29 H29 120.1 . . ?
 C29 C30 H30 119.8 . . ?
 C31 C30 C29 120.3(7) . . ?
 C31 C30 H30 119.8 . . ?
 C30 C31 H31 119.8 . . ?
 C30 C31 C32 120.4(7) . . ?
 C32 C31 H31 119.8 . . ?
 C27 C32 C31 120.4(7) . . ?
 C27 C32 H32 119.8 . . ?
 C31 C32 H32 119.8 . . ?
 C34 C33 P1 122.0(5) . . ?
 C38 C33 P1 119.0(5) . . ?
 C38 C33 C34 119.0(6) . . ?
 C33 C34 H34 120.0 . . ?
 C35 C34 C33 120.0(7) . . ?
 C35 C34 H34 120.0 . . ?
 C34 C35 H35 119.6 . . ?
 C34 C35 C36 120.8(7) . . ?
 C36 C35 H35 119.6 . . ?
 C35 C36 H36 119.9 . . ?
 C35 C36 C37 120.3(7) . . ?
 C37 C36 H36 119.9 . . ?
 C36 C37 H37 120.4 . . ?
 C36 C37 C38 119.2(7) . . ?
 C38 C37 H37 120.4 . . ?
 C33 C38 H38 119.7 . . ?
 C37 C38 C33 120.7(6) . . ?
 C37 C38 H38 119.7 . . ?
 C40 C39 P2 117.0(5) . . ?
 C44 C39 P2 123.7(5) . . ?
 C44 C39 C40 119.2(6) . . ?
 C39 C40 H40 119.8 . . ?
 C41 C40 C39 120.3(6) . . ?
 C41 C40 H40 119.8 . . ?
 C40 C41 H41 119.8 . . ?
 C40 C41 C42 120.4(7) . . ?
 C42 C41 H41 119.8 . . ?
 C41 C42 H42 120.2 . . ?
 C41 C42 C43 119.5(7) . . ?
 C43 C42 H42 120.2 . . ?
 C42 C43 H43 119.6 . . ?
 C42 C43 C44 120.8(7) . . ?
 C44 C43 H43 119.6 . . ?
 C39 C44 C43 119.6(7) . . ?
 C39 C44 H44 120.2 . . ?
 C43 C44 H44 120.2 . . ?
 C46 C45 P2 118.7(5) . . ?
 C46 C45 C50 119.5(6) . . ?
 C50 C45 P2 121.8(5) . . ?
 C45 C46 H46 119.9 . . ?
 C45 C46 C47 120.2(6) . . ?
 C47 C46 H46 119.9 . . ?
 C46 C47 H47 120.3 . . ?
 C48 C47 C46 119.4(7) . . ?
 C48 C47 H47 120.3 . . ?
 C47 C48 H48 119.8 . . ?
 C49 C48 C47 120.4(6) . . ?
 C49 C48 H48 119.8 . . ?
 C48 C49 H49 119.9 . . ?
 C50 C49 C48 120.1(6) . . ?
 C50 C49 H49 119.9 . . ?
 C45 C50 H50 119.9 . . ?
 C49 C50 C45 120.3(6) . . ?
 C49 C50 H50 119.9 . . ?
 H51A C51 H51B 109.5 . . ?
 H51A C51 H51C 109.5 . . ?
 H51B C51 H51C 109.5 . . ?
 C53 C51 H51A 109.5 . . ?
 C53 C51 H51B 109.5 . . ?
 C53 C51 H51C 109.5 . . ?
 H52A C52 H52B 109.5 . . ?
 H52A C52 H52C 109.5 . . ?
 H52B C52 H52C 109.5 . . ?
 C53 C52 H52A 109.5 . . ?
 C53 C52 H52B 109.5 . . ?
 C53 C52 H52C 109.5 . . ?
 C51 C53 C52 108.2(6) . . ?
 C51 C53 C60 111.9(6) . . ?
 C52 C53 C60 109.1(5) . . ?
 C54 C53 C51 112.3(5) . . ?
 C54 C53 C52 110.0(6) . . ?
 C54 C53 C60 105.2(5) . . ?
 C55 C54 C53 116.7(5) . . ?
 C55 C54 C59 117.7(6) . . ?
 C59 C54 C53 125.7(6) . . ?
 O1 C55 C56 116.7(5) . . ?
 C54 C55 O1 119.4(5) . . ?
 C54 C55 C56 123.9(5) . . ?
 C55 C56 P1 117.9(4) . . ?
 C55 C56 C57 117.2(6) . . ?
 C57 C56 P1 124.9(5) . . ?
 C56 C57 H57 120.1 . . ?
 C58 C57 C56 119.9(6) . . ?
 C58 C57 H57 120.1 . . ?
 C57 C58 H58 119.4 . . ?
 C57 C58 C59 121.2(6) . . ?
 C59 C58 H58 119.4 . . ?
 C54 C59 C58 120.2(6) . . ?
 C54 C59 H59 119.9 . . ?
 C58 C59 H59 119.9 . . ?
 C61 C60 C53 116.7(6) . . ?
 C65 C60 C53 126.9(6) . . ?
 C65 C60 C61 116.3(6) . . ?
 O1 C61 C62 116.5(5) . . ?
 C60 C61 O1 118.9(5) . . ?
 C60 C61 C62 124.6(6) . . ?
 C61 C62 P2 118.6(5) . . ?
 C63 C62 P2 124.7(5) . . ?
 C63 C62 C61 116.6(6) . . ?
 C62 C63 H63 119.8 . . ?
 C64 C63 C62 120.3(7) . . ?
 C64 C63 H63 119.8 . . ?
 C63 C64 H64 119.7 . . ?
 C63 C64 C65 120.6(7) . . ?
 C65 C64 H64 119.7 . . ?
 C60 C65 C64 121.4(7) . . ?
 C60 C65 H65 119.3 . . ?
 C64 C65 H65 119.3 . . ?
 F1 P3 F2 92.5(4) . . ?
 F1 P3 F3 89.6(5) . . ?
 F1 P3 F4 178.6(5) . . ?
 F1 P3 F5 88.6(4) . . ?
 F1 P3 F6 90.8(5) . . ?
 F2 P3 F3 90.5(4) . . ?
 F2 P3 F4 88.8(3) . . ?
 F2 P3 F5 178.9(3) . . ?
 F3 P3 F4 89.9(4) . . ?
 F3 P3 F5 90.0(4) . . ?
 F4 P3 F5 90.1(3) . . ?
 F6 P3 F2 89.1(4) . . ?
 F6 P3 F3 179.5(4) . . ?
 F6 P3 F4 89.8(3) . . ?
 F6 P3 F5 90.3(3) . . ?
 Cl1 C66 H66A 108.6 . . ?
 Cl1 C66 H66B 108.6 . . ?
 Cl2 C66 Cl1 114.6(8) . . ?
 Cl2 C66 H66A 108.6 . . ?
 Cl2 C66 H66B 108.6 . . ?
 H66A C66 H66B 107.6 . . ?

loop_
  _geom_torsion_atom_site_label_1
  _geom_torsion_atom_site_label_2
  _geom_torsion_atom_site_label_3
  _geom_torsion_atom_site_label_4
  _geom_torsion
  _geom_torsion_site_symmetry_1
  _geom_torsion_site_symmetry_2
  _geom_torsion_site_symmetry_3
  _geom_torsion_site_symmetry_4
  _geom_torsion_publ_flag
 Cu1 P1 C27 C28 -54.6(5) . . . . ?
 Cu1 P1 C27 C32 118.0(5) . . . . ?
 Cu1 P1 C33 C34 -172.5(5) . . . . ?
 Cu1 P1 C33 C38 10.4(6) . . . . ?
 Cu1 P1 C56 C55 -48.5(5) . . . . ?
 Cu1 P1 C56 C57 133.5(5) . . . . ?
 Cu1 N1 C1 C2 7.7(7) . . . . ?
 Cu1 N1 C1 C6 -172.2(4) . . . . ?
 Cu1 N1 C13 C12 173.8(4) . . . . ?
 Cu1 N1 C13 C14 -6.4(6) . . . . ?
 Cu1 P2 C39 C40 67.4(5) . . . . ?
 Cu1 P2 C39 C44 -108.5(5) . . . . ?
 Cu1 P2 C45 C46 10.4(6) . . . . ?
 Cu1 P2 C45 C50 -169.5(5) . . . . ?
 Cu1 P2 C62 C61 50.3(5) . . . . ?
 Cu1 P2 C62 C63 -125.4(5) . . . . ?
 Cu1 N2 C14 C13 -2.9(6) . . . . ?
 Cu1 N2 C14 C15 175.0(4) . . . . ?
 Cu1 N2 C26 C21 -169.8(4) . . . . ?
 Cu1 N2 C26 C25 9.7(8) . . . . ?
 P1 C27 C28 C29 174.4(6) . . . . ?
 P1 C27 C32 C31 -174.4(5) . . . . ?
 P1 C33 C34 C35 -178.9(6) . . . . ?
 P1 C33 C38 C37 178.7(5) . . . . ?
 P1 C56 C57 C58 179.1(5) . . . . ?
 O1 C55 C56 P1 1.5(7) . . . . ?
 O1 C55 C56 C57 179.7(5) . . . . ?
 O1 C61 C62 P2 -1.1(7) . . . . ?
 O1 C61 C62 C63 174.9(5) . . . . ?
 N1 C1 C2 C3 179.8(5) . . . . ?
 N1 C1 C6 C5 -179.9(5) . . . . ?
 N1 C1 C6 C7 -0.4(8) . . . . ?
 N1 C13 C14 N2 6.3(7) . . . . ?
 N1 C13 C14 C15 -171.6(5) . . . . ?
 C1 N1 C13 C12 -2.3(8) . . . . ?
 C1 N1 C13 C14 177.5(5) . . . . ?
 C1 C2 C3 C4 -0.5(10) . . . . ?
 C1 C6 C7 C8 177.1(5) . . . . ?
 C1 C6 C7 C12 -3.3(8) . . . . ?
 P2 C39 C40 C41 -174.6(5) . . . . ?
 P2 C39 C44 C43 176.7(5) . . . . ?
 P2 C45 C46 C47 -179.9(6) . . . . ?
 P2 C45 C50 C49 -179.5(6) . . . . ?
 P2 C62 C63 C64 175.9(5) . . . . ?
 N2 C14 C15 C16 175.6(5) . . . . ?
 N2 C14 C15 C20 -4.7(9) . . . . ?
 C2 C1 C6 C5 0.2(8) . . . . ?
 C2 C1 C6 C7 179.6(5) . . . . ?
 C2 C3 C4 C5 1.2(10) . . . . ?
 C3 C4 C5 C6 -1.2(10) . . . . ?
 C4 C5 C6 C1 0.5(9) . . . . ?
 C4 C5 C6 C7 -178.9(6) . . . . ?
 C5 C6 C7 C8 -3.5(9) . . . . ?
 C5 C6 C7 C12 176.1(5) . . . . ?
 C6 C1 C2 C3 -0.2(9) . . . . ?
 C6 C7 C8 C9 -180.0(6) . . . . ?
 C6 C7 C12 C11 -176.3(5) . . . . ?
 C6 C7 C12 C13 4.2(7) . . . . ?
 C7 C8 C9 C10 -2.7(10) . . . . ?
 C7 C12 C13 N1 -1.4(8) . . . . ?
 C7 C12 C13 C14 178.8(5) . . . . ?
 C8 C7 C12 C11 3.3(8) . . . . ?
 C8 C7 C12 C13 -176.2(5) . . . . ?
 C8 C9 C10 C11 1.2(10) . . . . ?
 C9 C10 C11 C12 2.5(9) . . . . ?
 C9 C10 C11 C16 -174.7(6) . . . . ?
 C10 C11 C12 C7 -4.8(8) . . . . ?
 C10 C11 C12 C13 174.7(5) . . . . ?
 C10 C11 C16 C15 -173.3(6) . . . . ?
 C10 C11 C16 C17 7.2(10) . . . . ?
 C11 C12 C13 N1 179.0(5) . . . . ?
 C11 C12 C13 C14 -0.8(8) . . . . ?
 C11 C16 C17 C18 179.2(6) . . . . ?
 C12 C7 C8 C9 0.4(9) . . . . ?
 C12 C11 C16 C15 9.6(9) . . . . ?
 C12 C11 C16 C17 -170.0(6) . . . . ?
 C12 C13 C14 N2 -173.8(5) . . . . ?
 C12 C13 C14 C15 8.2(8) . . . . ?
 C13 N1 C1 C2 -176.8(5) . . . . ?
 C13 N1 C1 C6 3.3(8) . . . . ?
 C13 C14 C15 C16 -6.6(8) . . . . ?
 C13 C14 C15 C20 173.1(5) . . . . ?
 C14 N2 C26 C21 2.8(8) . . . . ?
 C14 N2 C26 C25 -177.7(5) . . . . ?
 C14 C15 C16 C11 -2.2(9) . . . . ?
 C14 C15 C16 C17 177.4(6) . . . . ?
 C14 C15 C20 C19 -177.1(6) . . . . ?
 C14 C15 C20 C21 3.5(8) . . . . ?
 C15 C16 C17 C18 -0.3(10) . . . . ?
 C15 C20 C21 C22 178.2(6) . . . . ?
 C15 C20 C21 C26 0.3(8) . . . . ?
 C16 C11 C12 C7 172.5(5) . . . . ?
 C16 C11 C12 C13 -8.0(8) . . . . ?
 C16 C15 C20 C19 2.7(9) . . . . ?
 C16 C15 C20 C21 -176.7(5) . . . . ?
 C16 C17 C18 C19 2.8(11) . . . . ?
 C17 C18 C19 C20 -2.4(11) . . . . ?
 C18 C19 C20 C15 -0.3(10) . . . . ?
 C18 C19 C20 C21 179.1(6) . . . . ?
 C19 C20 C21 C22 -1.2(10) . . . . ?
 C19 C20 C21 C26 -179.0(6) . . . . ?
 C20 C15 C16 C11 178.0(5) . . . . ?
 C20 C15 C16 C17 -2.4(9) . . . . ?
 C20 C21 C22 C23 -178.2(6) . . . . ?
 C20 C21 C26 N2 -3.6(9) . . . . ?
 C20 C21 C26 C25 176.9(6) . . . . ?
 C21 C22 C23 C24 1.2(10) . . . . ?
 C22 C21 C26 N2 178.4(5) . . . . ?
 C22 C21 C26 C25 -1.2(9) . . . . ?
 C22 C23 C24 C25 -0.7(10) . . . . ?
 C23 C24 C25 C26 -0.7(10) . . . . ?
 C24 C25 C26 N2 -177.9(6) . . . . ?
 C24 C25 C26 C21 1.7(9) . . . . ?
 C26 N2 C14 C13 -176.4(5) . . . . ?
 C26 N2 C14 C15 1.4(8) . . . . ?
 C26 C21 C22 C23 -0.3(9) . . . . ?
 C27 P1 C33 C34 -47.2(6) . . . . ?
 C27 P1 C33 C38 135.7(5) . . . . ?
 C27 P1 C56 C55 -169.7(5) . . . . ?
 C27 P1 C56 C57 12.3(6) . . . . ?
 C27 C28 C29 C30 -0.3(11) . . . . ?
 C28 C27 C32 C31 -1.8(9) . . . . ?
 C28 C29 C30 C31 -0.1(11) . . . . ?
 C29 C30 C31 C32 -0.4(11) . . . . ?
 C30 C31 C32 C27 1.4(10) . . . . ?
 C32 C27 C28 C29 1.3(10) . . . . ?
 C33 P1 C27 C28 174.7(5) . . . . ?
 C33 P1 C27 C32 -12.6(6) . . . . ?
 C33 P1 C56 C55 81.7(5) . . . . ?
 C33 P1 C56 C57 -96.3(6) . . . . ?
 C33 C34 C35 C36 0.2(12) . . . . ?
 C34 C33 C38 C37 1.5(10) . . . . ?
 C34 C35 C36 C37 1.8(13) . . . . ?
 C35 C36 C37 C38 -2.1(12) . . . . ?
 C36 C37 C38 C33 0.4(11) . . . . ?
 C38 C33 C34 C35 -1.8(10) . . . . ?
 C39 P2 C45 C46 138.1(5) . . . . ?
 C39 P2 C45 C50 -41.8(6) . . . . ?
 C39 P2 C62 C61 -78.6(5) . . . . ?
 C39 P2 C62 C63 105.8(6) . . . . ?
 C39 C40 C41 C42 -2.0(10) . . . . ?
 C40 C39 C44 C43 0.9(9) . . . . ?
 C40 C41 C42 C43 -0.1(10) . . . . ?
 C41 C42 C43 C44 2.6(11) . . . . ?
 C42 C43 C44 C39 -3.0(10) . . . . ?
 C44 C39 C40 C41 1.5(9) . . . . ?
 C45 P2 C39 C40 -58.6(5) . . . . ?
 C45 P2 C39 C44 125.5(5) . . . . ?
 C45 P2 C62 C61 176.0(5) . . . . ?
 C45 P2 C62 C63 0.3(6) . . . . ?
 C45 C46 C47 C48 -0.7(11) . . . . ?
 C46 C45 C50 C49 0.6(11) . . . . ?
 C46 C47 C48 C49 0.7(12) . . . . ?
 C47 C48 C49 C50 0.0(12) . . . . ?
 C48 C49 C50 C45 -0.6(12) . . . . ?
 C50 C45 C46 C47 0.1(10) . . . . ?
 C51 C53 C54 C55 163.9(6) . . . . ?
 C51 C53 C54 C59 -17.7(9) . . . . ?
 C51 C53 C60 C61 -166.8(6) . . . . ?
 C51 C53 C60 C65 13.7(9) . . . . ?
 C52 C53 C54 C55 -75.5(7) . . . . ?
 C52 C53 C54 C59 102.9(7) . . . . ?
 C52 C53 C60 C61 73.4(7) . . . . ?
 C52 C53 C60 C65 -106.0(8) . . . . ?
 C53 C54 C55 O1 -1.0(8) . . . . ?
 C53 C54 C55 C56 -179.6(6) . . . . ?
 C53 C54 C59 C58 -179.7(6) . . . . ?
 C53 C60 C61 O1 6.4(8) . . . . ?
 C53 C60 C61 C62 -175.4(6) . . . . ?
 C53 C60 C65 C64 177.8(7) . . . . ?
 C54 C53 C60 C61 -44.6(7) . . . . ?
 C54 C53 C60 C65 135.9(7) . . . . ?
 C54 C55 C56 P1 -179.9(5) . . . . ?
 C54 C55 C56 C57 -1.7(9) . . . . ?
 C55 O1 C61 C60 38.6(7) . . . . ?
 C55 O1 C61 C62 -139.7(5) . . . . ?
 C55 C54 C59 C58 -1.3(10) . . . . ?
 C55 C56 C57 C58 1.1(9) . . . . ?
 C56 P1 C27 C28 70.0(5) . . . . ?
 C56 P1 C27 C32 -117.4(6) . . . . ?
 C56 P1 C33 C34 59.7(6) . . . . ?
 C56 P1 C33 C38 -117.4(5) . . . . ?
 C56 C57 C58 C59 -0.7(10) . . . . ?
 C57 C58 C59 C54 0.9(10) . . . . ?
 C59 C54 C55 O1 -179.6(5) . . . . ?
 C59 C54 C55 C56 1.8(9) . . . . ?
 C60 C53 C54 C55 41.9(7) . . . . ?
 C60 C53 C54 C59 -139.7(6) . . . . ?
 C60 C61 C62 P2 -179.3(5) . . . . ?
 C60 C61 C62 C63 -3.3(9) . . . . ?
 C61 O1 C55 C54 -41.7(7) . . . . ?
 C61 O1 C55 C56 137.0(6) . . . . ?
 C61 C60 C65 C64 -1.6(10) . . . . ?
 C61 C62 C63 C64 0.1(10) . . . . ?
 C62 P2 C39 C40 -166.2(5) . . . . ?
 C62 P2 C39 C44 17.8(6) . . . . ?
 C62 P2 C45 C46 -114.4(5) . . . . ?
 C62 P2 C45 C50 65.6(6) . . . . ?
 C62 C63 C64 C65 2.1(11) . . . . ?
 C63 C64 C65 C60 -1.3(11) . . . . ?
 C65 C60 C61 O1 -174.2(5) . . . . ?
 C65 C60 C61 C62 4.0(9) . . . . ?

_shelx_res_file
;
TITL deh437_0m_a.res in P-1
    deh437_0m.res
    created by SHELXL-2018/3 at 16:55:26 on 12-Apr-2024
REM Old TITL
REM SHELXT solution in P-1: R1 0.174, Rweak 0.015, Alpha 0.078
REM <I/s> 0.000 for 0 systematic absences, Orientation as input
REM Formula found by SHELXT: C67 Cu F8 O3 P2
CELL 0.71076 10.8023 15.4531 17.2425 86.417 77.353 80.422
ZERR 2 0.0026 0.0036 0.0049 0.021 0.023 0.018
LATT 1
SFAC C H Cl Cu F N O P
UNIT 132 96 4 2 12 4 2 6

L.S. 200 0 0
PLAN  5
SIZE 0.07 0.27 0.32
TEMP -123.15
CONF
list 4
MORE -1
ACTA
BOND $H
fmap 2 53
OMIT 0 -1 1
OMIT 0 1 1
REM <olex2.extras>
REM <HklSrc "%.\\deh437_0m.hkl">
REM </olex2.extras>

WGHT    0.019200   25.238800
FVAR       0.36583
CU1   4    0.605973    0.278363    0.789802    11.00000    0.01836    0.02576 =
         0.02601    0.00070   -0.00583   -0.00505
P1    8    0.465308    0.346625    0.715779    11.00000    0.01948    0.02253 =
         0.02596    0.00132   -0.00637   -0.00435
O1    7    0.661984    0.241045    0.602479    11.00000    0.01579    0.02920 =
         0.03132   -0.00203   -0.00640   -0.00319
N1    6    0.520572    0.184780    0.864275    11.00000    0.01534    0.02230 =
         0.03047   -0.00125   -0.01012   -0.00168
C1    1    0.484930    0.108047    0.842526    11.00000    0.01919    0.02331 =
         0.03193   -0.00099   -0.01291   -0.00160
P2    8    0.810686    0.227531    0.726546    11.00000    0.01650    0.02740 =
         0.02680    0.00023   -0.00656   -0.00246
N2    6    0.587769    0.330583    0.901404    11.00000    0.01609    0.02248 =
         0.03317    0.00191   -0.00708   -0.00222
C2    1    0.524086    0.086529    0.761745    11.00000    0.02495    0.02623 =
         0.03288    0.00270   -0.00650   -0.00695
AFIX  43
H2    2    0.571965    0.123449    0.725087    11.00000   -1.20000
AFIX   0
C3    1    0.493190    0.012368    0.735951    11.00000    0.03781    0.03218 =
         0.03599   -0.00365   -0.01604   -0.00812
AFIX  43
H3    2    0.519221   -0.001738    0.681342    11.00000   -1.20000
AFIX   0
C4    1    0.423493   -0.042646    0.789679    11.00000    0.03862    0.03185 =
         0.04693   -0.00213   -0.02187   -0.00889
AFIX  43
H4    2    0.403513   -0.094596    0.771895    11.00000   -1.20000
AFIX   0
C5    1    0.384014   -0.021026    0.868530    11.00000    0.02732    0.02170 =
         0.05092    0.00958   -0.01545   -0.00594
AFIX  43
H5    2    0.335290   -0.058172    0.904390    11.00000   -1.20000
AFIX   0
C6    1    0.413666    0.054391    0.897557    11.00000    0.01728    0.01991 =
         0.03226    0.00218   -0.01299   -0.00151
C7    1    0.376187    0.078836    0.980120    11.00000    0.01312    0.02310 =
         0.04063    0.00631   -0.01218    0.00236
C8    1    0.300287    0.032775    1.040024    11.00000    0.02346    0.02757 =
         0.04190    0.00561   -0.01061   -0.00390
AFIX  43
H8    2    0.270490   -0.017832    1.027040    11.00000   -1.20000
AFIX   0
C9    1    0.268858    0.060123    1.116924    11.00000    0.02315    0.04402 =
         0.04694    0.01735   -0.00360   -0.01001
AFIX  43
H9    2    0.214381    0.029503    1.155952    11.00000   -1.20000
AFIX   0
C10   1    0.314975    0.131920    1.139310    11.00000    0.02361    0.04277 =
         0.03391    0.00482    0.00009    0.00090
AFIX  43
H10   2    0.293012    0.148825    1.193245    11.00000   -1.20000
AFIX   0
C11   1    0.393062    0.178858    1.082869    11.00000    0.01934    0.03262 =
         0.02825    0.00234   -0.00533    0.00140
C12   1    0.419861    0.153858    1.001768    11.00000    0.01386    0.02186 =
         0.03201    0.00303   -0.00812    0.00456
C13   1    0.490638    0.204151    0.939989    11.00000    0.01024    0.01974 =
         0.02910    0.00187   -0.00621    0.00443
C14   1    0.534446    0.283148    0.960967    11.00000    0.01707    0.02462 =
         0.02261   -0.00320   -0.00543    0.00001
C15   1    0.521123    0.302272    1.042971    11.00000    0.01926    0.02828 =
         0.02646   -0.00282   -0.00647    0.00309
C16   1    0.453709    0.250598    1.104115    11.00000    0.02295    0.03507 =
         0.02742   -0.00105   -0.00568    0.00071
C17   1    0.448196    0.269740    1.183087    11.00000    0.03557    0.03963 =
         0.03172   -0.00397   -0.00096   -0.00418
AFIX  43
H17   2    0.403348    0.236323    1.224779    11.00000   -1.20000
AFIX   0
C18   1    0.506997    0.336620    1.201689    11.00000    0.04677    0.04789 =
         0.03113   -0.01029   -0.01070   -0.00234
AFIX  43
H18   2    0.505129    0.346698    1.255752    11.00000   -1.20000
AFIX   0
C19   1    0.568321    0.388799    1.142384    11.00000    0.03536    0.03377 =
         0.04239   -0.01272   -0.01239   -0.00133
AFIX  43
H19   2    0.605316    0.435815    1.156061    11.00000   -1.20000
AFIX   0
C20   1    0.576215    0.372645    1.061959    11.00000    0.02058    0.03110 =
         0.03187   -0.00623   -0.00941    0.00111
C21   1    0.636830    0.424915    0.997356    11.00000    0.02056    0.02310 =
         0.03913   -0.00509   -0.01216    0.00103
C22   1    0.692896    0.498839    1.007311    11.00000    0.02612    0.02636 =
         0.04058   -0.00871   -0.01071   -0.00231
AFIX  43
H22   2    0.693451    0.514895    1.059512    11.00000   -1.20000
AFIX   0
C23   1    0.746459    0.547931    0.943608    11.00000    0.02727    0.02698 =
         0.05814   -0.00707   -0.01062   -0.00528
AFIX  43
H23   2    0.784876    0.596532    0.952171    11.00000   -1.20000
AFIX   0
C24   1    0.744929    0.526924    0.866007    11.00000    0.02746    0.02582 =
         0.04224    0.00003   -0.00223   -0.00956
AFIX  43
H24   2    0.781225    0.561445    0.822013    11.00000   -1.20000
AFIX   0
C25   1    0.690522    0.456024    0.854103    11.00000    0.02879    0.02356 =
         0.03936   -0.00174   -0.00626   -0.00589
AFIX  43
H25   2    0.688597    0.442187    0.801509    11.00000   -1.20000
AFIX   0
C26   1    0.637855    0.403758    0.917966    11.00000    0.02064    0.01847 =
         0.03672   -0.00083   -0.00830   -0.00392
C27   1    0.304250    0.377714    0.779073    11.00000    0.02249    0.03623 =
         0.02465   -0.00461   -0.00960   -0.00344
C28   1    0.249845    0.311237    0.825504    11.00000    0.02680    0.04258 =
         0.04208    0.00712   -0.00761    0.00162
AFIX  43
H28   2    0.292662    0.252364    0.819809    11.00000   -1.20000
AFIX   0
C29   1    0.133897    0.329373    0.880123    11.00000    0.02674    0.05769 =
         0.04316    0.00647   -0.00221   -0.00618
AFIX  43
H29   2    0.097895    0.283092    0.911144    11.00000   -1.20000
AFIX   0
C30   1    0.071956    0.413722    0.889078    11.00000    0.02206    0.06480 =
         0.03952   -0.01130   -0.00420    0.00267
AFIX  43
H30   2   -0.007316    0.426044    0.926343    11.00000   -1.20000
AFIX   0
C31   1    0.123261    0.480490    0.844792    11.00000    0.03263    0.04441 =
         0.05100   -0.02904   -0.01259    0.01010
AFIX  43
H31   2    0.079189    0.539002    0.851144    11.00000   -1.20000
AFIX   0
C32   1    0.239927    0.463404    0.790285    11.00000    0.03391    0.03319 =
         0.04364   -0.00839   -0.01452   -0.00448
AFIX  43
H32   2    0.275809    0.510502    0.760589    11.00000   -1.20000
AFIX   0
C33   1    0.500233    0.445662    0.656843    11.00000    0.03392    0.02408 =
         0.02739    0.00127   -0.00918   -0.00974
C34   1    0.411001    0.495763    0.617801    11.00000    0.03169    0.03511 =
         0.04169    0.00171   -0.01292   -0.00023
AFIX  43
H34   2    0.328799    0.479295    0.622159    11.00000   -1.20000
AFIX   0
C35   1    0.442063    0.568507    0.573319    11.00000    0.06521    0.03634 =
         0.04873    0.01020   -0.02516   -0.00715
AFIX  43
H35   2    0.380914    0.602401    0.547027    11.00000   -1.20000
AFIX   0
C36   1    0.561154    0.593326    0.566128    11.00000    0.07971    0.03137 =
         0.04450    0.00911   -0.01030   -0.01942
AFIX  43
H36   2    0.580435    0.644974    0.536265    11.00000   -1.20000
AFIX   0
C37   1    0.652455    0.543373    0.602180    11.00000    0.04856    0.03365 =
         0.04212   -0.00331   -0.00622   -0.01697
AFIX  43
H37   2    0.735399    0.559297    0.595858    11.00000   -1.20000
AFIX   0
C38   1    0.621494    0.469682    0.647718    11.00000    0.03021    0.03112 =
         0.02956   -0.00040   -0.00574   -0.00715
AFIX  43
H38   2    0.683597    0.435238    0.672942    11.00000   -1.20000
AFIX   0
C39   1    0.905788    0.307494    0.670605    11.00000    0.01712    0.02617 =
         0.03374    0.00241   -0.00759    0.00253
C40   1    0.939321    0.370029    0.714782    11.00000    0.02355    0.03551 =
         0.03754    0.00418   -0.01106   -0.00397
AFIX  43
H40   2    0.919052    0.366282    0.771231    11.00000   -1.20000
AFIX   0
C41   1    1.001584    0.436896    0.676555    11.00000    0.03118    0.03470 =
         0.04422   -0.00153   -0.01539   -0.00363
AFIX  43
H41   2    1.021518    0.479956    0.706856    11.00000   -1.20000
AFIX   0
C42   1    1.035015    0.441568    0.594669    11.00000    0.02837    0.03965 =
         0.05204    0.01219   -0.01044   -0.00945
AFIX  43
H42   2    1.077732    0.487697    0.568523    11.00000   -1.20000
AFIX   0
C43   1    1.005808    0.378404    0.550740    11.00000    0.03826    0.04559 =
         0.03012    0.00959   -0.00495   -0.00392
AFIX  43
H43   2    1.031913    0.380156    0.494424    11.00000   -1.20000
AFIX   0
C44   1    0.938707    0.312494    0.588200    11.00000    0.02856    0.03739 =
         0.03354    0.00415   -0.00697   -0.00329
AFIX  43
H44   2    0.915597    0.271189    0.557526    11.00000   -1.20000
AFIX   0
C45   1    0.916557    0.175972    0.791767    11.00000    0.02052    0.02125 =
         0.03374    0.00099   -0.00386   -0.00535
C46   1    0.863034    0.158282    0.870424    11.00000    0.02740    0.03628 =
         0.03692    0.00642   -0.01048   -0.00779
AFIX  43
H46   2    0.772934    0.172771    0.889587    11.00000   -1.20000
AFIX   0
C47   1    0.940932    0.119232    0.921710    11.00000    0.03731    0.04619 =
         0.04306    0.01318   -0.01763   -0.01385
AFIX  43
H47   2    0.904410    0.107608    0.975912    11.00000   -1.20000
AFIX   0
C48   1    1.072582    0.097440    0.892833    11.00000    0.03325    0.04489 =
         0.06140    0.01847   -0.02530   -0.00923
AFIX  43
H48   2    1.125963    0.070265    0.927391    11.00000   -1.20000
AFIX   0
C49   1    1.126438    0.115120    0.813923    11.00000    0.01914    0.05405 =
         0.06015    0.01402   -0.01381   -0.00312
AFIX  43
H49   2    1.216430    0.100059    0.794660    11.00000   -1.20000
AFIX   0
C50   1    1.050238    0.154177    0.763833    11.00000    0.01586    0.04549 =
         0.04259    0.01020   -0.00580   -0.00438
AFIX  43
H50   2    1.087589    0.166675    0.709955    11.00000   -1.20000
AFIX   0
C51   1    0.638467    0.060897    0.431416    11.00000    0.03817    0.04414 =
         0.05296   -0.02088   -0.00954   -0.00713
AFIX 137
H51A  2    0.599307    0.016903    0.467772    11.00000   -1.50000
H51B  2    0.721554    0.033589    0.400498    11.00000   -1.50000
H51C  2    0.581753    0.084378    0.395270    11.00000   -1.50000
AFIX   0
C52   1    0.724518    0.201616    0.421239    11.00000    0.02853    0.04728 =
         0.03810   -0.00030   -0.00497   -0.01052
AFIX 137
H52A  2    0.669038    0.225924    0.384608    11.00000   -1.50000
H52B  2    0.806444    0.171798    0.390940    11.00000   -1.50000
H52C  2    0.740253    0.249226    0.450995    11.00000   -1.50000
AFIX   0
C53   1    0.658467    0.135693    0.479450    11.00000    0.02596    0.03010 =
         0.03788   -0.00290   -0.00445   -0.00635
C54   1    0.532020    0.181954    0.528710    11.00000    0.02639    0.02492 =
         0.03085   -0.00068   -0.00590   -0.00508
C55   1    0.541130    0.234319    0.589038    11.00000    0.01495    0.03104 =
         0.02997    0.00496   -0.00927   -0.00677
C56   1    0.435100    0.280580    0.639643    11.00000    0.02364    0.02259 =
         0.03184    0.00615   -0.00781   -0.00431
C57   1    0.312469    0.274721    0.626413    11.00000    0.02190    0.02897 =
         0.03344    0.00107   -0.00637   -0.00437
AFIX  43
H57   2    0.237808    0.305951    0.658825    11.00000   -1.20000
AFIX   0
C58   1    0.301099    0.223424    0.566164    11.00000    0.02423    0.03470 =
         0.04771   -0.00282   -0.01200   -0.00772
AFIX  43
H58   2    0.218140    0.219243    0.558017    11.00000   -1.20000
AFIX   0
C59   1    0.409851    0.177494    0.516909    11.00000    0.03256    0.02815 =
         0.03978   -0.00236   -0.01022   -0.01028
AFIX  43
H59   2    0.400126    0.143249    0.475384    11.00000   -1.20000
AFIX   0
C60   1    0.741945    0.102355    0.539755    11.00000    0.01939    0.03500 =
         0.03694   -0.00227   -0.00017   -0.00890
C61   1    0.744266    0.160559    0.597676    11.00000    0.01994    0.03078 =
         0.03073   -0.00331   -0.00037   -0.00622
C62   1    0.821592    0.143658    0.654063    11.00000    0.01745    0.02991 =
         0.03751    0.00058   -0.00025   -0.00182
C63   1    0.896135    0.060437    0.653501    11.00000    0.02587    0.04175 =
         0.04498   -0.00132   -0.00631   -0.00192
AFIX  43
H63   2    0.950111    0.045720    0.690623    11.00000   -1.20000
AFIX   0
C64   1    0.891657   -0.000875    0.598892    11.00000    0.03493    0.04296 =
         0.05539   -0.00569   -0.00387    0.00564
AFIX  43
H64   2    0.940433   -0.057888    0.600168    11.00000   -1.20000
AFIX   0
C65   1    0.816514    0.020460    0.542472    11.00000    0.03495    0.04297 =
         0.04572   -0.00971   -0.00472   -0.00581
AFIX  43
H65   2    0.816223   -0.021960    0.504967    11.00000   -1.20000
AFIX   0

F1    5    1.132473    0.349665    0.355377    11.00000    0.15541    0.12223 =
         0.11316   -0.06639    0.04860   -0.10385
F2    5    1.036489    0.235124    0.416984    11.00000    0.10884    0.12234 =
         0.06762   -0.05106    0.04421   -0.07968
P3    8    1.086520    0.267111    0.327889    11.00000    0.06434    0.06020 =
         0.07991   -0.02907    0.02778   -0.03777
F3    5    0.949676    0.324293    0.327238    11.00000    0.07488    0.07083 =
         0.19346   -0.01831    0.05834   -0.01172
F4    5    1.039964    0.185024    0.298095    11.00000    0.08767    0.04959 =
         0.07184   -0.00859   -0.00907   -0.03394
F5    5    1.137467    0.297392    0.237449    11.00000    0.06788    0.05799 =
         0.09038   -0.00192    0.01664   -0.02522
F6    5    1.222094    0.209548    0.328855    11.00000    0.05718    0.13419 =
         0.06138    0.00366    0.00197   -0.03499
CL1   3    0.893227    0.122991    0.156550    11.00000    0.15497    0.11064 =
         0.10680    0.01999   -0.04833   -0.09063
CL2   3    0.909685    0.288932    0.069868    11.00000    0.16626    0.07648 =
         0.08204   -0.00469   -0.01330   -0.00239
C66   1    0.925668    0.230342    0.154520    11.00000    0.21828    0.07790 =
         0.11076    0.01538   -0.07272   -0.06201
AFIX  23
H66A  2    0.867055    0.261660    0.200085    11.00000   -1.20000
H66B  2    1.014579    0.228076    0.161767    11.00000   -1.20000
AFIX   0
HKLF 4


REM  deh437_0m_a.res in P-1
REM wR2 = 0.2041, GooF = S = 1.153, Restrained GooF = 1.153 for all data
REM R1 = 0.0856 for 8022 Fo > 4sig(Fo) and 0.0998 for all 9217 data
REM 732 parameters refined using 0 restraints

END

WGHT      0.0121     25.5059

REM Highest difference peak  1.496,  deepest hole -1.455,  1-sigma level  0.116
Q1    1   1.0096  0.2676  0.0773  11.00000  0.05    1.50
Q2    1   1.1450  0.2373  0.3686  11.00000  0.05    0.77
Q3    1   1.1962  0.2992  0.3995  11.00000  0.05    0.72
Q4    1   0.8128  0.1758  0.1441  11.00000  0.05    0.72
Q5    1   0.6250  0.2210  0.8049  11.00000  0.05    0.69
;
_shelx_res_checksum                15247
_shelx_hkl_file
;
  -2   0   0 3181.53  200.09
  -2   0   0 3169.91  200.08
  -2   0   0 3478.78  200.10
  -2   0   0 3430.10  200.10
   2   0   0 3283.53  200.09
   2   0   0 3450.56  200.10
   2   0   0 3344.21  200.09
  -3   0   0   16.90    2.00
  -3   0   0   18.80    2.18
   3   0   0   17.35    2.06
   3   0   0   13.93    2.17
  -4   0   0  242.28   14.73
  -4   0   0  241.65   14.61
  -4   0   0  233.90   14.70
  -4   0   0  233.12   14.70
  -4   0   0  240.75   14.56
  -4   0   0  243.48   14.55
  -4   0   0  233.53   14.53
   4   0   0  226.31   14.69
   4   0   0  245.23   14.62
   4   0   0  241.59   14.69
   4   0   0  232.71   14.62
   4   0   0  231.66   14.74
   4   0   0  240.91   14.55
   4   0   0  244.56   14.54
  -5   0   0  173.81   10.97
  -5   0   0  151.35   10.18
  -5   0   0  154.73   10.51
  -5   0   0  154.28   10.20
  -5   0   0  156.75   10.22
  -5   0   0  180.39   10.53
  -5   0   0  169.27   10.49
  -5   0   0  170.26   10.33
   5   0   0  172.46   10.48
   5   0   0  160.03   10.21
   5   0   0  153.91   11.52
   5   0   0  152.11   10.19
   5   0   0  151.97   10.18
   5   0   0  182.49   10.61
  -6   0   0  412.30   27.49
  -6   0   0  436.98   27.37
  -6   0   0  432.53   27.42
  -6   0   0  476.74   27.55
  -6   0   0  486.16   27.81
  -6   0   0  481.27   27.47
   6   0   0  472.96   27.53
   6   0   0  419.85   27.48
   6   0   0  424.49   27.39
   6   0   0  408.12   27.55
   6   0   0  492.54   27.38
   6   0   0  433.19   27.41
   6   0   0  469.57   27.38
   6   0   0  459.71   27.33
  -7   0   0   27.43    3.63
  -7   0   0   31.83    3.74
  -7   0   0   30.83    3.59
  -7   0   0   40.93    4.46
  -7   0   0   40.26    4.60
  -7   0   0   40.02    4.64
   7   0   0   46.34    5.67
   7   0   0   38.09    4.50
   7   0   0   30.80    3.75
   7   0   0   34.42    3.64
   7   0   0   32.45    4.22
  -8   0   0    2.63    3.03
  -8   0   0    5.58    2.98
  -8   0   0    4.80    2.69
  -8   0   0    5.09    2.03
  -8   0   0    3.91    2.86
  -8   0   0    4.92    2.04
  -8   0   0    1.25    2.19
   8   0   0    0.88    3.00
   8   0   0    2.12    1.90
   8   0   0    3.23    2.91
   8   0   0    1.25    2.13
   8   0   0    2.31    2.08
   8   0   0    1.26    2.61
  -9   0   0   91.66    6.50
  -9   0   0   85.14    6.27
  -9   0   0   77.85    6.48
  -9   0   0   95.33    7.48
   9   0   0   78.61    6.54
   9   0   0   73.99    6.31
   9   0   0   74.76    7.03
   9   0   0   84.30    6.37
 -10   0   0  102.67    8.91
 -10   0   0  124.42    9.05
 -10   0   0  102.87    7.85
 -10   0   0  100.78    7.98
  10   0   0  120.85    8.13
  10   0   0   95.57    7.65
  10   0   0  112.34    8.81
  10   0   0   91.94    7.82
  10   0   0  105.66    7.93
 -11   0   0   -4.32    3.26
 -11   0   0   -4.41    4.16
 -11   0   0  -10.17    4.87
 -11   0   0   -3.01    3.26
 -11   0   0   -3.03    4.10
  11   0   0    4.53    3.46
  11   0   0   -2.46    3.82
  11   0   0    0.02    2.44
  11   0   0   -2.63    2.76
 -12   0   0   -5.59    3.32
 -12   0   0   -7.80    4.65
 -12   0   0   -6.30    4.45
  12   0   0    0.64    4.27
  12   0   0   -1.80    3.20
  12  -1   0    1.26    5.01
  12  -1   0   -4.18    3.29
  12  -1   0    2.95    4.46
 -12   1   0   -5.74    3.44
 -12   1   0   -2.77    4.69
  11  -1   0   -2.52    4.12
  11  -1   0    4.08    3.10
 -11   1   0   -0.60    4.29
 -11   1   0    3.28    3.05
 -11   1   0    4.02    4.08
 -11   1   0   -0.32    3.20
 -11   1   0    4.80    4.37
  10  -1   0  232.27   14.30
  10  -1   0  230.94   14.36
  10  -1   0  205.66   14.75
  10  -1   0  210.41   14.22
 -10   1   0  229.55   14.99
 -10   1   0  218.26   14.98
 -10   1   0  205.93   14.12
 -10   1   0  226.63   15.08
 -10   1   0  224.04   14.32
 -10   1   0  218.01   14.87
   9  -1   0   -1.03    3.22
   9  -1   0    5.36    2.36
   9  -1   0   -1.28    2.91
   9  -1   0   -6.36    3.08
  -9   1   0    1.33    2.31
  -9   1   0    0.90    3.21
  -9   1   0   -1.20    3.48
  -9   1   0    3.10    2.95
  -9   1   0    2.05    2.67
  -9   1   0   -1.40    3.46
   8  -1   0    5.21    2.07
   8  -1   0    3.74    3.19
   8  -1   0    3.01    2.62
   8  -1   0    7.79    2.66
   8  -1   0    0.57    2.71
  -8   1   0    5.68    2.10
  -8   1   0    2.29    2.23
  -8   1   0    6.24    2.57
  -8   1   0   -0.11    3.21
  -8   1   0    8.60    3.02
  -8   1   0    6.57    3.09
  -8   1   0    4.44    2.04
   7  -1   0   12.99    2.11
   7  -1   0   12.16    2.14
   7  -1   0    9.89    2.77
   7  -1   0   17.65    3.00
   7  -1   0   15.52    2.42
   7  -1   0   16.33    2.67
  -7   1   0   14.02    2.27
  -7   1   0    8.72    2.75
  -7   1   0   15.28    2.16
  -7   1   0    9.61    2.92
  -7   1   0   15.86    2.49
   6  -1   0  290.00   18.31
   6  -1   0  305.01   18.54
   6  -1   0  286.39   18.35
   6  -1   0  296.80   18.65
   6  -1   0  329.84   18.39
   6  -1   0  287.51   18.50
  -6   1   0  286.65   18.33
  -6   1   0  310.70   18.56
  -6   1   0  290.99   18.54
  -6   1   0  322.55   18.38
  -6   1   0  277.73   18.31
  -6   1   0  298.41   18.55
   5  -1   0   23.20    2.78
   5  -1   0   23.53    2.25
  -5   1   0   25.90    3.02
  -5   1   0   17.48    2.73
  -5   1   0   20.00    2.86
   4  -1   0   -0.36    2.39
   4  -1   0    1.57    1.32
   4  -1   0    5.35    1.44
   4  -1   0    2.58    1.83
   4  -1   0    0.98    1.35
  -4   1   0    2.66    1.32
  -4   1   0    2.57    1.99
  -4   1   0    5.02    1.47
  -4   1   0    3.46    1.41
   3  -1   0 1655.46   95.75
   3  -1   0 1665.92   95.70
   3  -1   0 1535.72   95.75
   3  -1   0 1650.13   95.70
   3  -1   0 1537.39   95.74
   3  -1   0 1564.83   95.70
  -3   1   0 1543.86   95.75
  -3   1   0 1514.95   95.74
  -3   1   0 1600.57   95.70
  -3   1   0 1616.45   95.70
  -3   1   0 1640.76   95.70
   2  -1   0    1.50    1.41
   2  -1   0    0.83    0.99
   2  -1   0    2.78    1.01
   2  -1   0    0.85    1.46
  -2   1   0    1.41    1.46
  -2   1   0    1.13    1.04
  -2   1   0    0.34    1.44
  -2   1   0    0.86    0.99
   0  -1   0    0.25    0.19
  -2  -1   0  376.11   21.09
  -2  -1   0  313.39   21.17
   2   1   0  372.92   21.09
   2   1   0  371.75   21.18
   2   1   0  315.17   21.17
  -3  -1   0   17.43    1.50
  -3  -1   0   14.27    2.09
  -3  -1   0   17.49    1.56
  -3  -1   0   13.35    2.41
  -3  -1   0   16.21    2.38
   3   1   0   15.51    1.92
   3   1   0   18.92    2.08
   3   1   0   17.95    1.55
   3   1   0   13.85    2.04
  -4  -1   0  224.82   13.91
  -4  -1   0  230.42   13.77
  -4  -1   0  226.15   13.82
  -4  -1   0  223.88   13.93
  -4  -1   0  231.18   13.96
  -4  -1   0  215.88   13.89
  -4  -1   0  221.19   13.89
  -4  -1   0  227.66   13.78
   4   1   0  227.80   13.92
   4   1   0  223.78   13.93
   4   1   0  222.62   13.95
   4   1   0  230.99   13.78
   4   1   0  229.31   13.83
   4   1   0  229.91   13.78
   4   1   0  212.80   13.90
   4   1   0  226.20   13.93
  -5  -1   0  279.21   16.98
  -5  -1   0  269.08   17.14
  -5  -1   0  282.48   16.99
  -5  -1   0  271.52   17.17
  -5  -1   0  269.99   17.11
  -5  -1   0  262.18   17.10
  -5  -1   0  287.92   17.04
  -5  -1   0  286.62   17.21
   5   1   0  284.17   17.18
   5   1   0  268.10   17.16
   5   1   0  275.86   17.13
   5   1   0  287.57   17.05
   5   1   0  278.84   17.21
   5   1   0  284.10   17.13
   5   1   0  277.32   16.99
   5   1   0  281.37   16.99
  -6  -1   0  270.84   16.16
  -6  -1   0  252.31   16.03
  -6  -1   0  275.44   15.90
  -6  -1   0  236.18   16.19
  -6  -1   0  276.28   15.94
  -6  -1   0  238.33   16.11
  -6  -1   0  262.61   15.87
  -6  -1   0  233.85   16.08
   6   1   0  267.96   16.04
   6   1   0  265.64   16.10
   6   1   0  247.55   16.07
   6   1   0  260.74   15.90
   6   1   0  265.51   15.86
   6   1   0  232.17   16.18
   6   1   0  256.51   16.07
   6   1   0  283.25   15.96
  -7  -1   0  188.00   12.15
  -7  -1   0  201.29   12.54
  -7  -1   0  197.00   12.49
  -7  -1   0  189.17   12.30
  -7  -1   0  193.58   12.45
  -7  -1   0  200.35   12.35
  -7  -1   0  174.41   12.06
  -7  -1   0  190.24   12.12
   7   1   0  189.74   12.39
   7   1   0  189.46   12.15
   7   1   0  199.47   12.19
   7   1   0  197.42   12.31
   7   1   0  194.41   12.57
   7   1   0  192.31   12.41
   7   1   0  177.52   12.08
   7   1   0  203.24   12.33
  -8  -1   0    1.84    1.91
  -8  -1   0    3.33    2.59
  -8  -1   0   -3.54    2.85
  -8  -1   0    3.40    2.52
  -8  -1   0   -0.95    2.03
  -8  -1   0    1.70    1.94
  -8  -1   0    0.32    2.91
  -8  -1   0    1.68    2.71
   8   1   0    1.29    2.79
   8   1   0   -4.16    2.92
   8   1   0   -0.19    2.69
   8   1   0    1.97    2.01
   8   1   0    6.55    2.63
   8   1   0    2.42    1.98
   8   1   0    0.67    1.94
   8   1   0   -0.65    2.46
  -9  -1   0  112.03    8.12
  -9  -1   0  102.01    8.20
  -9  -1   0  104.78    7.97
  -9  -1   0  125.45    8.64
  -9  -1   0  133.23    8.92
  -9  -1   0  119.47    9.09
   9   1   0  102.20    8.20
   9   1   0  133.56    8.82
   9   1   0  102.25    8.66
   9   1   0  137.32    9.12
   9   1   0  105.98    8.00
 -10  -1   0   48.02    5.58
 -10  -1   0   63.45    6.35
 -10  -1   0   66.66    6.14
 -10  -1   0   48.80    5.16
 -10  -1   0   62.83    6.02
 -10  -1   0   60.05    6.32
 -10  -1   0   54.42    7.09
 -10  -1   0   50.18    6.67
  10   1   0   56.06    5.60
  10   1   0   52.86    5.27
  10   1   0   51.54    5.96
  10   1   0   45.20    5.38
 -11  -1   0   15.33    4.31
 -11  -1   0   14.39    3.36
 -11  -1   0    9.90    4.35
  11   1   0   19.75    3.26
  11   1   0   15.20    2.87
  11   1   0   10.29    3.02
  11   1   0   20.83    4.06
 -12  -1   0   -0.62    5.13
 -12  -1   0    1.07    4.60
 -12  -1   0   -2.13    4.59
  12   1   0    3.07    3.16
  12   1   0    3.88    4.22
  11  -2   0    7.00    4.36
 -11   2   0   -0.51    4.22
 -11   2   0   -2.03    4.23
  10  -2   0   -1.56    2.64
  10  -2   0    1.47    3.77
  10  -2   0    0.12    3.00
 -10   2   0   -3.28    3.74
 -10   2   0    1.60    3.85
 -10   2   0   -0.03    2.96
 -10   2   0   -4.90    3.92
 -10   2   0   -0.42    2.61
   9  -2   0   24.18    3.97
   9  -2   0   35.55    4.34
   9  -2   0   39.98    4.55
   9  -2   0   24.49    4.24
  -9   2   0   30.21    4.59
  -9   2   0   27.79    4.11
  -9   2   0   32.94    4.71
  -9   2   0   31.58    4.30
  -9   2   0   35.64    4.27
  -9   2   0   37.13    4.63
   8  -2   0  346.75   24.07
   8  -2   0  403.37   23.88
   8  -2   0  384.55   23.78
   8  -2   0  398.02   24.58
   8  -2   0  384.53   24.13
   8  -2   0  397.85   23.84
  -8   2   0  375.10   23.77
  -8   2   0  426.53   24.64
  -8   2   0  381.70   24.08
  -8   2   0  401.39   24.21
  -8   2   0  370.61   23.85
   7  -2   0   15.78    2.19
   7  -2   0   15.21    2.42
   7  -2   0   19.37    3.78
   7  -2   0   14.36    2.27
   7  -2   0   17.29    3.07
   7  -2   0   12.71    2.69
  -7   2   0   13.49    2.35
  -7   2   0   17.37    4.25
  -7   2   0   21.81    3.02
  -7   2   0   17.68    3.73
  -7   2   0   16.60    3.07
   6  -2   0  673.73   38.16
   6  -2   0  634.13   38.21
   6  -2   0  628.80   38.23
   6  -2   0  586.85   38.25
   6  -2   0  573.93   38.13
   6  -2   0  604.91   38.33
  -6   2   0  684.49   38.31
  -6   2   0  669.84   38.13
  -6   2   0  583.74   38.25
  -6   2   0  687.38   38.48
  -6   2   0  649.81   38.12
  -6   2   0  585.67   38.28
   5  -2   0   11.95    1.83
   5  -2   0   18.91    2.76
  -5   2   0   15.50    2.02
   4  -2   0  108.33    6.43
   4  -2   0   93.73    6.81
  -4   2   0   86.52    6.48
  -4   2   0  103.08    6.51
  -4   2   0   98.82    6.92
   3  -2   0 1992.66  127.33
   3  -2   0 2036.86  127.38
  -3   2   0 2361.51  127.50
  -3   2   0 2092.56  127.47
   2  -2   0 4151.94  256.08
   2  -2   0 4146.90  256.06
   2  -2   0 4500.55  256.04
   2  -2   0 4556.69  256.08
   2  -2   0 4473.99  256.05
  -2   2   0 4222.83  256.04
  -2   2   0 4159.19  256.07
  -2   2   0 3817.05  256.07
  -2   2   0 4372.82  256.04
   1  -2   0  604.31   36.35
   1  -2   0  628.70   36.35
   1  -2   0  580.70   36.41
  -1   2   0  605.86   36.35
  -1  -2   0   36.66    2.39
  -1  -2   0   32.23    2.29
  -1  -2   0   30.57    2.43
  -1  -2   0   33.52    2.46
   1   2   0   34.55    2.46
   1   2   0   32.94    2.39
   1   2   0   32.14    2.32
   1   2   0   28.53    2.45
  -2  -2   0   43.42    3.29
   2   2   0   44.61    3.30
   2   2   0   47.06    3.06
  -3  -2   0    3.64    1.54
  -3  -2   0    5.73    1.18
  -3  -2   0    3.96    1.48
  -3  -2   0    5.30    1.05
   3   2   0    7.10    1.63
   3   2   0    3.31    1.54
   3   2   0    5.85    1.07
  -4  -2   0    3.91    1.13
  -4  -2   0    1.16    1.24
  -4  -2   0    6.29    1.72
  -4  -2   0    6.66    1.68
  -4  -2   0    3.68    1.18
  -4  -2   0    2.55    1.57
   4   2   0    6.91    1.63
   4   2   0    4.50    1.19
   4   2   0    2.12    1.72
   4   2   0    3.30    1.16
   4   2   0    5.02    1.82
   4   2   0    5.57    1.62
  -5  -2   0   52.13    4.43
  -5  -2   0   43.59    3.88
  -5  -2   0   48.22    3.78
  -5  -2   0   47.39    3.77
   5   2   0   43.34    3.76
   5   2   0   50.25    4.26
   5   2   0   57.21    4.43
   5   2   0   43.66    3.94
  -6  -2   0  263.60   16.06
  -6  -2   0  276.24   16.40
  -6  -2   0  252.28   16.26
  -6  -2   0  259.09   16.27
  -6  -2   0  286.88   16.10
  -6  -2   0  246.09   16.28
  -6  -2   0  268.84   16.19
  -6  -2   0  253.01   16.27
   6   2   0  244.90   16.26
   6   2   0  265.70   16.30
   6   2   0  252.92   16.28
   6   2   0  267.82   16.33
   6   2   0  257.13   16.48
   6   2   0  264.33   16.06
   6   2   0  266.24   16.14
  -7  -2   0  196.31   12.43
  -7  -2   0  209.71   12.41
  -7  -2   0  190.22   12.52
  -7  -2   0  199.22   12.47
  -7  -2   0  197.41   12.40
  -7  -2   0  170.40   12.05
  -7  -2   0  185.29   12.21
  -7  -2   0  180.44   12.10
   7   2   0  205.22   12.42
   7   2   0  178.21   12.15
   7   2   0  209.51   12.88
   7   2   0  194.36   12.45
   7   2   0  177.13   12.09
   7   2   0  192.78   12.43
   7   2   0  186.88   12.23
   7   2   0  213.46   12.54
  -8  -2   0   16.96    2.35
  -8  -2   0   17.27    3.02
  -8  -2   0   11.42    2.19
  -8  -2   0   19.49    3.21
  -8  -2   0   16.38    3.04
  -8  -2   0   13.38    2.40
  -8  -2   0   14.05    2.87
  -8  -2   0    8.53    3.05
   8   2   0   16.27    3.19
   8   2   0   11.81    2.23
   8   2   0   15.54    3.17
   8   2   0   14.76    2.88
   8   2   0   16.96    2.42
   8   2   0   12.43    3.01
   8   2   0   16.83    2.36
   8   2   0   16.92    2.98
  -9  -2   0  215.44   14.26
  -9  -2   0  218.93   13.96
  -9  -2   0  214.25   14.71
  -9  -2   0  218.04   13.71
  -9  -2   0  222.03   14.17
  -9  -2   0  231.30   14.46
  -9  -2   0  209.27   14.13
   9   2   0  209.97   13.71
   9   2   0  208.80   14.23
   9   2   0  215.50   13.92
   9   2   0  231.77   13.85
   9   2   0  216.79   14.12
   9   2   0  210.84   14.17
   9   2   0  224.57   14.37
   9   2   0  200.87   14.12
 -10  -2   0  107.17    8.09
 -10  -2   0   87.38    7.41
 -10  -2   0  111.58    8.11
 -10  -2   0   72.80   11.35
 -10  -2   0   86.06    7.21
  10   2   0   89.98    7.39
  10   2   0  105.88    8.10
  10   2   0   84.03    7.21
  10   2   0  108.63    8.02
 -11  -2   0    5.52    3.97
 -11  -2   0    1.02    2.92
 -11  -2   0    1.57    4.30
  11   2   0    0.69    3.69
  11   2   0    4.86    2.69
  11   2   0    9.75    2.76
  11   2   0   11.91    5.48
  11   2   0    3.86    2.84
 -12  -2   0   37.89    5.60
 -12  -2   0   33.55    5.44
 -12  -2   0   33.90    5.51
  12   2   0   35.73    5.07
  12   2   0   45.09    5.21
  11  -3   0  100.34    8.99
  11  -3   0   90.49    7.83
 -11   3   0  102.14   10.50
 -11   3   0   97.60    8.00
 -11   3   0   83.93    9.00
 -11   3   0   87.17    8.53
 -11   3   0  102.58    9.12
  10  -3   0    5.00    3.91
 -10   3   0   -0.45    4.05
 -10   3   0    1.06    4.15
 -10   3   0    2.59    3.97
 -10   3   0    5.13    2.83
 -10   3   0    0.74    3.11
   9  -3   0    3.15    3.64
   9  -3   0   -0.04    2.57
   9  -3   0   -1.41    4.15
  -9   3   0   -0.58    2.48
  -9   3   0   -2.88    2.75
  -9   3   0   -5.11    3.65
  -9   3   0    1.33    3.54
  -9   3   0    3.67    4.04
   8  -3   0   41.19    4.39
   8  -3   0   31.95    4.55
  -8   3   0   44.56    4.35
  -8   3   0   45.30    4.57
  -8   3   0   37.96    5.65
   7  -3   0   47.56    5.67
   7  -3   0   49.41    5.36
  -7   3   0   51.32    5.39
  -7   3   0   57.72    5.70
   6  -3   0   13.44    2.72
   6  -3   0    7.91    2.19
   6  -3   0   10.25    2.67
  -6   3   0   14.71    2.83
  -6   3   0    2.61    2.69
   5  -3   0    8.05    1.85
   5  -3   0    6.40    3.12
  -5   3   0   12.00    1.91
   4  -3   0  327.63   19.90
   4  -3   0  352.63   20.01
   4  -3   0  328.64   20.08
   4  -3   0  325.69   19.93
  -4   3   0  325.52   20.12
  -4   3   0  322.96   19.93
  -4   3   0  305.96   19.91
   3  -3   0  168.70   10.25
   3  -3   0  166.56   10.29
  -3   3   0  165.61   10.28
  -3   3   0  163.48   10.27
   2  -3   0  770.98   47.25
   2  -3   0  751.56   47.21
   2  -3   0  755.38   47.23
   2  -3   0  822.30   47.21
   2  -3   0  795.57   47.15
  -2   3   0  847.21   47.18
  -2   3   0  792.63   47.19
  -2   3   0  737.89   47.21
   1  -3   0    0.86    1.48
   0  -3   0   17.57    2.19
   0   3   0   24.92    2.09
   0   3   0   21.00    2.32
  -1  -3   0  427.69   24.66
  -1  -3   0  420.94   24.70
  -1  -3   0  385.12   24.69
  -1  -3   0  407.26   24.66
  -1  -3   0  423.63   24.70
   1   3   0  412.71   24.71
   1   3   0  411.50   24.66
   1   3   0  379.25   24.69
  -2  -3   0 1483.22   89.34
  -2  -3   0 1411.32   89.43
  -2  -3   0 1397.26   89.32
  -2  -3   0 1637.44   89.37
   2   3   0 1633.14   89.37
   2   3   0 1334.35   89.33
   2   3   0 1424.11   89.35
   2   3   0 1571.50   89.43
  -3  -3   0   94.13    6.21
  -3  -3   0  104.11    6.21
  -3  -3   0   82.08    6.03
  -3  -3   0   95.25    6.28
   3   3   0  101.01    6.23
   3   3   0   96.35    6.28
   3   3   0   83.74    6.08
   3   3   0   87.72    6.17
  -4  -3   0   85.43    6.61
  -4  -3   0   87.13    6.57
  -4  -3   0  101.68    6.44
  -4  -3   0  112.38    6.78
  -4  -3   0  105.11    6.27
   4   3   0  104.99    6.28
   4   3   0   86.90    6.70
   4   3   0   87.77    6.64
   4   3   0  103.13    6.61
   4   3   0  108.80    6.52
  -5  -3   0    6.83    1.30
  -5  -3   0    4.98    1.61
  -5  -3   0    2.68    1.54
   5   3   0    7.47    2.17
   5   3   0    6.31    1.66
   5   3   0    4.94    1.43
   5   3   0    9.27    1.89
   5   3   0    4.45    1.36
   5   3   0    1.75    2.08
  -6  -3   0  253.59   14.94
  -6  -3   0  228.93   14.61
  -6  -3   0  234.96   14.81
  -6  -3   0  248.78   14.86
  -6  -3   0  241.83   14.65
  -6  -3   0  238.74   14.93
  -6  -3   0  240.04   15.02
   6   3   0  230.83   14.63
   6   3   0  236.30   14.87
   6   3   0  224.14   14.96
   6   3   0  229.20   14.94
   6   3   0  243.37   14.85
   6   3   0  249.89   14.95
   6   3   0  227.48   14.65
   6   3   0  241.11   14.96
  -7  -3   0   62.44    4.99
  -7  -3   0   44.64    4.30
  -7  -3   0   56.13    4.53
  -7  -3   0   58.36    5.23
  -7  -3   0   42.94    4.92
  -7  -3   0   45.90    4.92
   7   3   0   44.41    4.29
   7   3   0   55.29    4.54
   7   3   0   53.27    5.10
   7   3   0   50.04    4.95
   7   3   0   55.15    4.93
  -8  -3   0   17.36    3.13
  -8  -3   0   25.18    2.50
  -8  -3   0   17.38    3.20
  -8  -3   0   21.79    3.16
  -8  -3   0   19.79    2.59
  -8  -3   0   22.84    4.52
   8   3   0   16.10    3.16
   8   3   0   25.73    3.70
   8   3   0   23.98    3.42
   8   3   0   20.28    3.30
   8   3   0   25.67    4.26
   8   3   0   18.52    3.13
   8   3   0   27.14    3.46
   8   3   0   21.61    2.49
  -9  -3   0    8.85    3.21
  -9  -3   0   12.53    3.34
  -9  -3   0    7.15    3.36
  -9  -3   0    5.11    3.19
   9   3   0    7.66    3.10
   9   3   0    7.75    3.10
   9   3   0    7.55    3.26
   9   3   0    6.93    3.29
   9   3   0    3.09    2.46
   9   3   0    1.63    2.99
 -10  -3   0   95.44    7.67
 -10  -3   0  105.80    8.22
 -10  -3   0   97.52    7.30
 -10  -3   0  101.67    7.96
 -10  -3   0   92.90    8.03
 -10  -3   0  101.62    7.32
  10   3   0   96.36    7.49
  10   3   0  101.12    8.30
  10   3   0   90.03    7.97
  10   3   0   90.27    7.49
  10   3   0   96.14    7.25
  10   3   0   96.67    8.07
 -11  -3   0   29.33    4.65
 -11  -3   0   34.38    5.27
 -11  -3   0   45.19    6.29
  11   3   0   38.40    5.20
  11   3   0   42.99    5.25
  11   3   0   39.18    5.62
 -12  -3   0    0.56    4.34
 -12  -3   0    0.47    3.18
 -12  -3   0   -4.00    4.64
  12   3   0   -1.94    2.97
  12   3   0    8.20    6.08
  11  -4   0   -2.80    4.63
  11  -4   0   -1.91    4.84
 -11   4   0   -1.27    3.50
 -11   4   0    0.19    3.43
 -11   4   0    4.17    4.85
 -11   4   0   -7.84    4.31
 -11   4   0   -0.12    5.12
  10  -4   0   54.67    8.60
  10  -4   0   46.18    5.56
 -10   4   0   43.91    6.84
 -10   4   0   45.50    7.38
 -10   4   0   45.85    5.42
 -10   4   0   48.99    5.82
 -10   4   0   49.34    6.73
   9  -4   0   -0.43    2.66
   9  -4   0   -1.12    3.65
  -9   4   0   -4.15    3.59
  -9   4   0   -5.01    3.65
  -9   4   0   -1.26    2.57
  -9   4   0   -5.95    3.89
  -9   4   0   -4.84    2.81
   8  -4   0   35.76    4.43
   8  -4   0   29.04    5.01
   8  -4   0   31.59    5.44
  -8   4   0   32.93    4.70
  -8   4   0   33.19    5.14
  -8   4   0   45.02    4.59
  -8   4   0   38.11    4.91
   7  -4   0  154.06    9.97
   7  -4   0  148.81    9.90
  -7   4   0  148.22    9.98
  -7   4   0  163.24   10.51
  -7   4   0  144.94    9.94
   6  -4   0  505.58   28.33
   6  -4   0  464.31   28.29
   6  -4   0  433.00   28.50
   6  -4   0  480.44   28.85
   6  -4   0  469.59   28.41
  -6   4   0  447.24   28.54
  -6   4   0  515.27   28.53
  -6   4   0  456.14   28.30
  -6   4   0  460.58   28.31
  -6   4   0  420.33   28.52
   5  -4   0   13.37    2.63
   5  -4   0   15.23    2.07
  -5   4   0   16.56    2.96
  -5   4   0   19.86    2.17
   4  -4   0  263.49   17.60
   4  -4   0  291.91   17.31
   4  -4   0  270.24   17.38
   4  -4   0  302.70   17.14
  -4   4   0  254.97   17.34
  -4   4   0  291.73   17.37
  -4   4   0  290.63   17.14
  -4   4   0  269.83   17.12
   3  -4   0  336.17   19.29
   3  -4   0  294.46   19.38
   3  -4   0  275.90   19.43
   3  -4   0  340.44   19.27
   3  -4   0  324.12   19.42
  -3   4   0  341.59   19.36
  -3   4   0  328.17   19.28
  -3   4   0  318.49   19.26
  -3   4   0  295.72   19.43
   2  -4   0  164.59   10.39
   2  -4   0  167.81   11.46
   2  -4   0  169.91   10.37
  -2   4   0  161.90   10.39
  -2   4   0  182.79   10.56
   1  -4   0  177.28   11.16
  -1   4   0  182.54   11.08
   0  -4   0  715.83   42.55
   0  -4   0  700.39   42.60
   0   4   0  724.97   42.56
   0   4   0  686.76   42.60
  -1  -4   0  202.57   12.63
  -1  -4   0  205.21   12.60
   1   4   0  211.01   12.62
  -2  -4   0  555.16   33.72
  -2  -4   0  594.44   33.73
  -2  -4   0  613.22   33.70
  -2  -4   0  506.13   33.69
   2   4   0  492.20   33.69
   2   4   0  536.77   33.71
   2   4   0  607.82   33.70
  -3  -4   0  943.48   63.17
  -3  -4   0 1104.52   62.88
  -3  -4   0 1069.46   62.90
  -3  -4   0  972.59   62.86
   3   4   0  973.73   62.87
   3   4   0 1109.93   62.88
   3   4   0 1068.76   62.89
   3   4   0 1109.97   62.96
  -4  -4   0   59.32    4.25
  -4  -4   0   52.05    4.53
  -4  -4   0   49.98    4.55
  -4  -4   0   65.91    4.69
   4   4   0   53.06    4.56
   4   4   0   53.58    4.66
   4   4   0   58.67    4.34
   4   4   0   63.55    4.97
  -5  -4   0  792.86   48.98
  -5  -4   0  864.64   49.06
  -5  -4   0  824.33   49.05
  -5  -4   0  795.21   48.94
  -5  -4   0  767.93   48.77
   5   4   0  820.65   49.01
   5   4   0  847.71   48.93
   5   4   0  789.40   48.96
   5   4   0  829.18   49.03
   5   4   0  771.82   48.98
  -6  -4   0  550.76   32.92
  -6  -4   0  573.06   32.64
  -6  -4   0  538.98   32.61
  -6  -4   0  507.02   32.85
  -6  -4   0  524.65   32.88
  -6  -4   0  563.61   32.83
   6   4   0  514.72   32.81
   6   4   0  531.60   32.88
   6   4   0  545.11   32.89
   6   4   0  533.24   32.75
   6   4   0  537.07   33.02
   6   4   0  562.05   32.84
   6   4   0  534.40   32.64
  -7  -4   0  263.14   15.73
  -7  -4   0  257.12   15.96
  -7  -4   0  248.67   15.59
  -7  -4   0  248.92   15.74
  -7  -4   0  250.35   16.23
  -7  -4   0  240.62   15.85
  -7  -4   0  250.93   15.84
  -7  -4   0  247.21   15.47
   7   4   0  230.34   15.71
   7   4   0  258.05   15.74
   7   4   0  243.81   15.83
   7   4   0  249.19   15.53
   7   4   0  269.90   15.97
   7   4   0  252.32   15.89
   7   4   0  255.92   15.88
   7   4   0  253.63   15.51
  -8  -4   0   75.99    6.10
  -8  -4   0   91.08    6.94
  -8  -4   0   86.24    6.77
  -8  -4   0   93.97    7.01
  -8  -4   0   90.16    7.19
  -8  -4   0   77.13    6.21
  -8  -4   0   87.96    6.51
   8   4   0   74.17    9.32
   8   4   0   83.06    6.23
   8   4   0   76.35    6.15
   8   4   0   89.72    6.54
   8   4   0   92.49    7.03
   8   4   0   94.65    6.95
   8   4   0   86.44    6.79
  -9  -4   0   61.00    5.21
  -9  -4   0   75.40    6.70
  -9  -4   0   55.62    5.31
  -9  -4   0   66.19    6.89
  -9  -4   0   57.37    5.94
  -9  -4   0   66.27    5.65
   9   4   0   69.51    5.39
   9   4   0   57.08    6.23
   9   4   0   62.15    5.93
   9   4   0   62.77    6.26
   9   4   0   61.64    5.23
   9   4   0   65.39    5.72
   9   4   0   68.42    6.26
   9   4   0   61.25    6.31
 -10  -4   0  270.33   17.40
 -10  -4   0  257.62   17.68
 -10  -4   0  276.80   18.15
 -10  -4   0  286.85   18.06
 -10  -4   0  278.97   17.83
  10   4   0  274.55   17.68
  10   4   0  276.90   18.03
  10   4   0  291.51   17.49
  10   4   0  260.02   17.34
  10   4   0  298.46   18.03
  10   4   0  279.19   17.89
 -11  -4   0   11.52    4.60
 -11  -4   0   16.10    3.92
 -11  -4   0   15.66    3.07
  11   4   0   20.46    4.35
  11   4   0   17.16    3.28
  11   4   0   15.19    3.52
  11   4   0   16.86    2.92
  11   4   0   17.93    3.82
 -12  -4   0   49.84    5.63
 -12  -4   0   58.31    7.83
 -12  -4   0   43.49    6.15
 -12  -4   0   56.68    6.88
  12   4   0   48.28    6.86
  12   4   0   48.32    6.85
  12   4   0   64.35    7.00
  11  -5   0   19.86    5.33
 -11   5   0   24.97    4.77
 -11   5   0   17.75    3.93
 -11   5   0   13.67    4.73
 -11   5   0   22.38    5.36
 -11   5   0   21.59    3.71
  10  -5   0   15.07    4.68
  10  -5   0   15.38    4.82
 -10   5   0   14.92    3.26
 -10   5   0   16.55    4.51
 -10   5   0   19.82    4.89
 -10   5   0   16.18    4.92
 -10   5   0   16.68    3.53
   9  -5   0    4.11    3.55
   9  -5   0    2.85    2.79
   9  -5   0    2.89    3.29
  -9   5   0   -2.68    4.24
  -9   5   0   -0.44    3.66
  -9   5   0    0.66    4.00
  -9   5   0    0.06    2.69
  -9   5   0   -1.59    2.90
   8  -5   0   36.50    5.69
   8  -5   0   30.94    4.48
   8  -5   0   37.79    5.04
  -8   5   0   36.01    3.69
  -8   5   0   33.37    4.93
  -8   5   0   38.23    5.14
  -8   5   0   31.92    4.76
   7  -5   0   18.12    2.94
   7  -5   0   17.75    2.59
  -7   5   0   15.57    2.67
  -7   5   0   20.70    3.72
  -7   5   0   25.34    3.56
  -7   5   0   15.96    2.73
   6  -5   0  109.30    7.79
   6  -5   0  119.31    7.86
   6  -5   0  111.61    8.03
   6  -5   0  118.14    8.34
  -6   5   0  109.79    7.86
  -6   5   0  121.32    8.29
  -6   5   0  115.01    8.40
  -6   5   0  127.85    8.49
  -6   5   0  117.70    7.88
   5  -5   0  550.94   33.95
   5  -5   0  583.81   33.81
   5  -5   0  552.37   33.77
  -5   5   0  525.45   33.79
  -5   5   0  533.61   33.99
  -5   5   0  575.24   33.92
  -5   5   0  568.86   34.00
  -5   5   0  573.73   33.80
   4  -5   0 1167.87   67.89
   4  -5   0 1161.88   67.80
   4  -5   0 1084.76   67.88
   4  -5   0 1157.76   67.95
   4  -5   0 1204.80   67.82
  -4   5   0 1047.52   67.90
  -4   5   0  997.09   68.19
  -4   5   0 1139.16   68.01
  -4   5   0 1137.90   67.81
  -4   5   0 1167.65   67.89
   3  -5   0  170.08   10.01
   3  -5   0  157.41   10.27
  -3   5   0  159.28   10.19
  -3   5   0  156.54   10.03
   2  -5   0  424.06   24.65
  -2   5   0  380.57   24.45
  -2   5   0  409.68   24.44
   1  -5   0   14.20    2.38
   0  -5   0  430.14   26.01
   0  -5   0  445.64   25.94
   0  -5   0  400.52   25.98
   0   5   0  420.91   26.01
   0   5   0  448.38   25.96
  -1  -5   0   45.77    3.54
  -1  -5   0   45.88    3.38
  -1  -5   0   43.53    3.28
  -1  -5   0   44.47    3.49
   1   5   0   44.39    3.57
   1   5   0   50.27    3.51
   1   5   0   46.60    4.19
  -2  -5   0  863.93   52.74
  -2  -5   0  894.14   52.80
  -2  -5   0  847.43   52.77
  -2  -5   0  889.35   52.80
  -2  -5   0  914.77   52.77
   2   5   0  853.58   52.79
   2   5   0  902.83   52.77
   2   5   0  841.15   52.78
  -3  -5   0  222.37   12.37
  -3  -5   0  207.57   12.35
  -3  -5   0  186.73   12.24
  -3  -5   0  186.02   12.39
   3   5   0  189.49   12.26
   3   5   0  210.23   12.41
   3   5   0  180.97   12.35
  -4  -5   0   48.83    5.03
  -4  -5   0   64.00    4.38
   4   5   0   52.35    4.80
   4   5   0   66.49    4.47
   4   5   0   50.55    4.71
  -5  -5   0   32.60    3.62
  -5  -5   0   47.28    4.35
  -5  -5   0   43.51    4.07
  -5  -5   0   32.65    4.06
   5   5   0   39.68    3.73
   5   5   0   37.74    4.07
   5   5   0   34.71    4.25
   5   5   0   36.56    3.17
  -6  -5   0  520.23   32.45
  -6  -5   0  532.38   32.38
  -6  -5   0  529.32   32.11
  -6  -5   0  510.15   32.32
  -6  -5   0  564.81   32.46
   6   5   0  485.11   32.36
   6   5   0  568.23   32.48
   6   5   0  523.22   32.34
   6   5   0  547.49   32.43
  -7  -5   0    6.08    2.59
  -7  -5   0    6.31    1.96
  -7  -5   0    4.55    2.34
  -7  -5   0    1.74    1.67
  -7  -5   0    5.27    2.89
   7   5   0    1.09    1.66
   7   5   0    5.19    2.39
   7   5   0    5.18    2.78
   7   5   0    4.89    2.53
   7   5   0    5.83    2.02
  -8  -5   0   88.34    7.26
  -8  -5   0   99.57    6.99
  -8  -5   0   83.31    6.49
  -8  -5   0  100.65    7.60
  -8  -5   0   95.69    7.44
   8   5   0   97.76    7.46
   8   5   0   86.01    7.25
   8   5   0   87.43    6.53
   8   5   0   91.45    6.60
   8   5   0   94.75    7.26
   8   5   0   98.21    7.02
   8   5   0   89.56    7.40
  -9  -5   0   11.36    2.63
  -9  -5   0    7.75    3.44
   9   5   0    3.89    2.28
   9   5   0    9.21    3.56
   9   5   0   10.47    2.64
   9   5   0    6.54    2.34
 -10  -5   0   20.98    4.26
 -10  -5   0   22.03    3.00
  10   5   0   23.26    3.10
  10   5   0   21.45    2.88
  10   5   0   18.90    3.25
 -11  -5   0  252.00   17.61
 -11  -5   0  244.12   16.52
  11   5   0  236.96   16.50
  11   5   0  276.57   16.66
  11   5   0  282.89   17.40
  11   5   0  274.13   17.10
  11   5   0  260.21   16.91
 -12  -5   0   26.30    4.19
  12   5   0   26.15    4.50
  12   5   0   19.68    3.38
 -10   6   0   33.92    4.10
 -10   6   0   23.90    4.98
 -10   6   0   23.17    5.30
 -10   6   0   27.93    3.76
   9  -6   0   -5.86    4.03
   9  -6   0    1.50    3.18
   9  -6   0   -5.37    4.31
  -9   6   0    1.60    2.79
  -9   6   0   -3.83    3.87
  -9   6   0    6.43    3.72
  -9   6   0   -0.97    3.01
   8  -6   0   27.49    3.42
   8  -6   0   32.38    4.97
  -8   6   0   26.97    3.41
  -8   6   0   28.09    4.76
  -8   6   0   29.58    3.68
  -8   6   0   40.97    5.68
  -8   6   0   28.56    4.67
   7  -6   0    9.64    2.77
  -7   6   0   10.69    3.19
  -7   6   0   17.11    3.80
  -7   6   0    5.22    2.53
   6  -6   0    6.17    1.93
   6  -6   0    5.80    2.68
   6  -6   0    9.92    2.48
  -6   6   0    5.99    2.87
  -6   6   0   13.56    2.74
  -6   6   0   10.12    2.26
  -6   6   0    9.80    3.10
  -6   6   0    8.35    2.15
   5  -6   0  190.83   12.51
  -5   6   0  186.62   12.59
  -5   6   0  206.00   12.65
   4  -6   0  156.82   10.13
   4  -6   0  151.38   10.08
   4  -6   0  163.52    9.82
  -4   6   0  162.81    9.89
  -4   6   0  161.50   10.09
  -4   6   0  142.30    9.89
  -4   6   0  152.22   10.24
   3  -6   0    6.69    2.07
   2  -6   0   77.85    5.60
   1  -6   0   38.60    3.35
   1  -6   0   42.55    3.62
   0  -6   0    7.47    1.38
   0  -6   0    4.37    1.58
   0   6   0    5.10    1.40
   0   6   0    1.65    1.70
  -1  -6   0    9.19    1.27
  -2  -6   0  123.75    7.40
  -2  -6   0   99.32    7.29
  -2  -6   0  121.57    7.22
  -2  -6   0  105.23    7.31
  -2  -6   0  104.03    7.17
   2   6   0  118.02    7.44
   2   6   0  113.71    7.44
   2   6   0  106.09    7.22
  -3  -6   0 1350.00   80.70
  -3  -6   0 1372.51   80.69
  -3  -6   0 1269.58   80.65
   3   6   0 1352.81   80.70
   3   6   0 1414.38   80.68
   3   6   0 1280.27   80.67
  -4  -6   0    5.83    2.16
  -4  -6   0    3.90    2.03
   4   6   0    6.43    2.18
   4   6   0    2.98    1.97
   4   6   0    4.80    2.34
  -5  -6   0   82.27    6.18
   5   6   0   78.08    6.03
  -6  -6   0   17.12    2.63
  -6  -6   0   15.29    2.72
  -6  -6   0   17.48    3.19
   6   6   0   21.34    3.61
   6   6   0   18.36    3.01
   6   6   0   17.99    2.83
   6   6   0   18.51    3.35
   6   6   0   14.68    1.86
  -7  -6   0  198.88   13.56
  -7  -6   0  208.65   13.26
  -7  -6   0  222.44   13.47
  -7  -6   0  220.07   13.48
   7   6   0  193.25   12.90
   7   6   0  202.18   13.31
   7   6   0  214.55   13.54
   7   6   0  227.92   13.56
   7   6   0  199.21   12.93
   7   6   0  192.18   13.41
  -8  -6   0   13.43    3.30
  -8  -6   0   12.15    2.55
   8   6   0   12.90    3.03
   8   6   0    6.96    2.16
   8   6   0   10.01    2.59
  -9  -6   0   14.09    3.56
  -9  -6   0    1.61    3.42
  -9  -6   0    1.75    3.11
  -9  -6   0    5.81    2.61
   9   6   0    8.79    3.36
   9   6   0    6.52    2.62
   9   6   0    7.22    3.66
   9   6   0    0.89    2.28
 -10  -6   0    1.85    3.76
  10   6   0   -1.51    3.20
  10   6   0   -1.39    2.36
  10   6   0    7.02    3.95
  10   6   0    5.32    3.19
 -11  -6   0  357.00   23.42
 -11  -6   0  378.23   24.21
  11   6   0  412.86   24.42
  11   6   0  361.52   23.74
  11   6   0  390.07   23.52
  11   6   0  353.57   23.35
  11   6   0  387.48   23.80
 -12  -6   0   90.61    9.80
 -12  -6   0   95.73    8.63
  12   6   0  109.15    8.58
  12   6   0   96.34    7.61
  10  -7   0    4.75    5.18
  10  -7   0   13.87    3.58
 -10   7   0   15.33    3.44
 -10   7   0    9.08    4.66
 -10   7   0   10.85    4.71
 -10   7   0   15.15    3.68
   9  -7   0   -1.75    4.51
   9  -7   0    0.45    3.26
  -9   7   0    7.26    3.93
  -9   7   0   -3.61    4.47
  -9   7   0    1.56    3.12
   8  -7   0  116.85   11.13
   8  -7   0  104.22    8.64
   8  -7   0  111.66    9.18
  -8   7   0  111.37    9.14
  -8   7   0  109.92    9.42
  -8   7   0  111.30    7.99
  -8   7   0  109.95    8.12
   7  -7   0   25.01    4.37
   7  -7   0   16.82    2.80
  -7   7   0   21.29    2.96
  -7   7   0   19.15    3.05
   6  -7   0    7.19    2.60
   6  -7   0    6.77    2.04
  -6   7   0    5.39    2.32
  -6   7   0    8.95    2.24
  -6   7   0   11.28    2.88
  -6   7   0   13.15    3.25
  -5   7   0   22.76    3.10
   4  -7   0  623.95   38.86
  -4   7   0  655.43   38.65
   3  -7   0   -2.52    2.00
   2  -7   0    0.07    1.96
   1  -7   0  223.33   13.94
   0  -7   0  417.19   24.10
   0  -7   0  362.05   23.99
   0  -7   0  367.95   24.07
   0  -7   0  435.38   24.05
  -1  -7   0   87.41    6.21
  -1  -7   0   95.94    6.12
   1   7   0   96.24    6.28
  -2  -7   0  242.03   15.24
  -2  -7   0  244.92   15.24
  -2  -7   0  262.07   15.32
  -2  -7   0  237.12   15.16
  -2  -7   0  249.54   15.17
   2   7   0  250.67   15.30
   2   7   0  235.79   15.18
  -3  -7   0  195.18   11.49
  -3  -7   0  174.31   11.64
  -3  -7   0  199.47   11.68
  -3  -7   0  193.96   11.49
  -3  -7   0  163.01   11.56
   3   7   0  159.30   12.06
   3   7   0  177.21   11.69
   3   7   0  194.86   11.53
  -4  -7   0  206.03   12.41
  -4  -7   0  186.81   12.54
  -4  -7   0  209.61   12.64
  -4  -7   0  187.71   12.55
   4   7   0  204.62   12.46
   4   7   0  193.18   12.61
   4   7   0  192.64   12.58
  -5  -7   0   60.71    4.63
  -5  -7   0   56.22    5.04
   5   7   0   54.18    5.22
   5   7   0   60.18    4.78
   5   7   0   58.38    4.99
   5   7   0   49.90    5.09
  -6  -7   0  319.11   20.74
  -6  -7   0  333.35   21.15
  -6  -7   0  346.08   20.69
  -6  -7   0  317.94   20.54
   6   7   0  355.92   20.76
   6   7   0  303.31   20.66
   6   7   0  320.78   20.59
   6   7   0  364.03   20.78
  -7  -7   0   41.59    5.05
  -7  -7   0   38.16    5.25
  -7  -7   0   37.85    4.30
  -7  -7   0   37.04    4.91
   7   7   0   42.15    5.03
   7   7   0   44.79    5.14
   7   7   0   38.45    4.84
   7   7   0   30.90    4.42
  -8  -7   0   -0.96    3.35
   8   7   0    0.81    3.36
   8   7   0    1.63    3.13
   8   7   0    4.14    3.15
  -9  -7   0   94.43    9.98
   9   7   0   92.31    8.92
   9   7   0   91.30    8.16
   9   7   0   93.00    6.97
   9   7   0   97.03    7.47
 -10  -7   0    0.13    3.83
  10   7   0   -1.16    2.76
  10   7   0   -0.03    2.89
  10   7   0    3.57    2.53
 -11  -7   0   10.08    4.37
  11   7   0   13.99    4.45
  11   7   0    8.05    2.67
  11   7   0    4.65    3.25
  11   7   0    7.18    2.74
 -12  -7   0    8.49    4.82
 -12  -7   0    7.54    4.65
 -12  -7   0    7.54    3.77
  12   7   0   10.68    3.91
  10  -8   0   18.18    5.76
  10  -8   0   17.49    3.89
 -10   8   0   12.55    5.42
 -10   8   0   17.01    5.02
 -10   8   0   24.70    4.01
   9  -8   0   44.58    5.97
   9  -8   0   40.38    5.50
   9  -8   0   35.93    5.87
  -9   8   0   39.08    5.69
  -9   8   0   48.52    7.79
  -9   8   0   43.77    5.35
  -9   8   0   42.01    5.74
   8  -8   0   45.89    6.91
   8  -8   0   50.33    5.45
  -8   8   0   49.87    5.42
  -8   8   0   46.98    6.82
  -8   8   0   47.16    7.08
  -8   8   0   52.35    5.60
   7  -8   0  201.71   13.88
   7  -8   0  207.58   13.93
   7  -8   0  208.69   13.12
   7  -8   0  198.80   13.27
  -7   8   0  208.01   13.25
  -7   8   0  209.27   13.19
  -7   8   0  200.12   13.93
  -7   8   0  194.80   13.79
   6  -8   0    9.06    2.18
  -6   8   0    4.86    2.46
  -6   8   0    6.06    3.61
  -6   8   0    5.94    2.40
  -6   8   0    8.71    3.11
   5  -8   0    6.81    1.93
   5  -8   0    6.54    2.56
  -5   8   0    8.31    2.14
  -5   8   0    9.79    2.42
   4  -8   0    3.40    2.41
   4  -8   0    4.78    1.64
  -4   8   0    1.30    2.61
  -4   8   0    5.14    1.81
  -4   8   0    2.83    1.70
   3  -8   0   91.74    6.67
   1  -8   0   89.65    6.34
   0  -8   0    1.11    1.78
  -1  -8   0  256.47   15.81
  -1  -8   0  252.08   15.69
  -1  -8   0  263.37   15.68
  -1  -8   0  241.95   15.93
   1   8   0  261.42   15.75
  -2  -8   0  231.99   14.52
  -2  -8   0  215.04   14.37
  -2  -8   0  255.10   14.35
  -2  -8   0  204.96   14.18
  -2  -8   0  205.76   14.19
  -2  -8   0  248.75   14.55
   2   8   0  245.24   14.37
  -3  -8   0  124.23    8.41
  -3  -8   0  124.74    8.43
  -3  -8   0  131.08    8.53
  -3  -8   0  126.20    8.28
  -3  -8   0  123.72    8.23
   3   8   0  127.38    8.51
   3   8   0  124.89    8.30
  -4  -8   0  489.63   29.18
  -4  -8   0  491.35   29.07
  -4  -8   0  462.95   29.16
  -4  -8   0  473.87   29.04
  -4  -8   0  459.33   29.13
   4   8   0  498.46   29.10
   4   8   0  463.60   29.16
  -5  -8   0  104.44    7.02
  -5  -8   0   87.35    6.76
  -5  -8   0   98.47    6.49
  -5  -8   0   81.29    6.78
   5   8   0   87.69    6.92
   5   8   0   92.92    6.55
   5   8   0   80.27    6.93
  -6  -8   0   48.17    5.24
  -6  -8   0   52.54    4.76
  -6  -8   0   49.56    5.28
   6   8   0   52.78    5.15
   6   8   0   49.88    5.44
   6   8   0   46.68    4.82
   6   8   0   52.87    5.47
  -7  -8   0  119.62    8.24
  -7  -8   0  104.98    8.45
  -7  -8   0  103.17    7.78
   7   8   0  112.43    8.18
   7   8   0   94.90    7.84
   7   8   0  118.18    8.40
   7   8   0  100.61    8.22
  -8  -8   0  118.78    8.45
  -8  -8   0   91.19    7.78
  -8  -8   0   94.27    8.53
   8   8   0  120.14    8.47
   8   8   0   93.76    8.19
   8   8   0  104.64    7.87
   8   8   0  103.32    7.11
  -9  -8   0  461.12   28.89
   9   8   0  475.67   28.90
   9   8   0  448.82   29.85
 -10  -8   0    3.48    3.91
  10   8   0    6.19    2.48
  10   8   0    2.74    2.93
  10   8   0    2.05    2.38
 -11  -8   0   83.78    8.66
 -11  -8   0   68.06    7.91
  11   8   0   60.83    6.83
  11   8   0   60.87    7.64
  11   8   0   69.61    6.80
   9  -9   0   54.30    8.41
   9  -9   0   60.51    6.41
  -9   9   0   72.44    7.00
  -9   9   0   64.23    6.53
  -9   9   0   48.32    8.25
  -9   9   0   50.37    7.82
  -9   9   0   59.34    6.22
   8  -9   0   59.37    6.12
   8  -9   0   80.10    7.95
  -8   9   0   53.57    6.03
  -8   9   0   55.62    6.31
  -8   9   0   70.83    7.90
  -8   9   0   76.32    7.58
  -7   9   0   49.27    6.37
  -7   9   0   48.95    5.27
  -7   9   0   50.57    7.38
  -7   9   0   52.00    5.17
   6  -9   0   18.17    2.82
   6  -9   0   19.63    2.79
  -6   9   0   20.10    2.86
  -6   9   0   19.23    2.93
  -6   9   0   26.88    3.78
   5  -9   0   -2.86    1.99
  -5   9   0   -3.21    2.17
   4  -9   0  507.61   31.90
  -4   9   0  534.11   31.60
   3  -9   0   92.69    6.86
   2  -9   0   57.71    4.82
   1  -9   0  123.71    8.24
   0  -9   0   49.10    4.56
   0  -9   0   52.82    5.02
  -1  -9   0  156.38   10.47
  -1  -9   0  165.53   10.40
  -1  -9   0  157.82   10.32
   1   9   0  170.54   10.37
  -2  -9   0    5.37    1.90
  -2  -9   0   11.20    2.62
  -2  -9   0    4.93    2.10
  -2  -9   0    7.49    1.59
  -2  -9   0    8.03    1.77
  -3  -9   0  339.45   20.67
  -3  -9   0  340.55   20.60
  -3  -9   0  332.49   20.71
  -3  -9   0  329.33   20.58
  -3  -9   0  325.37   20.69
   3   9   0  346.12   20.63
   3   9   0  332.16   20.73
  -4  -9   0  316.02   19.43
  -4  -9   0  294.74   19.35
  -4  -9   0  306.32   19.23
  -4  -9   0  305.69   19.23
  -4  -9   0  308.28   19.35
   4   9   0  323.71   19.45
   4   9   0  324.67   19.29
  -5  -9   0  595.75   38.64
  -5  -9   0  617.92   38.55
  -5  -9   0  655.61   38.73
  -5  -9   0  653.79   38.61
   5   9   0  616.51   38.72
   5   9   0  669.13   38.66
  -6  -9   0 1161.35   71.68
  -6  -9   0 1194.84   71.75
  -6  -9   0 1189.06   71.68
  -6  -9   0 1164.76   71.64
   6   9   0 1191.79   71.69
   6   9   0 1204.12   71.61
  -7  -9   0  152.15    9.99
  -7  -9   0  128.71   10.37
   7   9   0  128.51   10.35
   7   9   0  163.42   10.04
  -8  -9   0   38.39    6.61
  -8  -9   0   52.63    6.40
   8   9   0   37.03    5.93
   8   9   0   50.67    5.35
  -9  -9   0    0.75    3.70
   9   9   0   -0.18    2.81
 -10  -9   0   13.72    4.18
  10   9   0    7.94    3.25
  10   9   0    9.54    2.57
  10   9   0    9.42    2.53
 -11  -9   0    3.68    4.74
  11   9   0    6.78    4.50
   9 -10   0    4.17    3.33
   9 -10   0    7.35    4.99
  -9  10   0    7.17    4.69
  -9  10   0    4.72    3.47
  -9  10   0    6.01    3.26
  -9  10   0    6.95    4.94
  -9  10   0    8.95    5.43
   8 -10   0   32.03    5.35
   8 -10   0   31.95    4.94
  -8  10   0   37.71    5.47
  -8  10   0   32.91    3.85
  -8  10   0   26.56    5.40
  -7  10   0   98.85    7.47
  -7  10   0   98.49    7.64
  -7  10   0  102.77    8.70
  -7  10   0   99.07    9.02
  -6  10   0   50.89    6.50
  -6  10   0   56.16    9.44
  -6  10   0   62.72    5.38
  -5  10   0    2.35    2.32
   3 -10   0    1.64    2.40
   2 -10   0   12.10    2.64
   1 -10   0    6.42    2.02
   0 -10   0    2.48    2.25
  -1 -10   0  122.90    7.99
  -1 -10   0  123.72    7.91
  -1 -10   0  114.64    8.05
  -2 -10   0  155.87   10.63
  -2 -10   0  176.97   11.06
  -2 -10   0  173.69   10.85
  -2 -10   0  166.54   10.92
  -2 -10   0  165.38   10.77
  -2 -10   0  166.09   10.75
  -2 -10   0  164.01   10.62
  -2 -10   0  164.57   11.12
  -3 -10   0   27.77    3.56
  -3 -10   0   21.78    3.40
  -3 -10   0   30.45    5.02
  -4 -10   0   25.75    4.34
  -4 -10   0   13.97    2.34
  -4 -10   0   16.88    2.59
  -4 -10   0   20.81    3.08
   4  10   0   22.57    3.59
  -5 -10   0    6.27    2.73
  -5 -10   0    3.32    2.15
  -5 -10   0    7.19    2.37
  -5 -10   0   10.38    2.96
   5  10   0    9.49    3.17
   5  10   0    5.09    2.37
  -6 -10   0   14.86    4.12
   6  10   0   17.27    3.68
  -7 -10   0   -3.36    2.58
  -7 -10   0    1.96    2.86
  -7 -10   0    1.56    3.53
  -7 -10   0   -3.10    3.43
   7  10   0   -1.94    2.62
   7  10   0   -4.50    3.50
  -8 -10   0   -0.90    6.04
   8  10   0    0.34    3.13
  -9 -10   0  133.55   10.50
   9  10   0  135.04    9.87
 -10 -10   0   51.58    7.12
 -10 -10   0   43.15    7.93
  10  10   0   51.06    6.91
 -11 -10   0  100.58   10.06
 -11 -10   0   92.98    9.12
   8 -11   0   55.34    9.29
  -8  11   0   54.39    7.29
  -8  11   0   60.48    8.31
  -8  11   0   55.19    5.81
  -8  11   0   55.09    6.19
   7 -11   0   23.16    4.62
  -7  11   0   25.94    4.74
  -7  11   0   21.96    4.40
  -7  11   0   16.16    3.33
  -7  11   0   19.98    3.24
  -6  11   0   86.60    6.82
  -6  11   0   84.47    6.98
  -5  11   0   75.61    7.52
   1 -11   0  132.28    9.01
   1 -11   0  136.63    9.11
   0 -11   0  133.84    9.43
   0 -11   0  144.26    9.68
   0 -11   0  148.28    9.54
   0  11   0  154.01    9.60
  -1 -11   0   86.74    6.52
  -1 -11   0   85.97    6.59
  -1 -11   0   95.38    6.33
  -2 -11   0  137.56    9.30
  -2 -11   0  143.67    9.03
  -2 -11   0  147.41    9.46
  -2 -11   0  136.47    9.29
  -2 -11   0  135.63    9.06
  -2 -11   0  134.91   10.13
  -2 -11   0  121.72    9.69
  -3 -11   0  324.35   20.44
  -3 -11   0  338.35   20.30
  -3 -11   0  343.02   20.61
  -3 -11   0  360.03   20.33
  -3 -11   0  289.08   20.79
  -3 -11   0  288.46   20.69
  -3 -11   0  315.47   20.43
  -3 -11   0  364.78   20.56
  -4 -11   0    7.35    2.42
  -4 -11   0    8.37    2.97
  -4 -11   0    6.74    2.19
  -4 -11   0    8.38    2.80
  -5 -11   0   54.16    5.93
  -5 -11   0   61.25    6.64
  -5 -11   0   65.65    6.19
  -5 -11   0   58.41    5.88
  -5 -11   0   56.66    6.85
  -5 -11   0   49.83    6.46
   5  11   0   49.00    5.93
  -6 -11   0   35.97    5.92
  -6 -11   0   38.07    5.74
  -6 -11   0   36.05    4.85
  -6 -11   0   36.04    4.89
  -6 -11   0   47.74    6.49
   6  11   0   30.47    4.90
   6  11   0   34.92    5.81
  -7 -11   0   45.66    6.22
   7  11   0   32.23    5.15
   7  11   0   39.26    5.96
  -8 -11   0  189.20   12.50
  -8 -11   0  164.84   12.68
   8  11   0  181.73   11.81
   8  11   0  149.37   12.12
  -9 -11   0   45.36    7.15
  -9 -11   0   49.43    7.88
   9  11   0   54.05    6.70
 -10 -11   0    2.91    4.72
 -10 -11   0    1.69    4.16
  -7  12   0   98.64    7.80
  -7  12   0   95.70    9.35
  -6  12   0    2.58    4.08
  -6  12   0    7.33    2.73
  -6  12   0    4.87    3.72
  -5  12   0    0.30    3.49
   0 -12   0   51.92    5.04
   0  12   0   51.56    5.02
  -1 -12   0    8.48    2.77
  -1 -12   0   11.15    2.50
  -2 -12   0   22.80    3.57
  -2 -12   0   29.12    4.71
  -2 -12   0   27.78    4.09
  -3 -12   0   65.36    5.60
  -3 -12   0   70.14    6.08
  -3 -12   0   65.85    5.73
  -3 -12   0   70.75    6.29
  -4 -12   0    3.34    2.56
  -4 -12   0    4.58    3.15
  -4 -12   0    6.61    3.87
  -5 -12   0   -5.20    2.66
  -5 -12   0   -4.21    3.32
  -6 -12   0   44.87    6.24
  -6 -12   0   41.16    5.91
  -6 -12   0   36.24    5.27
  -7 -12   0  255.55   18.36
  -7 -12   0  297.54   19.27
  -8 -12   0  116.24   10.02
  -8 -12   0  124.43   10.63
  -9 -12   0    4.86    4.49
  -9 -12   0   -2.86    4.34
 -10 -12   0   11.49    4.52
 -10 -12   0   12.67    4.93
  -7  13   0   58.11    5.79
  -7  13   0   51.36    8.18
  -7  13   0   50.13    6.15
  -6  13   0   25.00    4.42
  -6  13   0   27.62    3.61
  -6  13   0   24.17    3.45
  -6  13   0   22.55    5.12
  -5  13   0    6.26    3.78
  -1 -13   0   57.07    5.08
  -1 -13   0   66.71    5.51
  -1 -13   0   47.87    6.39
  -2 -13   0  220.72   14.54
  -2 -13   0  224.43   14.65
  -2 -13   0  233.32   14.86
  -2 -13   0  233.80   14.46
  -2 -13   0  224.15   14.73
  -3 -13   0   87.07    7.70
  -3 -13   0  115.23    7.65
  -4 -13   0   37.71    6.73
  -4 -13   0   58.48    5.33
  -4 -13   0   62.18    6.13
  -4 -13   0   45.63    5.97
  -4 -13   0   44.04    5.94
  -4 -13   0   53.89    5.30
  -5 -13   0   14.08    3.12
  -5 -13   0   12.67    3.80
  -5 -13   0   15.70    2.82
  -5 -13   0    8.66    3.35
  -5 -13   0    8.70    4.30
  -6 -13   0   29.17    4.66
  -6 -13   0   30.26    5.21
  -6 -13   0   19.57    4.28
  -7 -13   0   14.62    3.81
  -7 -13   0   12.73    3.87
  -7 -13   0   17.44    4.20
  -7 -13   0    7.16    4.78
  -8 -13   0   13.56    4.00
  -8 -13   0   18.49    4.63
  -8 -13   0   12.80    5.02
  -8 -13   0   13.38    3.97
  -9 -13   0   15.03    4.97
  -9 -13   0   31.72    5.48
  -9 -13   0   24.14    4.56
  -9 -13   0   24.39    4.61
  -6  14   0   87.10    8.19
  -6  14   0   80.46    9.05
  -6  14   0   77.67    6.91
  -1 -14   0    6.86    2.96
  -1 -14   0    7.29    2.99
  -2 -14   0   72.42    7.10
  -2 -14   0   69.87    5.92
  -2 -14   0   75.81    6.83
  -2 -14   0   58.97    6.28
  -2 -14   0   79.28    8.13
  -3 -14   0   -4.71    2.66
  -3 -14   0    5.74    3.31
  -3 -14   0    0.72    2.83
  -3 -14   0    0.52    3.41
  -3 -14   0    5.67    3.61
  -3 -14   0   -0.06    2.62
  -3 -14   0    3.32    3.74
  -4 -14   0  127.98   10.13
  -4 -14   0  145.36   10.28
  -4 -14   0  139.70   10.75
  -4 -14   0  137.70   10.13
  -4 -14   0  127.52    9.73
  -4 -14   0  143.11    9.73
  -5 -14   0  138.37   10.49
  -5 -14   0  137.66   13.74
  -5 -14   0  132.07   10.27
  -6 -14   0   24.12    4.99
  -6 -14   0   24.36    4.57
  -6 -14   0   33.47    5.71
  -6 -14   0   19.32    4.47
  -7 -14   0  117.94   11.01
  -7 -14   0  135.58   10.05
  -7 -14   0  131.81   10.36
  -7 -14   0  109.16   10.20
  -8 -14   0   58.63    7.50
  -8 -14   0   64.74    8.07
  -8 -14   0   50.46    8.88
  -8 -14   0   62.88    7.81
  -9 -14   0   27.57    4.74
  -9 -14   0   21.90    5.15
  -9 -14   0   18.93    5.60
  -9 -14   0   19.99    5.02
  -5  15   0   46.66    5.72
  -1 -15   0   32.96    5.70
  -2 -15   0   11.90    3.20
  -2 -15   0    8.99    4.37
  -3 -15   0    0.26    3.63
  -3 -15   0    4.94    3.07
  -3 -15   0   -4.69    2.82
  -3 -15   0   -4.34    3.93
  -3 -15   0   -1.81    3.90
  -4 -15   0  102.84    8.86
  -4 -15   0  101.59    8.22
  -4 -15   0   97.60    8.39
  -4 -15   0   93.51    8.85
  -4 -15   0   96.10    8.69
  -5 -15   0   52.87    7.44
  -5 -15   0   58.79    7.27
  -5 -15   0   57.67    6.58
  -6 -15   0   55.65    7.44
  -6 -15   0   53.87    8.13
  -6 -15   0   56.79    6.80
  -7 -15   0   75.22    7.85
  -7 -15   0   66.31    8.29
  -7 -15   0   71.56    8.20
  -7 -15   0   73.97    9.01
  -8 -15   0  206.12   15.89
  -8 -15   0  217.50   15.26
  -8 -15   0  218.79   15.28
  -8 -15   0  207.36   15.50
  -1 -16   0   57.37    6.01
  -1 -16   0   59.67    6.28
  -2 -16   0   13.23    2.79
  -2 -16   0   18.92    3.90
  -2 -16   0   13.72    4.02
  -3 -16   0   17.16    3.33
  -3 -16   0   21.94    3.97
  -3 -16   0   13.87    4.23
  -4 -16   0   -4.28    4.02
  -4 -16   0    1.48    3.26
  -4 -16   0    5.98    4.28
  -5 -16   0  115.13    9.29
  -5 -16   0  113.27   10.11
  -5 -16   0  103.64    9.85
  -5 -16   0  108.06    9.64
  -6 -16   0    5.50    3.82
  -6 -16   0   17.66    4.99
  -6 -16   0   11.12    5.06
  -7 -16   0    3.31    3.84
  -7 -16   0    4.13    5.17
  -7 -16   0    4.69    4.83
  -7 -16   0    3.47    4.69
  -3 -17   0   17.05    4.94
  -3 -17   0   29.02    4.61
  -4 -17   0    2.93    4.65
  -4 -17   0   -2.56    3.29
  -4 -17   0    3.86    4.24
  -4 -17   0    4.62    4.65
  -5 -17   0    4.51    4.85
  -5 -17   0    3.74    4.67
  -5 -17   0   -5.59    4.29
  -5 -17   0    1.33    3.48
  -6 -17   0   37.60    5.55
  -6 -17   0   30.29    5.92
  -6 -17   0   33.54    5.77
  -2 -18   0   23.44    5.09
  -3 -18   0    5.09    4.94
  -3 -18   0   -6.13    3.25
  -3 -18   0   -3.55    4.26
  -3 -18   1   33.81    5.24
  -2 -18   1   15.01    4.83
  -2 -18   1   11.57    4.82
  -2 -18   1    7.19    3.33
  -1 -18   1   86.62    8.45
  -1 -18   1   76.60    8.14
  -5 -17   1   18.68    5.02
  -5 -17   1   18.15    5.07
  -5 -17   1   14.47    3.90
  -5 -17   1   14.98    5.16
  -4 -17   1    0.24    4.47
  -4 -17   1    0.29    4.16
  -4 -17   1    3.50    4.59
  -4 -17   1    0.60    3.46
  -3 -17   1   24.94    5.08
  -3 -17   1   26.57    4.73
  -2 -17   1    1.68    3.14
  -2 -17   1    9.75    4.35
  -2 -17   1    2.40    4.38
  -1  17  -1   10.30    4.04
  -7 -16   1   27.60    5.84
  -7 -16   1   24.73    5.33
  -7 -16   1   23.01    5.33
  -7 -16   1   38.36    6.57
  -6 -16   1   63.42    8.16
  -6 -16   1   51.98    7.99
  -6 -16   1   62.95    7.40
  -6 -16   1   64.79    8.47
  -5 -16   1    6.09    5.77
  -5 -16   1    4.20    3.56
  -4 -16   1   68.27    6.72
  -4 -16   1   62.38    7.67
  -4 -16   1   53.70    7.56
  -4 -16   1   62.89    7.94
  -3 -16   1    9.35    4.35
  -3 -16   1    8.92    4.57
  -3 -16   1    6.12    3.30
  -2 -16   1    3.66    3.94
  -2 -16   1    8.58    2.69
  -1 -16   1   29.27    4.57
   0  16  -1    5.30    3.35
   0 -16   1   11.69    3.42
  -1  16  -1   34.27    5.53
   1 -16   1   31.96    5.54
  -8 -15   1   16.77    4.52
  -8 -15   1   20.38    4.58
  -8 -15   1   14.50    5.73
  -7 -15   1   42.58    7.82
  -7 -15   1   28.76    4.68
  -7 -15   1   24.75    5.29
  -7 -15   1   39.48    6.51
  -6 -15   1    1.04    3.63
  -6 -15   1   -4.48    4.07
  -6 -15   1    3.17    4.71
  -6 -15   1    0.24    4.33
  -5 -15   1    8.24    4.47
  -5 -15   1    7.09    4.35
  -5 -15   1   -1.44    3.41
  -5 -15   1   -1.02    4.10
  -4 -15   1   69.46    7.13
  -4 -15   1   65.55    7.64
  -4 -15   1   77.97    7.82
  -4 -15   1   84.59    7.97
  -3 -15   1   73.35    7.92
  -3 -15   1   70.86    7.70
  -3 -15   1   72.66    6.93
  -3 -15   1   85.27    7.22
  -3 -15   1   63.15    7.58
  -3 -15   1   79.34    6.40
  -2 -15   1  175.58   12.04
  -2 -15   1  151.65   12.47
  -2 -15   1  179.92   12.27
  -2 -15   1  168.49   12.06
  -2 -15   1  183.01   12.41
  -2 -15   1  192.09   12.11
  -1 -15   1   88.29    7.46
  -1 -15   1   97.63    7.73
   0  15  -1   65.67    6.39
   0 -15   1   63.17    6.23
  -1  15  -1   12.24    3.41
   1 -15   1   11.31    3.38
  -2  15  -1   34.19    5.32
  -9 -14   1    6.84    4.87
  -9 -14   1   13.86    5.23
  -8 -14   1  183.62   14.70
  -8 -14   1  200.30   14.05
  -7 -14   1   17.32    4.45
  -7 -14   1   11.69    4.95
  -6 -14   1    4.74    4.33
  -6 -14   1    1.64    4.07
  -5 -14   1    3.63    3.63
  -4 -14   1  133.63   10.21
  -4 -14   1  150.40    9.72
  -4 -14   1  122.80   10.86
  -4 -14   1  144.40   10.48
  -4 -14   1  134.73   10.28
  -3 -14   1    6.33    3.44
  -3 -14   1    4.82    3.85
  -3 -14   1    9.23    3.73
  -3 -14   1    5.38    2.86
  -3 -14   1    5.94    3.42
  -3 -14   1    4.59    2.55
  -3 -14   1    6.62    3.09
  -3 -14   1    3.02    3.53
  -2 -14   1   33.76    5.98
  -2 -14   1   36.56    4.55
  -2 -14   1   46.18    5.29
  -2 -14   1   28.44    5.03
  -1 -14   1   55.57    6.47
  -1 -14   1   72.59    5.87
   0  14  -1   18.89    3.46
   0 -14   1   16.00    3.47
  -1  14  -1  114.04    8.34
   1 -14   1  104.31    8.28
  -2  14  -1   12.62    3.26
  -6  14  -1   43.41    7.20
  -6  14  -1   41.14    5.23
  -6  14  -1   34.49    5.29
  -9 -13   1    6.18    4.84
  -9 -13   1    1.22    4.57
   8  13  -1   58.85    7.41
  -8 -13   1   61.59    7.92
  -8 -13   1   69.08    8.43
   7  13  -1  166.54   12.73
  -7 -13   1  176.20   12.98
  -7 -13   1  165.71   12.40
   6  13  -1  183.00   13.11
  -6 -13   1  182.58   13.64
  -6 -13   1  197.73   14.21
  -5 -13   1   39.22    4.92
  -5 -13   1   31.19    5.69
  -5 -13   1   27.97    4.61
  -4 -13   1   28.76    5.30
  -4 -13   1   32.58    4.89
  -4 -13   1   25.34    4.62
  -4 -13   1   39.74    4.77
  -4 -13   1   28.38    4.53
  -3 -13   1    5.71    3.77
  -3 -13   1    5.58    3.27
  -3 -13   1    7.77    2.94
  -3 -13   1   11.10    2.50
  -3 -13   1    5.64    3.10
  -3 -13   1    1.27    3.21
  -2 -13   1   28.32    4.65
  -2 -13   1   32.44    4.58
  -2 -13   1   30.67    4.11
  -2 -13   1   32.19    5.36
   1  13  -1   53.70    5.37
  -1 -13   1   49.54    5.06
  -1 -13   1   43.41    5.17
   0  13  -1    2.02    2.89
   0 -13   1   -1.30    2.71
  -1  13  -1   49.30    5.37
   1 -13   1   46.35    5.28
  -2  13  -1   11.74    2.99
  -6  13  -1    5.08    3.03
  -6  13  -1    8.81    3.88
  -6  13  -1    9.10    4.62
  -7  13  -1   17.07    4.79
  -7  13  -1   15.53    5.10
  10  12  -1   -2.25    4.55
 -10 -12   1    4.44    4.82
 -10 -12   1   -2.00    4.43
   9  12  -1    4.47    3.24
   9  12  -1    2.71    4.22
   8  12  -1  109.72    9.30
   8  12  -1  107.78    8.79
  -8 -12   1  115.98    9.64
   7  12  -1  107.00    8.35
   7  12  -1   78.23    7.64
  -7 -12   1   92.40    8.57
   6  12  -1   -2.91    2.76
   6  12  -1   -1.78    3.64
  -6 -12   1   -0.86    3.72
  -6 -12   1    5.55    3.65
   5  12  -1   14.63    3.09
  -5 -12   1   18.04    3.36
  -5 -12   1   11.73    2.95
  -5 -12   1   16.50    4.07
   4  12  -1   33.19    5.27
  -4 -12   1   27.55    4.09
  -4 -12   1   27.91    5.26
  -4 -12   1   32.36    6.03
  -3 -12   1  122.45    8.52
  -3 -12   1  108.65    7.92
  -3 -12   1  113.25    7.84
  -3 -12   1  102.35    8.14
  -3 -12   1   98.29   10.20
  -2 -12   1  126.48    8.72
  -2 -12   1  122.24    8.95
  -2 -12   1  138.40    9.39
  -2 -12   1  123.16    9.33
  -2 -12   1  136.58    9.09
   1  12  -1  478.05   28.41
  -1 -12   1  461.47   28.35
  -1 -12   1  454.87   28.60
  -1 -12   1  467.65   28.27
  -1 -12   1  478.02   28.45
  -1 -12   1  437.45   28.37
   0  12  -1   99.86    6.93
   0 -12   1   87.85    6.88
   0 -12   1   86.65    6.70
   0 -12   1   91.51    6.49
   0 -12   1   79.13    6.75
  -1  12  -1  105.90    7.58
   1 -12   1   98.55    7.59
   2 -12   1  168.67   11.29
  -3  12  -1   11.30    2.77
   3 -12   1    7.11    2.96
  -6  12  -1   19.95    3.21
  -6  12  -1   17.70    4.76
  -6  12  -1   21.16    4.11
  -7  12  -1   23.04    5.19
  10  11  -1   19.38    4.88
  10  11  -1   21.45    3.85
 -10 -11   1   21.69    4.85
   9  11  -1    9.27    4.26
   9  11  -1    5.81    3.18
  -9 -11   1    6.03    4.29
   8  11  -1    2.76    2.94
  -8 -11   1    1.92    4.13
   7  11  -1  239.49   16.27
   7  11  -1  239.20   15.71
  -7 -11   1  227.18   16.43
   6  11  -1   21.18    3.32
  -6 -11   1   22.51    3.58
  -6 -11   1   23.58    3.25
  -6 -11   1   24.28    4.18
   5  11  -1   68.84    7.02
   5  11  -1   83.37    6.51
  -5 -11   1   84.21    6.35
  -5 -11   1   77.98    6.44
  -5 -11   1   65.52    8.52
  -5 -11   1   80.74    7.29
  -5 -11   1   71.38    6.85
   4  11  -1   23.94    4.12
  -4 -11   1   27.40    4.12
  -4 -11   1   21.48    3.97
  -4 -11   1   28.71    4.86
   3  11  -1  524.32   31.03
   3  11  -1  518.09   31.12
  -3 -11   1  508.55   31.20
  -3 -11   1  474.46   30.96
  -3 -11   1  511.92   31.08
  -3 -11   1  489.79   31.06
  -3 -11   1  524.67   31.00
  -2 -11   1  110.11    8.09
  -2 -11   1  116.77    8.46
  -2 -11   1  111.80    8.06
  -2 -11   1  115.44    8.01
  -2 -11   1  123.93    7.86
  -1 -11   1   79.23    5.96
  -1 -11   1   75.42    5.97
  -1 -11   1   76.55    5.67
   0  11  -1   16.12    2.67
   0 -11   1   14.54    2.45
   0 -11   1   10.70    2.51
   1 -11   1   24.60    3.09
   1 -11   1   33.00    3.95
  -2  11  -1  211.79   13.39
   2 -11   1  205.91   13.43
  -5  11  -1   11.21    3.22
  -6  11  -1    9.56    4.33
  -6  11  -1    7.37    2.82
  -6  11  -1   10.09    2.83
  -7  11  -1  112.91    8.40
  -7  11  -1  103.42    9.72
  -7  11  -1  111.36    8.16
  -8  11  -1   44.14    5.34
  -8  11  -1   43.54    5.75
  -8  11  -1   42.39    6.79
  -8  11  -1   34.89    6.05
   8 -11   1   36.75    5.81
  11  10  -1    1.90    3.28
  11  10  -1    5.31    2.68
  11  10  -1    5.21    4.60
 -11 -10   1    4.65    4.40
  10  10  -1    5.17    4.37
  10  10  -1   -0.89    3.06
 -10 -10   1   -1.73    3.98
   9  10  -1   27.84    4.91
   9  10  -1   18.20    3.50
  -9 -10   1   24.17    4.64
   8  10  -1  142.14   10.43
   8  10  -1  130.85   10.24
   8  10  -1  135.79    9.75
  -8 -10   1  132.80   10.44
   7  10  -1  136.99    9.63
   7  10  -1  120.94    9.00
   7  10  -1  127.58    9.52
  -7 -10   1  122.87    9.53
  -7 -10   1  114.69   11.03
  -7 -10   1  123.07    9.63
  -7 -10   1  115.79    9.97
   6  10  -1   50.21    6.01
   6  10  -1   58.91    6.16
   6  10  -1   48.87    5.35
  -6 -10   1   49.89    6.32
  -6 -10   1   56.95    5.86
  -6 -10   1   45.03    5.31
  -6 -10   1   46.48    5.27
   5  10  -1    6.49    3.29
   5  10  -1    6.79    3.18
  -5 -10   1    8.90    3.09
  -5 -10   1    9.76    3.14
  -5 -10   1    6.88    2.91
  -5 -10   1    5.31    2.50
   4  10  -1  372.10   23.36
   4  10  -1  364.38   23.33
   4  10  -1  402.68   23.23
  -4 -10   1  390.96   23.19
  -4 -10   1  379.68   23.35
  -4 -10   1  383.13   23.37
  -4 -10   1  371.56   23.18
  -4 -10   1  345.18   23.26
   3  10  -1  166.65   10.00
   3  10  -1  141.12    9.73
  -3 -10   1  140.51   10.06
  -3 -10   1  163.10    9.90
  -3 -10   1  162.97    9.89
  -3 -10   1  132.39    9.64
  -3 -10   1  131.22    9.71
   2  10  -1   49.58    4.62
   2  10  -1   47.47    4.33
  -2 -10   1   44.54    4.33
  -2 -10   1   56.69    4.53
  -2 -10   1   44.29    4.11
   1  10  -1  365.38   21.41
  -1 -10   1  334.66   21.32
  -1 -10   1  333.23   21.32
  -1 -10   1  349.00   21.42
  -1 -10   1  355.03   21.24
   0  10  -1  249.59   15.34
   0  10  -1  255.07   15.16
   0 -10   1  226.80   15.18
   0 -10   1  238.21   15.13
  -1  10  -1   12.14    2.43
  -2  10  -1  226.42   13.83
   2 -10   1  211.01   14.00
  -3  10  -1   72.22    5.63
   3 -10   1   64.47    5.73
   3 -10   1   68.82    5.67
   4 -10   1   27.47    4.29
  -5  10  -1   18.22    2.48
  -5  10  -1   11.04    3.38
  -5  10  -1   14.68    2.53
  -6  10  -1   14.08    5.38
  -6  10  -1   11.49    2.76
  -7  10  -1   24.47    4.70
  -7  10  -1   21.58    3.74
  -7  10  -1   17.71    3.31
  -7  10  -1   22.29    3.21
  -8  10  -1   50.77    6.39
  -8  10  -1   50.03    5.50
  -8  10  -1   56.19    8.00
  -8  10  -1   49.64    7.05
  -8  10  -1   52.66    5.96
   8 -10   1   50.48    5.92
   8 -10   1   55.30    7.35
  -9  10  -1   94.34   10.60
  -9  10  -1  118.31    9.15
  -9  10  -1  118.38    8.52
  -9  10  -1   93.84    9.69
  -9  10  -1  116.47    8.77
   9 -10   1  119.14    8.70
   9 -10   1   95.16   10.20
  11   9  -1   12.89    3.65
  11   9  -1   16.00    3.82
  11   9  -1   12.14    4.70
  11   9  -1   15.88    2.95
  11   9  -1   18.73    2.94
 -11  -9   1   16.14    4.66
  10   9  -1   74.06    6.11
  10   9  -1   76.81    7.89
  10   9  -1   75.67    7.10
 -10  -9   1   75.99    7.93
   9   9  -1   19.79    3.53
   9   9  -1   21.99    4.51
   9   9  -1   19.50    4.22
  -9  -9   1   25.45    4.39
   8   9  -1   52.63    6.68
   8   9  -1   70.60    6.14
  -8  -9   1   64.27    8.13
   7   9  -1   19.35    3.76
   7   9  -1   12.03    2.96
  -7  -9   1   11.74    2.79
  -7  -9   1   15.82    3.73
   6   9  -1  117.26    8.31
  -6  -9   1  114.48    8.21
  -6  -9   1   91.00    8.30
  -6  -9   1  101.91    8.10
   4   9  -1   13.41    2.76
   4   9  -1    9.30    2.12
  -4  -9   1    9.87    2.68
  -4  -9   1   10.58    2.25
  -4  -9   1    8.18    1.97
   3   9  -1  232.61   14.66
   3   9  -1  248.63   14.84
   3   9  -1  240.18   14.83
  -3  -9   1  234.76   14.74
  -3  -9   1  234.22   14.87
  -3  -9   1  210.13   14.61
  -3  -9   1  246.65   14.78
  -3  -9   1  228.41   14.61
   2   9  -1   92.55    7.10
  -2  -9   1  114.67    6.82
  -2  -9   1   96.15    7.01
  -2  -9   1   95.42    7.01
  -2  -9   1  108.25    6.92
  -1  -9   1   15.37    2.07
  -1  -9   1   14.34    2.05
  -1  -9   1   11.20    2.23
   0   9  -1  231.59   14.17
   0   9  -1  237.22   14.72
   0  -9   1  217.58   14.04
   0  -9   1  207.22   14.39
   0  -9   1  226.02   13.98
  -1   9  -1  146.76    9.38
   1  -9   1  140.76    9.41
   1  -9   1  142.95    9.33
   2  -9   1   26.79    3.68
   2  -9   1   28.07    3.55
  -3   9  -1  169.66   11.16
   3  -9   1  176.01   11.19
   3  -9   1  174.17   11.25
  -5   9  -1    3.70    2.13
  -5   9  -1    3.90    2.73
   5  -9   1    3.20    2.58
  -6   9  -1   31.84    5.65
  -6   9  -1   40.70    5.55
  -6   9  -1   47.07    4.27
  -6   9  -1   37.63    4.51
   6  -9   1   31.43    5.11
  -7   9  -1   68.07    6.81
  -7   9  -1   62.69    6.49
  -7   9  -1   66.51    5.89
  -7   9  -1   63.84    7.02
  -7   9  -1   65.23    5.79
   7  -9   1   55.15    7.01
  -8   9  -1    7.51    3.72
  -8   9  -1    5.42    2.94
  -8   9  -1    5.39    3.06
  -8   9  -1   12.77    4.20
  -8   9  -1    9.16    4.49
   8  -9   1   -1.12    3.38
   8  -9   1    4.19    4.39
   8  -9   1    0.70    2.89
  -9   9  -1   96.48    9.57
  -9   9  -1   90.90    9.50
  -9   9  -1   91.80    9.05
  -9   9  -1   75.73    7.41
  -9   9  -1   82.71    7.66
   9  -9   1   79.09    7.65
   9  -9   1   96.03    9.03
  11   8  -1    8.14    2.88
  11   8  -1    4.11    3.37
 -11  -8   1    8.34    4.38
  10   8  -1   97.14    7.62
  10   8  -1  111.86    8.33
  10   8  -1  111.12    8.91
  10   8  -1  102.60    8.22
 -10  -8   1   92.49    9.10
   9   8  -1  172.16   12.30
   9   8  -1  169.26   11.85
   9   8  -1  185.20   12.33
   9   8  -1  164.71   11.32
  -9  -8   1  174.64   12.36
   8   8  -1  239.36   15.30
   8   8  -1  231.75   15.02
   8   8  -1  229.94   15.28
  -8  -8   1  227.52   15.44
  -8  -8   1  232.68   15.32
  -8  -8   1  225.65   15.38
   7   8  -1   10.56    3.01
   7   8  -1   11.13    3.43
   7   8  -1   14.01    3.65
  -7  -8   1    5.19    3.49
  -7  -8   1   13.64    3.57
   6   8  -1  288.84   18.15
   6   8  -1  288.35   18.15
  -6  -8   1  282.80   18.05
  -6  -8   1  284.72   18.07
   5   8  -1  100.67    8.13
   5   8  -1  118.29    7.81
   5   8  -1  112.39    8.11
  -5  -8   1  110.90    8.05
  -5  -8   1   98.45    7.98
  -5  -8   1  119.22    7.76
  -5  -8   1  120.57    7.77
  -5  -8   1  120.86    8.21
  -4  -8   1   20.95    3.51
  -4  -8   1   13.39    2.24
  -4  -8   1   15.49    2.63
   3   8  -1   75.13    6.00
   3   8  -1   87.22    5.82
   3   8  -1   72.96    6.12
  -3  -8   1   77.24    5.97
  -3  -8   1   87.47    5.73
  -3  -8   1   84.79    5.81
  -3  -8   1   93.81    6.25
  -3  -8   1   70.06    5.96
   2   8  -1    8.83    2.20
   2   8  -1    6.80    2.10
  -2  -8   1    6.10    2.04
  -2  -8   1    3.56    1.73
   1   8  -1   50.71    4.22
   1   8  -1   54.90    4.24
   1   8  -1   47.53    3.92
  -1  -8   1   46.99    3.80
  -1  -8   1   49.96    4.04
  -1  -8   1   43.22    4.07
   0   8  -1   -3.62    2.07
   0   8  -1   -0.15    1.78
  -1   8  -1    6.45    1.90
   1  -8   1    7.22    3.76
  -2   8  -1  115.19    7.49
   2  -8   1  112.16    7.53
   2  -8   1  108.09    7.58
  -3   8  -1  368.50   23.51
   3  -8   1  402.30   23.51
   3  -8   1  380.59   23.56
  -4   8  -1  168.85   10.37
  -4   8  -1  182.04   10.80
  -4   8  -1  153.93   10.68
   4  -8   1  157.63   10.66
   4  -8   1  158.75   10.91
  -5   8  -1   83.16    7.12
  -5   8  -1   89.02    6.93
  -5   8  -1   99.70    6.48
   5  -8   1   86.70    6.89
   5  -8   1   83.75    7.08
   5  -8   1   92.58    6.79
   5  -8   1  103.23    6.42
  -6   8  -1    0.51    3.24
  -6   8  -1    2.50    2.99
  -6   8  -1   -0.23    3.25
  -6   8  -1    0.75    2.19
  -6   8  -1   -3.71    2.28
   6  -8   1   -1.60    3.27
   6  -8   1    1.11    2.00
   6  -8   1   -0.54    3.26
  -7   8  -1   21.91    3.15
  -7   8  -1   24.91    3.14
   7  -8   1   20.52    3.46
   7  -8   1   17.63    3.00
   7  -8   1   15.98    2.89
  -8   8  -1   82.80    7.50
  -8   8  -1   83.27    6.87
  -8   8  -1   78.96    8.14
  -8   8  -1   85.90    7.94
  -8   8  -1   81.90    6.96
   8  -8   1   78.52    6.76
   8  -8   1   83.66    8.21
  -9   8  -1   18.80    4.22
  -9   8  -1    4.89    4.61
  -9   8  -1   17.55    3.22
  -9   8  -1    9.13    5.02
  -9   8  -1   10.40    3.41
   9  -8   1   10.82    3.32
   9  -8   1   10.29    5.66
 -10   8  -1    8.08    4.34
 -10   8  -1   -8.01    4.69
 -10   8  -1    0.95    3.20
 -10   8  -1   -1.82    3.54
 -10   8  -1    0.56    5.44
  10  -8   1   -3.24    3.51
  10  -8   1   -3.83    5.20
  11   7  -1   21.42    3.16
  11   7  -1   14.98    3.60
  11   7  -1   16.90    4.80
  11   7  -1   23.17    4.05
  11   7  -1   20.97    3.28
 -11  -7   1   22.30    4.66
  10   7  -1   15.43    4.04
  10   7  -1   12.87    2.71
  10   7  -1   13.72    3.56
  10   7  -1   15.42    4.46
  10   7  -1   11.78    3.23
  10   7  -1    9.44    2.64
 -10  -7   1    7.61    4.03
   9   7  -1   58.77    6.14
   9   7  -1   60.56    6.63
  -9  -7   1   59.68    8.87
   8   7  -1    8.20    2.14
   8   7  -1   10.17    3.43
   8   7  -1   11.87    2.74
   8   7  -1    9.14    2.06
  -8  -7   1   13.05    2.64
  -8  -7   1    8.43    3.62
   7   7  -1   19.93    2.90
   7   7  -1   20.99    3.67
   7   7  -1   19.39    3.45
  -7  -7   1   25.45    4.73
  -7  -7   1   25.61    3.72
  -7  -7   1   24.11    3.45
  -7  -7   1   24.83    4.63
   6   7  -1    4.70    2.75
   6   7  -1    0.75    2.63
   6   7  -1    1.67    2.07
  -6  -7   1    2.86    2.55
  -6  -7   1    3.54    1.94
  -6  -7   1    2.65    3.20
   5   7  -1   72.52    5.89
   5   7  -1   71.79    5.73
  -5  -7   1   73.54    5.79
  -5  -7   1   66.18    5.72
   4   7  -1  236.11   15.92
  -4  -7   1  241.49   16.07
  -4  -7   1  292.10   16.07
   3   7  -1  594.24   37.34
   3   7  -1  668.82   37.37
   3   7  -1  564.16   37.93
  -3  -7   1  646.27   37.29
  -3  -7   1  594.07   37.31
  -3  -7   1  641.25   37.29
  -3  -7   1  598.24   37.34
   2   7  -1 1309.24   76.51
   2   7  -1 1231.65   76.51
   2   7  -1 1248.88   76.54
  -2  -7   1 1273.89   76.60
  -2  -7   1 1295.82   76.56
  -2  -7   1 1227.11   76.50
  -2  -7   1 1318.48   76.50
  -2  -7   1 1260.54   76.53
   1   7  -1    9.14    1.81
   1   7  -1    5.45    1.46
  -1  -7   1    5.79    1.32
  -1  -7   1    7.95    1.62
  -1  -7   1    5.26    1.99
   0   7  -1  124.26    8.35
   0   7  -1  129.04    8.23
   0   7  -1  144.53    8.12
   0  -7   1  116.28    8.21
   0  -7   1  117.91    8.20
  -1   7  -1    5.45    1.81
  -1   7  -1    4.57    2.03
   1  -7   1    5.17    1.83
   1  -7   1    4.80    1.76
  -2   7  -1  313.52   19.48
   2  -7   1  318.03   19.54
   2  -7   1  322.11   19.49
  -3   7  -1    2.39    1.50
  -3   7  -1    3.01    1.96
   3  -7   1    1.81    2.03
   4  -7   1   28.37    3.58
  -5   7  -1  199.76   12.32
  -5   7  -1  195.99   12.32
  -5   7  -1  193.51   11.90
  -5   7  -1  191.30   11.90
  -5   7  -1  177.22   12.22
   5  -7   1  179.60   12.15
   5  -7   1  187.17   11.83
   5  -7   1  186.68   12.05
  -6   7  -1   58.52    5.60
  -6   7  -1   60.58    4.78
  -6   7  -1   54.60    5.69
  -6   7  -1   56.99    5.76
  -6   7  -1   58.21    4.87
   6  -7   1   54.40    4.65
   6  -7   1   55.72    4.76
   6  -7   1   46.33    5.33
   6  -7   1   58.02    5.62
   6  -7   1   52.64    5.16
   6  -7   1   52.24    5.65
  -7   7  -1    2.97    2.57
  -7   7  -1    3.38    2.44
  -7   7  -1    7.12    3.57
  -7   7  -1    4.24    3.24
  -7   7  -1    8.14    3.78
   7  -7   1   -0.72    2.36
   7  -7   1    4.11    2.94
   7  -7   1    3.66    3.57
   7  -7   1    1.77    3.07
   7  -7   1    1.84    2.31
  -8   7  -1    6.43    2.97
  -8   7  -1    4.85    4.14
  -8   7  -1    7.45    2.72
  -8   7  -1    7.18    3.69
  -8   7  -1   10.95    3.69
   8  -7   1    3.38    2.70
   8  -7   1    4.76    3.24
   8  -7   1    7.87    3.84
   8  -7   1    2.72    2.62
  -9   7  -1   50.35    5.61
  -9   7  -1   39.73    5.61
  -9   7  -1   50.65    6.04
   9  -7   1   38.96    5.65
   9  -7   1   32.44    4.71
   9  -7   1   50.12    6.14
 -10   7  -1    5.47    5.24
 -10   7  -1   11.94    3.25
 -10   7  -1    7.10    3.57
 -10   7  -1    5.43    4.65
  10  -7   1   11.75    3.54
  10  -7   1    5.14    5.25
  12   6  -1   21.57    4.81
  12   6  -1   15.99    3.60
  12   6  -1   20.87    4.07
 -12  -6   1   13.75    4.08
 -12  -6   1    7.65    4.94
  11   6  -1  565.91   33.33
  11   6  -1  505.94   33.55
  11   6  -1  543.93   33.59
  11   6  -1  597.47   33.77
  11   6  -1  542.42   33.86
  11   6  -1  566.43   33.97
  11   6  -1  519.98   33.23
 -11  -6   1  497.34   33.35
 -11  -6   1  543.05   33.94
  10   6  -1  249.55   16.93
  10   6  -1  268.33   17.43
  10   6  -1  269.97   17.41
  10   6  -1  292.86   17.83
  10   6  -1  269.38   17.00
 -10  -6   1  267.38   17.82
   9   6  -1   12.75    2.60
   9   6  -1   11.97    2.57
   9   6  -1   16.24    3.04
   9   6  -1   20.06    3.74
   9   6  -1   16.35    4.02
  -9  -6   1   22.86    3.82
  -9  -6   1   13.65    2.55
  -9  -6   1   19.28    3.80
  -9  -6   1   19.63    3.88
   8   6  -1  192.27   12.20
   8   6  -1  191.76   12.93
   8   6  -1  182.02   12.93
   8   6  -1  200.37   12.66
   8   6  -1  182.45   12.91
  -8  -6   1  204.19   13.05
  -8  -6   1  187.07   12.14
  -8  -6   1  200.13   12.63
  -8  -6   1  195.78   13.06
   7   6  -1   28.91    3.37
   7   6  -1   27.76    3.30
   7   6  -1   34.47    4.62
   7   6  -1   26.09    4.10
   7   6  -1   29.49    4.58
   7   6  -1   35.83    4.78
  -7  -6   1   40.14    4.56
  -7  -6   1   37.01    4.78
  -7  -6   1   31.01    3.98
  -7  -6   1   33.94    4.94
   6   6  -1   39.35    3.37
   6   6  -1   42.95    4.51
   6   6  -1   30.54    4.07
  -6  -6   1   37.22    3.95
  -6  -6   1   40.89    4.73
   5   6  -1  218.25   15.30
   5   6  -1  232.94   14.61
   5   6  -1  220.82   14.63
   5   6  -1  238.75   14.52
  -5  -6   1  238.89   14.48
  -5  -6   1  249.50   14.70
  -5  -6   1  230.72   14.58
  -5  -6   1  218.95   14.57
   4   6  -1   66.72    5.41
   4   6  -1   58.04    4.99
   4   6  -1   69.02    5.28
  -4  -6   1   71.51    5.21
  -4  -6   1   73.60    5.40
  -4  -6   1   59.85    5.22
  -4  -6   1   58.06    4.93
   3   6  -1   16.38    2.68
  -3  -6   1   10.55    1.90
  -3  -6   1   13.01    2.25
  -3  -6   1    7.83    1.70
   2   6  -1  112.32    8.26
  -2  -6   1  136.79    8.06
  -2  -6   1  141.58    8.13
  -2  -6   1  112.00    8.16
   1   6  -1  918.58   53.00
   1   6  -1  855.90   53.02
   1   6  -1  849.52   53.01
   1   6  -1  912.41   53.03
  -1  -6   1  848.78   52.99
  -1  -6   1  908.21   52.99
  -1  -6   1  865.32   53.01
  -1  -6   1  880.82   53.00
   0   6  -1  210.42   13.50
   0   6  -1  234.11   13.59
   0   6  -1  223.97   13.66
   0  -6   1  215.92   13.48
   0  -6   1  210.47   13.60
   0  -6   1  226.18   13.56
  -1   6  -1   81.26    5.61
  -1   6  -1   77.34    5.40
   1  -6   1   76.66    5.40
   1  -6   1   74.89    5.36
  -2   6  -1  162.26   10.45
  -2   6  -1  161.06   10.24
   2  -6   1  165.51   10.26
   2  -6   1  158.77   10.27
  -3   6  -1  804.35   47.12
  -3   6  -1  753.57   47.02
  -3   6  -1  735.98   47.12
   3  -6   1  799.16   47.01
   3  -6   1  762.94   47.19
   3  -6   1  828.12   47.02
  -4   6  -1   69.21    5.11
  -4   6  -1   62.50    5.51
  -4   6  -1   82.05    5.75
   4  -6   1   64.81    5.41
   4  -6   1   71.09    4.99
   4  -6   1   81.78    5.54
   4  -6   1   64.57    5.34
   4  -6   1   70.88    5.02
  -5   6  -1  179.59   11.80
  -5   6  -1  167.65   11.64
  -5   6  -1  195.21   11.82
  -5   6  -1  190.72   11.37
  -5   6  -1  169.04   11.33
   5  -6   1  170.59   11.55
   5  -6   1  188.19   11.72
   5  -6   1  184.56   11.32
   5  -6   1  161.40   11.57
   5  -6   1  197.54   11.75
   5  -6   1  176.37   11.28
  -6   6  -1   46.69    4.25
  -6   6  -1   43.10    5.23
  -6   6  -1   40.19    5.22
  -6   6  -1   51.55    4.35
   6  -6   1   46.63    5.18
   6  -6   1   44.04    4.45
   6  -6   1   41.17    4.84
   6  -6   1   46.26    5.22
   6  -6   1   46.01    4.11
  -7   6  -1  252.15   15.49
  -7   6  -1  246.70   15.04
  -7   6  -1  229.39   15.61
  -7   6  -1  238.25   15.65
  -7   6  -1  250.89   15.09
   7  -6   1  224.22   15.31
   7  -6   1  221.88   15.57
   7  -6   1  238.54   15.32
   7  -6   1  245.24   15.01
   7  -6   1  240.61   15.53
  -8   6  -1   17.47    3.03
  -8   6  -1   14.00    2.97
   8  -6   1   15.42    2.93
  -9   6  -1    1.42    2.86
  -9   6  -1   -7.96    4.26
  -9   6  -1   -3.47    3.93
  -9   6  -1    6.04    3.89
  -9   6  -1   -2.61    2.94
   9  -6   1   -4.26    4.24
   9  -6   1   -1.20    2.87
   9  -6   1   -1.69    3.23
   9  -6   1   -1.73    3.67
   9  -6   1   -3.09    3.86
 -10   6  -1   12.27    3.14
 -10   6  -1   10.88    3.41
 -10   6  -1   16.89    4.49
 -10   6  -1    6.47    4.56
 -10   6  -1    1.75    4.87
  10  -6   1    4.98    5.88
  10  -6   1    7.79    3.16
 -11   6  -1    0.53    4.48
 -11   6  -1    5.07    4.57
  12   5  -1   18.48    3.55
  12   5  -1   14.83    3.27
  12   5  -1   24.46    4.81
  12   5  -1   20.03    4.20
 -12  -5   1   16.26    4.11
 -12  -5   1   14.29    3.33
 -12  -5   1   10.17    4.97
  11   5  -1   43.97    5.53
  11   5  -1   36.27    5.66
  11   5  -1   38.31    5.08
  11   5  -1   54.17    6.39
 -11  -5   1   43.98    7.16
 -11  -5   1   41.82    5.94
 -11  -5   1   39.85    5.03
  10   5  -1  104.94    8.42
  10   5  -1  144.15   10.81
  10   5  -1  140.23    9.58
  10   5  -1  121.40    9.10
  10   5  -1  116.48    8.56
 -10  -5   1  109.03    8.40
 -10  -5   1  110.17    9.70
   9   5  -1   19.64    2.84
   9   5  -1   18.94    2.71
   9   5  -1   26.92    4.36
   9   5  -1   17.84    3.72
   9   5  -1   18.29    3.54
   9   5  -1   23.32    4.07
  -9  -5   1   22.76    2.75
  -9  -5   1   29.06    4.37
  -9  -5   1   25.29    3.86
  -9  -5   1   31.34    5.46
  -9  -5   1   19.38    3.50
   8   5  -1  147.49   10.80
   8   5  -1  157.27   10.84
   8   5  -1  169.62   10.14
   8   5  -1  157.62   10.10
   8   5  -1  173.18   10.77
   8   5  -1  140.77   10.66
  -8  -5   1  159.96   12.51
  -8  -5   1  169.67   10.99
  -8  -5   1  150.40   10.84
  -8  -5   1  149.58   10.78
  -8  -5   1  143.14   10.46
  -8  -5   1  165.59   10.85
   7   5  -1   65.98    5.76
   7   5  -1   63.39    5.29
   7   5  -1   59.70    4.77
   7   5  -1   60.88    5.53
   7   5  -1   70.52    5.75
  -7  -5   1   65.95    5.68
  -7  -5   1   58.15    4.63
  -7  -5   1   54.19    5.86
  -7  -5   1   69.31    6.22
  -7  -5   1   56.65    4.68
  -7  -5   1   65.59    5.18
   6   5  -1    8.54    2.32
   6   5  -1    5.94    1.79
   6   5  -1    8.53    1.64
   6   5  -1    9.67    2.10
  -6  -5   1   12.68    2.72
  -6  -5   1    7.79    1.88
   5   5  -1   20.00    3.46
   5   5  -1   12.90    2.10
  -5  -5   1   14.76    2.02
   4   5  -1  428.32   26.39
   4   5  -1  419.23   26.45
   4   5  -1  450.82   26.51
  -4  -5   1  436.19   26.47
  -4  -5   1  430.90   26.39
  -4  -5   1  452.13   26.55
  -4  -5   1  417.41   26.44
   3   5  -1   97.60    6.23
   3   5  -1   90.19    6.32
   3   5  -1   81.43    6.00
  -3  -5   1   87.45    6.31
  -3  -5   1   94.52    6.14
  -3  -5   1   85.88    5.98
  -3  -5   1   87.72    6.17
   2   5  -1  735.17   40.77
   2   5  -1  622.28   40.92
   2   5  -1  610.75   40.77
  -2  -5   1  635.59   40.78
  -2  -5   1  599.27   40.74
  -2  -5   1  727.24   40.75
  -2  -5   1  746.65   40.83
  -2  -5   1  725.27   40.75
   1   5  -1    1.66    1.19
   1   5  -1    4.07    1.44
   1   5  -1    3.15    1.51
   1   5  -1    3.70    1.56
  -1  -5   1    3.26    1.41
  -1  -5   1    2.85    1.29
  -1  -5   1    1.76    1.03
  -1  -5   1    4.61    1.35
   0   5  -1 1035.59   58.20
   0   5  -1  881.87   58.14
   0   5  -1 1026.93   58.25
   0  -5   1  863.63   58.13
   0  -5   1 1022.32   58.19
   0  -5   1  971.71   58.21
  -1   5  -1    2.22    1.70
  -1   5  -1    4.96    1.42
   1  -5   1    3.49    1.33
   1  -5   1    2.23    1.46
  -2   5  -1  568.17   34.33
  -2   5  -1  542.37   34.17
  -2   5  -1  575.98   34.26
  -2   5  -1  575.77   34.15
   2  -5   1  585.00   34.26
   2  -5   1  554.57   34.31
  -3   5  -1   68.11    5.65
  -3   5  -1   71.39    5.57
  -3   5  -1   75.85    5.19
   3  -5   1   80.34    5.14
   3  -5   1   72.49    5.50
   3  -5   1   81.10    5.55
   3  -5   1   84.07    5.16
  -4   5  -1  113.66    7.72
  -4   5  -1  113.94    7.75
  -4   5  -1  112.98    7.85
   4  -5   1  114.57    8.14
   4  -5   1  109.72    7.32
  -5   5  -1   51.87    5.49
  -5   5  -1   63.98    6.92
   5  -5   1   54.63    4.85
   5  -5   1   54.24    4.38
  -6   5  -1   97.67    6.78
  -6   5  -1   91.97    7.43
  -6   5  -1  107.89    7.38
   6  -5   1   85.49    7.40
   6  -5   1  102.35    6.73
   6  -5   1   96.15    7.09
  -7   5  -1  160.37   10.35
  -7   5  -1  154.52   10.30
  -7   5  -1  159.16   10.91
  -7   5  -1  168.15   10.99
  -7   5  -1  166.62   10.90
   7  -5   1  167.12   10.93
   7  -5   1  148.97   10.58
   7  -5   1  142.26   10.43
   7  -5   1  157.19   10.28
  -8   5  -1    7.47    3.98
  -8   5  -1   15.29    3.89
  -8   5  -1   18.69    2.99
  -8   5  -1   16.56    2.90
   8  -5   1   13.07    4.07
   8  -5   1   22.03    3.83
   8  -5   1   15.51    3.18
   8  -5   1   10.98    2.75
  -9   5  -1   -7.28    4.06
  -9   5  -1    1.30    3.65
  -9   5  -1   -3.35    2.73
  -9   5  -1   -2.80    2.86
   9  -5   1   -1.41    3.13
   9  -5   1   -3.35    2.60
   9  -5   1   -5.74    4.13
 -10   5  -1  264.09   16.56
 -10   5  -1  264.29   17.62
 -10   5  -1  227.18   17.29
 -10   5  -1  288.12   16.79
  10  -5   1  243.02   17.30
  10  -5   1  254.65   17.53
  10  -5   1  275.77   16.83
 -11   5  -1   18.26    5.48
 -11   5  -1   22.19    3.60
 -11   5  -1   15.89    4.61
 -11   5  -1   20.22    3.95
 -11   5  -1   23.56    4.83
  11  -5   1   18.28    5.53
  11  -5   1   20.16    3.76
  12   4  -1    2.29    3.18
  12   4  -1    6.81    4.84
  12   4  -1   14.03    4.13
  12   4  -1    6.13    3.14
 -12  -4   1    1.86    3.14
 -12  -4   1   11.48    4.13
 -12  -4   1    2.74    4.80
  11   4  -1  151.08   10.75
  11   4  -1  166.50   10.96
  11   4  -1  152.04   11.12
  11   4  -1  164.89   11.60
  11   4  -1  161.98   11.71
  11   4  -1  175.62   11.86
  11   4  -1  154.60   11.74
 -11  -4   1  154.70   10.81
 -11  -4   1  151.86   12.10
  10   4  -1  110.23    8.77
  10   4  -1  116.04    9.92
  10   4  -1  130.94    9.24
  10   4  -1  109.48    8.57
  10   4  -1  123.56    9.18
  10   4  -1  136.09    9.57
  10   4  -1  109.81    8.41
 -10  -4   1  116.09    8.44
 -10  -4   1  114.38    9.56
 -10  -4   1  130.99    9.94
 -10  -4   1  114.52    9.01
   9   4  -1   22.23    3.52
   9   4  -1   22.94    3.98
   9   4  -1   25.43    3.83
  -9  -4   1   24.92    3.53
  -9  -4   1   22.23    3.51
  -9  -4   1   20.13    3.89
  -9  -4   1   30.25    5.11
   8   4  -1   15.73    2.28
   8   4  -1   17.17    3.11
   8   4  -1   14.02    3.13
   8   4  -1   14.88    2.64
   8   4  -1   13.38    2.24
   8   4  -1   11.34    2.83
  -8  -4   1   16.19    3.11
  -8  -4   1   14.56    2.46
  -8  -4   1   16.91    3.26
  -8  -4   1   12.11    2.28
  -8  -4   1   11.32    2.17
   7   4  -1   10.68    2.58
   7   4  -1   13.44    2.48
   6   4  -1  132.72    8.20
   6   4  -1  107.11    7.59
   6   4  -1  123.29    8.61
   6   4  -1  110.39    8.01
   6   4  -1  112.10    7.89
   6   4  -1  109.23    7.57
  -6  -4   1  108.88    7.59
  -6  -4   1  123.66    8.28
  -6  -4   1  132.93    8.14
  -6  -4   1  104.09    7.51
  -6  -4   1  131.20    7.87
  -6  -4   1  112.40    7.84
   5   4  -1    2.00    1.82
   5   4  -1    4.84    1.78
  -5  -4   1    3.96    1.29
   4   4  -1   57.68    4.29
   4   4  -1   49.92    4.55
   4   4  -1   57.86    3.84
   4   4  -1   46.31    4.64
   4   4  -1   59.85    5.21
  -4  -4   1   45.23    4.59
  -4  -4   1   62.58    4.73
  -4  -4   1   51.88    4.45
  -4  -4   1   57.62    4.68
   3   4  -1  237.87   14.69
   3   4  -1  235.30   14.77
  -3  -4   1  236.84   14.68
  -3  -4   1  246.03   14.82
   2   4  -1  159.80    9.75
   2   4  -1  160.98    9.63
   2   4  -1  144.27    9.74
  -2  -4   1  153.62    9.63
  -2  -4   1  143.98    9.70
  -2  -4   1  150.96    9.70
  -2  -4   1  161.27    9.80
  -2  -4   1  161.23    9.62
   1   4  -1  719.21   46.18
   1   4  -1  833.05   46.17
   1   4  -1  733.46   46.25
  -1  -4   1  822.74   46.16
  -1  -4   1  719.48   46.17
  -1  -4   1  719.75   46.16
  -1  -4   1  819.25   46.17
   0   4  -1  194.29   11.51
   0   4  -1  191.95   11.57
   0  -4   1  176.66   11.51
   0  -4   1  183.51   11.50
  -1   4  -1    3.38    1.38
  -1   4  -1    2.58    1.58
   1  -4   1    4.83    1.38
   1  -4   1    4.45    1.43
  -2   4  -1   19.99    2.44
  -2   4  -1   18.96    3.39
   2  -4   1   21.16    2.55
   2  -4   1   17.49    2.03
   2  -4   1   16.87    3.20
  -3   4  -1  641.30   38.83
  -3   4  -1  619.14   38.93
  -3   4  -1  633.39   38.92
  -3   4  -1  649.21   38.83
  -3   4  -1  638.52   38.92
   3  -4   1  637.22   38.90
   3  -4   1  671.23   38.94
   3  -4   1  659.82   38.83
   3  -4   1  649.97   38.92
  -4   4  -1 1816.39  110.42
  -4   4  -1 1825.47  110.34
  -4   4  -1 1848.15  110.43
  -4   4  -1 1789.81  110.34
  -4   4  -1 1854.22  110.42
   4  -4   1 1878.52  110.41
   4  -4   1 1842.31  110.43
  -5   4  -1  408.74   24.45
  -5   4  -1  403.87   24.27
   5  -4   1  388.25   24.24
   5  -4   1  392.69   24.39
  -6   4  -1  347.36   19.69
  -6   4  -1  328.03   19.68
  -6   4  -1  284.47   19.93
   6  -4   1  291.74   19.95
   6  -4   1  333.88   19.84
   6  -4   1  333.64   19.63
  -7   4  -1    6.37    2.24
  -7   4  -1    8.19    2.88
  -7   4  -1    3.65    2.09
   7  -4   1    3.24    2.00
   7  -4   1    3.59    2.48
  -8   4  -1   52.70    6.31
  -8   4  -1   61.07    6.33
  -8   4  -1   59.54    5.24
   8  -4   1   53.65    5.03
   8  -4   1   57.84    6.17
   8  -4   1   43.47    5.65
  -9   4  -1    9.50    2.76
  -9   4  -1    7.24    2.89
  -9   4  -1    6.28    4.09
  -9   4  -1    5.24    3.69
  -9   4  -1    3.31    3.67
   9  -4   1    3.79    6.22
   9  -4   1    0.96    3.23
   9  -4   1    4.60    2.62
   9  -4   1   10.05    3.71
 -10   4  -1   23.22    4.98
 -10   4  -1   26.70    3.76
 -10   4  -1   32.97    6.67
 -10   4  -1   30.35    3.57
 -10   4  -1   23.05    4.69
  10  -4   1   22.67    5.00
  10  -4   1   26.13    3.54
 -11   4  -1   11.54    3.22
 -11   4  -1    4.24    4.35
 -11   4  -1    7.06    4.44
 -11   4  -1    9.58    3.56
 -11   4  -1   11.44    5.17
  11  -4   1   11.85    3.38
  11  -4   1    7.33    4.96
  11  -4   1    8.64    4.60
  12   3  -1    9.29    3.11
  12   3  -1   10.40    4.46
  12   3  -1    6.91    3.25
  12   3  -1    8.32    3.14
 -12  -3   1    4.66    3.32
 -12  -3   1    0.26    4.92
 -12  -3   1    6.22    4.18
  11   3  -1    9.43    4.62
  11   3  -1    6.33    4.03
  11   3  -1    5.69    3.69
  11   3  -1    8.19    4.27
  11   3  -1   10.09    3.89
 -11  -3   1    6.16    5.84
 -11  -3   1    2.04    3.39
 -11  -3   1    0.23    4.29
  10   3  -1  135.55    9.98
  10   3  -1  122.36    9.89
  10   3  -1  128.95    9.45
  10   3  -1  134.07    9.28
  10   3  -1  133.64    9.98
  10   3  -1  124.11    9.16
  10   3  -1  146.50   10.25
 -10  -3   1  142.21    9.97
 -10  -3   1  133.11    9.26
 -10  -3   1  129.72    9.57
 -10  -3   1  133.50   10.32
 -10  -3   1  135.16   11.34
 -10  -3   1  136.17   10.02
   9   3  -1   82.22    7.62
   9   3  -1   84.65    7.13
   9   3  -1  111.24    7.73
   9   3  -1   89.75    6.97
   9   3  -1  101.55    7.49
  -9  -3   1  110.87    7.71
  -9  -3   1   86.08    7.94
  -9  -3   1  103.98    8.75
  -9  -3   1  109.99    7.70
  -9  -3   1   84.96    8.32
  -9  -3   1   84.56    6.72
  -9  -3   1   80.15    6.85
   8   3  -1   23.61    3.52
   8   3  -1   20.63    2.63
   8   3  -1   27.90    4.41
   8   3  -1   26.10    4.61
   8   3  -1   18.91    3.16
   8   3  -1   29.08    4.70
   8   3  -1   27.01    4.51
   8   3  -1   22.83    3.97
  -8  -3   1   30.78    4.52
  -8  -3   1   24.74    3.92
  -8  -3   1   30.41    4.39
  -8  -3   1   31.56    4.67
  -8  -3   1   29.51    4.95
  -8  -3   1   26.65    4.43
  -8  -3   1   23.96    3.47
  -8  -3   1   24.94    3.56
   7   3  -1   -0.35    2.30
   7   3  -1   -0.29    2.50
   7   3  -1    2.24    1.89
   7   3  -1   -5.20    2.42
   7   3  -1    2.25    2.33
  -7  -3   1    0.64    2.32
  -7  -3   1    1.81    1.73
  -7  -3   1    2.42    2.44
  -7  -3   1    1.17    2.52
   6   3  -1   45.66    4.62
   6   3  -1   49.43    4.83
   6   3  -1   57.16    4.11
   6   3  -1   57.18    4.15
   6   3  -1   53.36    4.40
   6   3  -1   53.45    4.94
   6   3  -1   47.19    4.70
  -6  -3   1   56.75    4.09
  -6  -3   1   54.12    4.03
  -6  -3   1   47.47    4.60
  -6  -3   1   49.05    4.64
  -6  -3   1   43.48    4.73
  -6  -3   1   53.56    4.37
   5   3  -1  193.30   12.89
   5   3  -1  198.11   12.68
   5   3  -1  197.82   12.69
   5   3  -1  235.44   12.97
   5   3  -1  211.92   14.27
   5   3  -1  191.67   12.98
  -5  -3   1  198.13   12.67
  -5  -3   1  220.60   13.03
  -5  -3   1  191.57   12.87
  -5  -3   1  219.86   13.03
  -5  -3   1  209.84   12.72
   4   3  -1  245.68   14.93
   4   3  -1  246.04   14.70
   4   3  -1  251.83   14.87
   4   3  -1  218.63   14.92
  -4  -3   1  250.40   14.98
  -4  -3   1  249.60   14.84
  -4  -3   1  208.21   14.89
  -4  -3   1  245.54   14.67
  -4  -3   1  253.08   14.69
   3   3  -1  929.04   60.87
   3   3  -1  966.31   60.85
   3   3  -1  950.23   60.73
   3   3  -1 1089.50   60.89
   3   3  -1 1122.78   61.05
  -3  -3   1  974.49   60.84
  -3  -3   1  960.17   60.88
  -3  -3   1 1094.65   60.88
   2   3  -1  319.28   19.10
   2   3  -1  324.63   19.17
   2   3  -1  281.17   19.07
   2   3  -1  317.07   19.09
  -2  -3   1  323.78   19.04
  -2  -3   1  344.77   19.14
  -2  -3   1  308.69   19.07
  -2  -3   1  287.38   19.06
   0   3  -1   56.00    3.79
   0   3  -1   45.02    3.53
   0   3  -1   59.36    3.73
   0  -3   1   48.04    3.70
   0  -3   1   59.35    3.70
   0  -3   1   45.74    3.54
  -1   3  -1 1465.02   88.19
  -1   3  -1 1463.17   88.16
   1  -3   1 1529.48   88.17
   1  -3   1 1412.28   88.18
  -2   3  -1 1267.26   77.48
  -2   3  -1 1302.58   77.46
  -2   3  -1 1341.11   77.41
   2  -3   1 1203.82   77.51
   2  -3   1 1331.15   77.46
   2  -3   1 1263.36   77.48
   2  -3   1 1309.75   77.39
  -3   3  -1   20.92    3.22
  -3   3  -1   33.59    3.27
  -3   3  -1   25.93    3.09
   3  -3   1   25.09    2.97
   3  -3   1   29.14    3.18
  -4   3  -1  411.84   23.78
  -4   3  -1  400.64   23.75
  -4   3  -1  366.38   23.59
   4  -3   1  375.73   23.57
   4  -3   1  389.15   23.71
  -5   3  -1 2266.39  130.72
  -5   3  -1 2103.68  130.62
  -5   3  -1 2124.88  130.71
  -5   3  -1 2201.14  130.62
  -5   3  -1 2201.04  130.73
   5  -3   1 2165.87  130.70
   5  -3   1 2151.16  130.72
   5  -3   1 2142.33  130.78
   5  -3   1 2209.56  130.63
  -6   3  -1  202.16   12.22
  -6   3  -1  172.26   11.79
  -6   3  -1  169.44   12.19
  -6   3  -1  190.74   11.82
  -6   3  -1  201.34   12.18
   6  -3   1  188.11   11.98
   6  -3   1  188.59   12.22
   6  -3   1  183.59   11.77
  -7   3  -1  222.78   13.71
  -7   3  -1  211.24   13.40
  -7   3  -1  216.65   13.62
  -7   3  -1  209.29   13.60
  -7   3  -1  200.17   13.13
   7  -3   1  193.77   13.40
   7  -3   1  201.17   13.12
   7  -3   1  218.88   13.60
  -8   3  -1   19.09    2.91
  -8   3  -1   26.81    3.80
  -8   3  -1   21.75    2.82
  -8   3  -1   27.35    3.77
  -8   3  -1   23.26    3.77
   8  -3   1   25.39    3.78
   8  -3   1   30.71    4.92
  -9   3  -1   23.16    4.08
  -9   3  -1   30.67    4.38
  -9   3  -1   21.26    4.46
  -9   3  -1   32.61    3.50
  -9   3  -1   32.94    4.31
   9  -3   1   25.25    4.33
   9  -3   1   30.63    4.29
   9  -3   1   24.12    3.89
 -10   3  -1    0.35    2.75
 -10   3  -1   -3.52    3.88
 -10   3  -1   -5.87    4.16
 -10   3  -1   -0.21    4.13
 -10   3  -1    0.49    2.94
  10  -3   1   -2.82    4.16
  10  -3   1    0.82    3.19
  10  -3   1   -0.79    3.83
 -11   3  -1    1.57    4.74
 -11   3  -1    2.13    3.34
 -11   3  -1   -0.36    4.42
  11  -3   1    5.13    4.78
  11  -3   1    3.35    3.07
  11  -3   1    7.33    4.58
  12   2  -1    8.99    5.14
  12   2  -1    8.20    3.20
  12   2  -1    5.89    4.13
  12   2  -1   11.57    3.28
  12   2  -1    8.58    3.09
 -12  -2   1    5.13    4.39
 -12  -2   1    9.87    3.30
 -12  -2   1    1.89    4.67
  11   2  -1   27.21    3.58
  11   2  -1   27.36    4.59
  11   2  -1   26.94    3.41
 -11  -2   1   21.57    3.55
 -11  -2   1   18.42    4.89
 -11  -2   1   30.48    4.52
  10   2  -1   23.85    4.39
  10   2  -1   13.98    3.02
  10   2  -1   25.02    3.83
  10   2  -1   15.37    3.07
  10   2  -1   22.71    4.27
 -10  -2   1   18.72    3.11
 -10  -2   1   17.39    2.93
 -10  -2   1   26.99    3.98
   9   2  -1   55.99    6.19
   9   2  -1   60.97    5.27
   9   2  -1   53.24    6.05
   9   2  -1   62.84    6.00
   9   2  -1   62.05    5.60
   9   2  -1   61.95    6.02
   9   2  -1   57.47    6.65
   9   2  -1   66.27    5.56
  -9  -2   1   64.22    6.10
  -9  -2   1   53.49    5.67
  -9  -2   1   61.89    6.12
  -9  -2   1   68.31    6.29
  -9  -2   1   74.05    8.60
  -9  -2   1   59.29    6.31
  -9  -2   1   66.05    6.66
  -9  -2   1   61.98    7.01
   8   2  -1  137.22    9.68
   8   2  -1  142.90    9.25
   8   2  -1  131.24    9.56
   8   2  -1  144.92    9.71
   8   2  -1  137.25    9.41
   8   2  -1  134.68    9.71
   8   2  -1  133.28    9.17
   8   2  -1  150.32    9.87
  -8  -2   1  139.15    9.65
  -8  -2   1  144.52    9.63
  -8  -2   1  134.50    9.67
  -8  -2   1  141.92    9.22
  -8  -2   1  148.00    9.91
  -8  -2   1  137.60    9.16
  -8  -2   1  140.51    9.71
  -8  -2   1  141.57    9.44
   7   2  -1  109.13    8.04
   7   2  -1  128.16    8.46
   7   2  -1  122.13    8.20
   7   2  -1  128.08    8.50
   7   2  -1  119.58    8.43
   7   2  -1  115.66    8.08
   7   2  -1  123.59    8.56
  -7  -2   1  133.05    8.63
  -7  -2   1  118.68    8.20
  -7  -2   1  132.63    8.45
  -7  -2   1  126.90    8.46
  -7  -2   1  121.44    8.47
  -7  -2   1  111.52    8.00
  -7  -2   1  125.53    8.49
  -7  -2   1  115.45    8.04
   6   2  -1  434.01   27.10
   6   2  -1  433.95   27.03
   6   2  -1  437.08   26.88
   6   2  -1  466.01   27.12
   6   2  -1  454.07   27.02
   6   2  -1  460.66   27.10
   6   2  -1  431.45   27.06
   6   2  -1  421.66   27.38
  -6  -2   1  438.10   27.07
  -6  -2   1  445.32   27.04
  -6  -2   1  431.48   26.87
  -6  -2   1  444.17   27.03
  -6  -2   1  425.09   27.05
  -6  -2   1  463.72   26.90
  -6  -2   1  451.52   27.13
  -6  -2   1  449.82   27.00
   5   2  -1    2.63    1.35
   5   2  -1    2.91    1.85
   5   2  -1    1.74    1.95
   5   2  -1    1.50    2.07
   5   2  -1    3.86    1.42
   5   2  -1   -0.50    1.55
   5   2  -1    0.10    1.93
   5   2  -1    3.72    1.97
  -5  -2   1    0.85    1.65
  -5  -2   1    4.31    2.05
  -5  -2   1    2.55    1.93
  -5  -2   1    2.75    1.42
  -5  -2   1    2.58    2.08
  -5  -2   1   -0.48    2.08
  -5  -2   1   -0.29    2.22
   4   2  -1 1500.69   90.14
   4   2  -1 1482.71   90.19
   4   2  -1 1429.29   90.17
   4   2  -1 1525.49   90.08
   4   2  -1 1530.68   90.08
   4   2  -1 1539.90   90.22
   4   2  -1 1434.83   90.13
   4   2  -1 1564.70   90.18
  -4  -2   1 1451.48   90.19
  -4  -2   1 1464.29   90.12
  -4  -2   1 1403.53   90.16
  -4  -2   1 1482.75   90.13
  -4  -2   1 1573.63   90.08
  -4  -2   1 1538.65   90.21
  -4  -2   1 1516.39   90.07
  -4  -2   1 1549.47   90.17
   3   2  -1   48.56    3.81
   3   2  -1   50.48    3.87
   3   2  -1   42.78    3.63
   3   2  -1   51.55    3.46
   3   2  -1   47.46    3.93
   3   2  -1   50.49    3.79
  -3  -2   1   49.50    3.78
  -3  -2   1   52.47    3.40
  -3  -2   1   53.27    3.97
  -3  -2   1   46.55    3.84
  -3  -2   1   44.04    3.59
  -3  -2   1   49.27    4.28
   2   2  -1   11.89    1.96
   2   2  -1   13.96    1.80
   2   2  -1   14.70    1.67
   2   2  -1    9.83    1.62
  -2  -2   1   15.31    1.61
  -2  -2   1    9.35    1.76
  -2  -2   1   10.45    1.73
  -2  -2   1   14.94    2.52
   1   2  -1 2570.07  162.37
   1   2  -1 2809.04  162.39
  -1  -2   1 2736.44  162.38
   0   2  -1  488.39   29.43
   0   2  -1  470.52   29.47
   0   2  -1  504.10   29.47
   0  -2   1  518.59   29.50
   0  -2   1  466.43   29.47
  -1   2  -1 3352.08  196.31
   1  -2   1 3189.37  196.30
  -2   2  -1 7371.40  447.51
  -2   2  -1 7389.57  447.52
   2  -2   1 7550.52  447.51
   2  -2   1 7521.73  447.51
  -3   2  -1 9999.00  599.96
  -4   2  -1  619.34   40.37
  -4   2  -1  662.52   40.27
  -4   2  -1  678.15   40.37
  -4   2  -1  716.52   40.39
  -4   2  -1  620.46   40.27
   4  -2   1  662.74   40.27
   4  -2   1  672.98   40.37
   4  -2   1  658.93   40.26
   4  -2   1  719.25   40.37
  -5   2  -1   30.09    3.33
  -5   2  -1   34.18    4.19
   5  -2   1   28.83    3.23
   5  -2   1   35.56    4.00
   5  -2   1   23.58    3.27
  -6   2  -1  117.09    7.47
  -6   2  -1  124.48    7.86
  -6   2  -1  101.67    7.43
  -6   2  -1  106.78    7.93
   6  -2   1  117.45    7.88
   6  -2   1  106.44    7.41
   6  -2   1  106.87    7.70
  -7   2  -1   12.02    2.95
  -7   2  -1   10.53    2.16
  -7   2  -1   12.89    2.94
  -7   2  -1   12.82    2.31
  -7   2  -1   13.43    2.77
  -7   2  -1   10.04    2.17
   7  -2   1   13.69    4.43
   7  -2   1   15.20    2.29
   7  -2   1   12.13    2.52
   7  -2   1   11.15    1.98
   7  -2   1   10.35    2.09
  -8   2  -1    9.69    3.00
  -8   2  -1   -0.29    2.51
  -8   2  -1    6.43    3.78
  -8   2  -1    3.85    5.18
  -8   2  -1    5.47    2.15
   8  -2   1    7.09    3.02
   8  -2   1    3.86    2.06
   8  -2   1    2.55    2.72
  -9   2  -1    9.73    3.56
  -9   2  -1   18.53    2.81
  -9   2  -1   18.91    3.03
  -9   2  -1   17.34    3.80
   9  -2   1   18.44    2.80
   9  -2   1   12.23    3.85
 -10   2  -1   33.63    4.39
 -10   2  -1   28.52    4.59
 -10   2  -1   29.69    4.61
 -10   2  -1   23.19    4.60
 -10   2  -1   24.55    3.57
  10  -2   1   30.75    3.50
  10  -2   1   27.76    4.43
  10  -2   1   33.71    4.77
 -11   2  -1   44.47    5.57
 -11   2  -1   58.47    7.10
 -11   2  -1   45.95    7.41
 -11   2  -1   49.03    6.12
 -11   2  -1   46.50    5.74
 -11   2  -1   53.00    7.82
  11  -2   1   65.77    7.87
  11  -2   1   62.03    7.23
 -12   2  -1    2.57    5.05
 -12   2  -1    6.69    3.70
  12  -2   1   10.01    3.42
  12  -2   1    6.91    5.13
  12  -2   1   10.42    3.58
  12  -2   1    9.38    4.39
  12   1  -1   -0.71    3.10
  12   1  -1    5.84    4.20
  12   1  -1    2.17    2.85
  12   1  -1    3.34    3.89
  12   1  -1    4.56    4.02
 -12  -1   1    2.44    5.41
 -12  -1   1   -5.28    3.92
  11   1  -1    8.13    3.55
  11   1  -1   10.19    3.83
  11   1  -1    6.75    3.95
  11   1  -1   10.75    2.83
  11   1  -1   11.03    3.00
  11   1  -1   12.64    3.19
 -11  -1   1    4.16    3.97
 -11  -1   1   13.57    3.18
 -11  -1   1    5.90    4.37
  10   1  -1    2.70    2.69
  10   1  -1    2.96    2.70
 -10  -1   1    1.64    2.68
 -10  -1   1    7.72    2.69
 -10  -1   1    1.88    4.04
   9   1  -1   33.85    4.54
   9   1  -1   27.93    5.20
   9   1  -1   35.89    5.29
   9   1  -1   28.28    4.55
   9   1  -1   31.21    4.54
   9   1  -1   38.52    5.50
   9   1  -1   40.12    5.46
   9   1  -1   30.28    5.02
  -9  -1   1   37.84    4.36
  -9  -1   1   36.10    5.09
  -9  -1   1   31.90    5.20
  -9  -1   1   41.60    5.56
  -9  -1   1   43.57    5.70
  -9  -1   1   34.82    4.64
  -9  -1   1   42.45    4.49
   8   1  -1   22.56    3.52
   8   1  -1   17.60    3.06
   8   1  -1   20.49    3.27
   8   1  -1   24.00    3.42
   8   1  -1   24.45    4.37
   8   1  -1   15.06    2.61
  -8  -1   1   24.64    4.34
  -8  -1   1   24.48    4.31
  -8  -1   1   26.36    3.41
  -8  -1   1   17.02    2.59
  -8  -1   1   13.79    2.58
  -8  -1   1   19.97    3.42
   7   1  -1  144.28    9.51
   7   1  -1  144.74    9.15
   7   1  -1  140.33    9.23
   7   1  -1  134.45    9.65
   7   1  -1  141.31    9.17
   7   1  -1  136.29    9.50
   7   1  -1  151.27    9.48
   7   1  -1  142.40    9.53
  -7  -1   1  137.31    9.59
  -7  -1   1  135.16    9.43
  -7  -1   1  138.64    9.55
  -7  -1   1  137.25    9.25
  -7  -1   1  139.77    9.42
  -7  -1   1  147.14    9.34
  -7  -1   1  147.50    9.62
  -7  -1   1  137.07    9.11
   6   1  -1   50.96    4.59
   6   1  -1   49.56    4.10
   6   1  -1   44.50    4.18
   6   1  -1   46.85    4.76
   6   1  -1   59.05    4.55
   6   1  -1   43.05    4.94
   6   1  -1   47.63    5.10
   6   1  -1   55.30    4.23
  -6  -1   1   58.90    4.78
  -6  -1   1   56.23    4.21
  -6  -1   1   48.61    4.05
  -6  -1   1   44.65    4.80
  -6  -1   1   50.77    4.42
  -6  -1   1   50.09    4.50
  -6  -1   1   49.69    4.19
  -6  -1   1   42.88    4.69
   5   1  -1   45.71    4.50
   5   1  -1   52.64    3.91
   5   1  -1   47.28    4.51
   5   1  -1   56.46    3.89
   5   1  -1   52.01    4.31
   5   1  -1   42.35    4.23
  -5  -1   1   50.54    4.52
  -5  -1   1   42.86    4.39
  -5  -1   1   55.82    3.82
  -5  -1   1   41.11    4.46
  -5  -1   1   52.10    3.90
   4   1  -1    0.68    1.63
   4   1  -1    3.47    1.19
   4   1  -1    0.80    1.71
   4   1  -1    0.87    1.72
   4   1  -1    2.05    1.28
  -4  -1   1    1.76    1.15
  -4  -1   1    1.24    1.73
  -4  -1   1    4.95    1.29
  -4  -1   1   -0.33    1.56
  -4  -1   1    3.98    1.75
  -4  -1   1    1.66    1.67
   3   1  -1  409.07   23.80
   3   1  -1  399.89   23.84
   3   1  -1  371.31   23.81
   3   1  -1  373.39   23.80
   3   1  -1  394.76   23.82
   3   1  -1  400.09   23.72
   3   1  -1  416.38   23.83
   3   1  -1  401.44   23.80
  -3  -1   1  379.37   23.80
  -3  -1   1  409.64   23.73
  -3  -1   1  398.46   23.85
  -3  -1   1  393.76   23.71
  -3  -1   1  374.82   23.81
  -3  -1   1  409.92   23.78
  -3  -1   1  358.24   23.80
  -3  -1   1  394.57   23.82
   2   1  -1 2741.42  175.09
   2   1  -1 3017.73  175.05
  -2  -1   1 3192.12  175.08
  -2  -1   1 2796.02  175.04
  -2  -1   1 2953.46  175.05
  -2  -1   1 2800.57  175.10
   1   1  -1 1340.62   84.13
  -1  -1   1 1390.14   84.08
  -1  -1   1 1419.38   84.13
  -1  -1   1 1454.13   84.15
   0   1  -1    0.34    0.37
  -1   1  -1  902.51   58.46
   1  -1   1 1044.27   58.44
  -2   1  -1  111.07    6.96
  -2   1  -1  112.24    6.96
   2  -1   1  111.43    6.95
  -3   1  -1   83.54    5.31
  -3   1  -1   73.31    5.63
  -3   1  -1   80.66    5.30
   3  -1   1   85.80    5.28
  -4   1  -1   90.06    6.47
  -4   1  -1  106.37    6.42
  -4   1  -1  102.43    6.84
  -4   1  -1   93.50    6.78
  -4   1  -1  109.82    6.79
   4  -1   1   85.03    6.45
   4  -1   1  101.14    6.76
   4  -1   1  104.60    6.67
   4  -1   1  105.13    6.83
  -5   1  -1  488.24   26.54
  -5   1  -1  391.88   26.50
  -5   1  -1  465.28   26.51
  -5   1  -1  400.45   26.66
   5  -1   1  476.82   26.52
   5  -1   1  487.49   26.55
   5  -1   1  391.93   26.63
   5  -1   1  397.40   26.50
  -6   1  -1   44.31    4.06
  -6   1  -1   47.92    4.12
   6  -1   1   51.88    4.46
   6  -1   1   44.06    4.03
  -7   1  -1   -4.15    1.87
  -7   1  -1    4.88    2.55
  -7   1  -1    2.30    2.08
  -7   1  -1   -0.65    1.73
  -7   1  -1   -2.61    2.63
  -7   1  -1   -3.12    2.62
   7  -1   1   -3.76    1.84
   7  -1   1   -1.55    2.53
   7  -1   1   -2.98    1.70
   7  -1   1    0.42    2.26
   7  -1   1    2.34    2.12
  -8   1  -1   -3.02    2.95
  -8   1  -1    5.82    3.02
  -8   1  -1   -0.61    2.03
  -8   1  -1    3.12    2.46
  -8   1  -1   -0.78    2.88
  -8   1  -1   -0.47    2.17
   8  -1   1   -2.61    2.61
   8  -1   1   -0.94    1.92
   8  -1   1   -0.24    2.41
  -9   1  -1   83.41    7.84
  -9   1  -1   92.43    7.43
  -9   1  -1   79.70    6.90
  -9   1  -1   94.37    7.52
  -9   1  -1   78.42    6.62
   9  -1   1   76.67    6.61
   9  -1   1  101.13    7.06
   9  -1   1   98.65    7.70
 -10   1  -1   62.42    5.82
 -10   1  -1   52.83    6.61
 -10   1  -1   56.26    5.68
 -10   1  -1   56.10    5.42
 -10   1  -1   65.88    6.90
 -10   1  -1   48.60    7.07
  10  -1   1   61.13    5.54
  10  -1   1   52.55    6.86
 -11   1  -1   70.46    6.64
 -11   1  -1   88.89    6.97
 -11   1  -1   65.47    7.79
 -11   1  -1   74.82    8.36
 -11   1  -1   86.30    8.11
  11  -1   1   71.81    8.43
  11  -1   1   78.94    6.68
  11  -1   1   70.87    7.94
 -12   1  -1   -7.55    4.55
 -12   1  -1   -2.81    3.42
 -12   1  -1   -4.21    4.63
 -12   1  -1    3.92    3.30
  12  -1   1   -1.47    4.81
  12  -1   1    0.98    4.06
  12  -1   1    0.16    3.16
  12   0  -1    0.29    3.32
  12   0  -1    4.59    3.32
  12   0  -1    1.66    3.84
  12   0  -1    5.24    4.26
 -12   0   1    0.44    4.40
 -12   0   1   -6.40    4.65
 -12   0   1   -1.46    3.44
  11   0  -1    2.98    2.55
  11   0  -1    7.35    3.63
  11   0  -1   -0.03    4.01
  11   0  -1    8.28    3.09
  11   0  -1    5.89    3.02
 -11   0   1    2.31    3.17
  10   0  -1   17.64    4.08
  10   0  -1   11.83    2.95
  10   0  -1   11.43    2.64
  10   0  -1   11.25    3.08
  10   0  -1    9.25    4.02
  10   0  -1   10.60    3.53
 -10   0   1    7.44    2.98
 -10   0   1   14.58    4.95
 -10   0   1   11.17    3.19
 -10   0   1    7.24    4.03
 -10   0   1   13.99    3.99
   9   0  -1  221.28   14.87
   9   0  -1  220.80   14.78
   9   0  -1  261.69   16.54
   9   0  -1  265.20   15.13
  -9   0   1  265.78   15.40
  -9   0   1  230.51   14.85
  -9   0   1  206.68   14.90
  -9   0   1  216.17   14.78
  -9   0   1  222.66   15.48
   8   0  -1  137.31    9.33
   8   0  -1  149.77    9.61
   8   0  -1  125.71    8.95
   8   0  -1  124.16    9.26
   8   0  -1  122.10    9.38
   8   0  -1  140.62    8.99
  -8   0   1  140.02    9.19
  -8   0   1  127.66    9.27
  -8   0   1  130.90    8.87
  -8   0   1  137.52    8.94
  -8   0   1  129.09    9.62
  -8   0   1  153.89    9.56
  -8   0   1  119.83    9.00
   7   0  -1   34.50    4.10
   7   0  -1   39.39    3.74
   7   0  -1   35.59    3.69
   7   0  -1   30.39    4.34
  -7   0   1   39.08    3.77
  -7   0   1   38.74    4.62
  -7   0   1   34.77    3.75
  -7   0   1   30.51    3.60
   6   0  -1   60.93    4.98
   6   0  -1   66.07    5.30
   6   0  -1   66.29    5.57
   6   0  -1   74.25    4.96
  -6   0   1   70.71    4.93
  -6   0   1   56.98    6.76
  -6   0   1   64.53    6.23
  -6   0   1   66.34    5.22
  -6   0   1   74.99    5.54
  -6   0   1   53.89    6.36
   5   0  -1  364.96   21.43
   5   0  -1  370.62   21.44
   5   0  -1  338.60   21.60
   5   0  -1  332.67   21.51
   5   0  -1  333.19   21.58
   5   0  -1  356.95   21.53
   5   0  -1  373.06   21.48
  -5   0   1  342.13   21.60
  -5   0   1  356.02   21.41
  -5   0   1  365.15   21.48
  -5   0   1  373.54   21.45
  -5   0   1  324.60   21.51
  -5   0   1  337.88   21.57
  -5   0   1  359.40   21.54
  -5   0   1  355.05   21.60
   4   0  -1  410.34   26.06
   4   0  -1  435.95   26.16
   4   0  -1  441.40   26.12
   4   0  -1  406.83   26.13
   4   0  -1  462.32   26.14
   4   0  -1  447.56   26.17
   4   0  -1  424.42   26.04
   4   0  -1  420.04   26.04
  -4   0   1  455.52   26.13
  -4   0   1  437.40   26.05
  -4   0   1  444.62   26.16
  -4   0   1  433.00   26.15
  -4   0   1  413.96   26.14
  -4   0   1  411.24   26.02
  -4   0   1  427.74   26.11
  -4   0   1  417.47   26.07
   3   0  -1   35.54    3.01
   3   0  -1   28.10    3.01
  -3   0   1   38.83    3.23
  -3   0   1   30.15    2.91
  -3   0   1   35.34    3.30
  -3   0   1   34.34    3.05
  -3   0   1   35.99    3.54
   2   0  -1   88.22    6.08
   2   0  -1   84.91    6.01
   2   0  -1   99.72    6.00
   2   0  -1  100.23    6.01
  -2   0   1  102.57    6.15
  -2   0   1   99.47    6.00
  -2   0   1   90.71    5.97
  -1   0   1   82.54    5.45
  -1   0   1   91.74    5.31
  -1   0   1   90.27    5.45
  -1   0   1   83.04    5.34
   0   0  -1   -0.07    0.10
   0   0   1   -0.18    0.13
  -2   0  -1   22.77    1.96
  -2   0  -1   16.86    1.78
   2   0   1   19.29    1.77
   2   0   1   21.30    1.91
   2   0   1   21.22    1.95
  -3   0  -1  264.46   17.23
  -3   0  -1  300.52   17.23
  -3   0  -1  258.75   17.24
   3   0   1  318.42   17.22
   3   0   1  257.40   17.24
   3   0   1  300.21   17.22
   3   0   1  311.29   17.23
   3   0   1  259.08   17.33
  -4   0  -1   64.25    4.19
  -4   0  -1   51.81    4.70
  -4   0  -1   66.03    4.26
  -4   0  -1   67.59    4.27
   4   0   1   66.41    5.43
   4   0   1   51.65    4.65
  -5   0  -1   11.59    2.26
  -5   0  -1    7.36    1.63
  -5   0  -1   11.26    1.68
  -5   0  -1   13.96    1.97
   5   0   1   12.78    2.26
   5   0   1   13.18    2.24
   5   0   1   10.74    1.71
   5   0   1    9.90    1.63
   5   0   1   10.83    1.54
   5   0   1   14.01    2.38
   5   0   1   12.46    2.32
  -6   0  -1 1044.67   63.20
  -6   0  -1 1079.04   63.10
  -6   0  -1 1072.84   63.55
  -6   0  -1 1071.54   63.15
  -6   0  -1 1019.40   63.02
  -6   0  -1 1010.41   63.04
   6   0   1 1039.58   63.05
   6   0   1 1047.40   63.05
   6   0   1 1068.42   63.17
   6   0   1 1007.62   63.17
   6   0   1 1019.40   63.02
   6   0   1 1030.49   63.12
   6   0   1 1095.10   63.11
  -7   0  -1  134.74    7.95
  -7   0  -1  127.42    8.41
  -7   0  -1  104.95    7.76
  -7   0  -1  114.24    7.82
  -7   0  -1  112.47    7.74
  -7   0  -1  127.80    8.33
  -7   0  -1  124.69    8.33
   7   0   1  109.03    7.85
   7   0   1  118.80    7.75
   7   0   1  118.49    8.27
   7   0   1  106.61    7.77
   7   0   1  112.21    8.20
  -8   0  -1   11.89    2.43
  -8   0  -1   11.95    2.08
  -8   0  -1   14.76    2.34
  -8   0  -1   13.78    3.17
  -8   0  -1   18.44    3.20
  -8   0  -1   16.27    3.12
   8   0   1   15.05    2.24
   8   0   1   16.68    3.00
   8   0   1   15.82    2.39
   8   0   1   15.94    2.84
   8   0   1   16.25    3.07
   8   0   1   19.47    3.11
  -9   0  -1   10.72    3.20
  -9   0  -1    9.95    2.97
  -9   0  -1    5.94    3.36
  -9   0  -1    4.36    3.39
  -9   0  -1    0.80    2.21
  -9   0  -1    6.48    2.38
  -9   0  -1   -1.75    2.52
   9   0   1   10.30    4.99
   9   0   1    0.72    2.31
   9   0   1    3.56    2.97
 -10   0  -1  170.84   11.45
 -10   0  -1  175.25   12.01
 -10   0  -1  171.06   12.12
 -10   0  -1  167.72   11.20
 -10   0  -1  170.69   12.08
 -10   0  -1  165.53   11.27
 -10   0  -1  151.53   12.01
  10   0   1  169.14   11.16
  10   0   1  162.75   11.83
 -11   0  -1  122.98    9.79
 -11   0  -1  103.30    9.15
 -11   0  -1  111.99   12.45
 -11   0  -1  109.94    8.77
 -11   0  -1  100.52    8.30
 -11   0  -1  122.63    8.69
  11   0   1  117.92    9.82
  11   0   1  101.83    9.22
  11   0   1  114.02    8.40
 -12   0  -1   -0.87    4.46
 -12   0  -1    2.04    3.22
 -12   0  -1    0.92    3.14
 -12   0  -1    0.78    3.31
 -12   0  -1   -4.86    4.51
  12   0   1    2.06    3.03
  12   0   1    3.09    4.02
  11  -1  -1   37.27    5.07
  11  -1  -1   32.69    4.00
  11  -1  -1   45.64    5.36
 -11   1   1   39.17    5.18
 -11   1   1   33.08    4.17
 -11   1   1   30.87    5.22
 -11   1   1   33.05    4.04
  10  -1  -1   77.72    7.55
  10  -1  -1   65.42    6.40
  10  -1  -1   80.92    7.71
  10  -1  -1   73.66    6.41
  10  -1  -1   59.99    6.26
 -10   1   1   71.94    7.63
 -10   1   1   71.53    6.37
 -10   1   1   65.28    6.13
 -10   1   1   64.49    7.53
 -10   1   1   83.33    7.57
 -10   1   1   64.63    6.77
   9  -1  -1   49.57    5.70
   9  -1  -1   66.31    6.31
   9  -1  -1   53.02    5.26
   9  -1  -1   55.93    6.94
  -9   1   1   54.85    5.21
  -9   1   1   60.92    5.91
  -9   1   1   53.84    6.62
  -9   1   1   61.50    6.46
  -9   1   1   62.61    6.88
  -9   1   1   57.23    7.19
   8  -1  -1   44.55    5.47
   8  -1  -1   44.22    5.67
   8  -1  -1   55.21    6.58
   8  -1  -1   41.40    4.31
   8  -1  -1   31.47    4.95
   8  -1  -1   38.99    4.44
  -8   1   1   44.50    5.55
  -8   1   1   52.26    5.38
  -8   1   1   37.65    4.79
  -8   1   1   47.19    4.32
  -8   1   1   46.29    4.47
  -8   1   1   34.98    4.44
   7  -1  -1   92.02    7.06
   7  -1  -1   79.14    7.20
   7  -1  -1   94.70    6.77
   7  -1  -1   80.79    6.51
   7  -1  -1   99.59    6.43
   7  -1  -1   97.85    7.22
  -7   1   1   81.00    6.54
  -7   1   1   86.36    7.00
  -7   1   1   82.44    6.90
  -7   1   1   96.03    6.41
  -7   1   1   98.44    6.31
   6  -1  -1   54.33    4.63
   6  -1  -1   65.31    4.72
   6  -1  -1   55.59    4.60
   6  -1  -1   62.73    4.93
  -6   1   1   56.28    4.65
  -6   1   1   61.61    4.49
  -6   1   1   49.43    5.17
  -6   1   1   48.01    5.32
  -6   1   1   65.61    4.76
  -6   1   1   57.15    4.54
   5  -1  -1  479.44   31.55
   5  -1  -1  464.24   31.51
   5  -1  -1  533.92   31.40
   5  -1  -1  538.14   31.41
   5  -1  -1  504.67   31.70
   5  -1  -1  546.01   31.41
   5  -1  -1  527.61   31.60
  -5   1   1  474.66   31.52
  -5   1   1  538.33   31.42
  -5   1   1  558.22   31.55
  -5   1   1  542.93   31.42
  -5   1   1  537.77   31.86
  -5   1   1  495.24   31.54
  -5   1   1  522.83   31.39
   4  -1  -1   32.39    3.02
   4  -1  -1   32.96    3.34
   4  -1  -1   31.14    3.00
   4  -1  -1   31.31    2.86
   4  -1  -1   40.32    3.63
   4  -1  -1   41.20    4.40
  -4   1   1   36.14    3.43
  -4   1   1   31.14    2.93
  -4   1   1   41.57    4.21
  -4   1   1   30.71    3.12
  -4   1   1   32.94    2.99
   3  -1  -1  787.73   49.86
   3  -1  -1  804.92   49.86
   3  -1  -1  895.94   49.89
   3  -1  -1  872.65   49.94
   3  -1  -1  800.18   49.90
   3  -1  -1  869.89   49.95
  -3   1   1  884.35   49.94
  -3   1   1  846.15   49.93
  -3   1   1  749.95   50.16
  -3   1   1  828.64   49.87
  -3   1   1  782.66   49.86
  -3   1   1  822.55   49.87
   2  -1  -1 1016.09   69.26
   2  -1  -1 1214.07   69.23
   2  -1  -1 1282.26   69.24
   2  -1  -1 1077.08   69.24
   2  -1  -1 1017.23   69.26
  -2   1   1 1234.60   69.26
  -2   1   1 1084.27   69.27
  -2   1   1 1277.15   69.24
  -2   1   1 1219.34   69.23
  -2   1   1 1102.52   69.24
   1  -1  -1 1004.41   60.57
   1  -1  -1 1037.23   60.54
  -1   1   1 1021.27   60.56
  -1   1   1  970.16   60.53
   0  -1  -1    0.61    0.34
   0   1   1    0.43    0.34
  -2  -1  -1  894.41   53.78
  -2  -1  -1  747.21   53.75
  -2  -1  -1  917.45   53.72
  -2  -1  -1  924.43   53.72
  -2  -1  -1  939.27   53.76
   2   1   1  930.61   53.76
   2   1   1  901.07   53.78
   2   1   1  900.05   53.72
  -3  -1  -1 1476.62   84.15
  -3  -1  -1 1326.11   84.19
  -3  -1  -1 1444.79   84.15
  -3  -1  -1 1505.35   84.20
  -3  -1  -1 1315.66   84.21
  -3  -1  -1 1309.80   84.18
  -3  -1  -1 1435.85   84.23
  -3  -1  -1 1253.66   84.19
   3   1   1 1490.48   84.16
   3   1   1 1451.19   84.24
   3   1   1 1314.83   84.27
   3   1   1 1456.16   84.15
   3   1   1 1314.52   84.18
   3   1   1 1519.34   84.20
  -4  -1  -1   24.69    2.52
  -4  -1  -1   26.86    3.07
  -4  -1  -1   28.46    3.09
  -4  -1  -1   27.08    2.71
  -4  -1  -1   21.10    2.47
  -4  -1  -1   26.68    2.80
  -4  -1  -1   24.67    2.46
   4   1   1   31.69    3.06
   4   1   1   23.31    2.51
   4   1   1   22.68    2.49
   4   1   1   23.01    3.20
   4   1   1   28.10    2.89
   4   1   1   24.65    2.76
   4   1   1   23.74    2.53
  -5  -1  -1   15.90    2.38
  -5  -1  -1   15.40    2.07
  -5  -1  -1   17.18    2.34
  -5  -1  -1   16.85    2.20
   5   1   1   16.99    3.01
   5   1   1   15.28    2.90
   5   1   1   17.51    2.31
   5   1   1   10.45    2.43
  -6  -1  -1  199.24   13.75
  -6  -1  -1  230.98   14.23
  -6  -1  -1  203.30   13.38
  -7  -1  -1  266.96   15.17
  -7  -1  -1  214.50   14.81
  -7  -1  -1  210.33   14.84
  -7  -1  -1  224.35   15.19
  -7  -1  -1  260.82   15.01
  -7  -1  -1  262.30   15.01
  -7  -1  -1  253.33   15.14
   7   1   1  214.92   15.07
   7   1   1  211.94   15.10
   7   1   1  263.74   15.10
   7   1   1  217.09   14.85
   7   1   1  267.81   15.22
  -8  -1  -1   16.70    3.23
  -8  -1  -1   19.07    3.29
  -8  -1  -1   16.22    3.08
  -8  -1  -1   19.17    3.26
  -8  -1  -1   21.19    2.85
  -8  -1  -1   14.70    2.38
  -8  -1  -1   15.19    2.55
   8   1   1   18.51    2.92
   8   1   1   18.82    2.48
   8   1   1   16.97    3.13
   8   1   1   22.89    3.93
   8   1   1   20.91    3.31
  -9  -1  -1  370.65   22.44
  -9  -1  -1  371.57   22.90
  -9  -1  -1  365.65   22.77
  -9  -1  -1  346.95   22.45
  -9  -1  -1  374.61   22.77
  -9  -1  -1  360.86   22.37
  -9  -1  -1  360.52   22.65
   9   1   1  367.75   22.43
   9   1   1  357.86   22.69
   9   1   1  390.15   22.65
   9   1   1  339.29   22.73
   9   1   1  355.95   22.38
   9   1   1  362.47   22.47
 -10  -1  -1  156.36   11.27
 -10  -1  -1  179.43   12.51
 -10  -1  -1  183.95   12.16
 -10  -1  -1  160.08   11.38
 -10  -1  -1  164.94   12.30
 -10  -1  -1  163.04   11.42
 -10  -1  -1  189.70   11.71
  10   1   1  188.72   11.69
  10   1   1  163.44   11.29
  10   1   1  153.28   11.28
  10   1   1  181.27   13.45
 -11  -1  -1   -1.13    4.09
 -11  -1  -1   -0.16    3.04
 -11  -1  -1   -2.31    4.18
  11   1   1   -0.20    2.73
  11   1   1   -0.51    3.67
 -12  -1  -1   46.05    5.89
 -12  -1  -1   38.80    5.75
 -12  -1  -1   36.05    5.99
  12   1   1   39.46    5.30
  12   1   1   46.80    7.27
  12   1   1   42.56    6.50
  11  -2  -1   10.68    3.18
  11  -2  -1   -0.75    3.27
  11  -2  -1    2.50    4.29
 -11   2   1   -2.26    3.22
 -11   2   1   -0.78    4.33
 -11   2   1   -2.71    4.22
 -11   2   1    5.24    4.21
 -11   2   1    2.95    3.03
  10  -2  -1    7.50    4.08
  10  -2  -1    9.44    3.02
  10  -2  -1    4.47    3.21
  10  -2  -1    7.08    3.02
 -10   2   1    5.89    2.85
 -10   2   1    7.75    3.03
 -10   2   1    0.49    3.89
 -10   2   1   10.79    3.84
 -10   2   1    6.14    4.11
   9  -2  -1  135.92   10.05
   9  -2  -1  130.69    9.20
   9  -2  -1  128.20   10.09
  -9   2   1  136.14    9.97
  -9   2   1  136.15    9.94
  -9   2   1  125.19    9.33
   8  -2  -1  195.17   12.23
   8  -2  -1  200.76   12.92
   8  -2  -1  180.16   12.24
   8  -2  -1  195.00   12.62
   8  -2  -1  179.58   12.13
  -8   2   1  176.82   12.31
  -8   2   1  193.92   12.79
  -8   2   1  187.96   12.68
  -8   2   1  177.21   12.12
  -8   2   1  208.64   14.46
  -8   2   1  196.98   12.68
   7  -2  -1   42.69    4.86
   7  -2  -1   47.58    5.21
   7  -2  -1   46.79    4.21
   7  -2  -1   48.26    4.35
   7  -2  -1   42.12    4.37
   7  -2  -1   42.12    4.77
  -7   2   1   56.09    5.15
  -7   2   1   42.33    4.36
  -7   2   1   42.25    4.74
  -7   2   1   44.73    5.26
  -7   2   1   49.31    6.44
  -7   2   1   49.99    4.31
   6  -2  -1  248.32   15.46
   6  -2  -1  258.22   15.44
   6  -2  -1  233.44   15.83
   6  -2  -1  236.93   15.68
   6  -2  -1  258.48   15.59
   6  -2  -1  235.91   16.18
  -6   2   1  272.92   15.68
  -6   2   1  255.99   15.48
  -6   2   1  237.89   15.68
  -6   2   1  246.94   15.77
  -6   2   1  257.54   15.46
  -6   2   1  245.44   15.42
   5  -2  -1  135.53    9.83
   5  -2  -1  132.59    9.75
   5  -2  -1  144.71    9.43
   5  -2  -1  161.32    9.48
   5  -2  -1  163.22    9.65
  -5   2   1  167.34    9.52
  -5   2   1  143.37    9.48
  -5   2   1  153.26    9.46
  -5   2   1  149.41    9.86
  -5   2   1  136.07    9.80
   4  -2  -1  425.19   23.05
   4  -2  -1  389.08   23.20
   4  -2  -1  363.82   23.04
   4  -2  -1  376.48   23.17
   4  -2  -1  366.33   23.09
   4  -2  -1  363.40   23.03
  -4   2   1  366.27   23.18
  -4   2   1  394.25   23.15
  -4   2   1  364.14   23.05
  -4   2   1  346.29   23.03
  -4   2   1  418.73   23.07
  -4   2   1  380.49   23.19
   3  -2  -1  845.26   51.87
   3  -2  -1  869.55   51.96
   3  -2  -1  905.52   51.94
   3  -2  -1  800.24   51.87
   3  -2  -1  828.45   51.89
  -3   2   1  805.13   51.87
  -3   2   1  860.93   51.94
  -3   2   1  894.14   51.98
  -3   2   1  950.13   51.98
   2  -2  -1 3504.61  210.83
   2  -2  -1 3529.62  210.82
   2  -2  -1 3600.24  210.79
   2  -2  -1 3494.54  210.79
  -2   2   1 3230.20  210.81
  -2   2   1 3512.79  210.79
  -2   2   1 3566.21  210.79
  -2   2   1 3661.21  210.83
   1  -2  -1  267.95   16.05
   1  -2  -1  267.59   16.00
  -1   2   1  259.64   16.01
   0   2   1   21.89    1.66
   0   2   1   22.89    1.75
  -1  -2  -1  270.58   16.24
  -1  -2  -1  298.71   16.26
  -1  -2  -1  267.54   16.21
  -1  -2  -1  257.74   16.18
   1   2   1  248.78   16.17
   1   2   1  263.89   16.23
  -2  -2  -1  171.60    9.42
  -2  -2  -1  141.83    9.29
  -2  -2  -1  142.93    9.39
  -2  -2  -1  164.69    9.42
   2   2   1  143.32    9.36
   2   2   1  139.78    9.29
  -3  -2  -1  462.12   30.26
  -3  -2  -1  470.92   30.28
  -3  -2  -1  451.25   30.46
  -3  -2  -1  539.34   30.28
  -3  -2  -1  545.48   30.25
  -3  -2  -1  526.33   30.16
  -3  -2  -1  523.66   30.29
   3   2   1  447.23   30.26
   3   2   1  534.67   30.29
   3   2   1  480.00   30.28
   3   2   1  461.59   30.22
   3   2   1  565.06   30.18
  -4  -2  -1   23.83    2.87
  -4  -2  -1   24.35    2.93
  -4  -2  -1   18.39    2.68
  -4  -2  -1   22.78    2.87
   4   2   1   25.34    2.87
   4   2   1   23.71    2.98
  -5  -2  -1  201.13   12.55
  -5  -2  -1  198.09   12.76
  -5  -2  -1  197.74   12.63
  -5  -2  -1  215.08   12.79
  -5  -2  -1  204.08   12.76
  -5  -2  -1  199.26   12.57
  -5  -2  -1  210.77   12.86
  -5  -2  -1  207.81   12.77
   5   2   1  197.59   12.58
   5   2   1  199.75   12.57
   5   2   1  205.96   12.81
   5   2   1  198.83   12.73
   5   2   1  194.79   12.81
   5   2   1  206.05   12.68
   5   2   1  219.60   12.81
  -6  -2  -1  540.62   34.66
  -6  -2  -1  613.68   34.61
  -6  -2  -1  538.22   34.54
  -6  -2  -1  559.50   34.47
  -6  -2  -1  635.67   34.62
  -6  -2  -1  616.70   34.63
  -6  -2  -1  544.30   34.45
   6   2   1  562.09   34.57
   6   2   1  574.48   35.26
   6   2   1  529.66   34.64
   6   2   1  606.41   34.60
   6   2   1  550.66   34.49
   6   2   1  548.18   34.46
   6   2   1  562.08   35.19
  -7  -2  -1  163.88    9.80
  -7  -2  -1  156.02    9.87
  -7  -2  -1  171.44   10.26
  -7  -2  -1  136.96   10.10
  -7  -2  -1  142.51   10.00
  -7  -2  -1  143.91   10.01
  -7  -2  -1  157.87    9.76
  -7  -2  -1  134.16   10.06
   7   2   1  151.78   10.08
   7   2   1  161.42    9.89
   7   2   1  154.19    9.73
   7   2   1  164.31   10.13
   7   2   1  140.15   10.07
   7   2   1  154.91   10.08
   7   2   1  145.23   10.17
   7   2   1  156.89    9.86
  -8  -2  -1   12.71    3.01
  -8  -2  -1   12.54    2.13
  -8  -2  -1   10.07    2.90
  -8  -2  -1   17.63    2.76
  -8  -2  -1   14.53    2.70
   8   2   1   11.10    2.16
   8   2   1   10.95    2.22
   8   2   1   14.36    2.98
   8   2   1    6.92    2.04
   8   2   1   12.65    2.77
   8   2   1    8.06    2.91
  -9  -2  -1   87.02    6.92
  -9  -2  -1  100.26    8.30
  -9  -2  -1   86.44    7.28
  -9  -2  -1   77.56    8.18
  -9  -2  -1   96.38    6.66
  -9  -2  -1   88.53    7.42
   9   2   1   97.35    6.70
   9   2   1  101.22    7.51
   9   2   1   86.53    6.89
   9   2   1   98.83    6.79
   9   2   1   83.54    7.38
 -10  -2  -1   42.32    5.71
 -10  -2  -1   42.41    6.95
 -10  -2  -1   32.31    4.47
 -10  -2  -1   35.63    5.97
 -10  -2  -1   42.99    6.10
 -10  -2  -1   42.48    5.41
  10   2   1   32.76    4.70
  10   2   1   39.65    5.48
  10   2   1   43.75    5.85
  10   2   1   34.29    4.49
 -11  -2  -1   11.73    3.26
 -11  -2  -1   19.34    4.34
 -11  -2  -1   25.83    4.16
  11   2   1   28.77    5.45
  11   2   1   16.89    3.03
 -12  -2  -1   10.68    4.78
 -12  -2  -1    8.87    3.35
 -12  -2  -1    8.98    4.48
 -12  -2  -1   11.70    4.30
  12   2   1   13.96    4.80
  12   2   1    6.05    3.09
  12   2   1   11.35    4.10
  11  -3  -1   12.32    3.38
  11  -3  -1   12.74    3.41
  11  -3  -1   12.34    4.49
 -11   3   1   15.16    4.48
 -11   3   1   13.04    3.51
 -11   3   1    5.62    4.66
 -11   3   1   10.39    4.66
 -11   3   1   10.41    3.30
  10  -3  -1   26.11    3.68
  10  -3  -1   36.79    4.83
 -10   3   1   40.59    6.62
 -10   3   1   29.95    3.65
 -10   3   1   32.25    4.91
 -10   3   1   26.91    3.82
 -10   3   1   26.72    4.68
   9  -3  -1   14.78    4.28
   9  -3  -1   22.38    4.03
   9  -3  -1   17.26    3.02
   9  -3  -1   17.52    3.91
   9  -3  -1   17.70    3.18
   9  -3  -1   11.03    3.52
  -9   3   1   17.79    2.97
  -9   3   1   23.20    4.09
  -9   3   1   17.42    3.24
  -9   3   1   16.66    4.09
  -9   3   1   17.84    3.92
   8  -3  -1  159.35   11.02
   8  -3  -1  176.68   11.73
   8  -3  -1  176.81   11.58
   8  -3  -1  159.80   10.96
  -8   3   1  174.78   11.52
  -8   3   1  163.81   11.03
  -8   3   1  156.25   10.90
  -8   3   1  177.39   11.68
  -8   3   1  168.99   11.54
   7  -3  -1  570.85   34.01
   7  -3  -1  604.10   34.07
   7  -3  -1  538.23   34.17
   7  -3  -1  519.96   34.20
   7  -3  -1  564.66   34.33
  -7   3   1  544.94   34.30
  -7   3   1  551.09   34.00
  -7   3   1  596.44   34.05
  -7   3   1  580.77   34.21
  -7   3   1  530.06   34.21
   6  -3  -1   14.40    2.07
   6  -3  -1   17.67    2.95
   6  -3  -1   15.14    2.72
   6  -3  -1   12.87    2.14
  -6   3   1   12.04    2.10
  -6   3   1   14.29    2.23
  -6   3   1   18.99    3.04
  -6   3   1   20.31    2.90
   5  -3  -1  162.26   12.62
   5  -3  -1  175.13   11.86
   5  -3  -1  205.81   11.61
   5  -3  -1  173.62   12.42
  -5   3   1  182.93   11.60
  -5   3   1  202.68   11.62
  -5   3   1  180.45   11.94
   4  -3  -1  756.78   48.18
   4  -3  -1  858.81   48.33
   4  -3  -1  842.16   48.29
   4  -3  -1  762.39   48.17
   4  -3  -1  776.99   48.22
  -4   3   1  820.29   48.29
  -4   3   1  789.85   48.24
  -4   3   1  774.47   48.19
  -4   3   1  859.56   48.31
  -4   3   1  755.71   48.18
   3  -3  -1  140.38    8.69
   3  -3  -1  127.82    8.40
   3  -3  -1  128.11    8.43
   3  -3  -1  140.18    8.62
  -3   3   1  127.01    8.45
  -3   3   1  129.82    8.43
  -3   3   1  140.81    8.73
  -3   3   1  142.69    8.67
   2  -3  -1 2084.30  116.95
   2  -3  -1 1807.31  116.90
   2  -3  -1 2151.37  116.95
   2  -3  -1 1858.07  116.89
  -2   3   1 2033.43  116.95
  -2   3   1 2084.17  116.95
  -2   3   1 1747.04  117.00
  -2   3   1 1809.41  116.89
   1  -3  -1  455.67   27.43
  -1  -3  -1   32.57    2.62
  -1  -3  -1   26.69    2.57
  -2  -3  -1   18.57    2.30
   2   3   1   21.75    2.31
   2   3   1   26.64    2.57
  -3  -3  -1  159.07    9.18
  -3  -3  -1  160.47    9.33
  -3  -3  -1  142.59    9.29
  -3  -3  -1  132.43    9.27
   3   3   1  152.84    9.26
   3   3   1  132.12    9.30
   3   3   1  154.52    9.19
   3   3   1  141.10    9.29
  -4  -3  -1   76.84    4.82
  -4  -3  -1   68.15    4.92
  -4  -3  -1   61.42    4.34
  -4  -3  -1   62.23    4.36
  -4  -3  -1   60.22    4.57
  -4  -3  -1   70.72    4.81
   4   3   1   61.90    4.39
   4   3   1   58.64    4.61
   4   3   1   67.78    4.82
  -5  -3  -1   11.37    1.84
  -5  -3  -1   13.18    1.56
  -5  -3  -1   13.02    2.02
   5   3   1    9.59    1.61
   5   3   1   12.52    1.61
   5   3   1   13.60    1.86
   5   3   1   14.20    2.12
  -6  -3  -1    7.81    1.62
  -6  -3  -1    8.26    1.57
  -6  -3  -1    4.49    1.67
   6   3   1   10.30    2.14
   6   3   1    6.67    1.81
   6   3   1    8.14    1.60
  -7  -3  -1  636.59   41.92
  -7  -3  -1  642.71   41.66
  -7  -3  -1  655.78   41.67
  -7  -3  -1  731.18   41.84
  -7  -3  -1  663.88   41.81
  -7  -3  -1  719.16   41.84
  -7  -3  -1  715.10   41.87
  -7  -3  -1  754.27   41.93
   7   3   1  667.88   41.71
   7   3   1  708.73   41.82
   7   3   1  634.65   41.91
   7   3   1  633.37   41.66
   7   3   1  777.02   41.90
   7   3   1  743.38   41.91
   7   3   1  666.24   41.81
  -8  -3  -1   47.35    5.45
  -8  -3  -1   38.30    5.16
  -8  -3  -1   51.62    5.07
  -8  -3  -1   49.32    5.05
  -8  -3  -1   53.41    4.58
   8   3   1   49.45    5.18
   8   3   1   52.05    4.60
   8   3   1   52.99    5.14
   8   3   1   54.96    4.44
   8   3   1   37.23    5.08
   8   3   1   50.41    5.19
  -9  -3  -1  168.33   11.18
  -9  -3  -1  174.62   11.75
  -9  -3  -1  175.25   11.97
  -9  -3  -1  183.24   12.02
  -9  -3  -1  180.20   11.75
  -9  -3  -1  166.95   11.72
  -9  -3  -1  165.49   11.37
   9   3   1  173.36   11.39
   9   3   1  159.35   11.15
   9   3   1  171.39   11.63
   9   3   1  157.23   11.73
   9   3   1  191.24   11.72
   9   3   1  177.71   11.21
 -10  -3  -1   60.03    5.53
 -10  -3  -1   75.50    6.70
 -10  -3  -1   57.40    5.73
 -10  -3  -1   63.82    6.00
 -10  -3  -1   65.31    6.70
 -10  -3  -1   74.28    6.53
  10   3   1   66.34    6.59
  10   3   1   71.72    6.55
  10   3   1   57.60    5.87
  10   3   1   64.06    5.63
 -11  -3  -1   -3.75    4.28
 -11  -3  -1   -1.02    4.59
 -11  -3  -1    5.65    6.08
 -11  -3  -1   -5.65    4.56
  11   3   1    2.44    2.64
  11   3   1    2.41    3.57
 -12  -3  -1    3.36    4.25
 -12  -3  -1    5.80    4.60
 -12  -3  -1    7.25    3.22
 -12  -3  -1    9.66    4.38
  12   3   1    6.62    4.65
  12   3   1    6.16    5.11
  12   3   1    8.13    2.98
 -11   4   1   15.99    4.94
 -11   4   1   14.95    3.66
 -11   4   1    5.85    4.82
  10  -4  -1    7.46    3.17
  10  -4  -1   16.16    3.17
  10  -4  -1    8.37    4.48
 -10   4   1   10.13    4.32
 -10   4   1   15.10    4.32
 -10   4   1   10.41    3.30
 -10   4   1    9.69    4.48
 -10   4   1   12.76    3.22
   9  -4  -1   11.93    3.85
   9  -4  -1    6.80    2.77
  -9   4   1    8.53    4.12
  -9   4   1    9.86    3.96
  -9   4   1    1.00    3.78
  -9   4   1    3.29    2.92
  -9   4   1    3.53    2.71
   8  -4  -1   69.41    5.87
   8  -4  -1   63.41    5.81
  -8   4   1   63.45    5.50
  -8   4   1   72.13    6.76
  -8   4   1   62.84    5.76
   7  -4  -1   80.18    5.97
   7  -4  -1   77.22    6.97
   7  -4  -1   79.93    6.34
   7  -4  -1   68.97    6.79
   7  -4  -1   90.47    6.12
  -7   4   1   68.94    7.01
  -7   4   1   86.42    6.08
  -7   4   1   82.27    5.98
   6  -4  -1    0.19    2.89
   6  -4  -1    4.48    1.99
   6  -4  -1    0.94    1.88
   6  -4  -1   -1.88    2.59
  -6   4   1    2.62    1.95
  -6   4   1    4.07    2.11
   5  -4  -1   28.50    2.48
   5  -4  -1   30.72    3.34
   5  -4  -1   23.24    4.05
  -5   4   1   22.66    3.40
  -5   4   1   24.45    2.55
  -5   4   1   24.75    3.17
   4  -4  -1  131.06    8.93
   4  -4  -1  140.34    8.94
  -4   4   1  157.55    9.31
  -4   4   1  131.32    8.95
   3  -4  -1  507.80   28.29
   3  -4  -1  425.20   28.36
   3  -4  -1  408.97   28.40
   3  -4  -1  511.20   28.27
  -3   4   1  425.45   28.39
  -3   4   1  500.32   28.28
  -3   4   1  496.29   28.29
   2  -4  -1   13.18    3.02
  -2   4   1   20.95    2.71
   0  -4  -1  271.48   17.22
   0  -4  -1  281.36   17.20
   0  -4  -1  277.16   17.15
   0   4   1  290.29   17.17
   0   4   1  293.77   17.21
  -1  -4  -1 2893.95  171.28
  -1  -4  -1 3008.88  171.25
  -1  -4  -1 2647.80  171.22
  -1  -4  -1 2782.93  171.24
  -1  -4  -1 2840.52  171.21
  -1  -4  -1 2755.04  171.27
  -1  -4  -1 3035.25  171.23
  -2  -4  -1   48.70    3.76
  -2  -4  -1   45.55    3.81
   2   4   1   51.81    3.82
  -3  -4  -1  315.89   18.24
  -3  -4  -1  304.07   18.29
   3   4   1  316.74   18.25
   3   4   1  304.52   18.27
   3   4   1  252.12   18.43
  -4  -4  -1   33.96    3.39
  -4  -4  -1   35.39    3.44
  -4  -4  -1   31.58    3.60
   4   4   1   28.00    3.26
   4   4   1   37.36    3.60
   4   4   1   25.10    3.04
  -5  -4  -1  340.23   22.81
  -5  -4  -1  375.34   22.78
  -5  -4  -1  366.85   22.86
  -5  -4  -1  388.43   23.20
   5   4   1  406.31   22.86
   5   4   1  346.00   23.05
   5   4   1  367.12   23.14
   5   4   1  376.42   22.92
   5   4   1  388.47   22.85
  -6  -4  -1  677.30   40.63
  -6  -4  -1  661.63   40.71
  -6  -4  -1  622.37   40.65
  -6  -4  -1  668.49   40.72
  -6  -4  -1  711.11   40.46
  -6  -4  -1  690.02   40.45
   6   4   1  655.78   40.72
   6   4   1  669.54   40.70
   6   4   1  693.12   40.65
   6   4   1  642.81   40.69
   6   4   1  683.96   40.49
  -7  -4  -1   56.23    4.88
  -7  -4  -1   69.39    5.55
  -7  -4  -1   55.74    4.49
  -7  -4  -1   57.70    4.90
   7   4   1   60.39    4.93
   7   4   1   59.29    4.57
   7   4   1   59.50    5.29
  -8  -4  -1  144.17    9.90
  -8  -4  -1  119.86    9.04
  -8  -4  -1  147.66    9.70
  -8  -4  -1  135.92    9.38
  -8  -4  -1  124.59    9.13
  -8  -4  -1  154.04    9.66
  -8  -4  -1  139.30    9.61
   8   4   1  140.35   10.02
   8   4   1  141.05    9.57
   8   4   1  140.84    9.40
   8   4   1  156.65    9.72
   8   4   1  133.87    9.16
  -9  -4  -1    3.98    3.82
  -9  -4  -1    6.62    3.32
  -9  -4  -1   -4.07    3.01
  -9  -4  -1    1.99    3.10
  -9  -4  -1    7.18    3.51
  -9  -4  -1   -0.06    2.04
  -9  -4  -1   -4.14    2.19
   9   4   1    0.69    2.87
   9   4   1    3.55    2.27
   9   4   1    1.08    2.31
   9   4   1    4.79    3.26
   9   4   1   -2.79    2.90
   9   4   1   -0.96    2.15
 -10  -4  -1   36.29    5.78
 -10  -4  -1   25.20    4.70
 -10  -4  -1   31.03    4.13
  10   4   1   33.03    5.34
  10   4   1   31.79    5.59
 -11  -4  -1   76.88    7.89
 -11  -4  -1   68.17    7.15
 -11  -4  -1   64.17    6.18
  11   4   1   80.72    7.05
  11   4   1   68.62    6.04
 -12  -4  -1    4.73    4.84
 -12  -4  -1    6.48    4.05
 -12  -4  -1    6.36    4.43
 -12  -4  -1    6.27    3.09
  12   4   1    4.86    4.41
  12   4   1    7.20    3.81
  12   4   1   10.74    3.04
 -11   5   1   51.07    7.67
 -11   5   1   55.76    6.16
 -11   5   1   50.02    6.32
 -11   5   1   49.75    8.11
 -11   5   1   39.19    5.71
  10  -5  -1   64.19    8.11
 -10   5   1   65.73    8.05
 -10   5   1   71.55    6.67
 -10   5   1   74.40    7.57
 -10   5   1   81.17    8.39
 -10   5   1   77.87    6.95
   9  -5  -1    3.48    2.82
   9  -5  -1   14.69    5.09
  -9   5   1    0.23    2.75
  -9   5   1   12.94    4.48
  -9   5   1   -4.17    2.89
   8  -5  -1   42.87    4.91
   8  -5  -1   45.87    5.46
   8  -5  -1   53.44    5.45
  -8   5   1   53.63    5.21
  -8   5   1   37.66    5.59
  -8   5   1   40.47    6.40
  -8   5   1   42.76    5.32
   7  -5  -1    2.09    2.49
   7  -5  -1    5.51    3.35
   7  -5  -1   10.81    3.37
  -7   5   1    3.93    3.17
  -7   5   1    4.43    2.85
  -7   5   1   -0.98    3.43
   6  -5  -1    5.50    2.09
   6  -5  -1   14.37    3.13
   6  -5  -1   12.01    2.94
   6  -5  -1    4.09    1.97
   6  -5  -1    7.92    2.29
  -6   5   1    8.44    2.07
  -6   5   1   12.99    2.93
  -6   5   1   10.13    2.21
  -6   5   1   15.42    3.19
   5  -5  -1  515.83   29.85
   5  -5  -1  512.30   30.11
   5  -5  -1  496.64   30.04
   5  -5  -1  483.58   29.80
  -5   5   1  467.82   30.00
  -5   5   1  489.44   29.83
  -5   5   1  492.31   30.07
  -5   5   1  474.10   29.82
   4  -5  -1  467.90   26.04
   4  -5  -1  427.37   26.17
   4  -5  -1  445.94   25.99
   4  -5  -1  415.16   26.15
   4  -5  -1  398.77   26.22
  -4   5   1  391.62   26.16
  -4   5   1  443.53   26.36
  -4   5   1  438.26   26.02
   3  -5  -1   67.16    4.47
   3  -5  -1   64.87    4.90
   3  -5  -1   65.08    4.53
  -3   5   1   66.38    4.61
  -3   5   1   55.15    5.19
   2  -5  -1  149.61    9.54
   1  -5  -1   36.00    3.20
   0  -5  -1  538.10   34.63
   0  -5  -1  595.17   34.60
   0  -5  -1  588.09   34.67
  -1  -5  -1  582.43   39.65
  -1  -5  -1  686.38   39.68
  -1  -5  -1  710.87   39.73
  -1  -5  -1  624.89   39.65
  -1  -5  -1  592.58   39.62
  -1  -5  -1  636.02   39.71
  -1  -5  -1  694.45   39.70
  -1  -5  -1  737.32   39.77
  -2  -5  -1 1234.27   78.27
  -2  -5  -1 1338.31   78.31
  -2  -5  -1 1353.29   78.35
  -2  -5  -1 1300.33   78.28
  -2  -5  -1 1281.25   78.29
  -3  -5  -1  525.87   30.13
  -3  -5  -1  494.81   30.04
  -3  -5  -1  484.65   30.09
  -3  -5  -1  492.14   30.08
   3   5   1  489.56   30.05
   3   5   1  480.35   30.07
   3   5   1  504.59   30.12
  -4  -5  -1   16.26    2.64
   4   5   1   17.06    2.78
   4   5   1   18.58    3.26
  -5  -5  -1   86.19    5.92
  -5  -5  -1   77.79    6.14
  -5  -5  -1   78.75    6.17
   5   5   1   78.14    6.30
   5   5   1   90.37    5.97
   5   5   1   94.80    6.11
   5   5   1   80.10    6.27
  -6  -5  -1  428.05   26.10
  -6  -5  -1  419.31   25.97
  -6  -5  -1  432.01   26.11
  -6  -5  -1  415.10   26.06
  -6  -5  -1  439.85   25.75
   6   5   1  432.29   26.01
   6   5   1  420.12   25.75
   6   5   1  433.79   26.11
   6   5   1  418.46   26.05
   6   5   1  417.59   25.79
   6   5   1  384.98   25.94
   6   5   1  459.98   26.20
  -7  -5  -1  173.60   10.64
  -7  -5  -1  152.16   10.79
  -7  -5  -1  155.13   10.28
  -7  -5  -1  159.25   10.84
  -7  -5  -1  168.93   10.97
   7   5   1  174.57   10.68
   7   5   1  171.80   10.41
   7   5   1  162.20   10.91
   7   5   1  160.80   10.86
   7   5   1  161.67   10.92
  -8  -5  -1  250.82   15.19
  -8  -5  -1  227.45   14.93
  -8  -5  -1  248.12   15.15
  -8  -5  -1  226.04   14.65
  -8  -5  -1  221.45   15.23
   8   5   1  226.47   15.32
   8   5   1  262.14   15.21
   8   5   1  216.31   14.61
   8   5   1  237.63   15.88
   8   5   1  235.80   14.70
   8   5   1  235.99   14.96
  -9  -5  -1  128.63   10.09
  -9  -5  -1  149.04    9.93
  -9  -5  -1  136.05   10.28
  -9  -5  -1  155.37   10.64
   9   5   1  156.08    9.64
   9   5   1  133.48   10.25
   9   5   1  144.49   10.27
   9   5   1  140.81    9.54
   9   5   1  159.51    9.98
 -10  -5  -1   62.18    6.92
 -10  -5  -1   50.82    5.09
  10   5   1   56.84    5.07
  10   5   1   57.90    5.75
 -11  -5  -1   -3.23    4.33
 -11  -5  -1    3.28    4.35
 -11  -5  -1    4.91    2.69
  11   5   1   10.09    2.65
 -12  -5  -1    6.56    2.89
 -12  -5  -1    6.27    4.64
 -12  -5  -1   10.57    3.92
 -12  -5  -1   -1.31    4.68
  12   5   1   12.78    4.33
  12   5   1    6.54    3.78
  12   5   1    7.07    2.81
 -10   6   1    1.49    4.35
 -10   6   1   -1.94    3.32
 -10   6   1    1.75    3.17
 -10   6   1    4.14    4.57
 -10   6   1    0.79    4.67
   9  -6  -1    4.77    3.42
   9  -6  -1    5.88    4.05
  -9   6   1    3.69    3.16
  -9   6   1    9.33    2.91
  -9   6   1    7.69    4.60
  -9   6   1    9.97    4.17
  -9   6   1    9.90    3.81
   8  -6  -1   87.52    8.86
   8  -6  -1   67.32    6.16
   8  -6  -1   59.91    6.47
   8  -6  -1   78.16    6.15
  -8   6   1   74.04    7.46
  -8   6   1   68.31    6.29
  -8   6   1   68.26    5.98
  -8   6   1   81.14    7.49
   7  -6  -1    0.10    2.50
   7  -6  -1    0.65    2.32
  -7   6   1   -3.00    2.49
  -7   6   1    6.70    3.57
  -7   6   1   -4.43    2.31
   6  -6  -1  121.85    8.31
   6  -6  -1  133.07    8.42
   6  -6  -1  130.81    9.05
  -6   6   1  120.84    8.42
  -6   6   1  121.02    8.33
  -6   6   1  126.53    9.13
  -6   6   1  122.36    8.89
   5  -6  -1  737.01   41.43
   5  -6  -1  681.78   41.62
   5  -6  -1  661.14   41.58
   5  -6  -1  698.98   41.40
  -5   6   1  631.39   41.56
  -5   6   1  669.29   41.61
  -5   6   1  701.14   41.40
  -5   6   1  698.76   41.42
   4  -6  -1  439.63   28.90
   4  -6  -1  456.69   28.70
   4  -6  -1  505.19   28.95
  -4   6   1  496.92   28.89
  -4   6   1  470.92   28.73
  -4   6   1  495.46   28.93
  -4   6   1  453.53   28.73
   3  -6  -1   63.39    4.93
   3  -6  -1   61.39    4.41
  -3   6   1   66.10    4.58
  -3   6   1   56.51    5.02
   2  -6  -1   20.46    3.10
   1  -6  -1   35.27    3.47
   0  -6  -1  267.54   15.30
   0  -6  -1  239.31   15.22
   0  -6  -1  238.35   15.18
  -1  -6  -1  197.57   12.96
  -1  -6  -1  234.35   12.98
  -1  -6  -1  228.71   12.90
  -1  -6  -1  192.41   12.95
  -1  -6  -1  196.89   13.04
  -1  -6  -1  208.36   13.08
  -2  -6  -1  351.11   20.75
  -2  -6  -1  321.99   20.69
  -2  -6  -1  322.09   20.83
  -2  -6  -1  327.13   20.72
  -2  -6  -1  323.96   20.79
  -2  -6  -1  363.83   20.66
  -2  -6  -1  350.96   20.61
  -2  -6  -1  349.62   20.68
  -3  -6  -1  257.76   15.67
  -3  -6  -1  238.88   15.75
  -3  -6  -1  234.69   15.60
  -3  -6  -1  253.47   15.97
  -3  -6  -1  264.06   15.61
   3   6   1  257.30   15.65
   3   6   1  254.43   15.58
   3   6   1  251.18   15.53
  -4  -6  -1   46.57    4.49
  -4  -6  -1   58.00    4.69
  -4  -6  -1   46.59    4.51
  -4  -6  -1   51.24    4.14
   4   6   1   49.70    4.58
   4   6   1   56.32    4.48
  -5  -6  -1  281.38   18.35
  -5  -6  -1  311.94   18.47
  -5  -6  -1  322.36   18.48
  -5  -6  -1  284.16   18.50
   5   6   1  281.57   18.38
   5   6   1  333.82   18.56
   5   6   1  270.02   18.40
  -6  -6  -1  449.82   27.51
  -6  -6  -1  448.30   27.60
  -6  -6  -1  460.57   27.65
  -6  -6  -1  453.67   27.66
   6   6   1  425.66   27.57
   6   6   1  463.57   27.66
   6   6   1  457.04   27.55
   6   6   1  443.95   27.28
  -7  -6  -1   19.51    2.87
  -7  -6  -1   20.32    3.36
  -7  -6  -1   18.73    3.01
  -7  -6  -1   25.97    4.30
   7   6   1   17.52    3.17
   7   6   1   17.66    2.53
   7   6   1   13.73    2.20
   7   6   1   17.45    2.04
   7   6   1   18.55    2.83
  -8  -6  -1  145.30   12.34
  -8  -6  -1  157.78   10.87
  -8  -6  -1  155.24    9.99
  -8  -6  -1  152.69   10.92
  -8  -6  -1  148.60   10.70
   8   6   1  168.70   10.53
   8   6   1  155.96   10.69
   8   6   1  151.03   10.79
   8   6   1  167.84   10.09
  -9  -6  -1  350.83   21.87
  -9  -6  -1  353.45   22.19
  -9  -6  -1  341.82   21.49
  -9  -6  -1  342.83   22.07
   9   6   1  355.25   21.87
   9   6   1  335.29   21.49
   9   6   1  363.64   21.53
   9   6   1  355.71   22.08
 -10  -6  -1    7.00    3.94
 -10  -6  -1   16.01    4.49
  10   6   1    8.09    4.86
 -11  -6  -1   22.08    4.73
  11   6   1   35.62    5.95
  11   6   1   22.04    3.10
  11   6   1   22.28    3.90
 -12  -6  -1    3.39    3.96
 -12  -6  -1   -0.36    4.65
 -12  -6  -1    6.50    4.70
  12   6   1    2.11    2.65
  12   6   1    5.71    4.11
  12   6   1    7.25    3.61
  10  -7  -1   19.30    5.35
 -10   7   1   24.61    4.95
 -10   7   1   19.18    5.14
 -10   7   1   19.09    3.79
 -10   7   1   18.53    3.78
  -9   7   1   27.73    4.22
  -9   7   1   31.67    4.97
  -9   7   1   28.93    3.93
  -9   7   1   26.83    5.22
   8  -7  -1  131.21   10.08
  -8   7   1  113.10    9.89
  -8   7   1  123.10   10.23
  -8   7   1  135.96    9.17
  -8   7   1  125.03    8.79
   7  -7  -1  150.38   10.08
   7  -7  -1  165.71   11.85
   7  -7  -1  146.64   10.30
  -7   7   1  153.49   10.15
  -7   7   1  149.02   10.84
  -7   7   1  147.44   11.08
  -7   7   1  149.35   10.09
   6  -7  -1   84.66    5.87
   6  -7  -1   77.61    5.80
   6  -7  -1   77.71    6.70
  -6   7   1   71.17    5.77
  -6   7   1   76.21    6.56
  -6   7   1   75.62    5.91
  -6   7   1   71.78    7.05
   5  -7  -1   47.64    5.80
   5  -7  -1   43.89    4.80
   5  -7  -1   52.96    4.33
  -5   7   1   58.76    4.50
  -5   7   1   54.76    4.37
   4  -7  -1   50.71    3.85
   4  -7  -1   38.84    4.40
   4  -7  -1   42.20    3.78
  -4   7   1   44.43    3.92
   3  -7  -1   81.40    5.91
  -3   7   1   75.81    5.42
   2  -7  -1   13.58    2.32
   1  -7  -1  433.65   26.44
   0  -7  -1  122.55    7.52
   0  -7  -1  102.28    7.61
   0  -7  -1  122.05    7.67
  -1  -7  -1   64.09    6.52
  -1  -7  -1   66.92    4.76
  -1  -7  -1   66.31    4.75
  -1  -7  -1   57.72    4.94
  -2  -7  -1  824.89   54.01
  -2  -7  -1  956.14   54.13
  -2  -7  -1  868.76   54.13
  -2  -7  -1  957.15   54.27
  -2  -7  -1  962.85   54.10
  -2  -7  -1  843.92   54.07
  -2  -7  -1  846.08   54.06
  -2  -7  -1  913.18   54.23
  -3  -7  -1  622.09   37.40
  -3  -7  -1  603.06   37.38
  -3  -7  -1  647.75   37.32
  -3  -7  -1  556.90   37.70
  -3  -7  -1  632.72   37.42
  -3  -7  -1  633.04   37.36
  -4  -7  -1    7.85    2.13
  -4  -7  -1    8.11    1.72
  -4  -7  -1    7.26    2.28
   4   7   1    7.28    1.79
   4   7   1    7.80    2.34
  -5  -7  -1  185.01   11.83
  -5  -7  -1  181.33   11.61
   5   7   1  181.56   11.65
  -6  -7  -1   60.33    5.27
  -6  -7  -1   63.30    5.23
  -6  -7  -1   57.25    5.47
  -6  -7  -1   50.47    4.73
   6   7   1   48.60    4.86
   6   7   1   51.33    5.09
   6   7   1   67.23    5.37
  -7  -7  -1  257.89   16.41
  -7  -7  -1  257.58   16.45
  -7  -7  -1  256.91   16.52
  -7  -7  -1  254.38   16.23
   7   7   1  244.31   16.38
   7   7   1  262.59   16.29
   7   7   1  272.62   16.51
  -8  -7  -1   24.73    3.80
  -8  -7  -1   28.44    4.15
   8   7   1   17.30    2.52
   8   7   1   23.50    4.23
   8   7   1   24.79    3.51
  -9  -7  -1  113.08    9.13
  -9  -7  -1  104.47    8.83
   9   7   1  114.49    7.74
   9   7   1  124.22    8.42
   9   7   1  111.24    8.80
   9   7   1  101.70    8.10
 -10  -7  -1    7.04    3.87
  10   7   1   10.93    4.03
 -11  -7  -1    2.29    4.07
 -11  -7  -1    2.24    4.55
  11   7   1    4.07    3.66
  11   7   1    2.30    2.47
 -12  -7  -1   12.45    4.12
 -12  -7  -1    9.33    4.84
 -12  -7  -1   11.99    4.10
 -12  -7  -1    8.57    2.77
 -12  -7  -1   11.74    4.98
  12   7   1   12.17    4.14
  12   7   1   13.39    3.62
  12   7   1   10.62    2.71
 -10   8   1   19.43    5.24
   9  -8  -1  127.18   11.00
  -9   8   1  148.45   10.05
  -9   8   1  121.10    9.59
  -9   8   1  115.13   11.04
  -9   8   1  136.22    9.66
  -8   8   1   32.52    5.30
  -8   8   1   24.49    3.72
  -8   8   1   22.36    3.30
  -8   8   1   36.66    6.13
   7  -8  -1  110.55    9.17
  -7   8   1  113.26    8.90
  -7   8   1  102.81    8.01
  -7   8   1  119.83    9.29
  -7   8   1  114.52    8.12
   6  -8  -1   15.34    2.42
   6  -8  -1   14.55    3.53
  -6   8   1    8.85    3.47
  -6   8   1   11.71    2.37
  -6   8   1   11.80    3.41
  -6   8   1   10.00    2.57
   5  -8  -1   80.76    5.74
   5  -8  -1   73.42    6.27
  -5   8   1   78.29    5.81
  -5   8   1   80.99    5.68
  -5   8   1   75.47    6.70
   4  -8  -1   50.13    4.85
  -4   8   1   52.59    4.32
  -4   8   1   54.37    4.35
   3  -8  -1   26.13    3.69
   2  -8  -1    4.20    2.17
   1  -8  -1    4.86    2.11
   0  -8  -1   61.12    4.66
   0  -8  -1   56.25    4.41
  -1  -8  -1  197.79   10.78
  -1  -8  -1  155.82   10.63
  -1  -8  -1  156.01   10.62
  -2  -8  -1   10.75    2.17
  -3  -8  -1  720.99   45.85
  -3  -8  -1  752.84   45.99
  -3  -8  -1  742.16   45.84
  -3  -8  -1  767.72   45.76
  -3  -8  -1  722.95   46.00
  -3  -8  -1  804.42   45.95
  -3  -8  -1  743.29   46.02
  -3  -8  -1  805.98   45.83
  -4  -8  -1   39.24    4.40
  -4  -8  -1   49.73    4.58
  -4  -8  -1   52.51    4.49
  -4  -8  -1   41.41    4.04
  -5  -8  -1   63.80    5.48
  -5  -8  -1   67.22    5.14
  -5  -8  -1   59.17    5.45
  -5  -8  -1   71.33    5.69
   5   8   1   68.02    5.40
   5   8   1   63.98    5.17
   5   8   1   62.44    5.58
  -6  -8  -1  519.96   29.69
  -6  -8  -1  457.12   29.51
  -6  -8  -1  527.48   29.69
  -6  -8  -1  459.95   29.68
   6   8   1  469.18   29.56
   6   8   1  511.18   29.72
   6   8   1  434.66   29.58
  -7  -8  -1   63.48    6.36
  -7  -8  -1   66.68    5.95
  -7  -8  -1   59.84    6.88
  -7  -8  -1   53.53    5.94
   7   8   1   61.69    6.13
   7   8   1   69.28    5.63
  -8  -8  -1    0.22    2.36
  -8  -8  -1   -1.98    3.25
  -8  -8  -1    1.28    3.17
   8   8   1   -1.38    3.17
   8   8   1   -0.18    3.39
   8   8   1   -1.93    2.51
  -9  -8  -1    5.47    4.17
  -9  -8  -1   -1.68    4.49
   9   8   1    2.12    3.79
 -10  -8  -1   -2.59    4.28
 -10  -8  -1   -1.49    3.87
  10   8   1   -4.58    2.32
 -11  -8  -1   10.86    4.34
 -11  -8  -1    9.05    4.70
  11   8   1   12.90    3.64
   9  -9  -1   41.61    5.47
   9  -9  -1   27.71    6.42
  -9   9   1   49.60    6.22
  -9   9   1   39.23    5.70
  -9   9   1   41.25    5.80
  -9   9   1   35.77    5.73
  -9   9   1   36.80    5.57
  -8   9   1   18.86    4.82
  -8   9   1   18.61    3.20
  -8   9   1   15.57    3.33
  -8   9   1   12.90    4.33
  -7   9   1  135.87    9.37
  -7   9   1  123.23    9.00
   6  -9  -1   18.70    3.41
  -6   9   1   25.87    3.73
  -6   9   1   24.62    3.79
  -6   9   1   21.62    3.88
  -6   9   1   17.52    2.94
   5  -9  -1   31.00    3.45
  -5   9   1   20.78    3.83
  -5   9   1   24.95    3.73
  -4   9   1   13.48    2.11
   3  -9  -1  457.96   28.12
   2  -9  -1   63.16    5.24
   1  -9  -1   44.34    4.20
   0  -9  -1  110.40    7.25
   0  -9  -1  102.62    7.33
  -1  -9  -1   50.59    4.31
  -1  -9  -1   56.24    5.39
  -1  -9  -1   50.89    4.85
  -2  -9  -1  128.07    8.73
  -2  -9  -1  124.88    8.07
  -2  -9  -1  108.42    8.04
  -3  -9  -1  609.99   37.39
  -3  -9  -1  549.77   37.61
  -3  -9  -1  640.37   37.41
  -3  -9  -1  650.31   37.55
  -3  -9  -1  605.20   37.43
  -3  -9  -1  633.71   37.32
  -3  -9  -1  652.98   37.37
  -3  -9  -1  582.27   37.66
  -4  -9  -1  136.76    9.13
  -4  -9  -1  140.68    9.21
  -4  -9  -1  144.23    9.47
  -4  -9  -1  136.18    9.38
  -5  -9  -1  130.84    9.92
  -5  -9  -1  156.64   10.04
  -5  -9  -1  151.86    9.73
  -6  -9  -1   37.43    5.28
  -6  -9  -1   50.19    5.36
  -6  -9  -1   42.55    5.97
  -6  -9  -1   43.05    5.30
   6   9   1   33.13    4.84
  -7  -9  -1  467.10   28.76
  -7  -9  -1  495.31   29.00
  -7  -9  -1  462.10   28.68
  -7  -9  -1  443.58   28.51
   7   9   1  472.22   28.75
   7   9   1  439.49   28.62
  -8  -9  -1   -1.87    3.92
  -8  -9  -1   -2.24    3.46
  -8  -9  -1    6.59    3.45
   8   9   1    3.80    3.56
  -9  -9  -1   42.04    6.40
  -9  -9  -1   47.24    7.09
 -10  -9  -1  168.57   12.85
 -10  -9  -1  197.66   13.56
  10   9   1  174.10   12.20
 -11  -9  -1   30.46    5.31
 -11  -9  -1   52.55    7.92
 -11  -9  -1   49.10    6.83
 -11  -9  -1   32.59    4.96
  11   9   1   45.08    5.75
  11   9   1   40.67    4.49
  -9  10   1    5.11    4.55
   8 -10  -1   20.52    4.99
  -8  10   1   15.13    3.51
  -8  10   1   15.23    4.85
  -8  10   1   22.10    4.58
  -8  10   1   16.00    3.42
   7 -10  -1   13.90    2.93
  -7  10   1   20.59    3.04
  -7  10   1   18.81    4.13
  -7  10   1   11.67    3.23
  -7  10   1   14.67    4.61
  -6  10   1   87.55    8.26
  -6  10   1  115.37    8.53
  -6  10   1  106.43    7.89
  -5  10   1    9.65    3.41
  -5  10   1    4.85    2.48
  -4  10   1    6.60    2.09
   3 -10  -1   -0.81    2.64
   2 -10  -1   -2.45    2.44
  -1 -10  -1  185.67   11.30
  -1 -10  -1  189.57   11.17
  -1 -10  -1  160.65   11.49
  -1 -10  -1  169.63   11.30
  -2 -10  -1   19.06    2.79
  -2 -10  -1   23.66    3.54
  -2 -10  -1   26.05    3.56
  -3 -10  -1  351.20   21.93
  -3 -10  -1  338.45   21.79
  -3 -10  -1  367.38   21.92
  -3 -10  -1  351.32   22.35
  -3 -10  -1  351.39   22.04
  -3 -10  -1  363.45   22.25
  -3 -10  -1  362.10   21.97
  -3 -10  -1  357.50   21.86
  -4 -10  -1  291.61   18.75
  -4 -10  -1  310.77   18.95
  -4 -10  -1  303.81   19.04
  -4 -10  -1  303.61   18.81
  -4 -10  -1  291.60   19.31
  -4 -10  -1  304.02   18.92
  -4 -10  -1  312.91   18.98
  -5 -10  -1  217.09   14.90
  -5 -10  -1  222.79   14.63
  -5 -10  -1  223.75   15.24
  -5 -10  -1  232.92   14.72
  -5 -10  -1  246.88   15.03
  -5 -10  -1  245.70   14.97
  -5 -10  -1  231.43   14.90
  -6 -10  -1  357.48   23.63
  -6 -10  -1  367.10   23.83
  -6 -10  -1  421.60   23.95
  -7 -10  -1  472.06   30.79
  -7 -10  -1  507.20   30.88
  -7 -10  -1  546.70   31.14
  -7 -10  -1  466.03   30.61
  -8 -10  -1    3.86    4.72
  -8 -10  -1   -1.09    4.04
  -9 -10  -1   31.16    5.23
  -9 -10  -1   31.93    4.63
 -10 -10  -1   46.17    6.75
 -10 -10  -1   28.04    4.95
 -10 -10  -1   44.80    7.80
 -11 -10  -1   62.37    7.67
 -11 -10  -1   57.78    7.44
 -11 -10  -1   61.12    7.89
 -11 -10  -1   72.28    8.66
  11  10   1   52.58    5.44
  11  10   1   57.55    6.39
   8 -11  -1   56.97    5.88
  -8  11   1   57.02    5.95
  -8  11   1   54.59    7.16
  -8  11   1   58.48    6.35
  -8  11   1   41.32    6.27
  -7  11   1  153.62   10.62
  -7  11   1  142.44   11.38
  -7  11   1  154.82   11.90
  -7  11   1  166.32   10.70
  -6  11   1   13.42    4.44
  -5  11   1   11.20    3.46
   1 -11  -1   21.09    3.66
  -1 -11  -1   37.31    4.06
  -1 -11  -1   33.53    4.00
  -2 -11  -1    5.68    1.97
  -2 -11  -1    3.50    2.50
  -2 -11  -1    1.78    2.51
  -2 -11  -1    6.34    2.32
  -3 -11  -1   89.74    6.70
  -3 -11  -1   83.27    6.33
  -3 -11  -1   82.61    6.72
  -3 -11  -1   88.85    6.76
  -4 -11  -1  114.24    8.36
  -4 -11  -1  121.79    8.08
  -4 -11  -1  111.01    8.02
  -4 -11  -1  113.76    8.40
  -5 -11  -1   28.64    4.89
  -5 -11  -1   31.53    5.39
  -5 -11  -1   36.24    5.02
  -5 -11  -1   30.07    4.51
  -5 -11  -1   28.12    3.91
  -5 -11  -1   39.28    4.37
  -6 -11  -1    3.04    4.01
  -6 -11  -1   14.67    3.50
  -6 -11  -1    7.04    3.21
  -6 -11  -1   14.71    3.50
  -6 -11  -1    8.76    3.45
  -6 -11  -1    7.44    2.63
  -7 -11  -1   66.49    6.97
  -7 -11  -1   66.36    7.21
  -7 -11  -1   71.91    7.49
  -7 -11  -1   71.08    9.09
  -7 -11  -1   90.40    9.62
  -8 -11  -1   47.20    6.42
  -8 -11  -1   32.36    6.03
  -8 -11  -1   34.58    5.33
  -9 -11  -1   76.98    8.99
  -9 -11  -1   66.09    8.08
  -9 -11  -1   85.19    7.94
  -9 -11  -1   89.71    8.11
 -10 -11  -1   29.66    4.88
 -10 -11  -1   23.63    4.62
 -10 -11  -1   28.58    5.39
 -11 -11  -1   20.55    4.92
 -11 -11  -1   15.71    4.44
 -11 -11  -1   17.94    4.74
 -11 -11  -1   25.45    5.39
  11  11   1   15.99    2.74
  -7  12   1   18.01    4.85
  -7  12   1   18.91    4.26
  -7  12   1   13.17    3.36
  -6  12   1    8.40    4.33
  -6  12   1    9.82    2.91
  -6  12   1   12.65    2.99
  -6  12   1   11.39    3.98
  -5  12   1   19.13    2.95
  -5  12   1   17.03    3.87
   0 -12  -1   11.83    2.77
   0 -12  -1   15.54    3.08
  -1 -12  -1   14.45    3.68
  -1 -12  -1   20.22    2.75
  -2 -12  -1    3.75    2.85
  -2 -12  -1    4.56    2.72
  -2 -12  -1    5.30    2.25
  -3 -12  -1  262.74   15.50
  -3 -12  -1  235.28   15.96
  -3 -12  -1  225.62   16.09
  -3 -12  -1  254.03   15.78
  -3 -12  -1  253.22   15.68
  -3 -12  -1  249.02   15.44
  -3 -12  -1  234.85   15.62
  -3 -12  -1  239.95   15.94
  -4 -12  -1    3.87    2.41
  -4 -12  -1    7.49    2.84
  -4 -12  -1    3.03    3.62
  -4 -12  -1    7.48    3.10
  -4 -12  -1   12.96    3.31
  -4 -12  -1    9.37    2.53
  -5 -12  -1    3.84    3.30
  -5 -12  -1    4.95    3.02
  -5 -12  -1   -2.93    3.52
  -5 -12  -1    3.09    2.43
  -5 -12  -1    5.10    3.82
  -5 -12  -1    8.91    3.03
  -5 -12  -1   10.15    3.28
  -6 -12  -1  299.30   19.18
  -6 -12  -1  289.97   19.32
  -6 -12  -1  321.31   18.86
  -6 -12  -1  269.45   18.72
  -6 -12  -1  282.13   19.13
  -6 -12  -1  297.98   18.94
  -6 -12  -1  279.99   18.41
  -7 -12  -1    5.49    4.54
  -7 -12  -1   -3.01    3.42
  -7 -12  -1   -4.15    3.70
  -8 -12  -1   72.82    8.60
  -8 -12  -1   78.58    7.82
  -8 -12  -1   62.48    7.41
  -9 -12  -1   25.04    4.82
  -9 -12  -1   24.45    4.39
  -9 -12  -1   21.99    4.80
 -10 -12  -1   15.06    4.57
 -10 -12  -1   11.64    4.77
 -10 -12  -1   18.31    5.14
 -10 -12  -1   13.55    4.21
  -6  13   1   79.31    8.53
  -6  13   1   75.77    7.74
  -6  13   1   85.10    6.88
  -5  13   1   10.42    2.98
  -5  13   1    0.53    3.84
   0 -13  -1   61.07    5.69
  -1 -13  -1    9.67    3.02
  -1 -13  -1   10.69    2.39
  -2 -13  -1  189.76   12.74
  -2 -13  -1  191.59   13.14
  -2 -13  -1  200.03   12.94
  -2 -13  -1  174.80   13.04
  -2 -13  -1  210.36   12.77
  -2 -13  -1  190.84   12.57
  -2 -13  -1  198.82   12.55
  -3 -13  -1   55.87    5.73
  -3 -13  -1   49.77    5.89
  -3 -13  -1   57.71    5.92
  -3 -13  -1   49.44    5.19
  -3 -13  -1   59.07    6.47
  -3 -13  -1   59.22    5.35
  -3 -13  -1   53.07    6.26
  -3 -13  -1   59.04    5.74
  -4 -13  -1   37.01    5.17
  -4 -13  -1   43.80    6.31
  -4 -13  -1   46.77    5.45
  -4 -13  -1   33.04    5.45
  -4 -13  -1   43.76    4.89
  -5 -13  -1  114.82    8.82
  -5 -13  -1  103.92    8.13
  -5 -13  -1  112.11    8.12
  -5 -13  -1  115.00    8.71
  -5 -13  -1  105.86    8.62
  -5 -13  -1  119.71    9.36
  -5 -13  -1   96.05    9.15
  -6 -13  -1   23.32    6.45
  -6 -13  -1   30.00    6.46
  -6 -13  -1   21.54    4.74
  -7 -13  -1   51.64    6.74
  -7 -13  -1   50.55    8.00
  -7 -13  -1   62.90    6.99
  -7 -13  -1   58.29    7.42
  -8 -13  -1  109.40    9.54
  -8 -13  -1  102.47    9.01
  -8 -13  -1  105.14   10.17
  -8 -13  -1  101.46    9.23
  -9 -13  -1    3.92    4.68
  -9 -13  -1    2.08    4.35
  -9 -13  -1   -0.56    4.29
  -9 -13  -1    3.24    3.72
 -10 -13  -1   31.66    4.86
 -10 -13  -1   28.53    5.20
 -10 -13  -1   25.63    5.37
 -10 -13  -1   40.08    5.87
  -6  14   1  112.05    8.01
  -6  14   1   91.74    8.84
  -5  14   1   22.63    3.45
  -1 -14  -1    9.49    2.42
  -1 -14  -1   14.75    3.04
  -2 -14  -1    1.46    2.30
  -2 -14  -1   -5.24    3.66
  -3 -14  -1   10.61    3.36
  -3 -14  -1   10.94    3.82
  -3 -14  -1    5.88    3.36
  -3 -14  -1   14.85    3.73
  -4 -14  -1  178.50   11.79
  -4 -14  -1  188.71   12.35
  -4 -14  -1  177.94   11.80
  -4 -14  -1  171.52   12.19
  -4 -14  -1  174.00   12.25
  -4 -14  -1  162.77   12.53
  -5 -14  -1   11.65    3.84
  -5 -14  -1   21.69    4.82
  -5 -14  -1   13.79    4.59
  -5 -14  -1   12.43    3.70
  -6 -14  -1    4.03    5.33
  -6 -14  -1    2.54    3.33
  -6 -14  -1    6.90    4.29
  -6 -14  -1    3.02    4.14
  -7 -14  -1    3.24    4.54
  -7 -14  -1    0.69    4.71
  -7 -14  -1    6.39    3.73
  -8 -14  -1   11.98    5.28
  -8 -14  -1   18.13    4.36
  -8 -14  -1   25.47    4.82
  -8 -14  -1   14.85    5.11
  -9 -14  -1   19.44    4.52
  -9 -14  -1   30.32    5.52
  -9 -14  -1   27.59    5.33
  -1 -15  -1   31.25    5.13
  -1 -15  -1   20.40    4.45
  -2 -15  -1   73.66    6.81
  -2 -15  -1   76.50    7.22
  -2 -15  -1   68.78    6.99
  -3 -15  -1   34.57    4.95
  -3 -15  -1   39.65    5.19
  -3 -15  -1   27.42    4.58
  -4 -15  -1   15.28    3.39
  -4 -15  -1   10.24    4.07
  -4 -15  -1    7.75    4.27
  -4 -15  -1    9.12    3.97
  -4 -15  -1   12.66    3.95
  -4 -15  -1    3.09    3.19
  -5 -15  -1  150.46   11.22
  -5 -15  -1  133.00   11.14
  -5 -15  -1  138.53   10.50
  -6 -15  -1   86.99    8.62
  -6 -15  -1   75.50    8.14
  -6 -15  -1   72.57    7.66
  -7 -15  -1   54.37    7.05
  -7 -15  -1   57.83    7.56
  -7 -15  -1   49.65    7.82
  -7 -15  -1   44.19    8.25
  -8 -15  -1    1.77    4.09
  -8 -15  -1   -1.17    5.21
  -8 -15  -1    5.10    5.43
  -8 -15  -1    8.72    4.70
  -1 -16  -1   17.09    3.50
  -2 -16  -1  140.93    9.09
  -2 -16  -1  109.44    9.28
  -2 -16  -1  142.18    9.27
  -2 -16  -1  109.69    9.52
  -3 -16  -1   -3.74    4.20
  -3 -16  -1   -2.77    2.86
  -3 -16  -1    8.05    2.87
  -3 -16  -1   -4.14    3.50
  -3 -16  -1    8.95    3.73
  -3 -16  -1    9.45    3.99
  -4 -16  -1    8.16    5.53
  -4 -16  -1    6.57    3.38
  -5 -16  -1   44.38    6.60
  -5 -16  -1   29.89    5.54
  -5 -16  -1   43.06    7.21
  -5 -16  -1   41.68    6.28
  -6 -16  -1   26.71    4.40
  -6 -16  -1   34.08    4.86
  -6 -16  -1   27.13    5.56
  -7 -16  -1   17.05    5.20
  -7 -16  -1    5.43    4.71
  -7 -16  -1    9.78    3.98
  -7 -16  -1   19.56    5.48
  -2 -17  -1    2.53    3.11
  -2 -17  -1    7.39    4.52
  -3 -17  -1   -9.17    4.55
  -4 -17  -1    3.38    3.35
  -4 -17  -1    3.92    4.11
  -4 -17  -1    4.06    4.72
  -4 -17  -1    2.60    4.73
  -5 -17  -1    7.37    4.88
  -5 -17  -1    8.78    3.63
  -5 -17  -1   10.33    4.29
  -6 -17  -1    7.80    4.94
  -6 -17  -1    6.07    5.12
  -6 -17  -1    2.26    4.36
  -6 -17  -1    5.01    3.67
  -1 -18  -1   28.94    4.98
  -2 -18  -1   17.52    5.11
  -3 -18  -1   -7.33    4.81
  -3 -18  -1   -5.60    3.35
  -5 -17   2   -0.13    4.95
  -5 -17   2   -2.16    4.55
  -5 -17   2    0.32    3.52
  -5 -17   2    6.78    4.56
  -4 -17   2  118.23   10.52
  -4 -17   2  111.87   10.12
  -4 -17   2  124.17    9.49
  -4 -17   2  101.45    9.91
  -3 -17   2   12.57    4.84
  -3 -17   2   10.70    4.13
  -2 -17   2   11.71    4.45
  -2 -17   2    5.68    4.25
  -1  17  -2   49.72    6.47
  -2  17  -2   95.91    8.32
  -7 -16   2    8.34    4.94
  -6 -16   2   69.06    8.14
  -6 -16   2   73.36    8.91
  -6 -16   2   90.43    8.21
  -6 -16   2   86.20    9.48
  -5 -16   2   71.61   12.01
  -5 -16   2   80.36    9.34
  -5 -16   2  102.37    8.19
  -5 -16   2   83.77    9.16
  -4 -16   2    4.25    3.25
  -4 -16   2   -0.71    4.37
  -4 -16   2    1.59    4.33
  -4 -16   2    2.42    4.03
  -3 -16   2   81.56    8.18
  -3 -16   2   73.96    7.88
  -3 -16   2   78.07    7.17
  -3 -16   2   67.35    8.31
  -2 -16   2   87.58    8.77
  -2 -16   2   96.48    8.09
  -2 -16   2   92.66    8.58
  -2 -16   2  108.15    9.85
  -1 -16   2   99.19    8.08
   0  16  -2   37.45    5.73
  -1  16  -2   34.23    5.62
  -2  16  -2   10.23    3.69
  -3  16  -2    9.30    4.68
  -8 -15   2   90.20    9.50
  -7 -15   2   11.35    4.87
  -7 -15   2   19.81    5.21
  -6 -15   2   11.49    4.88
  -6 -15   2    9.11    4.58
  -5 -15   2   42.92    7.26
  -5 -15   2   44.13    7.24
  -4 -15   2   38.48    5.71
  -4 -15   2   32.76    4.95
  -4 -15   2   23.41    4.14
  -3 -15   2   24.37    4.89
  -3 -15   2   35.01    5.41
  -3 -15   2   36.71    6.04
  -3 -15   2   29.23    6.26
  -2 -15   2   18.42    3.65
  -1 -15   2   66.01    6.89
  -1 -15   2   76.03    6.78
  -1 -15   2   57.25    6.59
   0  15  -2   14.90    3.75
   0 -15   2   19.52    3.53
  -1  15  -2   13.47    3.58
   1 -15   2   12.47    3.49
  -2  15  -2   20.59    3.81
   2 -15   2   17.45    3.66
  -3  15  -2   10.12    3.48
   3 -15   2   -1.56    3.61
   8  14  -2   50.57    7.33
   8  14  -2   42.62    6.32
  -8 -14   2   54.50    8.48
  -8 -14   2   48.88    7.80
   7  14  -2  162.44   11.98
   7  14  -2  180.37   12.47
  -7 -14   2  165.89   12.75
   6  14  -2   -1.68    3.04
   6  14  -2    4.79    4.15
  -6 -14   2    2.18    4.22
   5  14  -2   14.54    4.22
  -5 -14   2   12.39    4.31
  -5 -14   2   13.84    4.58
  -4 -14   2   10.22    2.73
  -4 -14   2    7.59    4.24
  -4 -14   2    6.26    4.09
  -3 -14   2   61.76    5.84
  -3 -14   2   63.39    6.01
  -3 -14   2   43.93    6.72
  -3 -14   2   45.01    5.28
  -3 -14   2   42.01    6.09
  -3 -14   2   62.87    6.85
  -2 -14   2   44.73    5.04
  -2 -14   2   48.02    5.66
  -2 -14   2   49.13    5.67
   1  14  -2   48.28    5.62
  -1 -14   2   38.36    5.67
  -1 -14   2   42.33    5.24
   0  14  -2   38.38    5.41
   0 -14   2   41.35    5.33
  -1  14  -2   12.51    3.43
   1 -14   2   14.16    3.46
  -2  14  -2  178.29   11.57
   2 -14   2  158.56   11.55
  -3  14  -2    9.61    3.31
   3 -14   2    2.76    3.39
  -4  14  -2    9.60    3.29
  -6  14  -2   14.95    4.86
  -6  14  -2    5.52    3.05
   9  13  -2    6.98    3.46
   9  13  -2   10.95    4.69
  -9 -13   2    2.62    4.81
   8  13  -2   98.54    8.35
   8  13  -2   96.53    9.02
  -8 -13   2  101.88    9.36
   7  13  -2   62.21    6.58
   7  13  -2   47.46    9.02
  -7 -13   2   73.79    7.84
   6  13  -2   35.29    5.31
  -6 -13   2   43.51    6.84
   5  13  -2   23.77    3.45
  -5 -13   2   21.01    4.35
   4  13  -2    3.78    2.83
  -4 -13   2    8.07    2.63
  -4 -13   2    0.36    3.74
  -4 -13   2    5.43    3.07
   3  13  -2   17.09    3.87
  -3 -13   2   25.00    3.81
  -3 -13   2   19.74    3.70
  -2 -13   2  194.59   13.13
  -2 -13   2  201.95   12.88
  -2 -13   2  206.93   12.53
  -2 -13   2  170.00   12.65
   1  13  -2  466.53   26.93
  -1 -13   2  478.34   26.89
  -1 -13   2  419.37   26.95
  -1 -13   2  422.07   26.75
  -1 -13   2  388.78   27.02
   0  13  -2    2.36    3.02
   0 -13   2    1.20    2.82
  -1  13  -2  197.92   12.55
   1 -13   2  180.23   12.52
  -2  13  -2    5.55    3.01
   2 -13   2    7.02    3.12
  -3  13  -2  112.08    8.40
  -4  13  -2   80.76    6.52
   4 -13   2   58.36    6.56
  -5  13  -2  109.33    9.66
  -5  13  -2  125.02    8.86
  -6  13  -2   73.10    6.84
  -6  13  -2   76.66    6.50
  -6  13  -2   76.72    8.07
  -7  13  -2   24.45    3.73
  -7  13  -2   25.17    4.71
  -7  13  -2   26.87    5.21
  10  12  -2   -2.07    3.47
  10  12  -2    7.52    4.86
 -10 -12   2    0.02    4.74
   9  12  -2    1.83    3.19
  -9 -12   2   -2.21    4.52
   8  12  -2   52.21    6.39
   8  12  -2   64.88    7.49
   8  12  -2   62.17    7.25
  -8 -12   2   49.68    7.46
   7  12  -2  282.99   19.05
   7  12  -2  298.43   19.08
   7  12  -2  288.56   18.74
  -7 -12   2  296.48   19.19
   6  12  -2   49.55    5.45
   6  12  -2   47.68    6.40
   6  12  -2   36.08    6.22
   5  12  -2  443.14   27.42
   5  12  -2  430.70   27.35
   5  12  -2  473.12   27.22
  -5 -12   2  433.73   27.37
  -5 -12   2  425.81   27.49
  -5 -12   2  413.71   27.18
  -5 -12   2  451.46   27.18
   4  12  -2  438.62   26.12
   4  12  -2  437.04   25.90
   4  12  -2  441.57   26.07
  -4 -12   2  401.90   26.13
  -4 -12   2  399.02   25.99
  -4 -12   2  422.44   26.72
  -4 -12   2  411.75   26.01
  -4 -12   2  389.56   25.82
   3  12  -2  163.23   10.68
   3  12  -2  152.47   10.34
  -3 -12   2  143.72   12.14
  -3 -12   2  153.28   10.59
  -3 -12   2  155.37   10.84
  -3 -12   2  144.71   10.23
  -3 -12   2  157.97   10.90
   2  12  -2   49.82    4.97
  -2 -12   2   37.69    4.79
  -2 -12   2   37.28    4.30
  -1 -12   2   34.92    4.86
   0  12  -2    5.56    3.08
   0  12  -2    8.36    2.88
   0 -12   2    4.24    2.74
   1 -12   2   16.04    3.05
  -2  12  -2  219.74   14.08
   2 -12   2  215.63   14.12
  -3  12  -2    9.01    2.90
  -4  12  -2   11.50    3.10
   4 -12   2    6.90    3.22
  -5  12  -2   13.66    3.98
   5 -12   2   12.23    3.55
  -6  12  -2   12.00    3.33
  -6  12  -2   14.76    2.91
  -6  12  -2   16.42    4.50
  -6  12  -2   10.34    2.96
  -7  12  -2    6.35    4.49
  -7  12  -2    4.01    3.17
  -8  12  -2   74.10    7.45
  10  11  -2    3.75    3.39
  10  11  -2    3.07    4.61
 -10 -11   2    0.07    4.47
   9  11  -2   23.08    3.84
   9  11  -2   29.84    4.78
   9  11  -2   36.75    6.50
  -9 -11   2   27.24    4.98
   8  11  -2   13.86    4.30
   8  11  -2    9.29    6.55
   7  11  -2   66.73    6.99
   7  11  -2   65.25    7.02
  -7 -11   2   58.14    7.85
   6  11  -2   31.21    5.86
   6  11  -2   28.62    5.04
   6  11  -2   34.42    5.63
  -6 -11   2   31.75    5.92
  -6 -11   2   33.95    5.38
  -6 -11   2   39.41    6.17
  -6 -11   2   32.23    4.72
   5  11  -2   56.45    5.58
   5  11  -2   52.59    6.34
   5  11  -2   53.55    6.02
  -5 -11   2   49.79    8.76
  -5 -11   2   55.30    5.46
  -5 -11   2   52.46    6.49
  -5 -11   2   53.19    5.58
  -5 -11   2   57.07    6.93
   4  11  -2  253.63   16.68
   4  11  -2  252.08   16.71
   4  11  -2  286.75   16.54
  -4 -11   2  262.23   16.91
  -4 -11   2  276.51   16.83
  -4 -11   2  233.34   16.59
  -4 -11   2  235.53   16.60
  -4 -11   2  282.37   16.49
   3  11  -2   74.49    6.49
   3  11  -2   77.30    5.95
   3  11  -2   74.82    6.43
  -3 -11   2   68.60    6.13
  -3 -11   2   76.12    5.84
  -3 -11   2   63.82    6.22
  -3 -11   2   76.10    6.05
  -3 -11   2   84.13    6.69
   2  11  -2   13.31    2.39
  -2 -11   2   21.62    3.79
  -2 -11   2   20.61    3.29
   1  11  -2  550.66   35.68
   1  11  -2  615.82   35.77
  -1 -11   2  566.17   35.66
  -1 -11   2  626.47   35.62
  -1 -11   2  574.78   35.72
   0  11  -2  104.03    7.82
   0  11  -2  117.95    7.62
   0 -11   2  106.05    7.50
   0 -11   2  103.56    7.24
   0 -11   2   95.88    7.34
  -1  11  -2   91.95    6.89
  -1  11  -2   83.65    6.61
   1 -11   2   77.83    6.56
   1 -11   2   86.55    6.48
  -2  11  -2  125.11    8.66
   2 -11   2  120.94    8.73
  -4  11  -2    7.03    2.84
   4 -11   2    4.92    2.95
  -5  11  -2    7.26    2.97
  -5  11  -2    7.52    3.16
   5 -11   2    5.72    3.16
  -6  11  -2   -0.56    4.17
  -6  11  -2   -4.36    2.74
  -6  11  -2    2.02    3.26
   6 -11   2   -6.45    3.24
  -7  11  -2   16.00    3.77
  -7  11  -2   11.20    3.26
  -7  11  -2   12.42    3.21
  -8  11  -2   48.96    7.92
  -8  11  -2   50.76    6.02
  -8  11  -2   48.24    5.87
   8 -11   2   48.02    7.62
   8 -11   2   48.83    5.67
  10  10  -2   19.59    3.77
  10  10  -2   20.10    4.69
  10  10  -2   18.77    4.95
  10  10  -2   14.80    2.93
 -10 -10   2   19.43    4.61
   9  10  -2   -1.42    3.09
   9  10  -2    0.24    4.05
   9  10  -2   -2.16    4.05
  -9 -10   2    1.98    4.19
   8  10  -2   16.60    3.39
  -8 -10   2   20.77    4.40
   7  10  -2  603.34   37.59
   7  10  -2  674.64   37.75
   7  10  -2  569.43   37.39
  -7 -10   2  632.81   38.44
  -7 -10   2  572.58   37.61
   6  10  -2  313.92   19.93
   6  10  -2  324.18   20.18
   6  10  -2  343.06   20.25
  -6 -10   2  296.60   19.88
  -6 -10   2  308.62   20.22
  -6 -10   2  307.56   19.90
  -6 -10   2  321.11   20.19
   5  10  -2  570.78   33.77
   5  10  -2  561.47   33.92
   5  10  -2  553.33   33.90
  -5 -10   2  546.42   33.94
  -5 -10   2  565.64   33.92
  -5 -10   2  533.26   33.85
  -5 -10   2  530.22   33.83
   4  10  -2   69.39    6.10
   4  10  -2   72.08    5.73
   4  10  -2   67.30    6.29
  -4 -10   2   74.42    6.14
  -4 -10   2   69.01    5.76
  -4 -10   2   66.15    6.33
  -4 -10   2   72.32    5.66
   3  10  -2   38.23    4.00
   3  10  -2   27.00    4.44
  -3 -10   2   37.34    3.86
  -3 -10   2   32.26    4.40
  -3 -10   2   37.63    4.85
  -3 -10   2   36.64    4.03
   2  10  -2  245.15   16.10
   2  10  -2  242.85   16.15
  -2 -10   2  246.09   16.06
  -2 -10   2  239.91   16.05
  -2 -10   2  274.10   16.06
  -2 -10   2  293.32   15.99
   0  10  -2  165.57   10.89
   0  10  -2  177.60   10.73
   0 -10   2  164.83   10.65
   0 -10   2  164.43   10.49
   0 -10   2  149.72   10.60
  -1  10  -2    3.17    2.56
   1 -10   2    1.77    2.26
   1 -10   2    5.54    2.30
  -2  10  -2  741.38   44.35
   2 -10   2  750.90   44.38
   2 -10   2  702.32   44.46
  -3  10  -2  185.29   11.91
   3 -10   2  183.62   11.94
   3 -10   2  180.76   12.03
  -4  10  -2   36.03    4.67
  -4  10  -2   43.08    3.96
   4 -10   2   39.70    4.85
  -5  10  -2    6.81    3.00
  -5  10  -2    4.76    2.40
  -5  10  -2    8.90    2.30
   5 -10   2    8.16    3.00
  -6  10  -2   26.55    3.32
  -6  10  -2   30.90    5.11
   6 -10   2   25.24    4.11
   6 -10   2   25.69    3.14
  -7  10  -2   24.43    3.80
  -7  10  -2   19.99    3.09
  -7  10  -2   23.54    4.78
  -7  10  -2   19.21    3.22
   7 -10   2   12.17    3.87
   7 -10   2   17.48    3.00
  -8  10  -2   88.42    7.18
  -8  10  -2   72.00    8.88
  -8  10  -2   71.03    8.18
  -8  10  -2   96.82    7.70
  -8  10  -2   90.72    7.06
   8 -10   2   65.27    8.34
   8 -10   2   82.86    7.15
  -9  10  -2   32.78    4.33
  -9  10  -2   44.82    6.55
  -9  10  -2   42.77    5.44
  -9  10  -2   45.86    7.11
   9 -10   2   26.99    4.08
  11   9  -2   19.29    3.93
  11   9  -2   29.46    4.26
  11   9  -2   22.63    3.33
  11   9  -2   26.76    4.26
  11   9  -2   25.88    4.99
 -11  -9   2   19.57    4.89
  10   9  -2    2.36    2.51
  10   9  -2    3.82    3.26
  10   9  -2    0.19    4.37
  10   9  -2   -0.54    4.24
 -10  -9   2    2.46    4.07
   9   9  -2  202.35   13.74
   9   9  -2  193.59   13.26
   9   9  -2  176.90   15.76
  -9  -9   2  204.57   13.84
   8   9  -2   11.69    4.99
   8   9  -2   20.34    4.10
  -8  -9   2   11.33    6.08
   7   9  -2   45.19    5.14
  -7  -9   2   34.55    5.18
  -7  -9   2   44.05    5.10
  -7  -9   2   45.50    6.24
   6   9  -2  257.37   17.03
   6   9  -2  313.16   17.32
  -6  -9   2  254.18   16.98
  -6  -9   2  268.38   17.35
  -6  -9   2  251.59   16.97
   5   9  -2  363.08   22.93
   5   9  -2  371.48   22.80
   5   9  -2  364.09   22.92
  -5  -9   2  359.29   22.76
  -5  -9   2  370.96   22.91
  -5  -9   2  372.92   22.90
  -5  -9   2  376.67   23.01
  -5  -9   2  369.33   22.78
   4   9  -2    8.10    2.15
   4   9  -2    5.30    2.60
   4   9  -2    6.31    2.70
  -4  -9   2   10.17    2.63
  -4  -9   2   10.30    2.80
  -4  -9   2    8.90    2.26
  -4  -9   2    9.96    2.46
  -4  -9   2    9.50    1.98
   3   9  -2  125.11    8.00
   3   9  -2  112.22    8.23
  -3  -9   2  124.74    7.93
  -3  -9   2  114.27    8.16
  -3  -9   2  109.18    8.09
  -3  -9   2  123.19    8.00
   2   9  -2   13.71    2.61
   2   9  -2   20.28    3.53
  -2  -9   2   19.13    3.35
  -2  -9   2   18.25    3.16
   1   9  -2  592.18   33.67
   1   9  -2  591.08   33.77
   1   9  -2  567.91   33.78
   1   9  -2  496.21   33.67
  -1  -9   2  548.64   33.70
  -1  -9   2  532.95   33.71
  -1  -9   2  602.48   33.81
  -1  -9   2  511.18   33.67
   0   9  -2  343.74   19.35
   0   9  -2  290.56   19.22
   0  -9   2  324.93   19.31
   0  -9   2  301.13   19.29
   0  -9   2  305.65   19.43
  -1   9  -2    2.44    2.04
   1  -9   2    2.96    1.99
   1  -9   2    1.97    1.99
  -2   9  -2    6.64    2.27
   2  -9   2    6.36    2.28
  -3   9  -2  142.17    9.77
   3  -9   2  147.28    9.81
   3  -9   2  153.41    9.82
  -4   9  -2  133.08    8.40
  -4   9  -2  138.31    8.40
  -4   9  -2  117.45    8.80
   4  -9   2  126.39    8.83
   4  -9   2  125.82    8.83
  -5   9  -2    0.39    2.11
  -5   9  -2    2.06    2.73
  -5   9  -2    2.08    2.28
   5  -9   2    2.16    1.82
   5  -9   2    2.53    2.68
  -6   9  -2   14.26    3.27
  -6   9  -2   11.51    2.51
  -6   9  -2   10.23    2.58
  -6   9  -2    7.85    3.57
   6  -9   2   10.83    3.21
   6  -9   2    9.39    2.45
  -7   9  -2   16.39    2.93
  -7   9  -2   14.90    3.10
  -7   9  -2   20.43    4.18
  -7   9  -2   23.09    4.72
  -7   9  -2   21.43    3.79
   7  -9   2   12.62    3.50
  -8   9  -2    6.95    3.21
  -8   9  -2   10.13    4.68
  -8   9  -2   15.29    4.24
  -8   9  -2    5.26    3.01
  -8   9  -2    9.46    3.86
   8  -9   2   13.02    4.33
   8  -9   2    2.87    2.87
  -9   9  -2   42.56    7.27
  -9   9  -2   45.06    5.82
  -9   9  -2   49.15    5.80
  -9   9  -2   39.44    5.92
  -9   9  -2   51.92    6.76
   9  -9   2   34.55    5.68
   9  -9   2   39.21    5.63
  11   8  -2   79.68    8.41
  11   8  -2   68.70    7.21
  11   8  -2   80.05    8.48
  11   8  -2   75.26    7.77
  11   8  -2   75.74    7.66
  11   8  -2   84.91    7.58
 -11  -8   2   86.49    8.52
  10   8  -2   18.63    4.64
  10   8  -2   22.00    4.49
  10   8  -2   18.63    3.68
  10   8  -2   22.72    3.79
 -10  -8   2   20.89    4.44
   9   8  -2   55.61    5.43
   9   8  -2   61.08    5.43
   9   8  -2   73.85    6.42
  -9  -8   2   67.27    7.33
   8   8  -2  144.04   10.26
   8   8  -2  130.67    9.86
   8   8  -2  148.85   10.61
  -8  -8   2  142.71   11.53
  -8  -8   2  131.34   10.49
   7   8  -2  506.77   32.63
   7   8  -2  554.58   32.72
   7   8  -2  534.28   32.56
  -7  -8   2  515.95   32.50
  -7  -8   2  529.61   32.65
  -7  -8   2  537.12   32.71
   6   8  -2  159.21   10.18
   6   8  -2  161.86   10.21
  -6  -8   2  151.69   10.17
  -6  -8   2  156.75   10.15
  -6  -8   2  138.92   10.22
  -6  -8   2  123.81    9.73
  -6  -8   2  125.00    9.72
   5   8  -2   74.09    6.70
   5   8  -2   82.16    6.62
  -5  -8   2   93.00    7.30
  -5  -8   2   86.18    6.65
   4   8  -2  317.84   19.16
   4   8  -2  305.92   19.02
   4   8  -2  309.97   19.15
  -4  -8   2  308.71   19.10
  -4  -8   2  303.56   18.99
  -4  -8   2  297.16   18.99
  -4  -8   2  313.83   19.11
  -4  -8   2  301.65   19.17
   3   8  -2   81.40    5.38
   3   8  -2   63.09    5.59
   3   8  -2   65.49    5.69
  -3  -8   2   80.56    5.29
  -3  -8   2   62.15    5.47
  -3  -8   2   75.34    5.38
   2   8  -2   99.52    7.04
   2   8  -2  102.88    6.88
   2   8  -2  100.32    6.66
  -2  -8   2   94.84    6.81
  -2  -8   2   94.29    6.69
  -2  -8   2   95.43    6.70
  -2  -8   2   97.86    6.58
   1   8  -2  117.99    7.89
   1   8  -2  132.03    9.43
  -1  -8   2  123.07    8.04
  -1  -8   2  116.20    7.83
   0   8  -2   12.69    2.07
   0   8  -2    9.37    2.35
   0   8  -2   14.89    2.22
   0  -8   2   10.82    2.08
   0  -8   2   16.81    2.11
   0  -8   2   12.19    2.09
  -1   8  -2  682.70   40.75
   1  -8   2  680.16   40.74
   1  -8   2  656.46   40.78
  -2   8  -2  454.91   28.03
   2  -8   2  471.29   27.76
   2  -8   2  439.14   27.78
  -3   8  -2  187.05   12.26
   3  -8   2  202.72   12.30
   3  -8   2  187.87   12.28
  -4   8  -2   12.19    1.97
  -4   8  -2   13.00    2.61
   4  -8   2   17.43    2.90
   4  -8   2   13.58    2.56
  -5   8  -2    6.35    2.70
  -5   8  -2    7.43    2.04
   5  -8   2    6.27    2.56
   5  -8   2    6.61    2.49
  -6   8  -2   -2.50    3.37
  -6   8  -2    0.20    3.23
  -6   8  -2    0.10    2.15
  -6   8  -2   -5.87    2.24
  -6   8  -2   -4.14    2.95
   6  -8   2   -4.24    2.56
   6  -8   2   -2.12    1.99
   6  -8   2   -2.54    3.15
   6  -8   2   -5.87    2.81
  -7   8  -2    9.42    2.72
  -7   8  -2   10.70    4.00
  -7   8  -2   12.16    3.84
  -7   8  -2    9.49    2.86
   7  -8   2   11.56    2.71
   7  -8   2    5.02    2.59
   7  -8   2    7.99    3.77
   7  -8   2    7.04    3.95
   7  -8   2    9.32    3.90
  -8   8  -2   26.63    4.58
  -8   8  -2   27.87    3.67
  -8   8  -2   35.45    4.49
  -8   8  -2   29.72    5.04
  -8   8  -2   36.64    5.67
   8  -8   2   25.49    3.52
   8  -8   2   21.05    4.06
   8  -8   2   27.89    4.80
  -9   8  -2   68.42    8.26
  -9   8  -2   74.88    6.94
  -9   8  -2   89.52    8.95
  -9   8  -2   78.63    8.90
  -9   8  -2   70.43    6.79
   9  -8   2   79.52    7.08
 -10   8  -2    7.13    4.45
 -10   8  -2   -1.12    3.12
 -10   8  -2    1.26    3.43
 -10   8  -2   -3.31    4.53
 -10   8  -2   -5.24    5.09
  10  -8   2    3.71    3.63
  10  -8   2   -4.22    5.02
  11   7  -2  245.56   16.37
  11   7  -2  229.91   15.86
  11   7  -2  235.48   15.38
  11   7  -2  259.25   16.10
  11   7  -2  263.53   16.56
  11   7  -2  212.82   15.24
  11   7  -2  232.10   15.70
 -11  -7   2  233.02   16.45
  10   7  -2    4.48    5.98
  10   7  -2    4.41    3.09
  10   7  -2    3.96    2.50
  10   7  -2    9.04    4.01
  10   7  -2    3.11    2.57
 -10  -7   2    1.24    2.41
 -10  -7   2    0.73    3.99
   9   7  -2   13.43    4.10
   9   7  -2   11.87    3.38
   9   7  -2   13.36    4.03
   9   7  -2    6.00    3.48
   9   7  -2   12.65    3.98
   9   7  -2   12.09    4.14
  -9  -7   2   18.72    4.04
   8   7  -2    2.10    2.69
   8   7  -2    2.94    3.30
   8   7  -2    1.87    2.04
   8   7  -2    3.78    2.13
  -8  -7   2    2.00    3.59
  -8  -7   2    4.98    2.43
   7   7  -2   11.98    2.77
   7   7  -2   13.43    3.51
   7   7  -2   13.83    3.45
  -7  -7   2   15.04    3.40
  -7  -7   2   17.75    2.67
  -7  -7   2   15.48    3.52
   6   7  -2  159.59   11.04
   6   7  -2  165.29   11.05
  -6  -7   2  164.95   10.99
   5   7  -2    8.64    2.69
   5   7  -2    8.34    2.75
   5   7  -2   13.34    2.28
  -5  -7   2    9.64    2.73
  -5  -7   2   13.03    2.11
  -5  -7   2   15.79    2.29
  -5  -7   2   16.74    2.82
  -5  -7   2   10.59    2.57
   4   7  -2    2.48    2.33
   4   7  -2    4.83    2.61
   4   7  -2    3.18    1.80
  -4  -7   2    3.41    1.67
  -4  -7   2    2.43    2.18
  -4  -7   2    2.86    2.28
   3   7  -2   24.46    3.69
   3   7  -2   25.02    3.97
   3   7  -2   23.38    3.62
  -3  -7   2   21.03    3.57
  -3  -7   2   18.61    3.34
  -3  -7   2   28.84    3.23
  -2  -7   2   36.25    3.61
  -2  -7   2   26.24    3.46
   1   7  -2  105.83    6.94
   1   7  -2  109.71    7.18
   1   7  -2  108.97    7.11
  -1  -7   2  104.64    7.27
  -1  -7   2  104.98    6.88
  -1  -7   2  105.54    7.32
  -1  -7   2  102.50    7.04
   0   7  -2    8.02    2.02
   0   7  -2    5.25    1.68
   0  -7   2    5.38    1.79
   0  -7   2    5.73    1.70
  -1   7  -2   -0.07    2.47
  -1   7  -2    2.18    1.88
   1  -7   2    1.29    1.95
   1  -7   2    2.40    1.79
  -2   7  -2  103.87    7.47
   2  -7   2  120.08    7.83
   2  -7   2  108.73    7.46
  -3   7  -2  298.21   18.75
  -3   7  -2  288.21   18.54
  -3   7  -2  323.19   18.53
   3  -7   2  302.18   18.79
   3  -7   2  307.81   18.75
  -4   7  -2  565.76   36.55
  -4   7  -2  613.37   36.40
   4  -7   2  608.06   36.37
   4  -7   2  594.72   36.62
   4  -7   2  643.65   36.40
   4  -7   2  587.91   36.56
  -5   7  -2   53.35    4.09
  -5   7  -2   45.39    4.04
  -5   7  -2   50.83    5.04
  -5   7  -2   34.63    4.99
  -5   7  -2   44.00    4.88
   5  -7   2   41.11    4.66
   5  -7   2   46.15    4.89
   5  -7   2   37.41    5.98
   5  -7   2   44.71    3.89
   5  -7   2   51.27    4.17
  -6   7  -2   43.46    5.34
  -6   7  -2   37.24    5.20
  -6   7  -2   43.06    4.16
  -6   7  -2   39.70    5.24
  -6   7  -2   39.89    4.13
   6  -7   2   31.59    4.90
   6  -7   2   41.19    4.01
   6  -7   2   40.57    4.56
   6  -7   2   43.10    4.21
   6  -7   2   47.10    5.17
   6  -7   2   41.14    5.13
  -7   7  -2  309.43   18.54
  -7   7  -2  312.60   18.55
  -7   7  -2  282.92   19.05
  -7   7  -2  289.21   19.08
  -7   7  -2  303.63   18.95
   7  -7   2  300.94   18.49
   7  -7   2  281.02   19.03
   7  -7   2  302.76   18.92
   7  -7   2  311.96   18.55
   7  -7   2  278.93   18.87
  -8   7  -2   33.10    4.40
  -8   7  -2   26.63    4.46
  -8   7  -2   28.95    4.16
  -8   7  -2   23.71    4.66
  -8   7  -2   28.27    3.37
   8  -7   2   22.47    5.67
   8  -7   2   24.65    3.93
   8  -7   2   30.43    3.44
   8  -7   2   27.97    3.31
   8  -7   2   21.06    4.29
  -9   7  -2   13.01    4.85
  -9   7  -2    7.13    4.05
  -9   7  -2    8.25    3.18
  -9   7  -2   11.61    3.14
  -9   7  -2   17.03    4.49
   9  -7   2   -0.31    3.92
   9  -7   2    9.38    4.60
 -10   7  -2   19.95    3.82
 -10   7  -2   14.99    4.81
 -10   7  -2   11.93    5.35
 -10   7  -2   23.00    4.76
 -10   7  -2   25.10    3.62
  10  -7   2   19.75    3.82
  10  -7   2   13.92    5.32
  11   6  -2   10.91    4.52
  11   6  -2    3.96    3.74
  11   6  -2   -2.69    2.90
  11   6  -2    6.34    3.99
  11   6  -2    8.79    3.36
 -11  -6   2    2.63    3.41
 -11  -6   2    4.37    4.34
  10   6  -2  169.16   11.41
  10   6  -2  164.28   11.25
  10   6  -2  154.44   10.72
  10   6  -2  146.55   11.12
  10   6  -2  141.00   10.80
  10   6  -2  135.61   10.17
  10   6  -2  142.24   10.37
 -10  -6   2  154.68   11.44
   9   6  -2   76.85    6.16
   9   6  -2   73.91    8.19
   9   6  -2   76.63    7.26
   9   6  -2   75.20   10.50
   9   6  -2   80.90    6.85
   9   6  -2   80.57    6.14
  -9  -6   2   82.91    6.06
   8   6  -2   29.21    5.09
   8   6  -2   26.89    4.66
   8   6  -2   29.66    3.94
   8   6  -2   28.87    5.26
   8   6  -2   22.44    3.31
   8   6  -2   24.38    2.83
  -8  -6   2   33.71    4.42
  -8  -6   2   30.70    5.32
  -8  -6   2   31.28    5.53
   7   6  -2    0.18    2.30
   7   6  -2    4.97    2.87
   7   6  -2    2.86    3.04
   7   6  -2    1.40    1.72
   7   6  -2    2.19    2.80
  -7  -6   2   -3.55    2.99
  -7  -6   2    2.81    2.06
  -7  -6   2    7.04    2.85
  -7  -6   2    7.73    2.91
   6   6  -2   -0.15    2.70
   6   6  -2   -2.48    2.01
   6   6  -2    0.07    2.37
   6   6  -2    2.19    2.77
  -6  -6   2    1.26    2.58
  -6  -6   2    4.29    3.02
  -6  -6   2   -2.31    1.77
  -6  -6   2    0.08    2.49
   5   6  -2  429.79   26.81
   5   6  -2  436.77   26.80
   5   6  -2  451.34   26.72
  -5  -6   2  449.45   26.83
  -5  -6   2  443.88   26.69
  -5  -6   2  432.05   26.79
  -5  -6   2  414.43   26.75
   4   6  -2  358.06   22.04
   4   6  -2  351.29   21.93
   4   6  -2  369.41   22.05
  -4  -6   2  373.73   22.04
  -4  -6   2  344.78   21.90
  -4  -6   2  352.55   21.92
  -4  -6   2  363.02   22.06
  -4  -6   2  349.73   21.99
   3   6  -2  186.00   11.39
   3   6  -2  176.58   11.52
   3   6  -2  170.89   11.58
  -3  -6   2  184.11   11.74
  -3  -6   2  180.77   11.40
  -3  -6   2  161.13   11.46
  -3  -6   2  203.29   11.70
  -3  -6   2  182.64   11.36
   2   6  -2  872.17   54.03
   2   6  -2  974.71   54.01
   2   6  -2  825.35   54.00
  -2  -6   2  793.33   53.97
  -2  -6   2  982.92   54.16
  -2  -6   2  975.76   53.99
  -2  -6   2  844.38   54.00
   1   6  -2  510.86   30.42
   1   6  -2  528.91   30.44
   1   6  -2  515.76   30.45
   1   6  -2  495.54   30.38
   1   6  -2  482.92   30.45
  -1  -6   2  495.56   30.39
  -1  -6   2  509.41   30.41
  -1  -6   2  500.77   30.37
  -1  -6   2  480.40   30.40
   0   6  -2   59.75    4.34
   0   6  -2   57.42    4.49
   0  -6   2   49.29    3.99
   0  -6   2   54.94    4.22
   0  -6   2   58.48    4.28
  -1   6  -2  114.39    7.64
  -1   6  -2  125.02    7.71
   1  -6   2  111.71    7.60
   1  -6   2  114.87    7.63
  -2   6  -2   82.25    6.18
   2  -6   2   96.81    6.25
   2  -6   2   86.58    6.15
  -3   6  -2  158.63    9.67
  -3   6  -2  144.38    9.93
  -3   6  -2  151.91    9.94
  -3   6  -2  163.17   10.63
   3  -6   2  153.39    9.94
  -4   6  -2  160.19   11.78
  -4   6  -2  197.91   11.87
  -4   6  -2  185.65   11.54
   4  -6   2  169.21   11.81
   4  -6   2  203.15   11.53
   4  -6   2  194.86   11.51
   4  -6   2  182.04   11.75
  -5   6  -2  254.77   17.05
  -5   6  -2  278.24   16.77
  -5   6  -2  268.31   16.77
  -5   6  -2  281.72   17.06
  -5   6  -2  262.57   17.07
   5  -6   2  249.78   16.90
   5  -6   2  280.07   16.74
   5  -6   2  258.93   17.00
   5  -6   2  302.18   17.08
   5  -6   2  279.04   16.75
   5  -6   2  279.00   17.04
  -6   6  -2   98.01    7.18
  -6   6  -2   88.63    6.39
  -6   6  -2   83.49    6.31
  -6   6  -2   85.25    7.08
   6  -6   2   81.17    6.22
   6  -6   2   76.50    6.44
   6  -6   2  102.43    7.14
   6  -6   2  103.22    7.14
   6  -6   2   86.38    6.33
  -7   6  -2  154.86   10.62
  -7   6  -2  185.09   11.40
  -7   6  -2  159.45   11.28
  -7   6  -2  157.77   10.58
   7  -6   2  143.71   10.97
   7  -6   2  155.86   10.54
   7  -6   2  184.38   11.24
   7  -6   2  154.96   10.58
  -8   6  -2   51.30    5.37
  -8   6  -2   64.36    7.43
  -8   6  -2   60.82    7.16
  -8   6  -2   59.86    5.51
   8  -6   2   47.05    5.76
   8  -6   2   42.59    5.35
   8  -6   2   64.04    7.55
  -9   6  -2    8.18    4.25
  -9   6  -2    7.65    4.50
  -9   6  -2    3.66    2.96
  -9   6  -2    7.25    3.83
  -9   6  -2    0.81    3.20
   9  -6   2    8.98    4.46
   9  -6   2    9.09    4.10
   9  -6   2   -1.03    3.74
   9  -6   2   -0.73    3.17
   9  -6   2    3.58    2.93
 -10   6  -2  146.98   10.14
 -10   6  -2  146.39   10.22
 -10   6  -2  119.85   11.64
 -10   6  -2  142.74   10.83
  10  -6   2  156.57   10.10
  10  -6   2  113.29   11.38
 -11   6  -2   40.94    6.95
 -11   6  -2   30.36    4.03
 -11   6  -2   27.13    6.01
 -11   6  -2   24.52    4.24
 -11   6  -2   23.79    5.14
  11  -6   2   27.08    5.76
  11   5  -2   93.72    7.53
  11   5  -2   93.25    8.06
  11   5  -2  112.77    8.94
  11   5  -2   99.07    8.62
  11   5  -2   90.52    7.64
  11   5  -2  107.89    8.93
  11   5  -2   95.83    8.26
 -11  -5   2   91.13    9.16
 -11  -5   2   89.65    7.54
  10   5  -2    8.32    3.78
  10   5  -2    5.38    3.58
  10   5  -2    2.88    2.98
  10   5  -2    2.59    3.66
  10   5  -2    4.19    2.70
  10   5  -2    5.06    3.97
 -10  -5   2    6.47    4.02
 -10  -5   2    4.00    2.57
 -10  -5   2    5.85    3.41
   9   5  -2    4.95    3.44
   9   5  -2    1.86    3.24
   9   5  -2    1.28    2.38
   9   5  -2    0.60    3.54
   9   5  -2    1.18    3.19
   9   5  -2    1.38    2.29
   9   5  -2   -0.51    2.70
  -9  -5   2    4.72    3.04
  -9  -5   2    0.16    3.52
  -9  -5   2    1.70    2.48
   8   5  -2   11.31    3.41
   8   5  -2    3.64    2.59
   8   5  -2   12.76    2.95
   8   5  -2    8.85    3.13
   8   5  -2    4.91    2.17
   8   5  -2   13.15    2.96
   8   5  -2   10.91    3.27
   8   5  -2    6.61    2.15
  -8  -5   2    4.07    3.19
  -8  -5   2    3.51    2.23
  -8  -5   2   13.59    3.52
  -8  -5   2    8.01    2.54
   7   5  -2    0.56    2.52
   7   5  -2   -1.81    1.79
   7   5  -2   -0.30    2.10
   7   5  -2    1.11    2.75
   7   5  -2    4.30    2.32
   7   5  -2    3.16    1.72
   7   5  -2    1.34    2.86
  -7  -5   2    3.62    2.64
  -7  -5   2    1.79    1.94
  -7  -5   2    4.77    2.70
  -7  -5   2   -1.64    2.91
  -7  -5   2    0.70    1.61
   6   5  -2  137.58    8.94
   6   5  -2  130.99    8.51
   6   5  -2  126.38    8.26
   6   5  -2  137.72    8.98
   6   5  -2  122.26    8.84
   6   5  -2  117.97    8.63
  -6  -5   2  120.33    8.59
  -6  -5   2  121.94    8.19
  -6  -5   2  133.50    8.89
  -6  -5   2  145.28    8.90
  -6  -5   2  127.75    8.23
  -6  -5   2  124.19    8.98
   5   5  -2   63.71    5.94
   5   5  -2   69.76    4.60
   5   5  -2   60.86    5.05
   5   5  -2   60.99    5.50
   5   5  -2   64.15    5.33
  -5  -5   2   59.03    5.39
  -5  -5   2   73.47    5.52
  -5  -5   2   64.48    5.32
  -5  -5   2   63.47    4.94
   4   5  -2  200.69   12.96
   4   5  -2  211.70   12.96
  -4  -5   2  189.96   12.90
  -4  -5   2  213.76   12.95
   3   5  -2  105.74    6.93
   3   5  -2  105.30    7.09
   3   5  -2   97.30    7.12
  -3  -5   2  102.38    7.05
  -3  -5   2  102.11    7.31
  -3  -5   2  118.15    7.23
  -3  -5   2   96.19    7.05
   2   5  -2 2103.25  121.84
   2   5  -2 1921.17  121.78
   2   5  -2 2114.72  121.80
  -2  -5   2 2139.20  121.79
  -2  -5   2 1954.97  121.90
  -2  -5   2 2017.65  121.77
  -2  -5   2 1934.87  121.78
   1   5  -2  739.97   44.21
   1   5  -2  735.77   44.24
   1   5  -2  732.64   44.23
   1   5  -2  749.38   44.26
  -1  -5   2  731.12   44.21
  -1  -5   2  714.49   44.23
  -1  -5   2  726.22   44.23
  -1  -5   2  739.34   44.20
   0   5  -2 1051.29   60.01
   0   5  -2  926.34   59.94
   0  -5   2  960.64   59.94
   0  -5   2 1048.65   60.01
  -1   5  -2   19.16    2.61
  -1   5  -2   14.83    2.17
   1  -5   2   18.15    2.57
   1  -5   2   13.64    1.89
  -2   5  -2  828.32   49.97
  -2   5  -2  818.04   50.09
  -2   5  -2  856.37   50.16
   2  -5   2  854.61   50.10
   2  -5   2  797.71   50.12
  -3   5  -2    2.42    1.94
  -3   5  -2    3.49    2.03
  -3   5  -2    3.49    1.37
   3  -5   2    3.92    1.86
   3  -5   2    5.09    1.87
  -4   5  -2  529.98   32.39
  -4   5  -2  528.21   32.68
  -4   5  -2  501.95   32.56
  -4   5  -2  508.97   32.55
  -4   5  -2  545.59   32.78
   4  -5   2  559.71   32.38
   4  -5   2  563.56   32.39
   4  -5   2  572.10   32.55
   4  -5   2  510.83   32.53
  -5   5  -2  131.62    7.95
  -5   5  -2  110.16    8.37
   5  -5   2  108.26    8.21
   5  -5   2  129.02    7.88
   5  -5   2  131.71    8.38
   5  -5   2  110.40    8.27
   5  -5   2  118.54    7.86
  -6   5  -2   59.79    5.80
  -6   5  -2   74.05    5.77
  -6   5  -2   53.00    4.98
  -6   5  -2   61.05    5.89
   6  -5   2   65.93    4.95
   6  -5   2   56.17    5.60
   6  -5   2   75.20    5.83
   6  -5   2   59.45    4.93
  -7   5  -2  278.43   16.35
  -7   5  -2  239.53   16.75
  -7   5  -2  242.20   16.74
  -7   5  -2  288.29   16.36
  -7   5  -2  278.03   16.78
   7  -5   2  244.95   16.75
   7  -5   2  256.92   16.48
   7  -5   2  249.48   16.83
   7  -5   2  270.53   16.30
   7  -5   2  270.54   16.33
   7  -5   2  257.71   16.62
  -8   5  -2  408.87   27.14
  -8   5  -2  410.04   27.07
  -8   5  -2  442.47   26.97
  -8   5  -2  429.81   26.59
  -8   5  -2  444.81   26.60
   8  -5   2  440.23   26.58
   8  -5   2  433.84   26.96
   8  -5   2  432.03   26.59
   8  -5   2  452.53   27.11
  -9   5  -2   26.04    3.44
  -9   5  -2   22.55    4.84
  -9   5  -2   22.76    4.49
  -9   5  -2   26.73    3.35
   9  -5   2   17.86    4.72
   9  -5   2   27.28    3.23
   9  -5   2   25.49    3.27
   9  -5   2   23.64    3.74
 -10   5  -2   18.62    4.96
 -10   5  -2   12.25    3.22
 -10   5  -2   18.94    4.34
 -10   5  -2   13.05    3.47
 -10   5  -2   18.11    4.36
  10  -5   2   10.90    4.96
  10  -5   2    9.19    3.21
  10  -5   2   14.85    4.53
 -11   5  -2    7.41    3.52
 -11   5  -2   11.61    3.40
 -11   5  -2   14.41    5.15
 -11   5  -2   14.07    4.53
 -11   5  -2   10.70    4.52
  11  -5   2   17.86    5.37
  11  -5   2   15.45    3.66
  12   4  -2   42.99    6.75
  12   4  -2   45.47    7.20
  12   4  -2   40.61    6.77
  12   4  -2   38.28    6.25
 -12  -4   2   36.36    5.85
 -12  -4   2   30.06    4.94
  11   4  -2    9.74    5.59
  11   4  -2    3.74    2.89
  11   4  -2    0.18    4.11
  11   4  -2    2.47    2.82
  11   4  -2    4.02    3.79
  11   4  -2    3.55    3.89
  11   4  -2    4.26    3.07
 -11  -4   2    2.40    4.35
 -11  -4   2    6.99    3.70
 -11  -4   2    5.33    2.92
  10   4  -2   82.97    7.02
  10   4  -2   89.55    7.80
  10   4  -2   98.43    8.00
  10   4  -2   79.13    6.94
  10   4  -2   98.44    9.39
  10   4  -2   82.16    7.57
 -10  -4   2   91.79    8.33
 -10  -4   2   91.32    7.61
 -10  -4   2   84.04    6.89
   9   4  -2   52.81    6.50
   9   4  -2   65.27    5.40
   9   4  -2   55.53    5.32
   9   4  -2   72.00    6.56
   9   4  -2   74.20    6.43
   9   4  -2   53.39    5.90
   9   4  -2   64.51    6.32
  -9  -4   2   60.03    6.66
  -9  -4   2   56.47    5.27
  -9  -4   2   59.19    5.92
  -9  -4   2   75.23    6.16
  -9  -4   2   61.41    5.28
   8   4  -2   32.87    4.99
   8   4  -2   39.48    4.12
   8   4  -2   36.33    5.28
   8   4  -2   47.54    5.15
   8   4  -2   31.27    4.95
   8   4  -2   32.74    5.24
   8   4  -2   44.68    4.23
   8   4  -2   40.89    4.67
  -8  -4   2   36.71    5.30
  -8  -4   2   45.98    4.86
  -8  -4   2   44.96    4.11
  -8  -4   2   49.78    4.87
  -8  -4   2   45.66    5.54
  -8  -4   2   34.95    4.82
  -8  -4   2   44.23    5.16
   7   4  -2    2.17    2.74
   7   4  -2   -0.13    1.72
   7   4  -2    0.80    2.39
   7   4  -2    0.91    2.65
   7   4  -2    0.44    2.41
   7   4  -2    0.66    2.38
   7   4  -2   -0.77    2.01
   7   4  -2    0.38    1.74
  -7  -4   2    2.31    2.29
  -7  -4   2   -0.41    1.66
  -7  -4   2   -0.94    2.74
  -7  -4   2    3.57    1.95
  -7  -4   2   -2.18    1.71
  -7  -4   2    3.14    2.51
  -7  -4   2    4.17    4.47
   6   4  -2   69.21    4.97
   6   4  -2   63.96    5.65
   6   4  -2   61.65    5.51
   6   4  -2   62.46    5.77
   6   4  -2   70.20    4.96
   6   4  -2   75.36    5.60
   6   4  -2   73.91    5.35
  -6  -4   2   61.31    5.35
  -6  -4   2   79.98    5.76
  -6  -4   2   76.59    5.93
  -6  -4   2   71.74    4.90
  -6  -4   2   65.15    5.55
  -6  -4   2   65.06    5.63
   5   4  -2 1657.95   96.81
   5   4  -2 1573.35   96.76
   5   4  -2 1596.22   96.65
   5   4  -2 1579.60   96.77
   5   4  -2 1580.94   96.57
   5   4  -2 1627.09   96.76
  -5  -4   2 1572.09   96.56
  -5  -4   2 1676.12   96.81
  -5  -4   2 1626.04   96.75
  -5  -4   2 1597.32   96.78
  -5  -4   2 1536.30   96.74
  -5  -4   2 1661.14   96.58
   4   4  -2   25.29    3.15
   4   4  -2   30.59    2.74
   4   4  -2   31.14    3.63
   4   4  -2   30.38    2.64
  -4  -4   2   31.87    3.80
  -4  -4   2   30.39    2.70
  -4  -4   2   25.98    3.00
  -4  -4   2   28.76    3.01
   3   4  -2  273.55   15.47
   3   4  -2  233.82   15.54
   3   4  -2  244.59   15.53
  -3  -4   2  229.69   15.50
  -3  -4   2  229.10   15.49
  -3  -4   2  269.46   15.44
  -3  -4   2  278.03   15.58
   1   4  -2  504.74   28.17
   1   4  -2  441.89   28.17
   1   4  -2  460.44   28.36
   1   4  -2  491.65   28.18
  -1  -4   2  466.88   28.16
  -1  -4   2  463.54   28.12
  -1  -4   2  433.46   28.13
  -1  -4   2  461.93   28.14
   0   4  -2   15.79    1.99
   0   4  -2   15.80    2.44
   0   4  -2   21.15    2.15
   0  -4   2   18.08    2.16
   0  -4   2   14.79    1.87
   0  -4   2   17.23    2.53
  -1   4  -2   49.28    3.82
  -1   4  -2   49.66    3.90
   1  -4   2   51.79    3.81
   1  -4   2   47.23    3.77
  -2   4  -2    3.40    1.07
  -2   4  -2    4.06    1.66
  -2   4  -2    6.95    1.53
   2  -4   2    8.21    3.01
   2  -4   2    4.74    1.04
   2  -4   2    5.06    1.05
   2  -4   2    4.50    1.46
  -3   4  -2   46.43    4.06
  -3   4  -2   39.89    3.53
  -3   4  -2   50.00    4.05
  -3   4  -2   49.29    3.55
   3  -4   2   48.38    3.55
   3  -4   2   47.06    3.97
   3  -4   2   49.03    3.48
  -4   4  -2 1554.66   92.30
  -4   4  -2 1462.48   92.22
  -4   4  -2 1483.82   92.22
  -4   4  -2 1440.90   92.32
  -4   4  -2 1590.17   92.33
   4  -4   2 1660.21   92.33
   4  -4   2 1676.09   92.32
   4  -4   2 1515.15   92.22
   4  -4   2 1424.40   92.48
  -5   4  -2 3641.20  226.36
  -5   4  -2 3547.43  226.35
  -5   4  -2 3556.03  226.60
  -5   4  -2 4214.69  226.54
  -5   4  -2 4069.97  226.48
   5  -4   2 3537.08  226.34
   5  -4   2 4210.15  226.47
   5  -4   2 3509.33  226.45
   5  -4   2 3645.25  226.35
  -6   4  -2  955.97   56.30
  -6   4  -2  957.55   56.46
  -6   4  -2  896.40   56.28
  -6   4  -2  919.99   56.46
  -6   4  -2  935.26   56.46
   6  -4   2  916.41   56.28
   6  -4   2  995.09   56.74
   6  -4   2  950.17   56.44
   6  -4   2  885.70   56.43
   6  -4   2  921.55   56.28
  -7   4  -2   78.08    6.26
  -7   4  -2   60.13    5.27
  -7   4  -2   63.95    5.37
   7  -4   2   62.27    5.75
   7  -4   2   70.78    5.29
   7  -4   2   62.57    5.25
  -8   4  -2  176.74   10.69
  -8   4  -2  172.23   12.18
  -8   4  -2  148.20   13.32
  -8   4  -2  159.58   11.37
  -8   4  -2  181.14   11.38
   8  -4   2  151.86   11.06
   8  -4   2  166.08   10.66
   8  -4   2  147.37   11.38
   8  -4   2  146.93   11.39
   8  -4   2  164.98   10.61
  -9   4  -2  206.57   14.99
  -9   4  -2  211.81   15.19
  -9   4  -2  220.56   14.21
  -9   4  -2  221.52   14.82
  -9   4  -2  230.42   14.29
   9  -4   2  230.75   14.21
   9  -4   2  212.27   15.24
   9  -4   2  241.75   14.24
   9  -4   2  209.19   14.88
 -10   4  -2   29.35    3.88
 -10   4  -2   27.47    4.77
 -10   4  -2   34.11    4.90
 -10   4  -2   26.86    5.21
  10  -4   2   25.64    3.75
  10  -4   2   33.93    4.83
  10  -4   2   26.16    5.06
 -11   4  -2   36.08    4.02
 -11   4  -2   36.95    5.69
 -11   4  -2   37.96    5.60
 -11   4  -2   28.74    5.11
 -11   4  -2   33.37    5.19
  11  -4   2   32.46    5.23
  11  -4   2   32.15    5.72
  11  -4   2   45.53    5.64
  12   3  -2    5.57    4.41
  12   3  -2    8.46    4.72
  12   3  -2    5.00    4.42
  12   3  -2    6.50    3.15
  12   3  -2    5.37    4.04
  12   3  -2    6.67    3.05
  12   3  -2    8.97    3.37
 -12  -3   2    0.50    3.93
  11   3  -2   76.41    6.96
  11   3  -2   78.89    7.75
  11   3  -2   81.46    7.93
  11   3  -2   90.19    7.79
  11   3  -2   88.49    8.25
  11   3  -2   79.24    7.71
 -11  -3   2   70.31    6.95
 -11  -3   2   70.48    8.42
  10   3  -2    6.51    3.69
  10   3  -2    1.31    2.91
  10   3  -2   11.49    3.66
  10   3  -2    5.83    2.79
  10   3  -2    7.30    3.87
  10   3  -2    3.41    2.72
  10   3  -2    8.13    3.84
 -10  -3   2   11.49    3.72
 -10  -3   2    7.41    4.09
 -10  -3   2    3.64    2.77
   9   3  -2    3.45    2.39
   9   3  -2    3.13    3.47
   9   3  -2    6.87    2.39
   9   3  -2    1.49    3.30
   9   3  -2    2.37    3.10
   9   3  -2    5.91    3.30
   9   3  -2    7.38    3.42
   9   3  -2   -0.78    2.60
  -9  -3   2    4.36    2.46
  -9  -3   2    4.91    2.63
  -9  -3   2    5.19    3.13
  -9  -3   2    3.32    2.28
  -9  -3   2    2.28    3.46
  -9  -3   2    8.36    3.41
   8   3  -2  175.58   12.29
   8   3  -2  186.88   11.98
   8   3  -2  198.52   11.76
   8   3  -2  179.54   12.27
   8   3  -2  184.82   11.72
   8   3  -2  181.17   13.71
   8   3  -2  185.97   12.16
   8   3  -2  170.27   12.09
  -8  -3   2  175.88   12.04
  -8  -3   2  175.53   12.04
  -8  -3   2  199.63   11.71
  -8  -3   2  199.94   12.38
  -8  -3   2  187.80   12.02
  -8  -3   2  169.76   12.24
  -8  -3   2  189.90   11.68
  -8  -3   2  172.88   12.15
   7   3  -2    4.51    2.34
   7   3  -2   10.35    2.50
   7   3  -2    1.70    1.82
  -7  -3   2    4.56    2.61
  -7  -3   2    1.42    1.70
  -7  -3   2    5.75    1.92
   6   3  -2  350.99   22.15
   6   3  -2  355.60   22.19
   6   3  -2  338.60   22.06
   6   3  -2  361.63   21.91
   6   3  -2  372.47   22.11
   6   3  -2  356.86   22.08
   6   3  -2  353.13   21.90
  -6  -3   2  369.69   22.08
  -6  -3   2  368.02   22.25
  -6  -3   2  375.89   21.91
  -6  -3   2  365.39   22.07
  -6  -3   2  371.31   22.17
  -6  -3   2  352.47   22.04
  -6  -3   2  344.65   22.14
  -6  -3   2  356.49   21.88
   5   3  -2   26.80    3.81
   5   3  -2   34.62    4.08
  -5  -3   2   28.41    3.30
  -5  -3   2   29.20    3.88
  -5  -3   2   23.04    3.76
   3   3  -2  133.82    8.26
   3   3  -2  133.15    8.39
   3   3  -2  112.80    8.36
  -3  -3   2  119.87    8.38
  -3  -3   2  138.27    8.23
  -3  -3   2  140.75    8.45
  -3  -3   2  131.54    8.04
   2   3  -2 1629.67   96.87
   2   3  -2 1658.90   96.89
   2   3  -2 1556.53   96.87
  -2  -3   2 1538.86   96.86
  -2  -3   2 1561.73   96.84
  -2  -3   2 1623.50   96.86
  -2  -3   2 1694.77   96.90
  -2  -3   2 1629.99   96.90
   1   3  -2 2535.04  149.82
   1   3  -2 2454.85  149.82
   0   3  -2  496.14   31.00
   0   3  -2  524.93   30.99
   0   3  -2  511.18   30.92
   0  -3   2  526.54   30.99
   0  -3   2  525.61   30.93
   0  -3   2  495.92   30.99
  -1   3  -2 2423.21  148.08
  -1   3  -2 2514.24  148.08
   1  -3   2 2566.19  148.08
   1  -3   2 2360.32  148.07
  -2   3  -2  120.45    7.51
  -2   3  -2  105.67    7.26
  -2   3  -2  111.39    7.47
  -2   3  -2  109.96    7.46
   2  -3   2  111.07    7.25
   2  -3   2  125.03    7.48
   2  -3   2  124.77    7.50
   2  -3   2  123.53    7.47
  -3   3  -2  215.98   12.10
  -3   3  -2  177.88   12.04
  -3   3  -2  178.42   11.89
  -3   3  -2  176.47   11.87
  -3   3  -2  199.89   12.11
   3  -3   2  217.22   12.09
   3  -3   2  216.74   12.07
   3  -3   2  181.95   11.87
   3  -3   2  190.48   12.04
   3  -3   2  181.92   11.87
  -4   3  -2  836.20   47.89
  -4   3  -2  706.52   47.95
  -4   3  -2  817.79   47.89
  -4   3  -2  832.72   48.02
   4  -3   2  828.10   47.88
   4  -3   2  835.30   47.87
   4  -3   2  729.14   47.97
   4  -3   2  829.56   48.01
   4  -3   2  737.19   47.95
  -5   3  -2  762.53   45.68
  -5   3  -2  696.53   45.67
  -5   3  -2  800.47   45.81
  -5   3  -2  743.63   45.82
  -5   3  -2  769.67   46.01
   5  -3   2  796.34   45.81
   5  -3   2  687.46   45.86
   5  -3   2  735.42   45.82
   5  -3   2  830.30   45.83
   5  -3   2  748.28   45.67
  -6   3  -2  600.27   34.79
  -6   3  -2  614.65   34.78
  -6   3  -2  558.03   34.58
  -6   3  -2  529.15   34.56
  -6   3  -2  565.38   34.80
   6  -3   2  543.50   34.56
   6  -3   2  618.60   34.82
   6  -3   2  537.84   34.72
  -7   3  -2   10.22    3.04
  -7   3  -2    8.70    2.55
  -7   3  -2    9.52    2.05
  -7   3  -2    6.75    3.02
   7  -3   2    8.24    2.84
   7  -3   2    7.05    2.89
   7  -3   2   10.38    2.48
   7  -3   2    8.65    2.01
  -8   3  -2    5.29    2.34
  -8   3  -2    8.54    2.27
  -8   3  -2    6.47    3.28
  -8   3  -2    7.02    3.31
  -8   3  -2    4.20    3.25
   8  -3   2    6.13    3.30
   8  -3   2    2.39    3.29
   8  -3   2    1.03    2.74
   8  -3   2    4.81    2.17
  -9   3  -2   39.22    6.15
  -9   3  -2   48.07    4.88
  -9   3  -2   43.60    5.02
  -9   3  -2   39.62    6.81
  -9   3  -2   50.60    6.37
   9  -3   2   50.11    5.00
   9  -3   2   42.63    6.08
   9  -3   2   38.47    6.48
   9  -3   2   43.29    4.89
 -10   3  -2  122.61    8.89
 -10   3  -2  113.70   10.13
 -10   3  -2  119.63    8.67
  10  -3   2  111.23   10.02
  10  -3   2  127.65    8.76
  10  -3   2  126.19    8.77
  10  -3   2  107.33    9.54
 -11   3  -2   20.08    3.68
 -11   3  -2   15.82    4.71
 -11   3  -2   17.56    5.02
 -11   3  -2   23.44    4.85
  11  -3   2   25.70    3.51
  11  -3   2   20.81    3.62
  11  -3   2   21.67    5.28
  11  -3   2   22.62    5.53
  12   2  -2    8.54    4.67
  12   2  -2    4.81    3.86
  12   2  -2    8.47    4.13
  12   2  -2    6.10    4.39
  12   2  -2    2.94    3.04
 -12  -2   2    4.28    4.27
 -12  -2   2   -4.56    4.71
  11   2  -2   12.29    4.12
  11   2  -2    9.19    3.16
  11   2  -2   13.70    3.74
  11   2  -2   12.12    3.08
  11   2  -2    9.75    3.63
  11   2  -2   11.14    5.56
  11   2  -2   13.18    4.64
 -11  -2   2    4.33    3.06
 -11  -2   2    2.19    4.49
 -11  -2   2   15.12    4.10
  10   2  -2   96.91    8.11
  10   2  -2   96.48    8.24
  10   2  -2  105.45    8.54
  10   2  -2  107.71    8.85
  10   2  -2   94.30    9.01
  10   2  -2  104.96    7.62
  10   2  -2   93.79    7.72
 -10  -2   2   91.36    7.47
 -10  -2   2   92.31    7.59
 -10  -2   2  104.58    8.40
 -10  -2   2  107.49    8.34
 -10  -2   2   91.23    7.81
 -10  -2   2  110.43    8.35
   9   2  -2   21.86    3.71
   9   2  -2   24.48    4.12
   9   2  -2   28.86    4.15
   9   2  -2   25.11    4.05
   9   2  -2   29.49    4.17
   9   2  -2   26.42    3.88
  -9  -2   2   35.04    5.64
  -9  -2   2   22.63    3.47
  -9  -2   2   33.95    5.17
   8   2  -2   34.46    3.98
   8   2  -2   36.45    4.92
   8   2  -2   28.16    4.86
   8   2  -2   32.11    5.04
   8   2  -2   30.50    4.78
   8   2  -2   44.85    5.03
   8   2  -2   37.68    4.06
  -8  -2   2   31.29    4.92
  -8  -2   2   28.57    4.39
  -8  -2   2   36.85    5.27
  -8  -2   2   31.60    4.79
  -8  -2   2   37.87    5.36
  -8  -2   2   39.19    4.95
  -8  -2   2   33.78    3.89
  -8  -2   2   37.08    3.99
   7   2  -2   56.82    5.04
   7   2  -2   55.49    5.11
   7   2  -2   48.03    4.60
   7   2  -2   51.48    5.08
   7   2  -2   50.38    5.10
   7   2  -2   51.81    4.39
   7   2  -2   50.91    4.92
   7   2  -2   45.33    4.39
  -7  -2   2   56.99    5.05
  -7  -2   2   49.77    4.36
  -7  -2   2   50.60    5.01
  -7  -2   2   54.79    5.21
  -7  -2   2   50.35    5.04
  -7  -2   2   49.23    4.61
  -7  -2   2   51.49    5.09
  -7  -2   2   47.02    4.27
   6   2  -2   30.75    3.41
   6   2  -2   38.47    4.17
   6   2  -2   31.46    3.65
   6   2  -2   29.99    3.42
   6   2  -2   39.81    4.08
   6   2  -2   30.68    4.00
  -6  -2   2   32.35    3.35
  -6  -2   2   38.14    4.14
  -6  -2   2   33.50    3.43
  -6  -2   2   34.34    3.96
  -6  -2   2   37.91    4.23
  -6  -2   2   33.01    3.61
   5   2  -2  919.67   53.12
   5   2  -2  847.56   53.01
   5   2  -2  854.36   52.92
   5   2  -2  870.90   53.55
   5   2  -2  862.34   53.04
   5   2  -2  897.24   53.04
   5   2  -2  808.58   53.06
   5   2  -2  860.28   52.92
  -5  -2   2  855.35   53.07
  -5  -2   2  919.81   53.25
  -5  -2   2  872.27   52.92
  -5  -2   2  912.77   52.94
  -5  -2   2  884.35   53.10
  -5  -2   2  889.13   53.01
  -5  -2   2  858.19   53.04
  -5  -2   2  948.34   53.31
   4   2  -2   36.22    3.26
   4   2  -2   42.25    3.72
   4   2  -2   36.38    3.44
   4   2  -2   35.02    3.22
  -4  -2   2   34.88    3.43
  -4  -2   2   40.37    3.17
  -4  -2   2   46.16    3.91
  -4  -2   2   42.36    3.27
   3   2  -2  321.37   20.33
   3   2  -2  325.01   20.32
   3   2  -2  347.89   20.18
   3   2  -2  362.02   20.41
   3   2  -2  327.32   20.27
   3   2  -2  333.68   20.26
   3   2  -2  321.55   20.16
  -3  -2   2  345.00   20.33
  -3  -2   2  340.46   20.35
  -3  -2   2  313.98   20.31
  -3  -2   2  329.18   20.27
  -3  -2   2  349.63   20.18
  -3  -2   2  328.92   20.25
  -3  -2   2  320.95   20.16
   2   2  -2   69.02    5.09
   2   2  -2   76.35    4.82
   2   2  -2   65.82    4.87
  -2  -2   2   65.40    4.86
  -2  -2   2   80.15    4.61
   0   2  -2 1004.73   64.06
   0   2  -2 1041.03   64.01
   0   2  -2 1116.62   64.06
   0   2  -2 1046.85   64.09
   0   2  -2 1041.25   64.07
   0   2  -2 1099.55   64.09
   0  -2   2 1151.60   64.07
   0  -2   2 1021.96   64.08
   0  -2   2 1073.44   64.08
  -1   2  -2  283.61   17.96
  -1   2  -2  290.90   17.84
  -1   2  -2  296.95   17.95
   1  -2   2  270.59   17.94
   1  -2   2  321.98   17.89
   1  -2   2  307.23   17.97
   1  -2   2  298.30   17.84
  -2   2  -2 9043.28  542.60
  -3   2  -2 2539.39  153.31
   3  -2   2 2565.69  153.31
  -4   2  -2 5733.81  349.93
  -4   2  -2 5820.21  349.88
  -4   2  -2 5944.96  349.97
  -4   2  -2 5889.16  349.95
  -4   2  -2 5745.97  349.88
   4  -2   2 6002.13  349.98
   4  -2   2 5866.51  349.94
   4  -2   2 5791.13  349.94
   4  -2   2 5761.22  349.87
   4  -2   2 5746.78  349.88
  -5   2  -2  199.94   13.23
  -5   2  -2  227.66   13.55
  -5   2  -2  228.51   13.60
   5  -2   2  218.71   13.45
   5  -2   2  193.01   13.19
  -6   2  -2  701.17   39.19
  -6   2  -2  582.56   39.09
  -6   2  -2  707.39   38.99
  -6   2  -2  573.50   39.10
  -6   2  -2  670.19   38.97
   6  -2   2  615.41   39.13
   6  -2   2  588.65   39.10
   6  -2   2  685.34   38.99
   6  -2   2  675.89   39.13
  -7   2  -2    6.36    1.96
  -7   2  -2    8.69    2.84
  -7   2  -2    9.40    2.05
  -7   2  -2    9.72    2.77
  -7   2  -2   12.84    2.94
   7  -2   2   10.67    2.83
   7  -2   2    7.60    1.92
   7  -2   2   11.22    4.10
   7  -2   2    7.05    2.42
  -8   2  -2   17.62    3.40
  -8   2  -2   16.87    2.67
  -8   2  -2   13.31    3.98
  -8   2  -2   14.64    5.48
  -8   2  -2   17.33    2.46
   8  -2   2   18.09    3.03
   8  -2   2   19.19    3.27
   8  -2   2   13.39    4.02
   8  -2   2   15.55    2.42
  -9   2  -2  216.24   13.73
  -9   2  -2  209.10   13.61
  -9   2  -2  195.26   13.07
  -9   2  -2  187.01   12.99
  -9   2  -2  200.71   13.72
  -9   2  -2  201.76   13.02
   9  -2   2  218.61   13.87
   9  -2   2  189.32   12.96
   9  -2   2  205.15   13.72
 -10   2  -2   24.99    3.49
 -10   2  -2   24.82    3.34
 -10   2  -2   21.62    5.33
 -10   2  -2   21.87    4.23
 -10   2  -2   20.62    4.53
  10  -2   2   28.56    4.33
  10  -2   2   27.07    3.31
  10  -2   2   18.92    4.48
  10  -2   2   23.86    3.29
 -11   2  -2  175.72   11.82
 -11   2  -2  156.34   10.96
 -11   2  -2  147.87   12.04
 -11   2  -2  140.46   12.33
 -11   2  -2  146.60   11.82
 -11   2  -2  151.84   10.93
  11  -2   2  166.77   10.99
  11  -2   2  152.67   11.82
  11  -2   2  158.34   12.21
 -12   2  -2   23.87    4.05
 -12   2  -2   18.22    5.27
 -12   2  -2   22.22    5.45
  12  -2   2   24.36    5.64
  12  -2   2   26.45    3.94
  12  -2   2   27.87    4.97
  12  -2   2   25.99    3.83
  12   1  -2   -1.79    4.41
  12   1  -2   -2.21    3.65
 -12  -1   2   -4.35    6.63
  11   1  -2    2.85    3.79
  11   1  -2   -1.54    2.88
  11   1  -2    1.51    3.88
  11   1  -2    0.48    2.70
  11   1  -2    0.24    2.89
  11   1  -2   -1.03    4.31
 -11  -1   2   -3.25    4.03
 -11  -1   2   -0.35    3.00
 -11  -1   2   -6.01    4.36
  10   1  -2   -1.99    3.44
  10   1  -2    2.00    2.78
  10   1  -2   -0.10    2.64
  10   1  -2   -0.10    3.32
  10   1  -2    2.07    4.03
  10   1  -2    2.22    2.74
  10   1  -2   -0.07    4.08
 -10  -1   2    1.14    2.64
 -10  -1   2   -0.98    4.30
 -10  -1   2    8.34    3.52
 -10  -1   2    2.99    3.77
 -10  -1   2    1.49    2.81
 -10  -1   2    5.06    3.67
   9   1  -2  411.59   26.55
   9   1  -2  432.27   26.61
   9   1  -2  430.17   26.46
   9   1  -2  469.70   27.36
   9   1  -2  451.24   26.85
   9   1  -2  451.05   26.36
   9   1  -2  420.17   26.70
   9   1  -2  391.22   26.66
  -9  -1   2  414.59   26.46
  -9  -1   2  408.97   26.59
  -9  -1   2  443.27   26.34
  -9  -1   2  435.88   26.69
  -9  -1   2  433.59   26.79
  -9  -1   2  407.47   26.60
  -9  -1   2  434.08   26.34
  -9  -1   2  427.08   26.66
   8   1  -2  634.74   37.97
   8   1  -2  638.11   38.08
   8   1  -2  656.68   37.99
   8   1  -2  645.79   38.25
   8   1  -2  598.27   38.17
   8   1  -2  617.39   38.19
   8   1  -2  591.00   38.19
   8   1  -2  649.46   38.21
  -8  -1   2  628.32   38.26
  -8  -1   2  608.51   38.17
  -8  -1   2  628.94   37.95
  -8  -1   2  653.95   37.98
  -8  -1   2  626.52   38.20
  -8  -1   2  626.35   38.10
  -8  -1   2  605.18   38.15
  -8  -1   2  600.69   38.17
   7   1  -2  403.18   23.51
   7   1  -2  383.16   23.31
   7   1  -2  382.11   23.39
   7   1  -2  357.81   23.18
   7   1  -2  389.95   23.43
   7   1  -2  394.14   23.45
   7   1  -2  376.59   23.20
   7   1  -2  361.18   23.39
  -7  -1   2  392.01   23.42
  -7  -1   2  379.28   23.38
  -7  -1   2  371.73   23.46
  -7  -1   2  373.93   23.39
  -7  -1   2  394.51   23.74
  -7  -1   2  365.81   23.29
  -7  -1   2  366.57   23.16
   6   1  -2  492.07   27.44
   6   1  -2  419.74   27.25
   6   1  -2  415.14   27.24
   6   1  -2  449.71   28.09
   6   1  -2  411.64   27.41
   6   1  -2  443.84   27.36
   6   1  -2  468.89   27.44
  -6  -1   2  500.04   27.46
  -6  -1   2  440.77   27.27
  -6  -1   2  476.31   27.43
  -6  -1   2  491.07   27.44
  -6  -1   2  430.64   27.35
  -6  -1   2  421.96   27.24
  -6  -1   2  424.65   27.45
   5   1  -2   15.03    2.45
   5   1  -2   15.65    2.33
   5   1  -2   17.07    2.38
   5   1  -2   16.39    2.79
   5   1  -2   11.80    2.22
  -5  -1   2   20.73    2.57
  -5  -1   2   12.83    2.35
  -5  -1   2   16.82    2.50
  -5  -1   2   22.54    3.42
  -5  -1   2   12.56    2.17
  -5  -1   2   15.74    2.66
   4   1  -2  562.37   35.61
   4   1  -2  593.05   35.66
   4   1  -2  609.44   35.62
   4   1  -2  608.51   35.53
   4   1  -2  562.77   35.64
   4   1  -2  588.34   35.63
   4   1  -2  594.77   35.53
   4   1  -2  578.96   35.63
  -4  -1   2  570.24   35.61
  -4  -1   2  631.46   35.55
  -4  -1   2  558.34   35.60
  -4  -1   2  589.28   35.52
  -4  -1   2  600.63   35.67
  -4  -1   2  600.04   35.66
  -4  -1   2  562.87   35.63
  -4  -1   2  612.56   35.61
   3   1  -2  264.30   17.62
   3   1  -2  320.85   17.71
   3   1  -2  319.10   17.68
  -3  -1   2  260.26   17.53
  -3  -1   2  322.38   17.66
  -3  -1   2  308.62   17.69
  -3  -1   2  257.75   17.66
  -3  -1   2  262.16   17.61
   2   1  -2   36.14    4.99
   2   1  -2   42.69    3.04
   2   1  -2   36.55    3.39
  -2  -1   2   45.34    3.02
   1   1  -2  677.05   38.91
   1   1  -2  597.06   38.82
   1   1  -2  673.72   38.86
   1   1  -2  625.77   38.88
  -1  -1   2  691.98   38.86
  -1  -1   2  582.94   38.82
  -1  -1   2  705.60   38.87
  -1  -1   2  662.95   38.90
  -1  -1   2  584.50   38.85
  -1  -1   2  641.60   38.89
  -1  -1   2  663.56   38.83
   0   1  -2  176.54   11.20
   0   1  -2  201.55   11.23
   0   1  -2  169.80   11.24
   0   1  -2  202.21   11.21
   0   1  -2  165.36   11.18
   0  -1   2  201.16   11.20
   0  -1   2  189.22   11.11
   0  -1   2  165.15   11.15
  -1   1  -2  128.72    7.77
  -1   1  -2  110.29    7.85
  -1   1  -2  124.75    7.86
  -1   1  -2  135.66    7.87
  -1   1  -2  133.20    7.76
   1  -1   2  131.55    7.76
   1  -1   2  138.03    7.86
   1  -1   2  118.08    7.84
   1  -1   2  125.12    7.82
  -2   1  -2  628.91   38.38
  -2   1  -2  627.86   38.38
   2  -1   2  643.33   38.38
   2  -1   2  654.22   38.45
   2  -1   2  635.46   38.38
  -3   1  -2  590.58   33.38
  -3   1  -2  554.35   33.26
  -3   1  -2  555.34   33.26
  -3   1  -2  522.34   33.34
   3  -1   2  527.72   33.34
   3  -1   2  600.87   33.37
   3  -1   2  546.44   33.25
   3  -1   2  557.18   33.25
   3  -1   2  511.67   33.33
  -4   1  -2  208.07   12.25
  -4   1  -2  181.83   12.68
  -4   1  -2  184.86   12.49
  -4   1  -2  199.44   12.25
   4  -1   2  192.09   12.45
   4  -1   2  203.19   12.46
   4  -1   2  204.51   12.25
   4  -1   2  217.10   12.43
  -5   1  -2  117.45    8.35
  -5   1  -2  135.51    8.73
  -5   1  -2  127.15    8.38
  -5   1  -2  129.39    8.38
   5  -1   2  142.23    8.63
   5  -1   2  128.02    8.33
   5  -1   2  135.09    8.68
  -6   1  -2  917.54   56.97
  -6   1  -2  991.29   57.11
  -6   1  -2  899.95   56.96
  -6   1  -2 1005.98   57.11
  -6   1  -2  937.59   57.15
  -6   1  -2  950.09   57.33
   6  -1   2  915.67   56.97
   6  -1   2  985.13   57.10
   6  -1   2  905.30   57.12
  -7   1  -2   61.13    5.41
  -7   1  -2   47.38    4.53
  -7   1  -2   55.37    4.65
  -7   1  -2   63.81    4.56
  -7   1  -2   52.94    6.16
   7  -1   2   49.76    4.52
   7  -1   2   59.80    5.37
   7  -1   2   52.53    5.07
  -8   1  -2   63.97    6.08
  -8   1  -2   56.63    5.17
  -8   1  -2   69.99    5.16
  -8   1  -2   56.46    6.08
  -8   1  -2   62.12    5.08
   8  -1   2   62.26    5.01
   8  -1   2   59.01    6.08
   8  -1   2   62.53    5.75
  -9   1  -2   74.37    5.75
  -9   1  -2   64.31    5.79
  -9   1  -2   76.76    6.78
  -9   1  -2   57.80    6.94
  -9   1  -2   57.67    7.96
  -9   1  -2   79.12    5.65
  -9   1  -2   58.40    6.75
   9  -1   2   71.91    5.52
   9  -1   2   61.31    6.72
   9  -1   2   64.11    6.48
   9  -1   2   63.09    7.03
 -10   1  -2   24.11    4.60
 -10   1  -2   26.79    3.55
 -10   1  -2   26.99    3.34
  10  -1   2   27.72    3.33
 -11   1  -2  232.97   15.01
 -11   1  -2  210.72   15.75
 -11   1  -2  224.90   14.96
 -11   1  -2  246.76   15.13
 -11   1  -2  229.88   15.90
 -11   1  -2  234.16   15.81
  11  -1   2  229.56   15.01
  11  -1   2  215.03   15.76
  11  -1   2  246.71   15.17
  11  -1   2  240.40   16.07
 -12   1  -2    6.47    3.44
 -12   1  -2    3.20    4.73
 -12   1  -2   -2.92    4.59
 -12   1  -2    5.14    3.59
  12  -1   2    3.34    3.26
  12  -1   2    2.21    3.77
  12  -1   2    6.67    4.21
  12  -1   2    2.71    5.01
  11   0  -2   31.93    4.55
  11   0  -2   25.49    3.75
  11   0  -2   36.56    4.74
  11   0  -2   31.02    3.89
 -11   0   2   30.91    5.01
 -11   0   2   23.08    3.79
 -11   0   2   22.44    4.91
  10   0  -2   54.88    7.04
  10   0  -2   51.18    6.77
  10   0  -2   52.13    5.55
  10   0  -2   52.84    5.82
  10   0  -2   47.84    5.27
  10   0  -2   42.06    5.52
 -10   0   2   47.54    6.76
 -10   0   2   55.76    5.59
 -10   0   2   47.98    5.70
 -10   0   2   52.65    6.56
 -10   0   2   54.52    6.61
 -10   0   2   54.19    5.31
 -10   0   2   60.67    6.31
   9   0  -2  121.18    8.68
   9   0  -2  111.67    8.91
   9   0  -2  105.50    7.71
   9   0  -2  110.78    7.76
   9   0  -2   96.72    8.12
  -9   0   2   89.08    7.89
  -9   0   2  100.88    7.62
  -9   0   2  101.20    8.72
  -9   0   2  110.87    7.76
  -9   0   2  100.92    8.23
  -9   0   2  115.37    8.59
   8   0  -2  195.64   11.99
   8   0  -2  165.74   12.32
   8   0  -2  188.67   12.24
   8   0  -2  194.12   13.37
   8   0  -2  198.86   12.47
   8   0  -2  170.23   12.01
   8   0  -2  196.75   12.54
  -8   0   2  188.00   12.32
  -8   0   2  179.40   11.93
  -8   0   2  196.10   12.40
  -8   0   2  166.69   12.08
  -8   0   2  187.82   11.97
  -8   0   2  197.63   12.47
  -8   0   2  186.89   12.53
   7   0  -2  157.04   10.67
   7   0  -2  163.96   10.24
   7   0  -2  151.77   10.49
   7   0  -2  157.61   10.67
   7   0  -2  180.02   11.30
   7   0  -2  163.92   10.32
   7   0  -2  159.99   10.56
   7   0  -2  155.34   10.47
  -7   0   2  156.73   10.67
  -7   0   2  163.66   10.25
  -7   0   2  155.03   10.65
  -7   0   2  163.47   10.34
  -7   0   2  153.82   10.48
  -7   0   2  154.98   10.47
  -7   0   2  160.17   10.20
  -7   0   2  156.11   10.59
   6   0  -2    8.88    2.49
   6   0  -2   13.02    2.20
   6   0  -2   10.00    1.89
   6   0  -2    9.13    2.29
   6   0  -2    9.70    1.79
  -6   0   2    8.07    2.29
  -6   0   2    4.21    2.64
  -6   0   2   12.03    1.83
  -6   0   2    7.52    2.09
   5   0  -2    4.79    2.17
   5   0  -2    2.78    2.08
   5   0  -2    5.13    2.16
   5   0  -2    6.63    1.99
   5   0  -2    7.54    1.53
   5   0  -2    7.87    1.62
   5   0  -2    7.56    3.34
  -5   0   2    5.87    2.15
  -5   0   2    7.37    2.08
  -5   0   2    4.31    2.25
  -5   0   2    8.07    1.69
  -5   0   2    7.70    1.53
  -5   0   2    4.68    1.96
   4   0  -2   41.10    3.29
   4   0  -2   38.29    3.57
   4   0  -2   33.37    3.32
   4   0  -2   37.89    3.31
  -4   0   2   37.48    3.39
  -4   0   2   40.87    3.25
  -4   0   2   42.07    3.42
  -4   0   2   45.67    3.70
   3   0  -2    7.56    1.38
   3   0  -2    4.70    1.23
   3   0  -2    3.39    1.61
   3   0  -2    2.73    2.71
   3   0  -2    2.73    1.60
   3   0  -2    4.90    1.20
   3   0  -2    6.47    1.22
   3   0  -2    1.85    1.55
  -3   0   2    4.18    1.13
  -3   0   2    5.94    1.22
  -3   0   2    2.21    1.54
  -3   0   2    4.73    1.23
  -3   0   2    5.34    1.49
   1   0  -2 2209.54  138.81
   1   0  -2 2360.87  138.84
   1   0  -2 2347.32  138.82
   1   0  -2 2246.61  138.85
   1   0  -2 2441.06  138.85
  -1   0   2 2335.19  138.83
  -1   0   2 2374.12  138.82
  -1   0   2 2301.08  138.84
  -1   0   2 2244.58  138.81
  -1   0   2 2271.02  138.85
   0   0  -2  396.02   24.77
   0   0  -2  384.27   24.65
   0   0   2  447.67   24.61
  -1   0  -2    5.43    0.95
  -1   0  -2    6.47    0.90
  -1   0  -2    6.90    1.24
   1   0   2    5.29    0.95
  -2   0  -2 3219.26  188.01
  -2   0  -2 3010.01  188.01
  -2   0  -2 3199.78  188.01
   2   0   2 3252.36  188.01
   2   0   2 3000.02  188.02
   2   0   2 3113.16  188.01
  -3   0  -2 3891.27  241.13
  -3   0  -2 3865.97  241.06
  -3   0  -2 3870.67  241.09
  -3   0  -2 4214.11  241.13
  -3   0  -2 4225.08  241.10
  -3   0  -2 3911.19  241.07
  -3   0  -2 4247.86  241.11
  -3   0  -2 4207.80  241.11
  -3   0  -2 3796.03  241.06
   3   0   2 3938.12  241.13
   3   0   2 3837.26  241.06
   3   0   2 4265.04  241.11
   3   0   2 3739.81  241.06
   3   0   2 4226.63  241.11
  -4   0  -2  196.78   11.98
  -4   0  -2  208.37   12.24
  -4   0  -2  190.97   12.00
  -4   0  -2  190.80   12.22
  -4   0  -2  196.75   12.00
  -4   0  -2  188.60   12.22
  -4   0  -2  189.14   12.06
   4   0   2  187.66   12.17
   4   0   2  205.27   12.19
   4   0   2  199.30   12.20
   4   0   2  195.65   12.00
  -5   0  -2   35.66    4.39
  -5   0  -2   44.13    3.73
  -5   0  -2   49.84    3.54
  -5   0  -2   50.55    3.70
   5   0   2   38.97    4.26
   5   0   2   47.28    3.67
  -6   0  -2   52.96    4.18
  -6   0  -2   59.84    6.41
   6   0   2   45.41    4.80
   6   0   2   54.46    4.66
   6   0   2   48.90    4.17
  -7   0  -2    6.27    2.15
  -7   0  -2    5.51    1.67
  -7   0  -2    8.78    1.89
  -7   0  -2    9.17    2.66
  -7   0  -2   10.78    2.64
  -7   0  -2    7.61    1.87
  -7   0  -2   10.01    2.61
   7   0   2    7.78    2.54
   7   0   2    7.80    1.81
   7   0   2    9.22    2.38
  -8   0  -2  246.08   14.88
  -8   0  -2  225.44   14.43
  -8   0  -2  224.30   14.39
  -8   0  -2  239.78   14.52
  -8   0  -2  222.91   14.39
  -8   0  -2  228.55   14.89
  -8   0  -2  233.77   14.85
   8   0   2  232.74   14.39
   8   0   2  228.82   14.74
   8   0   2  217.75   14.78
  -9   0  -2   18.29    2.92
  -9   0  -2   23.31    3.69
  -9   0  -2   18.93    2.75
  -9   0  -2   25.84    3.87
   9   0   2   16.01    2.66
   9   0   2   18.83    3.53
 -10   0  -2   73.30    7.21
 -10   0  -2   70.65    6.43
 -10   0  -2   87.20    6.71
 -10   0  -2   79.92    7.74
 -10   0  -2   74.03    7.77
 -10   0  -2   60.64    6.55
 -10   0  -2   64.37    6.23
 -10   0  -2   86.21    7.61
  10   0   2   84.33    7.48
  10   0   2   80.13    7.61
 -11   0  -2    6.85    3.61
 -11   0  -2   13.28    3.38
 -11   0  -2   21.75    4.24
 -11   0  -2   12.09    4.39
 -11   0  -2   16.05    3.09
 -11   0  -2   26.46    6.87
  11   0   2   12.20    3.17
  11   0   2   13.15    3.04
  11   0   2   20.94    4.51
 -12   0  -2   54.97    6.46
 -12   0  -2   59.14    7.88
 -12   0  -2   51.18    7.80
 -12   0  -2   67.85    6.84
  12   0   2   58.09    7.24
  12   0   2   64.12    6.42
  12   0   2   64.12    8.82
  12   0   2   59.63    6.09
  11  -1  -2    3.27    3.15
  11  -1  -2    5.60    3.57
  11  -1  -2    5.21    3.26
  11  -1  -2    3.57    4.43
  11  -1  -2    5.11    4.13
 -11   1   2   -1.83    4.23
 -11   1   2    5.22    3.80
 -11   1   2    8.57    5.28
 -11   1   2   -2.54    4.40
 -11   1   2   -0.20    3.12
  10  -1  -2    5.41    3.32
  10  -1  -2    5.25    3.99
  10  -1  -2    0.47    2.81
  10  -1  -2    3.98    4.16
  10  -1  -2   -1.31    2.89
 -10   1   2   -3.89    3.90
 -10   1   2    2.49    2.98
 -10   1   2    9.74    2.72
 -10   1   2    4.49    3.99
   9  -1  -2  624.19   40.22
   9  -1  -2  706.33   40.38
   9  -1  -2  625.93   40.21
   9  -1  -2  662.73   40.27
   9  -1  -2  701.39   40.54
  -9   1   2  713.10   40.61
  -9   1   2  602.69   40.25
  -9   1   2  621.74   40.18
  -9   1   2  679.85   40.75
  -9   1   2  711.85   40.93
  -9   1   2  629.80   40.54
   8  -1  -2  560.31   36.91
   8  -1  -2  636.35   37.08
   8  -1  -2  618.71   37.00
   8  -1  -2  589.95   36.72
   8  -1  -2  582.16   36.68
   8  -1  -2  635.94   36.84
   8  -1  -2  611.43   36.72
  -8   1   2  588.42   36.68
  -8   1   2  634.97   36.99
  -8   1   2  594.34   36.83
  -8   1   2  605.93   37.00
  -8   1   2  605.31   36.72
  -8   1   2  572.74   36.75
  -8   1   2  619.56   36.96
   7  -1  -2  183.02   11.56
   7  -1  -2  176.52   11.39
   7  -1  -2  181.47   11.41
   7  -1  -2  179.92   12.28
   7  -1  -2  174.98   11.80
   7  -1  -2  173.32   11.65
  -7   1   2  178.16   11.76
  -7   1   2  182.85   11.81
  -7   1   2  173.70   11.46
  -7   1   2  174.00   11.36
  -7   1   2  183.15   11.41
  -7   1   2  180.24   11.58
  -7   1   2  182.02   11.84
   6  -1  -2   60.63    4.87
   6  -1  -2   59.75    5.47
   6  -1  -2   66.32    5.13
   6  -1  -2   61.26    4.83
   6  -1  -2   68.09    4.76
   6  -1  -2   66.33    4.93
  -6   1   2   59.49    4.91
  -6   1   2   54.75    5.52
  -6   1   2   66.61    5.08
  -6   1   2   54.26    5.36
  -6   1   2   68.03    5.35
  -6   1   2   59.19    4.81
  -6   1   2   70.19    4.90
   5  -1  -2  112.46    7.04
   5  -1  -2   99.90    6.88
   5  -1  -2  102.05    7.32
   5  -1  -2  104.71    7.33
   5  -1  -2  104.47    6.86
   5  -1  -2   95.16    6.87
   5  -1  -2  107.63    7.25
  -5   1   2  103.83    7.32
  -5   1   2  107.28    6.97
  -5   1   2  102.43    7.35
  -5   1   2   95.78    6.85
  -5   1   2   99.34    6.93
  -5   1   2  113.97    7.16
   4  -1  -2  112.81    7.47
   4  -1  -2  112.22    7.56
   4  -1  -2  118.62    7.35
   4  -1  -2  110.61    7.35
  -4   1   2  107.90    7.42
  -4   1   2  113.71    7.32
  -4   1   2  124.69    7.54
   3  -1  -2   64.66    4.53
   3  -1  -2   68.29    4.41
   3  -1  -2   62.13    4.41
  -3   1   2   63.28    4.37
  -3   1   2   55.55    4.59
  -3   1   2   68.84    4.45
  -3   1   2   63.94    4.55
   2  -1  -2  712.64   42.06
   2  -1  -2  749.95   42.08
   2  -1  -2  706.45   42.04
   2  -1  -2  694.38   42.07
   2  -1  -2  634.41   41.99
   2  -1  -2  675.29   42.00
   2  -1  -2  685.89   42.06
  -2   1   2  741.32   42.06
  -2   1   2  666.01   42.05
  -2   1   2  687.36   42.06
  -2   1   2  779.46   42.10
  -2   1   2  668.74   42.00
  -2   1   2  652.27   41.99
  -2   1   2  718.65   42.07
   1  -1  -2   18.19    2.48
   1  -1  -2   14.90    2.17
   1  -1  -2   18.82    2.13
   1  -1  -2   21.18    2.64
  -1   1   2   16.33    2.11
  -1   1   2   15.65    2.25
  -1   1   2   12.94    2.24
   0  -1  -2   69.03    4.73
   0  -1  -2   84.93    4.76
   0   1   2   72.93    4.71
  -1  -1  -2  336.41   18.14
  -1  -1  -2  327.45   18.33
   1   1   2  268.20   18.18
   1   1   2  272.95   18.28
   2   1   2    5.52    1.41
   2   1   2    7.82    1.60
  -3  -1  -2   38.23    3.02
  -3  -1  -2   43.64    3.06
  -3  -1  -2   34.16    3.05
  -3  -1  -2   39.34    3.20
   3   1   2   45.68    3.03
   3   1   2   34.87    3.45
   3   1   2   42.19    3.02
  -4  -1  -2   34.96    3.52
  -4  -1  -2   34.07    3.59
  -4  -1  -2   39.14    3.59
   4   1   2   39.82    3.53
  -5  -1  -2  958.48   51.98
  -5  -1  -2  871.49   51.93
  -5  -1  -2  843.40   51.85
  -5  -1  -2  834.84   52.00
  -5  -1  -2  862.44   51.94
  -5  -1  -2  845.88   51.90
  -5  -1  -2  900.81   51.99
  -5  -1  -2  878.48   51.97
  -5  -1  -2  824.12   51.84
   5   1   2  834.12   51.99
   5   1   2  863.23   51.95
   5   1   2  815.16   51.84
  -6  -1  -2  774.76   48.41
  -6  -1  -2  875.20   48.41
  -6  -1  -2  832.74   48.31
  -6  -1  -2  719.14   48.36
  -6  -1  -2  819.79   48.50
  -6  -1  -2  769.00   48.43
  -6  -1  -2  823.60   48.50
   6   1   2  833.77   48.50
   6   1   2  752.12   48.40
   6   1   2  795.10   48.42
   6   1   2  817.37   48.30
  -7  -1  -2   41.05    4.17
  -7  -1  -2   40.92    4.09
  -7  -1  -2   56.11    4.52
  -7  -1  -2   51.28    5.00
  -7  -1  -2   46.51    5.05
   7   1   2   47.54    4.84
   7   1   2   55.69    4.91
  -8  -1  -2    7.53    1.90
  -8  -1  -2    2.60    2.15
  -8  -1  -2    5.17    2.85
  -8  -1  -2    3.66    2.98
  -8  -1  -2    9.72    2.54
  -8  -1  -2   10.44    2.41
  -8  -1  -2    6.73    2.01
   8   1   2    5.55    2.64
   8   1   2    5.98    2.72
   8   1   2    3.66    1.99
  -9  -1  -2   11.23    2.48
  -9  -1  -2   11.64    3.20
  -9  -1  -2   10.09    3.53
  -9  -1  -2   15.72    3.39
  -9  -1  -2   18.36    2.60
  -9  -1  -2   14.91    2.75
   9   1   2   17.71    3.24
   9   1   2   14.47    3.41
   9   1   2   15.46    2.51
   9   1   2   10.88    3.60
 -10  -1  -2   26.22    3.54
 -10  -1  -2   30.14    4.06
 -10  -1  -2   39.78    5.20
 -10  -1  -2   32.96    4.53
 -10  -1  -2   34.52    4.53
  10   1   2   35.01    5.06
  10   1   2   29.32    4.40
  10   1   2   36.01    4.50
 -11  -1  -2  120.31    9.49
 -11  -1  -2  126.89    8.38
 -11  -1  -2   96.42    9.66
 -11  -1  -2  100.93    9.66
 -11  -1  -2  108.46    8.46
 -11  -1  -2   99.86    8.63
 -11  -1  -2  116.73    9.01
 -11  -1  -2  120.43    9.63
  11   1   2  107.09    8.32
  11   1   2  119.77    9.30
  11   1   2  128.94    9.73
 -12  -1  -2    1.17    3.09
 -12  -1  -2    1.77    4.55
 -12  -1  -2   -1.65    4.56
 -12  -1  -2    3.04    5.28
 -12  -1  -2    2.53    3.74
  12   1   2    7.19    5.93
  12   1   2    2.60    3.21
  12   1   2    4.20    2.95
  12   1   2   10.73    4.19
  11  -2  -2    6.01    3.45
  11  -2  -2    3.44    3.23
  11  -2  -2    0.16    4.37
  11  -2  -2    3.48    4.55
  11  -2  -2    0.22    3.09
 -11   2   2    1.00    3.07
 -11   2   2   -4.10    3.22
 -11   2   2    5.20    4.35
 -11   2   2   -4.50    4.33
 -11   2   2   -5.06    4.25
  10  -2  -2    6.41    4.25
  10  -2  -2    0.59    2.94
  10  -2  -2    1.26    2.86
  10  -2  -2    6.01    3.19
  10  -2  -2    6.72    3.99
 -10   2   2    2.13    3.07
 -10   2   2    6.64    4.04
 -10   2   2    4.97    2.93
 -10   2   2    4.90    4.08
 -10   2   2   -2.57    4.02
   9  -2  -2   44.95    5.19
   9  -2  -2   44.69    5.21
   9  -2  -2   47.19    6.20
   9  -2  -2   51.39    6.83
  -9   2   2   51.92    6.49
  -9   2   2   50.82    6.04
  -9   2   2   51.14    5.05
  -9   2   2   43.57    5.60
  -9   2   2   43.85    5.22
   8  -2  -2  178.01   12.42
   8  -2  -2  214.91   13.05
   8  -2  -2  207.43   13.93
   8  -2  -2  197.36   13.08
   8  -2  -2  169.60   12.72
   8  -2  -2  204.75   13.13
  -8   2   2  189.28   13.45
  -8   2   2  192.48   12.94
  -8   2   2  178.42   12.49
  -8   2   2  205.73   12.93
  -8   2   2  182.48   12.39
  -8   2   2  200.86   12.65
   7  -2  -2    3.67    2.39
   7  -2  -2    3.68    2.03
   7  -2  -2    3.88    2.00
   7  -2  -2    5.26    2.87
   7  -2  -2    2.23    2.33
   7  -2  -2    8.73    2.86
  -7   2   2    5.76    2.96
  -7   2   2    4.83    2.14
  -7   2   2    8.68    2.80
  -7   2   2    8.54    2.62
  -7   2   2    5.51    1.98
  -7   2   2    8.23    2.73
   6  -2  -2  111.78    7.27
   6  -2  -2   94.50    7.63
   6  -2  -2  100.82    7.49
   6  -2  -2   95.62    7.65
   6  -2  -2  104.16    7.16
   6  -2  -2  115.10    7.17
  -6   2   2  109.11    7.19
  -6   2   2  102.57    7.09
  -6   2   2  117.16    7.29
  -6   2   2   99.56    7.62
  -6   2   2   98.32    7.67
   5  -2  -2  311.88   19.81
   5  -2  -2  316.96   19.86
   5  -2  -2  316.98   19.99
   5  -2  -2  329.51   20.01
   5  -2  -2  326.49   19.83
   5  -2  -2  312.76   19.78
  -5   2   2  320.85   19.81
  -5   2   2  324.83   20.01
  -5   2   2  330.05   19.99
  -5   2   2  341.77   19.93
  -5   2   2  350.69   20.05
  -5   2   2  303.31   19.76
   4  -2  -2   14.06    1.68
   4  -2  -2   15.86    2.28
   4  -2  -2   10.87    1.70
   4  -2  -2   12.23    2.02
   4  -2  -2   11.45    2.26
  -4   2   2   13.84    2.23
  -4   2   2   13.14    2.19
  -4   2   2   11.87    1.68
  -4   2   2   12.67    1.81
  -4   2   2   15.07    2.34
   3  -2  -2   58.04    3.91
   3  -2  -2   55.00    3.97
   3  -2  -2   54.04    3.96
  -3   2   2   57.92    4.02
  -3   2   2   49.87    3.91
   2  -2  -2 1225.63   75.70
   2  -2  -2 1169.09   75.74
   2  -2  -2 1260.26   75.70
   2  -2  -2 1289.39   75.76
   2  -2  -2 1364.50   75.74
  -2   2   2 1150.21   75.74
  -2   2   2 1315.88   75.78
  -2   2   2 1378.38   75.74
  -2   2   2 1216.59   75.70
  -2   2   2 1231.15   75.70
   1  -2  -2  464.05   28.58
   1  -2  -2  469.00   28.48
   1  -2  -2  474.65   28.48
   1  -2  -2  478.60   28.58
  -1   2   2  477.39   28.48
  -1   2   2  474.13   28.56
   0  -2  -2 1132.57   67.74
   0  -2  -2 1166.21   67.81
   0  -2  -2 1190.38   67.80
   0  -2  -2 1028.94   67.79
   0  -2  -2 1156.68   67.82
   0   2   2 1124.14   67.80
   0   2   2 1152.57   67.82
   0   2   2 1190.18   67.80
   0   2   2 1041.63   67.80
   0   2   2 1101.45   67.74
  -1  -2  -2   43.65    3.36
  -1  -2  -2   44.36    3.30
   1   2   2   42.03    3.30
   1   2   2   45.84    3.28
  -2  -2  -2  103.83    6.68
  -2  -2  -2  104.45    6.65
  -2  -2  -2  102.99    6.46
   2   2   2  102.30    6.64
   2   2   2  105.65    6.67
  -3  -2  -2   36.40    3.21
  -3  -2  -2   36.73    3.36
  -3  -2  -2   38.16    3.01
  -3  -2  -2   36.28    3.32
  -3  -2  -2   33.40    3.24
  -3  -2  -2   40.15    2.85
   3   2   2   42.26    2.83
  -4  -2  -2   -1.62    1.72
  -4  -2  -2    0.00    1.54
  -4  -2  -2    1.72    1.59
  -4  -2  -2    1.24    1.12
  -4  -2  -2    0.19    1.58
  -4  -2  -2    3.47    1.57
  -4  -2  -2    1.68    1.10
  -4  -2  -2    3.06    1.18
   4   2   2    3.83    1.14
   4   2   2    1.18    1.57
  -5  -2  -2  133.65    8.69
  -5  -2  -2  134.33    8.40
  -5  -2  -2  132.81    8.67
  -5  -2  -2  128.04    8.67
  -5  -2  -2  140.05    8.80
  -5  -2  -2  135.58    8.74
  -5  -2  -2  132.97    8.40
  -5  -2  -2  127.12    8.83
  -5  -2  -2  126.37    8.50
   5   2   2  130.46    8.70
   5   2   2  141.69    8.78
   5   2   2  135.34    8.70
   5   2   2  132.59    8.42
  -6  -2  -2   87.36    6.52
  -6  -2  -2   87.29    5.86
  -6  -2  -2   87.57    6.41
  -6  -2  -2   87.39    6.20
  -6  -2  -2   79.38    6.19
  -6  -2  -2   85.46    5.91
  -6  -2  -2   91.75    6.37
   6   2   2   84.46    5.89
   6   2   2   89.77    6.28
   6   2   2   91.88    6.29
   6   2   2   81.97    6.38
  -7  -2  -2  415.93   25.00
  -7  -2  -2  412.35   24.99
  -7  -2  -2  410.79   24.78
  -7  -2  -2  384.30   24.84
  -7  -2  -2  397.90   24.76
  -7  -2  -2  409.12   24.93
  -7  -2  -2  407.40   24.96
  -7  -2  -2  395.28   25.07
   7   2   2  395.48   24.76
   7   2   2  448.78   25.03
   7   2   2  404.56   24.87
   7   2   2  397.60   25.04
   7   2   2  408.93   24.96
  -8  -2  -2  105.19    6.84
  -8  -2  -2   90.34    7.43
  -8  -2  -2  106.77    7.13
  -8  -2  -2   91.11    6.80
  -8  -2  -2   93.04    7.42
  -8  -2  -2   87.62    6.71
  -8  -2  -2  104.06    7.12
   8   2   2   90.86    6.73
   8   2   2   99.82    7.32
   8   2   2   90.17    7.25
  -9  -2  -2   75.47    7.24
  -9  -2  -2   65.94    5.84
  -9  -2  -2   71.12    7.09
  -9  -2  -2   70.30    7.38
  -9  -2  -2   65.62    6.66
  -9  -2  -2   77.63    6.58
  -9  -2  -2   75.31    5.69
  -9  -2  -2   69.82    6.47
  -9  -2  -2   78.73    7.00
   9   2   2   67.37    5.59
   9   2   2   66.47    6.46
   9   2   2   73.87    6.48
 -10  -2  -2   41.18    7.14
 -10  -2  -2   37.31    4.88
 -10  -2  -2   48.66    6.26
 -10  -2  -2   41.59    6.00
 -10  -2  -2   52.39    6.25
  10   2   2   60.19    6.10
  10   2   2   61.05    6.62
 -11  -2  -2   10.21    3.13
 -11  -2  -2    7.30    3.93
 -11  -2  -2   15.68    3.95
 -11  -2  -2    9.87    3.18
 -11  -2  -2   11.00    3.47
 -11  -2  -2    7.57    4.30
  11   2   2   11.29    4.40
  11   2   2   14.27    2.87
  11   2   2   13.22    4.30
 -12  -2  -2   72.37    7.90
 -12  -2  -2   62.92    6.77
 -12  -2  -2   62.88    9.94
 -12  -2  -2   58.02    8.27
 -12  -2  -2   80.30    7.59
  12   2   2   70.38    6.49
  12   2   2   74.32    7.76
  12   2   2   80.74    7.62
  12   2   2   85.15    8.39
  11  -3  -2    2.33    4.25
  11  -3  -2    0.67    4.30
  11  -3  -2    2.36    3.28
  11  -3  -2    1.66    3.32
 -11   3   2   -6.98    4.49
 -11   3   2   -1.01    3.16
 -11   3   2    5.29    3.41
 -11   3   2    2.45    4.35
  10  -3  -2   20.73    3.42
  10  -3  -2   19.46    3.68
  10  -3  -2   15.52    4.29
  10  -3  -2   12.91    4.51
 -10   3   2   15.12    3.43
 -10   3   2   10.03    4.21
 -10   3   2   19.25    3.20
 -10   3   2   23.40    5.13
 -10   3   2   10.61    4.15
 -10   3   2   16.53    4.45
   9  -3  -2  274.06   18.21
   9  -3  -2  297.68   18.18
   9  -3  -2  314.97   18.92
   9  -3  -2  293.97   18.88
   9  -3  -2  297.17   18.25
  -9   3   2  271.55   18.16
  -9   3   2  292.63   18.85
  -9   3   2  278.23   18.35
  -9   3   2  276.28   18.62
  -9   3   2  302.04   18.76
  -9   3   2  283.59   18.26
   8  -3  -2  377.62   22.74
   8  -3  -2  372.78   22.70
   8  -3  -2  359.72   22.68
   8  -3  -2  361.30   23.16
  -8   3   2  373.12   23.13
  -8   3   2  373.10   22.72
  -8   3   2  365.86   23.07
  -8   3   2  359.12   22.81
  -8   3   2  376.33   23.04
  -8   3   2  356.97   22.66
   7  -3  -2   31.47    4.18
   7  -3  -2   36.85    5.18
   7  -3  -2   42.96    4.07
  -7   3   2   40.87    4.59
  -7   3   2   36.21    6.31
  -7   3   2   34.75    5.29
  -7   3   2   41.12    5.07
   6  -3  -2   36.55    3.82
   6  -3  -2   37.02    4.73
   6  -3  -2   33.23    3.78
   6  -3  -2   43.73    4.74
   6  -3  -2   39.63    4.08
  -6   3   2   39.19    4.87
  -6   3   2   37.68    3.81
  -6   3   2   31.90    3.91
  -6   3   2   44.72    4.67
   5  -3  -2   32.37    3.24
   5  -3  -2   28.71    3.42
   5  -3  -2   29.36    3.34
   5  -3  -2   30.98    3.51
  -5   3   2   25.89    3.48
  -5   3   2   31.37    3.30
  -5   3   2   26.24    3.28
  -5   3   2   30.05    3.12
   4  -3  -2  141.58    8.90
   4  -3  -2  145.58    9.28
   4  -3  -2  140.04    9.25
  -4   3   2  136.93    9.25
  -4   3   2  136.38    9.29
   3  -3  -2   26.44    2.73
   3  -3  -2   31.48    2.77
   3  -3  -2   30.99    3.37
   3  -3  -2   29.09    2.79
   3  -3  -2   28.72    3.39
  -3   3   2   25.90    3.51
  -3   3   2   27.15    2.73
  -3   3   2   31.46    3.37
  -3   3   2   28.05    2.82
   2  -3  -2    2.24    1.12
   2  -3  -2    3.10    1.09
   2  -3  -2    4.06    1.79
  -2   3   2    3.14    1.08
  -2   3   2    3.35    1.18
   1  -3  -2   68.44    4.74
  -1   3   2   78.60    4.80
   0  -3  -2  290.01   17.40
   0  -3  -2  291.53   17.38
   0   3   2  287.49   17.39
   0   3   2  273.88   17.38
  -1  -3  -2 2984.17  170.49
  -1  -3  -2 2727.13  170.46
   1   3   2 2806.97  170.47
  -2  -3  -2  315.24   18.78
   2   3   2  299.75   18.78
  -3  -3  -2    2.33    1.54
  -3  -3  -2    3.39    1.17
  -3  -3  -2    3.15    1.40
   3   3   2    3.71    0.94
  -4  -3  -2  123.81    7.61
  -4  -3  -2  117.73    7.94
  -4  -3  -2  127.51    7.61
  -4  -3  -2  123.29    8.12
  -4  -3  -2  126.04    7.78
  -4  -3  -2  111.74    7.92
  -4  -3  -2  121.03    7.95
   4   3   2  122.16    7.89
  -5  -3  -2  375.88   21.93
  -5  -3  -2  353.71   22.23
  -5  -3  -2  361.36   22.23
  -5  -3  -2  356.76   22.17
  -5  -3  -2  372.24   22.02
  -5  -3  -2  352.76   22.42
  -5  -3  -2  371.85   22.15
   5   3   2  366.34   22.24
   5   3   2  367.96   22.17
   5   3   2  345.49   21.90
   5   3   2  348.81   22.11
  -6  -3  -2  516.69   32.69
  -6  -3  -2  536.04   32.45
  -6  -3  -2  560.56   32.60
  -6  -3  -2  515.38   32.63
  -6  -3  -2  534.20   32.59
  -6  -3  -2  548.06   32.60
  -6  -3  -2  553.30   32.67
  -6  -3  -2  531.57   32.45
   6   3   2  519.22   32.45
   6   3   2  528.17   32.57
   6   3   2  554.54   32.65
   6   3   2  514.41   32.67
   6   3   2  566.33   32.71
  -7  -3  -2  232.63   13.39
  -7  -3  -2  191.37   13.18
  -7  -3  -2  184.18   13.17
  -7  -3  -2  181.77   13.19
  -7  -3  -2  225.23   12.89
  -7  -3  -2  226.41   12.89
  -7  -3  -2  183.04   13.19
  -7  -3  -2  216.42   13.06
   7   3   2  179.83   14.15
   7   3   2  180.54   13.12
   7   3   2  230.99   13.10
   7   3   2  225.91   13.29
   7   3   2  226.08   12.91
  -8  -3  -2   65.54    5.74
  -8  -3  -2   64.07    5.74
  -8  -3  -2   57.21    4.92
  -8  -3  -2   70.83    6.08
  -8  -3  -2   54.17    4.89
  -8  -3  -2   63.18    5.09
   8   3   2   66.06    5.74
   8   3   2   62.33    5.57
   8   3   2   51.51    4.89
  -9  -3  -2    6.44    2.37
  -9  -3  -2   14.61    3.42
  -9  -3  -2   14.71    3.21
  -9  -3  -2   15.50    3.53
  -9  -3  -2   11.24    3.33
  -9  -3  -2    9.74    2.97
  -9  -3  -2   11.43    3.18
  -9  -3  -2    8.02    2.40
   9   3   2    5.39    3.12
   9   3   2    8.96    3.05
   9   3   2    8.50    2.30
 -10  -3  -2   48.51    6.30
 -10  -3  -2   57.41    5.11
 -10  -3  -2   57.36    5.28
 -10  -3  -2   61.52    6.19
 -10  -3  -2   52.41    6.62
 -10  -3  -2   57.07    6.30
 -10  -3  -2   54.26    5.47
  10   3   2   50.61    5.05
  10   3   2   65.06    6.65
  10   3   2   49.87    6.10
 -11  -3  -2   79.01    7.75
 -11  -3  -2   70.22    7.68
 -11  -3  -2   64.23    8.32
 -11  -3  -2   75.27    7.07
  11   3   2   70.92    7.11
 -12  -3  -2   10.78    4.17
 -12  -3  -2   15.38    4.39
 -12  -3  -2   12.48    4.88
 -12  -3  -2   12.13    4.54
 -12  -3  -2   18.92    3.34
 -12  -3  -2   12.35    3.68
  12   3   2   15.30    4.76
  12   3   2   20.57    3.42
  12   3   2   14.50    4.64
  11  -4  -2    0.26    3.29
 -11   4   2    1.84    3.44
 -11   4   2    1.60    4.75
 -11   4   2    4.37    3.81
 -11   4   2    8.56    4.91
  10  -4  -2    3.49    4.54
  10  -4  -2    4.55    4.19
  10  -4  -2    3.65    3.10
  10  -4  -2    1.96    3.05
 -10   4   2    3.07    3.26
 -10   4   2    2.78    2.99
 -10   4   2    3.69    4.27
 -10   4   2   -0.16    4.06
 -10   4   2    1.92    4.11
   9  -4  -2   16.12    4.05
   9  -4  -2    6.12    2.89
   9  -4  -2   13.00    4.18
  -9   4   2    9.27    3.00
  -9   4   2    3.32    3.87
  -9   4   2   10.92    2.85
  -9   4   2   17.34    4.18
   8  -4  -2  166.71   11.08
   8  -4  -2  172.15   11.13
   8  -4  -2  181.43   11.87
   8  -4  -2  163.58   11.91
  -8   4   2  177.16   11.70
  -8   4   2  159.10   11.82
  -8   4   2  161.27   11.12
  -8   4   2  163.71   11.05
  -8   4   2  163.95   11.63
   7  -4  -2   65.24    5.00
   7  -4  -2   57.36    5.92
   7  -4  -2   52.12    6.04
   7  -4  -2   64.48    5.08
  -7   4   2   55.95    4.90
  -7   4   2   50.14    6.09
  -7   4   2   52.94    5.04
  -7   4   2   58.91    5.82
  -7   4   2   49.72    5.76
   6  -4  -2  137.42    9.18
   6  -4  -2  130.94    9.25
   6  -4  -2  126.37    8.62
   6  -4  -2  124.20    9.32
  -6   4   2  131.95    9.30
  -6   4   2  133.68    9.11
  -6   4   2  128.37    8.68
  -6   4   2  140.66    8.99
  -6   4   2  121.19    8.60
   5  -4  -2    0.91    2.43
   5  -4  -2   -1.79    1.67
   5  -4  -2   -0.70    1.67
   5  -4  -2   -1.39    2.40
  -5   4   2   -1.27    1.64
  -5   4   2   -5.63    3.02
  -5   4   2    0.72    2.35
   4  -4  -2   24.42    3.71
   4  -4  -2   23.67    3.70
   4  -4  -2   19.40    2.94
   4  -4  -2   33.97    5.40
   4  -4  -2   20.51    2.95
  -4   4   2   19.31    2.16
  -4   4   2   24.84    2.35
  -4   4   2   24.69    3.73
  -4   4   2   27.03    2.89
   2  -4  -2  482.83   29.28
   2  -4  -2  485.20   29.27
   2  -4  -2  493.85   29.18
   2  -4  -2  479.14   29.18
  -2   4   2  477.84   29.18
   1  -4  -2   87.84    5.44
  -1   4   2   76.37    5.39
   0  -4  -2  129.24    7.64
   0  -4  -2  118.82    7.73
   0   4   2  117.27    7.62
  -1  -4  -2   50.40    4.12
   1   4   2   50.35    4.10
   1   4   2   57.51    4.09
  -2  -4  -2  983.88   62.65
  -2  -4  -2 1101.75   62.76
  -2  -4  -2 1070.33   62.71
  -2  -4  -2 1084.91   62.67
  -2  -4  -2  986.87   62.70
  -2  -4  -2 1091.29   62.71
   2   4   2  970.77   62.63
  -3  -4  -2   11.59    2.26
  -4  -4  -2  224.25   13.44
  -4  -4  -2  217.68   13.55
  -4  -4  -2  227.40   13.56
  -4  -4  -2  212.47   13.70
  -4  -4  -2  215.10   13.53
   4   4   2  211.96   13.50
   4   4   2  210.87   13.23
  -5  -4  -2  289.46   16.82
  -5  -4  -2  278.29   17.02
  -5  -4  -2  250.98   17.11
  -5  -4  -2  289.32   18.26
  -5  -4  -2  265.08   17.13
   5   4   2  285.73   17.12
  -6  -4  -2   54.52    4.32
  -6  -4  -2   49.27    4.92
  -6  -4  -2   45.58    4.11
  -6  -4  -2   38.87    4.48
   6   4   2   44.47    4.55
   6   4   2   45.19    4.15
   6   4   2   54.26    4.51
  -7  -4  -2  470.84   26.73
  -7  -4  -2  454.73   26.55
  -7  -4  -2  405.72   26.59
  -7  -4  -2  418.44   26.25
  -7  -4  -2  448.32   26.69
  -7  -4  -2  411.77   26.37
  -7  -4  -2  465.99   26.59
  -7  -4  -2  396.24   26.41
   7   4   2  397.09   26.25
   7   4   2  448.97   26.42
   7   4   2  406.04   26.56
   7   4   2  482.08   26.64
   7   4   2  415.64   26.44
  -8  -4  -2  323.04   19.79
  -8  -4  -2  300.09   19.74
  -8  -4  -2  320.89   19.50
  -8  -4  -2  310.32   20.72
  -8  -4  -2  322.11   19.51
  -8  -4  -2  301.02   20.12
  -8  -4  -2  332.39   19.98
  -8  -4  -2  322.89   19.70
  -8  -4  -2  317.47   19.84
   8   4   2  334.67   20.05
   8   4   2  310.61   19.50
   8   4   2  312.27   19.74
  -9  -4  -2   -4.04    3.22
  -9  -4  -2   -1.22    3.84
  -9  -4  -2    5.00    2.62
  -9  -4  -2   -1.13    2.06
  -9  -4  -2   -2.90    2.16
  -9  -4  -2    5.79    2.98
  -9  -4  -2    0.02    3.28
   9   4   2   -4.44    2.06
   9   4   2   -4.52    3.12
   9   4   2    0.14    3.00
   9   4   2   -3.37    2.99
 -10  -4  -2   26.38    4.96
 -10  -4  -2   30.41    4.70
 -10  -4  -2   34.68    6.13
 -10  -4  -2   38.55    5.56
 -10  -4  -2   24.06    4.38
 -10  -4  -2   23.95    3.27
 -10  -4  -2   35.54    5.36
  10   4   2   37.32    5.19
  10   4   2   38.94    5.76
  10   4   2   25.77    3.13
 -11  -4  -2   20.06    4.92
 -11  -4  -2   13.56    3.97
 -11  -4  -2   15.57    3.73
 -11  -4  -2   12.58    2.97
 -11  -4  -2   17.77    3.90
  11   4   2   17.51    2.91
  11   4   2   15.83    3.70
  11   4   2   20.65    4.22
 -12  -4  -2   -0.37    3.49
 -12  -4  -2    3.17    4.03
 -12  -4  -2   -0.05    2.85
 -12  -4  -2    4.62    6.27
  12   4   2    6.45    2.99
  12   4   2    2.33    2.73
  12   4   2    7.29    4.36
  10  -5  -2    6.40    5.24
  10  -5  -2    8.93    3.30
 -10   5   2    1.19    4.75
 -10   5   2    1.12    3.29
 -10   5   2    6.56    4.34
 -10   5   2    6.01    3.21
   9  -5  -2    4.80    4.02
   9  -5  -2    5.85    5.20
   9  -5  -2   -1.66    2.80
   9  -5  -2    3.53    2.85
  -9   5   2    1.43    4.11
  -9   5   2    0.52    2.79
  -9   5   2    0.57    2.92
  -9   5   2    6.26    3.84
   8  -5  -2   21.57    3.06
  -8   5   2   20.92    3.17
  -8   5   2   19.02    3.74
  -8   5   2   24.03    4.34
   7  -5  -2    1.59    3.21
   7  -5  -2    5.68    3.30
   7  -5  -2    1.05    2.24
   7  -5  -2    3.67    2.50
  -7   5   2    3.36    2.28
  -7   5   2    3.33    2.49
  -7   5   2    4.27    3.18
  -7   5   2   -2.13    3.40
   6  -5  -2  215.86   15.13
   6  -5  -2  258.68   14.82
   6  -5  -2  220.83   15.88
   6  -5  -2  248.96   14.78
  -6   5   2  254.10   14.83
  -6   5   2  244.86   14.76
  -6   5   2  227.64   15.27
  -6   5   2  217.35   15.09
   5  -5  -2   59.84    4.62
   5  -5  -2   53.01    4.63
   5  -5  -2   48.25    5.51
   5  -5  -2   57.27    5.38
  -5   5   2   53.85    5.33
  -5   5   2   60.45    4.59
  -5   5   2   62.28    4.75
  -5   5   2   55.19    5.46
   4  -5  -2   74.41    6.01
   4  -5  -2   80.63    5.48
   4  -5  -2   82.90    5.48
  -4   5   2   72.13    6.07
  -4   5   2   86.03    5.86
  -4   5   2   69.32    5.97
  -4   5   2   76.17    5.44
   2  -5  -2  209.10   13.23
   2  -5  -2  224.51   13.27
  -2   5   2  216.55   13.26
   1  -5  -2  155.48    9.13
  -1   5   2  137.35    9.12
  -1  -5  -2 1324.07   81.03
  -1  -5  -2 1406.07   81.07
  -1  -5  -2 1257.80   81.01
   1   5   2 1419.17   81.09
   1   5   2 1310.01   81.03
   1   5   2 1367.23   81.06
  -2  -5  -2   19.85    2.63
  -2  -5  -2   14.75    2.52
  -2  -5  -2   19.95    3.48
  -2  -5  -2   15.79    1.74
  -3  -5  -2   11.46    2.33
  -3  -5  -2   12.57    2.21
  -3  -5  -2    9.81    1.75
   3   5   2   10.31    1.71
  -4  -5  -2 1139.37   68.70
  -4  -5  -2 1180.85   68.73
  -4  -5  -2 1158.93   68.66
  -4  -5  -2 1129.40   68.80
  -4  -5  -2 1150.09   68.76
  -4  -5  -2 1096.50   68.66
   4   5   2 1120.55   68.79
  -5  -5  -2  317.25   19.29
  -5  -5  -2  314.99   19.27
  -5  -5  -2  307.31   19.27
  -5  -5  -2  308.69   19.16
  -5  -5  -2  322.97   19.44
   5   5   2  304.10   18.94
   5   5   2  307.17   19.21
  -6  -5  -2   39.68    4.49
  -6  -5  -2   41.57    4.49
  -6  -5  -2   50.43    4.58
  -6  -5  -2   44.22    4.99
   6   5   2   40.39    4.32
   6   5   2   44.86    3.50
   6   5   2   44.30    5.23
  -7  -5  -2   23.91    4.21
  -7  -5  -2   17.31    2.92
  -7  -5  -2   13.73    3.22
  -7  -5  -2   19.78    2.14
  -7  -5  -2   23.22    3.89
  -7  -5  -2   19.02    2.09
  -7  -5  -2   18.19    3.26
   7   5   2   26.19    3.82
   7   5   2   20.96    3.11
  -8  -5  -2  162.53   10.17
  -8  -5  -2  144.51    9.78
  -8  -5  -2  139.29    9.46
  -8  -5  -2  152.70   10.27
  -8  -5  -2  154.25   10.06
  -8  -5  -2  141.94   10.56
   8   5   2  141.55   10.30
   8   5   2  134.94    9.47
  -9  -5  -2   97.19    6.82
  -9  -5  -2   94.43    8.35
  -9  -5  -2   95.71    8.14
  -9  -5  -2  101.72    7.34
   9   5   2   84.97    7.79
   9   5   2  100.17    7.40
   9   5   2  107.68    7.80
   9   5   2   91.11    6.85
 -10  -5  -2  248.00   15.39
 -10  -5  -2  247.02   15.47
 -10  -5  -2  219.90   14.69
 -10  -5  -2  210.81   15.22
 -10  -5  -2  213.85   15.60
  10   5   2  253.82   15.18
 -11  -5  -2  129.79    9.41
 -11  -5  -2  115.47   10.52
 -11  -5  -2  116.02    9.48
 -11  -5  -2  115.05    8.53
 -11  -5  -2  126.31    9.79
 -11  -5  -2  119.55   10.16
  11   5   2  124.73    9.15
  11   5   2  122.61    8.49
 -12  -5  -2    1.19    3.70
 -12  -5  -2    1.50    4.71
 -12  -5  -2    6.87    4.63
 -12  -5  -2    7.68    2.89
 -12  -5  -2    1.75    4.21
 -12  -5  -2    6.47    4.00
  12   5   2    8.06    2.77
  12   5   2    9.86    3.84
  12   5   2   10.37    4.29
  12   5   2    7.44    2.95
 -10   6   2   71.20    8.20
 -10   6   2   74.39    8.20
 -10   6   2   77.25    9.21
 -10   6   2   78.37    6.77
 -10   6   2   67.47    7.75
   9  -6  -2   26.14    4.68
   9  -6  -2   23.19    3.37
  -9   6   2   20.99    4.64
  -9   6   2   21.47    3.34
  -9   6   2   16.05    4.06
  -9   6   2   18.66    4.43
  -9   6   2   17.50    3.46
   8  -6  -2  111.59    8.97
   8  -6  -2  108.84    8.01
   8  -6  -2  108.64    8.00
   8  -6  -2  114.05    9.13
  -8   6   2  109.59    7.90
  -8   6   2  102.00    9.12
  -8   6   2  106.39    7.99
  -8   6   2  106.39    9.27
   7  -6  -2  141.06    8.90
   7  -6  -2  120.18    9.72
   7  -6  -2  114.03   10.39
  -7   6   2  139.65    9.51
  -7   6   2  126.36    8.94
  -7   6   2  128.14    8.79
  -7   6   2  130.40    9.95
   6  -6  -2   43.04    5.43
   6  -6  -2   43.01    5.32
   6  -6  -2   34.75    4.07
   6  -6  -2   35.03    4.26
   6  -6  -2   39.19    4.20
  -6   6   2   46.21    5.03
  -6   6   2   37.35    4.23
  -6   6   2   44.24    5.52
  -6   6   2   37.99    4.06
   5  -6  -2  112.65    7.86
   5  -6  -2  114.96    7.93
  -5   6   2  119.64    7.95
  -5   6   2  126.11    7.88
   4  -6  -2   63.89    4.76
   4  -6  -2   59.71    5.20
  -4   6   2   64.34    4.76
  -4   6   2   67.39    4.91
   3  -6  -2    4.32    2.06
   3  -6  -2    4.44    1.40
  -3   6   2    5.89    1.60
  -2   6   2  173.85   10.72
   1  -6  -2   50.67    3.87
   0  -6  -2    1.69    1.60
   0  -6  -2    4.05    1.61
   0  -6  -2    3.56    1.12
   0   6   2    3.03    1.51
   0   6   2    3.86    1.19
  -1  -6  -2   19.97    2.93
  -2  -6  -2 1353.14   83.80
  -2  -6  -2 1397.24   83.79
  -2  -6  -2 1429.02   83.84
  -2  -6  -2 1437.16   83.89
  -2  -6  -2 1325.15   83.83
  -2  -6  -2 1414.69   83.84
  -3  -6  -2  269.95   18.18
  -3  -6  -2  310.95   18.39
  -3  -6  -2  323.62   18.18
  -3  -6  -2  281.83   18.35
  -3  -6  -2  270.11   18.20
   3   6   2  315.56   18.16
  -4  -6  -2  187.36   12.41
  -4  -6  -2  192.32   12.58
  -4  -6  -2  198.68   13.54
  -4  -6  -2  211.34   12.45
  -4  -6  -2  190.65   12.43
  -4  -6  -2  182.97   12.69
  -4  -6  -2  209.91   12.32
   4   6   2  194.78   12.33
  -5  -6  -2  114.02    7.31
  -5  -6  -2  104.88    6.95
  -5  -6  -2   95.69    7.22
  -5  -6  -2   97.96    7.25
  -5  -6  -2   95.05    7.60
   5   6   2  107.17    7.11
  -6  -6  -2   18.61    3.25
  -6  -6  -2   24.00    3.01
  -6  -6  -2   20.80    2.75
   6   6   2   28.24    3.67
  -7  -6  -2   39.28    4.06
  -7  -6  -2   46.29    4.66
  -7  -6  -2   45.18    5.38
  -7  -6  -2   34.84    4.83
   7   6   2   43.86    4.26
   7   6   2   34.65    4.49
   7   6   2   34.57    3.60
  -8  -6  -2  138.51    9.29
  -8  -6  -2  142.36    9.98
  -8  -6  -2  152.78    9.85
  -8  -6  -2  155.53    9.82
  -8  -6  -2  129.48   10.67
  -8  -6  -2  125.36   10.32
   8   6   2  135.79    9.73
   8   6   2  134.64    9.49
  -9  -6  -2   37.60    4.12
  -9  -6  -2   45.63    6.10
  -9  -6  -2   44.83    4.98
  -9  -6  -2   39.61    4.24
  -9  -6  -2   47.98    5.74
   9   6   2   43.84    6.51
   9   6   2   39.14    5.57
   9   6   2   39.35    4.14
 -10  -6  -2  104.08    9.11
 -10  -6  -2  103.89    7.67
  10   6   2  106.86    7.77
  10   6   2  126.22    9.78
  10   6   2  111.26    8.40
 -11  -6  -2   19.92    4.61
 -11  -6  -2   11.68    4.95
 -11  -6  -2   24.09    4.34
  11   6   2   22.11    2.88
 -12  -6  -2    2.41    3.77
 -12  -6  -2    5.91    4.60
 -12  -6  -2    6.01    4.46
 -12  -6  -2    6.50    4.79
 -12  -6  -2    6.43    4.46
  12   6   2    5.75    2.66
  12   6   2   10.49    4.31
  12   6   2    8.23    2.98
 -10   7   2   -1.64    3.13
 -10   7   2   -2.47    5.09
 -10   7   2   -1.92    4.09
 -10   7   2    3.76    4.48
 -10   7   2   -2.15    3.45
  -9   7   2   82.80    7.59
  -9   7   2   79.00    6.79
  -9   7   2   81.69   10.10
  -9   7   2   75.01    7.38
  -9   7   2   71.28    8.08
   8  -7  -2   76.64    7.49
   8  -7  -2   62.43    6.14
  -8   7   2   65.47    6.03
  -8   7   2   66.56    7.49
  -8   7   2   71.32    6.14
  -8   7   2   67.40    7.68
   7  -7  -2    5.37    2.75
   7  -7  -2   19.43    4.02
   6  -7  -2  105.17    6.95
   6  -7  -2   89.75    7.21
   6  -7  -2   89.45    7.66
   6  -7  -2   97.19    8.12
  -6   7   2   94.30    7.82
  -6   7   2   98.41    6.85
  -6   7   2   97.88    6.95
  -6   7   2   95.93    7.54
   5  -7  -2  142.72    9.73
   5  -7  -2  151.90    9.87
   5  -7  -2  128.77    9.16
   5  -7  -2  139.33    9.28
  -5   7   2  138.35    9.26
  -5   7   2  135.36    9.18
  -5   7   2  146.26    9.67
  -5   7   2  152.98    9.88
   4  -7  -2  206.59   12.11
   4  -7  -2  197.43   12.08
   4  -7  -2  173.36   12.35
  -4   7   2  192.20   12.16
  -4   7   2  190.78   12.39
  -4   7   2  201.30   12.50
   2  -7  -2  429.83   26.24
   0  -7  -2   -1.11    1.80
   0  -7  -2    1.56    1.79
   0  -7  -2    0.25    1.24
   0   7   2    2.16    1.32
  -1  -7  -2    9.18    1.99
  -1  -7  -2    9.43    2.84
  -1  -7  -2   13.57    2.28
  -1  -7  -2    9.74    2.08
  -2  -7  -2  290.95   17.57
  -2  -7  -2  283.96   17.65
  -2  -7  -2  282.22   17.73
  -2  -7  -2  295.21   17.73
  -2  -7  -2  290.02   17.65
  -2  -7  -2  281.34   17.74
  -3  -7  -2  616.60   37.66
  -3  -7  -2  595.55   37.64
  -3  -7  -2  627.91   37.61
  -3  -7  -2  661.60   37.82
  -3  -7  -2  590.99   37.59
  -3  -7  -2  632.46   37.71
  -4  -7  -2  120.55    7.72
  -4  -7  -2  115.79    7.70
  -4  -7  -2  117.52    8.13
  -4  -7  -2   93.76    7.41
  -5  -7  -2   -1.19    2.18
  -5  -7  -2   -3.33    2.61
  -5  -7  -2    4.35    2.30
  -5  -7  -2   -1.29    2.10
  -5  -7  -2   -1.85    2.02
  -5  -7  -2   -2.35    1.59
  -5  -7  -2   -0.33    2.03
   5   7   2    2.65    2.01
  -6  -7  -2  205.26   12.43
  -6  -7  -2  185.32   12.32
  -6  -7  -2  187.25   12.64
  -6  -7  -2  202.73   12.19
  -6  -7  -2  176.20   12.32
   6   7   2  185.39   12.25
  -7  -7  -2   11.00    2.32
  -7  -7  -2   17.21    2.93
  -7  -7  -2   14.14    2.97
  -7  -7  -2   13.97    3.00
   7   7   2   15.66    2.78
  -8  -7  -2  447.63   27.90
  -8  -7  -2  488.62   28.16
  -8  -7  -2  468.62   28.40
  -8  -7  -2  432.61   28.07
   8   7   2  429.26   28.00
  -9  -7  -2  509.68   33.54
  -9  -7  -2  543.53   33.83
  -9  -7  -2  575.24   33.58
  -9  -7  -2  584.30   33.66
   9   7   2  528.14   33.31
   9   7   2  519.25   33.24
 -10  -7  -2  515.59   31.71
 -10  -7  -2  474.48   31.56
 -10  -7  -2  534.93   31.51
 -10  -7  -2  501.28   31.45
  10   7   2  494.44   31.14
 -11  -7  -2   33.00    5.62
 -11  -7  -2   38.58    4.52
 -11  -7  -2   39.50    6.42
 -11  -7  -2   51.48    6.95
  11   7   2   38.69    5.96
  11   7   2   50.22    4.61
 -12  -7  -2   -0.31    3.45
 -12  -7  -2    0.74    4.20
 -12  -7  -2   -5.83    4.48
 -12  -7  -2    0.01    2.48
 -12  -7  -2   -1.64    3.67
 -12  -7  -2   -4.11    4.50
  12   7   2   -3.65    2.72
  12   7   2    0.63    3.94
  12   7   2   -3.59    2.47
  12   7   2    0.19    3.49
  -9   8   2    8.90    3.78
  -9   8   2    6.27    4.60
  -9   8   2   -1.01    3.39
  -9   8   2    7.77    4.81
  -8   8   2   43.50    5.04
  -8   8   2   42.89    6.67
  -8   8   2   42.05    5.95
   7  -8  -2  122.69    9.22
   7  -8  -2  138.55   10.28
  -7   8   2  129.70    9.14
  -7   8   2  152.05   10.46
  -7   8   2  125.30    9.21
  -7   8   2  136.13   10.40
   6  -8  -2    5.55    3.30
   6  -8  -2    0.18    2.37
   6  -8  -2    1.01    2.20
   6  -8  -2    4.63    3.46
  -6   8   2    4.00    2.24
  -6   8   2    3.20    3.36
  -6   8   2    3.37    3.64
  -6   8   2   -0.21    2.39
   5  -8  -2   70.65    6.02
  -5   8   2   65.94    6.65
  -5   8   2   69.45    6.17
  -5   8   2   78.09    5.50
  -5   8   2   78.83    5.65
   4  -8  -2   50.32    5.14
  -4   8   2   66.08    4.69
   3  -8  -2  106.24    7.71
  -3   8   2  113.18    7.18
   2  -8  -2  353.83   21.80
   1  -8  -2   10.98    2.27
   0  -8  -2  139.27    9.67
   0  -8  -2  130.03    8.81
  -1  -8  -2  170.48   10.87
  -1  -8  -2  173.57   11.04
  -1  -8  -2  177.39   11.00
  -1  -8  -2  174.61   10.84
  -1  -8  -2  166.82   11.06
  -2  -8  -2  818.78   48.42
  -2  -8  -2  792.41   48.50
  -2  -8  -2  818.13   48.56
  -2  -8  -2  818.98   48.49
  -2  -8  -2  759.58   48.45
  -3  -8  -2  127.80    8.46
  -3  -8  -2  118.94    8.24
  -3  -8  -2  128.10    8.14
  -4  -8  -2  394.11   23.81
  -4  -8  -2  391.94   23.77
  -4  -8  -2  387.77   23.75
  -4  -8  -2  387.10   23.93
  -4  -8  -2  375.90   25.09
  -4  -8  -2  382.38   23.69
  -4  -8  -2  381.30   23.63
  -5  -8  -2    6.38    2.37
  -5  -8  -2    2.74    1.72
  -5  -8  -2    3.08    2.37
  -5  -8  -2    5.68    2.88
  -5  -8  -2   10.28    2.43
  -5  -8  -2    6.49    2.47
   5   8   2    5.11    2.23
  -6  -8  -2   25.40    4.41
  -6  -8  -2   26.91    4.46
  -6  -8  -2   20.62    3.17
  -6  -8  -2   21.91    3.70
  -6  -8  -2   25.20    4.12
  -6  -8  -2   26.02    4.29
  -6  -8  -2   21.08    2.66
   6   8   2   30.02    4.16
  -7  -8  -2  115.23    8.25
  -7  -8  -2  110.63    8.16
  -7  -8  -2  101.83    8.31
  -7  -8  -2  109.04    8.72
  -7  -8  -2  115.87    8.20
  -7  -8  -2  101.44    9.83
   7   8   2  102.05    8.21
  -8  -8  -2   63.75    7.12
  -8  -8  -2   56.57    5.54
  -8  -8  -2   61.05    6.40
   8   8   2   60.11    6.03
  -9  -8  -2   -0.49    3.46
  -9  -8  -2   -1.42    3.44
   9   8   2    0.23    2.09
 -10  -8  -2   40.71    6.33
 -10  -8  -2   32.50    5.29
 -10  -8  -2   30.14    4.48
 -10  -8  -2   22.87    4.64
  10   8   2   28.49    4.01
  10   8   2   35.17    4.08
 -11  -8  -2    5.45    4.22
 -11  -8  -2    1.96    4.10
 -11  -8  -2    5.71    4.57
 -11  -8  -2    1.49    3.62
  11   8   2    9.68    3.60
  11   8   2    1.31    2.47
 -12  -8  -2  136.99   10.53
 -12  -8  -2  130.38   11.01
 -12  -8  -2  136.29   10.99
 -12  -8  -2  137.76   11.41
 -12  -8  -2  115.84    8.85
  12   8   2  113.74    8.84
  12   8   2  132.91   10.00
  12   8   2  124.90    9.06
  -9   9   2   23.53    4.04
  -9   9   2   30.46    3.88
  -9   9   2   30.31    5.76
  -9   9   2   32.12    5.13
  -8   9   2   67.22    7.89
  -8   9   2   55.85    7.32
  -8   9   2   54.40    5.96
  -8   9   2   59.35    6.03
  -7   9   2   23.66    3.30
   6  -9  -2  143.55   10.72
  -6   9   2  144.63   10.75
  -6   9   2  149.54    9.99
  -6   9   2  157.09    9.90
  -5   9   2   53.80    6.12
  -5   9   2   53.40    4.89
  -5   9   2   58.48    6.25
   4  -9  -2   79.54    6.50
  -4   9   2   82.05    5.82
   3  -9  -2   52.54    5.07
   1  -9  -2  106.96    7.43
   0  -9  -2  333.96   21.35
   0  -9  -2  349.79   21.42
   0  -9  -2  364.23   21.51
  -1  -9  -2  687.90   41.99
  -1  -9  -2  697.55   41.91
  -1  -9  -2  653.37   41.92
  -1  -9  -2  731.94   41.93
  -2  -9  -2  136.83    9.18
  -2  -9  -2  131.91    9.06
  -2  -9  -2  143.02    9.04
  -3  -9  -2  582.48   37.09
  -3  -9  -2  550.10   36.99
  -3  -9  -2  638.40   36.82
  -3  -9  -2  608.47   36.94
  -3  -9  -2  613.68   36.83
  -3  -9  -2  630.00   36.89
  -3  -9  -2  618.09   36.72
  -4  -9  -2  782.46   48.75
  -4  -9  -2  782.70   48.95
  -4  -9  -2  748.54   48.89
  -4  -9  -2  791.98   48.60
  -4  -9  -2  779.17   48.72
  -4  -9  -2  856.90   48.85
  -4  -9  -2  854.11   48.71
  -4  -9  -2  836.36   48.73
  -5  -9  -2   70.95    5.50
  -5  -9  -2   67.01    6.07
  -5  -9  -2   66.08    5.92
  -5  -9  -2   67.78    6.82
  -6  -9  -2  256.18   16.75
  -6  -9  -2  287.17   16.64
  -6  -9  -2  237.02   16.12
  -6  -9  -2  246.08   16.33
  -6  -9  -2  267.53   16.40
  -6  -9  -2  257.45   16.37
  -6  -9  -2  243.22   16.36
   6   9   2  250.27   16.21
  -7  -9  -2    2.07    3.00
  -7  -9  -2    2.98    3.12
  -7  -9  -2    6.72    3.23
  -7  -9  -2    2.57    3.05
   7   9   2    3.86    2.97
  -8  -9  -2   10.76    4.06
  -8  -9  -2    9.71    3.43
  -8  -9  -2    5.12    3.29
  -8  -9  -2    6.48    3.94
  -8  -9  -2    1.22    3.66
   8   9   2    6.77    3.33
  -9  -9  -2   -5.90    4.14
  -9  -9  -2   -1.87    3.49
 -10  -9  -2   -6.61    3.64
 -10  -9  -2   -0.34    3.88
 -10  -9  -2    3.62    3.89
 -10  -9  -2   -4.01    4.38
  10   9   2    0.29    2.27
 -11  -9  -2    2.76    4.40
 -11  -9  -2   -1.31    4.20
 -11  -9  -2    5.50    3.83
 -11  -9  -2    8.99    4.79
  11   9   2    0.28    2.44
  11   9   2    9.07    3.55
   8 -10  -2    0.65    4.61
  -8  10   2    0.50    4.64
  -8  10   2    9.25    3.09
  -8  10   2    3.08    3.32
  -8  10   2    3.04    4.25
   7 -10  -2   73.07    8.13
  -7  10   2   76.15    6.51
  -7  10   2   83.76    6.68
  -7  10   2   71.62    7.63
  -7  10   2   77.75    8.27
  -6  10   2   28.76    5.60
  -6  10   2   15.57    2.88
  -6  10   2   22.91    3.96
  -5  10   2   43.98    4.60
  -5  10   2   47.74    4.65
  -4  10   2  126.74    8.41
   2 -10  -2  269.83   17.02
   1 -10  -2   21.82    3.70
   0 -10  -2    6.56    2.31
   0 -10  -2    6.46    2.10
  -1 -10  -2    0.29    2.43
  -1 -10  -2    4.37    2.18
  -1 -10  -2   -0.27    1.55
  -2 -10  -2   99.60    6.56
  -2 -10  -2   81.94    6.38
  -2 -10  -2   87.40    6.75
  -2 -10  -2   85.99    6.77
  -2 -10  -2   84.42    6.22
  -2 -10  -2   93.97    6.53
  -3 -10  -2   58.01    4.80
  -3 -10  -2   60.84    5.90
  -4 -10  -2  118.95    8.24
  -4 -10  -2  123.55    8.48
  -4 -10  -2  117.15    8.18
  -4 -10  -2  126.73    8.65
  -4 -10  -2  109.16    8.58
  -4 -10  -2  130.70    8.57
  -5 -10  -2    2.11    2.74
  -5 -10  -2   -0.02    2.07
  -5 -10  -2   -5.51    3.30
  -5 -10  -2    5.07    2.72
  -5 -10  -2    3.24    2.12
  -5 -10  -2    0.37    3.13
  -5 -10  -2    3.36    2.83
  -6 -10  -2    0.55    3.37
  -6 -10  -2    9.87    3.16
  -6 -10  -2   10.07    3.15
  -6 -10  -2   -0.98    2.28
  -6 -10  -2   -1.37    2.76
  -7 -10  -2   12.61    4.27
  -7 -10  -2   19.55    2.99
  -7 -10  -2   19.97    3.68
  -7 -10  -2   16.87    3.93
  -7 -10  -2   16.75    3.58
  -8 -10  -2    4.88    5.09
  -8 -10  -2    8.32    3.62
  -8 -10  -2   12.37    4.78
  -9 -10  -2   42.81    6.18
  -9 -10  -2   42.42    5.58
  -9 -10  -2   42.42    6.36
  -9 -10  -2   29.98    5.20
 -10 -10  -2  126.71   10.90
 -10 -10  -2  121.10    9.92
 -10 -10  -2  132.88    9.96
 -10 -10  -2  101.06   10.28
  10  10   2  118.05    8.26
 -11 -10  -2   27.65    5.32
 -11 -10  -2   30.84    5.45
 -11 -10  -2   30.57    5.05
 -11 -10  -2   26.16    4.63
  11  10   2   32.48    4.16
  11  10   2   24.68    3.94
   8 -11  -2    2.43    4.26
  -8  11   2   -2.11    3.39
  -8  11   2    0.86    4.08
  -8  11   2    0.71    3.07
  -8  11   2    2.16    5.06
   7 -11  -2    9.73    4.73
  -7  11   2    9.53    4.06
  -7  11   2    5.30    3.16
  -7  11   2    5.66    3.06
  -7  11   2   10.88    4.61
  -6  11   2   59.44    5.72
  -5  11   2   16.37    3.61
  -5  11   2   14.55    2.65
  -4  11   2   11.95    3.04
   1 -11  -2   44.88    4.69
   0 -11  -2  147.00   11.01
   0 -11  -2  180.98   10.82
   0 -11  -2  174.62   10.95
  -1 -11  -2   -2.54    1.65
  -1 -11  -2   -0.10    2.35
  -1 -11  -2   -2.19    1.81
  -2 -11  -2    4.22    2.48
  -2 -11  -2    1.95    2.07
  -2 -11  -2    5.66    1.89
  -2 -11  -2    3.00    2.61
  -3 -11  -2  367.21   25.04
  -3 -11  -2  375.41   25.08
  -3 -11  -2  415.19   24.78
  -3 -11  -2  403.98   24.84
  -3 -11  -2  405.86   24.85
  -3 -11  -2  416.37   24.65
  -3 -11  -2  424.13   24.75
  -3 -11  -2  407.77   24.92
  -4 -11  -2  773.37   51.13
  -4 -11  -2  883.81   51.13
  -4 -11  -2  857.84   51.15
  -4 -11  -2  856.42   51.27
  -4 -11  -2  842.44   51.42
  -4 -11  -2  810.28   51.03
  -4 -11  -2  811.73   51.30
  -4 -11  -2  908.32   51.30
  -5 -11  -2    4.16    3.13
  -5 -11  -2    6.16    3.58
  -5 -11  -2    2.78    2.31
  -5 -11  -2    1.88    2.74
  -5 -11  -2   -0.98    3.54
  -5 -11  -2    8.38    2.97
  -5 -11  -2    6.42    3.03
  -6 -11  -2   87.82    8.55
  -6 -11  -2  110.64    8.05
  -6 -11  -2   97.62    7.54
  -6 -11  -2  108.80    7.39
  -6 -11  -2  105.20    8.05
  -6 -11  -2   84.75    8.02
  -6 -11  -2   96.14    8.72
  -7 -11  -2    3.30    3.92
  -7 -11  -2    6.47    4.13
  -7 -11  -2    4.74    3.22
  -7 -11  -2    7.70    3.57
  -8 -11  -2   -3.87    4.16
  -8 -11  -2    3.63    4.20
  -8 -11  -2   -1.18    3.24
  -8 -11  -2    6.31    4.35
  -9 -11  -2   -0.48    3.68
  -9 -11  -2    0.86    4.39
  -9 -11  -2   -2.27    4.32
 -10 -11  -2    3.72    3.99
 -10 -11  -2   -5.04    3.73
 -10 -11  -2    1.87    4.59
 -11 -11  -2   -5.08    3.64
 -11 -11  -2    4.77    4.80
 -11 -11  -2    0.44    4.36
 -11 -11  -2    1.03    4.56
  11  11   2    0.75    3.35
  11  11   2   -2.09    2.21
   7 -12  -2   88.97    9.02
   7 -12  -2   69.22    8.24
  -7  12   2   80.29    6.88
  -7  12   2   85.17    8.94
  -7  12   2   66.67    7.77
  -6  12   2    3.22    2.79
  -6  12   2    4.20    3.02
  -5  12   2   14.24    2.83
  -5  12   2   16.32    3.73
   0 -12  -2  126.43    9.00
   0 -12  -2  133.30    8.84
  -1 -12  -2   -0.26    1.84
  -1 -12  -2    7.68    3.35
  -2 -12  -2    0.61    2.13
  -2 -12  -2    4.82    3.30
  -2 -12  -2    3.87    1.95
  -3 -12  -2   53.57    5.34
  -3 -12  -2   68.91    5.89
  -3 -12  -2   65.64    5.29
  -4 -12  -2  203.17   14.70
  -4 -12  -2  246.34   15.37
  -4 -12  -2  247.81   15.03
  -4 -12  -2  216.84   14.96
  -4 -12  -2  239.66   15.00
  -4 -12  -2  249.24   15.34
  -4 -12  -2  212.76   14.92
  -5 -12  -2  117.39    8.25
  -5 -12  -2  101.35    9.10
  -5 -12  -2  126.18    8.69
  -5 -12  -2  125.14    8.68
  -5 -12  -2  103.05    8.60
  -5 -12  -2  105.87    9.27
  -5 -12  -2  110.86    8.61
  -6 -12  -2  289.37   18.56
  -6 -12  -2  319.90   18.98
  -6 -12  -2  278.72   19.00
  -6 -12  -2  293.37   19.37
  -6 -12  -2  298.69   18.97
  -6 -12  -2  285.94   19.45
  -6 -12  -2  301.10   19.12
  -7 -12  -2  214.61   14.81
  -7 -12  -2  212.38   14.51
  -7 -12  -2  207.23   14.31
  -7 -12  -2  207.79   14.78
  -8 -12  -2    1.39    4.45
  -8 -12  -2    1.11    3.64
  -8 -12  -2   -2.04    5.52
  -9 -12  -2   21.64    4.26
  -9 -12  -2   26.89    4.54
  -9 -12  -2   22.95    5.11
 -10 -12  -2    2.97    4.25
 -10 -12  -2    3.75    3.79
 -10 -12  -2    3.55    4.75
  -6  13   2   75.05    6.56
  -6  13   2   69.46    7.43
  -5  13   2   37.05    4.78
  -5  13   2   26.96    4.40
   0 -13  -2   91.07    7.27
   0 -13  -2   93.51    6.87
  -1 -13  -2  161.97   10.76
  -2 -13  -2   -6.09    3.56
  -2 -13  -2    0.37    3.41
  -2 -13  -2    0.45    2.49
  -3 -13  -2   18.00    3.35
  -3 -13  -2   11.32    2.75
  -3 -13  -2   14.46    3.24
  -3 -13  -2   17.53    3.70
  -3 -13  -2    9.78    3.87
  -4 -13  -2  164.33   11.30
  -4 -13  -2  163.30   10.90
  -4 -13  -2  151.08   10.41
  -4 -13  -2  156.94   11.31
  -4 -13  -2  152.08   10.82
  -4 -13  -2  138.45   10.47
  -4 -13  -2  153.41   10.80
  -5 -13  -2    4.69    2.81
  -5 -13  -2    6.37    2.62
  -5 -13  -2   11.45    3.81
  -5 -13  -2    7.06    3.35
  -5 -13  -2   10.62    3.42
  -6 -13  -2   14.29    5.26
  -6 -13  -2    4.06    4.49
  -6 -13  -2   10.73    3.16
  -7 -13  -2    1.47    3.52
  -7 -13  -2   -0.12    4.52
  -7 -13  -2   -1.48    4.50
  -8 -13  -2   65.41    7.53
  -8 -13  -2   71.92    8.40
  -8 -13  -2   73.69    8.66
  -8 -13  -2   72.01    7.83
  -9 -13  -2    3.29    4.25
  -9 -13  -2    8.92    4.86
  -9 -13  -2    5.48    4.60
  -9 -13  -2    3.29    3.64
 -10 -13  -2    6.25    5.04
 -10 -13  -2    4.31    4.12
 -10 -13  -2    1.31    4.30
 -10 -13  -2    2.68    4.83
  -1 -14  -2    6.91    2.20
  -1 -14  -2   -2.54    3.48
  -1 -14  -2   -2.58    2.40
  -1 -14  -2    7.86    2.98
  -2 -14  -2    1.77    3.11
  -2 -14  -2    2.05    2.32
  -2 -14  -2   -0.94    2.54
  -3 -14  -2    3.75    3.20
  -3 -14  -2    3.42    2.36
  -3 -14  -2    8.48    2.73
  -4 -14  -2   17.56    4.55
  -4 -14  -2   17.86    3.09
  -5 -14  -2  186.22   13.20
  -5 -14  -2  212.02   14.46
  -5 -14  -2  213.73   13.67
  -5 -14  -2  203.56   13.63
  -5 -14  -2  198.80   14.87
  -5 -14  -2  185.20   14.17
  -6 -14  -2   18.69    4.68
  -6 -14  -2   10.79    3.54
  -6 -14  -2   18.53    4.41
  -6 -14  -2   10.22    4.06
  -7 -14  -2   25.20    4.65
  -7 -14  -2   22.12    5.04
  -7 -14  -2   20.33    5.30
  -8 -14  -2    0.42    4.94
  -8 -14  -2    6.61    4.33
  -8 -14  -2   -1.60    3.73
  -8 -14  -2    1.98    4.96
  -9 -14  -2   51.49    7.05
  -9 -14  -2   46.29    7.42
  -9 -14  -2   39.28    6.34
  -9 -14  -2   49.43    8.26
  -1 -15  -2    2.43    5.53
  -2 -15  -2   87.96    7.53
  -2 -15  -2   99.27    7.62
  -3 -15  -2   14.88    4.29
  -3 -15  -2   11.66    3.08
  -3 -15  -2    7.95    4.10
  -3 -15  -2   12.02    3.47
  -4 -15  -2    9.99    3.29
  -4 -15  -2    7.57    4.35
  -4 -15  -2   13.99    3.81
  -4 -15  -2   13.58    4.20
  -4 -15  -2   14.79    3.87
  -5 -15  -2   16.63    4.63
  -5 -15  -2    7.01    3.74
  -5 -15  -2   10.62    3.46
  -6 -15  -2   58.48    7.16
  -6 -15  -2   64.54    6.99
  -7 -15  -2   -4.10    4.16
  -8 -15  -2   -0.37    5.60
  -8 -15  -2   16.63    4.61
  -8 -15  -2    7.76    5.28
  -8 -15  -2    1.53    4.17
  -1 -16  -2   23.93    4.54
  -2 -16  -2    3.21    3.09
  -2 -16  -2   17.02    5.13
  -3 -16  -2    0.13    2.83
  -3 -16  -2   -3.32    4.23
  -3 -16  -2   -3.93    4.26
  -4 -16  -2   20.26    4.82
  -4 -16  -2   23.03    4.62
  -4 -16  -2   14.51    3.46
  -5 -16  -2   31.31    5.44
  -5 -16  -2   30.20    5.62
  -5 -16  -2   35.23    6.01
  -6 -16  -2   19.39    4.13
  -6 -16  -2   29.80    5.25
  -6 -16  -2   24.01    4.65
  -6 -16  -2   22.14    5.40
  -7 -16  -2   17.15    4.11
  -7 -16  -2   16.55    4.82
  -7 -16  -2   20.49    5.54
  -7 -16  -2   13.46    5.33
  -1 -17  -2   85.50    7.51
  -3 -17  -2   11.60    4.92
  -3 -17  -2   12.05    5.45
  -4 -17  -2    9.41    5.03
  -4 -17  -2   -0.67    4.23
  -4 -17  -2    4.89    3.25
  -4 -17  -2    5.32    4.89
  -5 -17  -2   28.31    5.44
  -5 -17  -2   39.89    6.54
  -5 -17  -2   25.21    5.64
  -5 -17  -2   35.25    6.05
  -6 -17  -2   12.12    5.41
  -6 -17  -2   14.80    5.43
  -6 -17  -2   14.17    4.41
  -6 -17  -2    6.13    3.75
  -1 -18  -2   -4.14    4.67
  -2 -18  -2   -7.28    4.55
  -3 -18  -2   -9.38    5.02
  -5 -17   3    0.26    4.95
  -4 -17   3    8.26    4.83
  -4 -17   3   13.32    4.85
  -3 -17   3   36.15    5.60
  -3 -17   3   34.89    6.17
  -3 -17   3   46.11    7.04
  -2 -17   3   89.20    8.67
  -2 -17   3   90.25    9.00
  -2 -17   3   96.93    8.08
   0  17  -3   19.05    4.30
  -1  17  -3   55.62    6.82
  -2  17  -3   91.18    8.24
  -6 -16   3   10.01    4.82
  -6 -16   3    7.47    5.13
  -5 -16   3   -2.91    4.59
  -5 -16   3    3.07    4.73
  -4 -16   3    5.82    3.52
  -4 -16   3   11.47    3.63
  -4 -16   3   -0.37    4.55
  -4 -16   3   12.74    4.65
  -3 -16   3   32.06    6.06
  -3 -16   3   33.39    5.25
  -3 -16   3   32.70    5.71
  -2 -16   3   23.40    4.47
   0  16  -3    3.93    3.90
  -1  16  -3    8.58    4.34
  -2  16  -3   13.25    4.06
  -3  16  -3   67.22    7.06
   7  15  -3    4.43    3.49
   7  15  -3   11.70    4.86
  -7 -15   3    2.32    4.67
   6  15  -3    3.54    4.69
   6  15  -3    8.57    3.55
  -6 -15   3   10.96    4.85
   5  15  -3    9.72    4.33
   5  15  -3   11.13    3.42
  -5 -15   3   11.19    4.50
   4  15  -3    3.47    4.02
  -4 -15   3    5.22    4.20
   3  15  -3   61.20    6.75
  -3 -15   3   46.78    7.41
  -3 -15   3   65.87    5.90
   2  15  -3  474.85   27.93
  -2 -15   3  464.55   27.72
  -2 -15   3  384.97   27.75
  -2 -15   3  451.65   27.55
   1  15  -3    5.40    3.58
  -1 -15   3    3.26    3.78
   0  15  -3   32.69    5.58
  -1  15  -3    3.37    3.54
  -2  15  -3    0.38    3.42
  -3  15  -3    6.75    3.68
  -5  15  -3    9.83    3.77
   8  14  -3  169.58   11.86
   8  14  -3  157.80   12.42
  -8 -14   3  157.69   12.80
   7  14  -3    4.05    3.40
  -7 -14   3    4.27    4.55
   6  14  -3    3.35    3.20
   6  14  -3    1.78    5.79
  -6 -14   3    4.67    4.47
   5  14  -3   -5.31    3.98
   5  14  -3   -3.10    3.25
  -5 -14   3   -1.47    3.99
   4  14  -3   80.54    6.79
   4  14  -3   63.41    7.29
  -4 -14   3   73.52    8.29
  -4 -14   3   85.88    7.90
  -4 -14   3   70.24    7.47
   3  14  -3  108.69    8.89
  -3 -14   3  117.03    8.33
  -3 -14   3  109.84    9.50
  -3 -14   3  128.00   11.05
  -3 -14   3  105.79    9.96
  -2 -14   3  202.81   13.06
  -2 -14   3  205.87   13.38
  -2 -14   3  189.77   13.62
   1  14  -3  113.82    8.96
  -1 -14   3  100.61    8.94
  -1 -14   3  128.65    8.87
  -1 -14   3  121.71    9.06
   0  14  -3  115.35    9.43
   0  14  -3  127.54    8.99
   0 -14   3  113.10    8.95
  -1  14  -3   37.11    5.64
   1 -14   3   43.29    5.57
  -2  14  -3   33.60    5.25
   2 -14   3   24.61    3.99
  -3  14  -3   84.06    6.89
   3 -14   3   60.37    7.14
  -4  14  -3   17.18    3.65
  -5  14  -3   44.84    7.65
  -6  14  -3   20.57    4.17
  -6  14  -3   26.15    5.11
   9  13  -3   -0.17    3.30
   9  13  -3    6.77    4.53
   9  13  -3    5.48    4.77
  -9 -13   3   -2.56    4.68
   8  13  -3   88.86    8.05
   8  13  -3  101.36    9.02
   8  13  -3  103.92    9.18
  -8 -13   3   80.76    9.34
   7  13  -3  167.29   12.17
   7  13  -3  175.42   12.79
   7  13  -3  186.49   13.09
  -7 -13   3  172.80   12.96
   6  13  -3   65.68    7.96
   6  13  -3   85.13    7.10
  -6 -13   3   84.35    8.28
   5  13  -3    7.43    3.01
   5  13  -3    5.47    3.92
   5  13  -3   10.09    4.12
  -5 -13   3   19.45    6.15
  -5 -13   3    7.17    5.33
   4  13  -3   40.42    5.12
   4  13  -3   36.73    5.80
   4  13  -3   41.10    6.13
  -4 -13   3   50.06    6.18
  -4 -13   3   33.02    4.99
  -4 -13   3   44.15    4.93
   3  13  -3   29.34    5.28
   3  13  -3   28.28    4.74
  -3 -13   3   20.40    4.79
  -3 -13   3   38.03    5.23
  -3 -13   3   36.83    5.64
   2  13  -3   38.38    5.09
  -2 -13   3   30.71    5.09
  -1 -13   3   55.20    5.43
   0  13  -3   30.84    5.21
   0 -13   3   40.22    5.66
  -1  13  -3   98.63    8.00
  -1  13  -3   95.73    7.81
   1 -13   3  102.12    9.81
  -2  13  -3  189.85   12.48
   2 -13   3  181.39   12.57
  -3  13  -3  158.57   10.65
   3 -13   3  146.09   10.85
   4 -13   3   27.20    4.07
  -6  13  -3   25.91    5.14
  -6  13  -3   35.45    4.90
  -7  13  -3   79.60    8.94
  -7  13  -3   78.81    7.50
  -7  13  -3   86.32    7.11
   9  12  -3   18.17    4.68
   9  12  -3   18.97    4.89
   9  12  -3    9.38    3.52
  -9 -12   3    2.32    4.80
   8  12  -3  122.50    9.68
   8  12  -3  126.57   10.32
   8  12  -3  121.83   10.24
  -8 -12   3  135.10   10.56
   7  12  -3   58.99    7.00
   7  12  -3   53.12    6.36
   7  12  -3   64.98    7.50
  -7 -12   3   65.75    7.57
   6  12  -3   78.24    7.32
  -6 -12   3   67.61    7.60
   5  12  -3   14.69    3.80
   5  12  -3   14.83    3.91
  -5 -12   3    7.95    2.74
  -5 -12   3    6.74    3.91
   4  12  -3  576.18   34.98
   4  12  -3  608.45   35.14
   4  12  -3  625.78   35.20
  -4 -12   3  536.14   35.29
  -4 -12   3  515.35   34.95
  -4 -12   3  555.85   34.94
  -4 -12   3  576.65   35.10
   3  12  -3  213.96   12.95
   3  12  -3  184.98   12.70
  -3 -12   3  205.40   12.88
  -3 -12   3  182.76   12.62
  -3 -12   3  210.64   13.01
  -3 -12   3  184.49   12.73
  -3 -12   3  175.76   13.31
   2  12  -3    4.71    2.35
   2  12  -3   -1.07    3.08
   2  12  -3    2.81    3.02
  -2 -12   3    4.58    2.12
  -2 -12   3    6.34    3.71
  -2 -12   3    5.95    3.00
   1  12  -3  384.12   24.10
   1  12  -3  402.32   23.91
   1  12  -3  422.75   24.05
   1  12  -3  389.31   24.22
  -1 -12   3  378.94   23.82
  -1 -12   3  359.69   24.03
  -1 -12   3  424.84   23.99
  -1 -12   3  343.86   24.05
   0  12  -3  164.51   10.60
   0  12  -3  162.64   10.81
   0 -12   3  158.00   10.55
   0 -12   3  136.28   10.21
  -1  12  -3   11.42    3.10
  -1  12  -3   14.20    3.40
   1 -12   3   16.56    3.14
  -2  12  -3   39.22    5.09
   2 -12   3   38.46    5.27
  -3  12  -3   52.65    5.41
   3 -12   3   41.26    5.70
  -4  12  -3   63.27    5.96
   4 -12   3   49.86    6.23
  -5  12  -3   43.01    5.20
   5 -12   3   29.74    4.28
  -6  12  -3   23.68    3.73
  -6  12  -3   24.22    3.21
  -6  12  -3   19.45    4.67
   6 -12   3   16.01    5.03
  -7  12  -3   14.35    3.35
  -7  12  -3   18.63    4.86
  -8  12  -3   45.61    6.45
  10  11  -3   12.33    4.82
  10  11  -3    8.37    2.89
  10  11  -3   11.55    4.88
  10  11  -3    3.30    3.55
 -10 -11   3    7.03    4.83
   9  11  -3   81.14    7.86
   9  11  -3   98.92    8.71
   9  11  -3   97.77    8.87
  -9 -11   3   84.91    9.03
   8  11  -3   44.61    6.58
   8  11  -3   34.41    5.54
   8  11  -3   45.79    6.70
  -8 -11   3   29.69    5.15
   7  11  -3   49.85    6.67
   7  11  -3   52.46    6.80
  -7 -11   3   44.22    6.97
   6  11  -3  262.98   17.93
   6  11  -3  301.88   17.67
   6  11  -3  253.91   17.82
  -6 -11   3  255.61   17.88
  -6 -11   3  300.16   18.08
   5  11  -3  152.61   10.02
   5  11  -3  124.87    9.52
  -5 -11   3  148.61    9.99
  -5 -11   3  124.03    9.51
  -5 -11   3  132.64    9.50
  -5 -11   3  124.98   10.13
   4  11  -3  112.17    8.72
   4  11  -3  120.47    8.34
   4  11  -3  120.58    8.83
  -4 -11   3  106.28    8.57
  -4 -11   3  126.51    9.19
  -4 -11   3  115.82    8.78
  -4 -11   3  115.31    8.27
  -4 -11   3  112.86    8.33
   3  11  -3   64.48    5.93
   3  11  -3   60.28    5.74
   3  11  -3   59.97    5.28
  -3 -11   3   53.48    5.74
  -3 -11   3   58.62    5.40
  -3 -11   3   61.44    5.18
  -3 -11   3   58.17    6.30
  -3 -11   3   53.76    5.79
   2  11  -3   86.50    6.53
   2  11  -3   94.77    6.88
  -2 -11   3   94.53    6.79
  -2 -11   3   83.88    6.40
  -2 -11   3   81.68    6.73
  -2 -11   3   85.13    6.84
   1  11  -3   33.28    4.14
   1  11  -3   21.37    3.55
   1  11  -3   28.82    4.37
  -1 -11   3   20.76    3.69
  -1 -11   3   32.03    4.24
   0  11  -3    9.42    2.71
   0 -11   3   10.90    2.57
  -1  11  -3   31.86    4.61
  -1  11  -3   38.54    4.90
   1 -11   3   37.98    4.03
   1 -11   3   29.98    4.55
  -2  11  -3  172.82   11.82
  -2  11  -3  188.14   12.04
   2 -11   3  177.38   11.92
  -3  11  -3  225.86   14.86
   3 -11   3  236.30   14.92
  -4  11  -3    1.69    2.82
   4 -11   3   -1.94    2.95
  -5  11  -3   19.32    3.40
  -5  11  -3   18.09    2.78
   5 -11   3   15.66    3.94
  -6  11  -3   34.10    4.35
  -6  11  -3   31.20    4.64
  -6  11  -3   30.67    4.90
  -6  11  -3   42.63    5.44
   6 -11   3   29.24    4.22
  -7  11  -3   14.28    3.87
  -7  11  -3   11.36    3.62
  -7  11  -3   12.32    4.49
  -7  11  -3   13.29    3.25
  -7  11  -3   14.82    4.17
  -8  11  -3  123.99    9.12
  -8  11  -3  121.89    8.91
  -8  11  -3  126.09    9.50
  -8  11  -3  102.06   10.53
  10  10  -3    5.66    3.54
  10  10  -3   10.54    4.60
  10  10  -3    8.14    4.66
  10  10  -3    6.49    2.65
 -10 -10   3    3.10    4.49
   9  10  -3    2.81    3.21
   9  10  -3    3.65    4.07
   9  10  -3    0.08    4.24
  -9 -10   3   -1.38    4.30
   8  10  -3   14.19    3.35
   8  10  -3   20.83    4.33
   8  10  -3   12.60    4.18
  -8 -10   3   19.22    4.39
   6  10  -3  633.26   36.67
   6  10  -3  648.53   36.74
   6  10  -3  590.81   36.53
  -6 -10   3  559.86   36.46
  -6 -10   3  569.89   36.71
  -6 -10   3  532.02   36.45
  -6 -10   3  636.55   36.69
   5  10  -3   90.67    7.26
   5  10  -3   98.05    7.57
   5  10  -3  103.29    7.78
  -5 -10   3  101.28    8.14
  -5 -10   3   95.85    7.56
  -5 -10   3   90.16    7.84
  -5 -10   3   81.19    7.20
  -5 -10   3   86.38    7.56
   4  10  -3  113.38    7.49
   4  10  -3   96.79    7.76
   4  10  -3   92.66    7.86
  -4 -10   3  103.12    7.47
  -4 -10   3  110.68    8.14
  -4 -10   3   91.00    7.77
  -4 -10   3   97.34    7.70
  -4 -10   3  112.24    7.39
   3  10  -3    8.31    2.84
   3  10  -3   11.03    2.81
   3  10  -3    2.57    2.20
  -3 -10   3    5.03    3.07
  -3 -10   3    5.43    2.27
   2  10  -3  129.97    8.18
   2  10  -3  103.93    7.91
   2  10  -3  134.16    8.28
   2  10  -3  107.56    8.19
  -2 -10   3  104.57    7.81
  -2 -10   3  106.63    8.02
  -2 -10   3  129.48    8.14
   0  10  -3  248.99   15.23
   0  10  -3  259.97   15.16
   0  10  -3  221.60   14.91
   0 -10   3  229.29   15.91
   0 -10   3  235.48   14.91
   0 -10   3  240.49   15.08
  -1  10  -3   58.29    5.27
  -1  10  -3   62.02    5.52
   1 -10   3   60.10    4.90
   1 -10   3   51.69    5.20
  -2  10  -3   60.06    5.48
   2 -10   3   50.13    4.88
  -3  10  -3   52.50    5.15
  -3  10  -3   54.26    5.49
   3 -10   3   55.04    5.35
   3 -10   3   49.72    5.34
  -4  10  -3   35.91    4.83
   4 -10   3   41.92    5.03
  -5  10  -3   20.80    2.73
  -5  10  -3   17.87    2.69
  -5  10  -3   21.55    3.45
   5 -10   3   19.46    3.40
  -6  10  -3    1.56    2.59
  -6  10  -3    6.45    3.37
   6 -10   3   -1.75    3.20
  -7  10  -3   15.86    4.47
  -7  10  -3   17.22    3.83
  -7  10  -3   10.38    3.15
  -7  10  -3   10.88    2.90
   7 -10   3   15.42    2.85
  -8  10  -3   75.02    6.55
  -8  10  -3   67.46    8.35
  -8  10  -3   75.12    6.86
   8 -10   3   77.57    6.53
   8 -10   3   70.06    8.04
  -9  10  -3  129.55    9.41
  -9  10  -3  128.44    9.99
  -9  10  -3  115.03   10.44
  -9  10  -3  130.87    9.36
  -9  10  -3  111.13   11.00
   9 -10   3  129.50    9.39
   9 -10   3  118.31   10.99
  11   9  -3    5.46    4.67
  10   9  -3   -1.85    3.25
  10   9  -3    1.96    3.45
  10   9  -3    0.94    4.20
  10   9  -3    2.78    4.50
  10   9  -3    0.72    2.47
 -10  -9   3   -2.02    4.21
   9   9  -3   26.16    4.51
   9   9  -3   22.67    4.76
   9   9  -3   14.82    3.55
  -9  -9   3   17.80    4.48
   8   9  -3  103.13    8.02
   8   9  -3   89.45    7.93
   8   9  -3   82.94    7.35
  -8  -9   3   74.54    8.11
   7   9  -3   53.10    6.13
   7   9  -3   36.50    5.85
   7   9  -3   47.23    5.34
  -7  -9   3   41.35    6.03
  -7  -9   3   44.82    6.32
   6   9  -3  177.45   12.49
   6   9  -3  194.50   12.28
   6   9  -3  185.70   12.54
  -6  -9   3  187.16   12.20
  -6  -9   3  176.94   12.20
  -6  -9   3  181.20   12.51
  -6  -9   3  186.97   12.67
   5   9  -3  358.82   22.15
   5   9  -3  358.60   22.14
   5   9  -3  346.07   21.99
  -5  -9   3  346.80   21.96
  -5  -9   3  339.04   22.18
  -5  -9   3  373.49   22.13
  -5  -9   3  366.21   22.12
  -5  -9   3  343.97   21.99
   4   9  -3    2.28    2.78
   4   9  -3    4.85    2.67
   4   9  -3    2.65    2.12
  -4  -9   3    4.85    1.93
  -4  -9   3    8.09    2.82
  -4  -9   3    7.72    2.74
  -4  -9   3    6.73    2.55
  -4  -9   3    4.82    2.18
   3   9  -3   92.79    6.74
   3   9  -3   98.24    7.05
   3   9  -3   93.72    7.08
  -3  -9   3   90.34    6.98
  -3  -9   3  101.60    7.33
  -3  -9   3   93.89    6.64
  -3  -9   3   89.63    6.75
  -3  -9   3   97.54    6.96
   2   9  -3   26.83    3.98
   2   9  -3   37.38    4.01
   2   9  -3   24.49    3.79
  -2  -9   3   27.44    3.76
  -2  -9   3   38.39    3.37
  -2  -9   3   35.72    3.66
  -2  -9   3   24.99    3.83
   0   9  -3  278.99   16.92
   0   9  -3  277.52   17.08
   0  -9   3  253.42   17.01
   0  -9   3  289.58   16.91
   0  -9   3  271.15   17.05
  -1   9  -3  165.93   10.45
   1  -9   3  150.87   10.34
   1  -9   3  163.26   10.40
  -2   9  -3  523.19   32.33
   2  -9   3  538.10   32.35
  -3   9  -3  149.15   10.07
   3  -9   3  146.02    9.99
   3  -9   3  159.83   10.13
  -4   9  -3   46.35    3.89
  -4   9  -3   38.90    4.83
   4  -9   3   42.79    4.87
   4  -9   3   45.89    4.48
  -5   9  -3   50.53    5.94
  -5   9  -3   62.51    5.92
  -5   9  -3   66.11    5.11
   5  -9   3   63.05    5.85
  -6   9  -3   -2.16    2.43
  -6   9  -3    2.04    3.16
  -6   9  -3    0.40    2.32
  -6   9  -3    0.82    3.48
   6  -9   3    1.54    3.28
  -7   9  -3   16.91    4.22
  -7   9  -3   14.33    2.87
  -7   9  -3   19.12    3.78
  -7   9  -3   14.09    3.07
  -7   9  -3   20.35    4.60
   7  -9   3    9.49    3.66
   7  -9   3   20.29    4.34
   7  -9   3   15.17    3.06
  -8   9  -3    3.86    2.94
  -8   9  -3    2.72    4.05
  -8   9  -3    5.08    4.47
  -8   9  -3    4.33    3.14
  -8   9  -3    5.66    3.78
   8  -9   3    3.22    2.87
   8  -9   3    9.41    4.49
  -9   9  -3   56.58    7.61
  -9   9  -3   55.59    6.33
  -9   9  -3   51.22    8.02
  -9   9  -3   54.84    7.06
  -9   9  -3   54.75    5.91
   9  -9   3   48.63    6.09
   9  -9   3   61.50    8.01
  11   8  -3   58.41    5.66
  11   8  -3   62.33    7.16
  11   8  -3   61.94    7.75
  11   8  -3   59.79    6.85
  11   8  -3   58.59    7.76
 -11  -8   3   57.21    7.89
  10   8  -3   87.38    8.48
  10   8  -3   77.17    7.33
  10   8  -3   84.27    8.36
  10   8  -3   89.27    6.68
  10   8  -3   86.49    7.61
 -10  -8   3   85.55    8.39
   9   8  -3   15.32    2.72
   9   8  -3   17.26    3.52
   9   8  -3   12.31    2.64
   9   8  -3   18.76    4.39
   9   8  -3   17.58    4.20
   9   8  -3   12.44    3.43
  -9  -8   3   16.67    4.36
   8   8  -3  139.79   11.00
   8   8  -3  167.54   10.89
  -8  -8   3  142.31   13.65
   7   8  -3  254.69   16.76
   7   8  -3  288.36   17.06
   7   8  -3  271.11   16.99
  -7  -8   3  232.80   16.67
  -7  -8   3  236.60   16.64
  -7  -8   3  266.73   17.07
  -7  -8   3  283.80   17.08
   6   8  -3  564.90   32.92
   6   8  -3  544.66   32.90
   6   8  -3  526.97   32.73
  -6  -8   3  481.73   33.37
  -6  -8   3  567.98   32.97
  -6  -8   3  556.54   32.92
  -6  -8   3  521.45   33.48
  -6  -8   3  509.13   32.84
   5   8  -3   36.26    5.23
   5   8  -3   42.13    5.10
   5   8  -3   46.54    4.55
  -5  -8   3   54.90    4.55
  -5  -8   3   39.32    5.08
  -5  -8   3   48.82    4.65
  -5  -8   3   48.51    4.96
   4   8  -3   37.57    4.75
   4   8  -3   40.80    4.58
  -4  -8   3   46.88    4.64
  -4  -8   3   39.72    4.48
   3   8  -3    4.26    1.87
  -3  -8   3   11.66    2.75
  -3  -8   3    8.85    2.06
  -3  -8   3    7.07    1.75
   2   8  -3  178.20   11.38
   2   8  -3  186.70   11.85
   2   8  -3  184.60   11.41
   2   8  -3  179.08   11.76
  -2  -8   3  162.52   11.32
  -2  -8   3  171.85   11.32
  -2  -8   3  175.51   11.30
  -2  -8   3  184.31   11.21
   1   8  -3  576.48   34.21
   1   8  -3  555.97   34.27
   1   8  -3  593.75   34.34
  -1  -8   3  562.72   34.22
  -1  -8   3  554.56   34.27
  -1  -8   3  545.48   34.24
   0   8  -3   21.98    2.95
   0   8  -3   23.61    3.45
   0  -8   3   22.19    3.37
   0  -8   3   21.04    2.56
  -1   8  -3   61.64    4.99
   1  -8   3   57.96    4.90
   1  -8   3   67.18    5.06
  -2   8  -3   46.24    4.50
   2  -8   3   50.12    4.35
   2  -8   3   51.55    4.67
  -3   8  -3  166.92   11.15
   3  -8   3  180.84   11.20
   3  -8   3  169.96   11.10
  -4   8  -3  263.55   16.86
  -4   8  -3  282.77   16.55
  -4   8  -3  260.25   16.85
  -4   8  -3  280.28   16.53
   4  -8   3  265.27   16.87
   4  -8   3  260.58   16.79
  -5   8  -3   -0.02    2.92
  -5   8  -3   -0.45    2.62
  -5   8  -3    0.85    1.99
  -5   8  -3    3.81    2.82
   5  -8   3    1.47    1.77
   5  -8   3    0.96    2.58
   5  -8   3    0.75    2.41
  -6   8  -3    0.60    3.04
  -6   8  -3    0.14    2.23
  -6   8  -3   -3.50    3.27
  -6   8  -3   -3.20    2.29
  -6   8  -3   -3.85    3.36
   6  -8   3   -2.01    2.99
   6  -8   3   -1.02    1.99
   6  -8   3    0.06    2.59
  -7   8  -3   95.75    7.86
  -7   8  -3   97.41    7.00
  -7   8  -3   86.68    8.65
  -7   8  -3   92.93    6.95
  -7   8  -3   86.32    7.98
   7  -8   3   82.18    8.00
   7  -8   3   94.09    6.85
   7  -8   3   81.01    7.93
   7  -8   3   84.42    7.61
   7  -8   3   96.51    6.88
  -8   8  -3  118.31    8.58
  -8   8  -3  114.69    8.42
  -8   8  -3  118.69    9.21
  -8   8  -3  115.05    9.86
  -8   8  -3  106.91    9.46
   8  -8   3  115.09    8.33
   8  -8   3  113.03    9.49
  -9   8  -3  275.83   20.28
  -9   8  -3  311.64   20.01
  -9   8  -3  339.82   19.53
  -9   8  -3  281.11   20.21
  -9   8  -3  307.09   19.43
   9  -8   3  324.25   19.51
 -10   8  -3   57.99    6.31
 -10   8  -3   61.42    6.76
 -10   8  -3   47.98    7.93
 -10   8  -3   51.58    8.42
 -10   8  -3   66.38    7.59
  10  -8   3   53.64    8.25
  10  -8   3   50.42    6.98
  11   7  -3   21.05    4.73
  11   7  -3   19.58    4.03
  11   7  -3   21.18    4.49
  11   7  -3   17.81    3.85
  11   7  -3   25.53    5.07
 -11  -7   3   13.58    4.74
  10   7  -3   48.62    6.54
  10   7  -3   40.38    4.79
  10   7  -3   41.44    5.65
 -10  -7   3   31.97    5.15
   9   7  -3    1.38    3.04
   9   7  -3    6.67    4.01
   9   7  -3    4.86    3.54
   9   7  -3    8.40    3.90
  -9  -7   3    3.99    3.85
   7   7  -3  275.14   18.87
   7   7  -3  291.84   18.22
   7   7  -3  301.98   18.20
   7   7  -3  301.70   18.93
   7   7  -3  290.29   18.64
  -7  -7   3  306.69   18.94
  -7  -7   3  302.57   18.89
  -7  -7   3  296.99   18.65
   6   7  -3   75.52    6.77
   6   7  -3   82.24    6.41
   6   7  -3   73.74    6.95
  -6  -7   3   77.94    6.88
  -6  -7   3   92.25    6.36
  -6  -7   3   83.99    6.77
  -6  -7   3   78.54    6.29
   5   7  -3  405.76   24.31
   5   7  -3  390.34   24.42
   5   7  -3  386.84   24.42
  -5  -7   3  401.43   24.27
  -5  -7   3  394.45   24.40
  -5  -7   3  410.66   24.45
  -5  -7   3  391.97   24.25
  -5  -7   3  378.66   24.36
   4   7  -3  689.09   41.82
   4   7  -3  697.59   41.88
   4   7  -3  734.38   41.97
  -4  -7   3  685.23   41.80
  -4  -7   3  682.70   41.84
  -4  -7   3  686.18   41.91
  -4  -7   3  679.75   41.87
  -4  -7   3  663.42   41.79
   3   7  -3   11.38    2.30
   3   7  -3   12.21    2.43
   3   7  -3    6.44    1.86
  -3  -7   3    7.45    1.91
  -3  -7   3   11.32    2.30
  -3  -7   3   11.09    2.19
  -3  -7   3    9.44    2.47
   2   7  -3  183.80   11.38
   2   7  -3  178.79   11.23
  -2  -7   3  173.97   11.17
  -2  -7   3  174.29   11.24
   1   7  -3  103.05    7.21
   1   7  -3  114.62    7.19
   1   7  -3  103.16    6.90
  -1  -7   3  106.85    7.08
  -1  -7   3  100.23    6.99
  -1  -7   3   98.53    6.81
   0   7  -3  302.87   18.18
   0   7  -3  267.85   17.99
   0   7  -3  323.46   18.14
   0  -7   3  314.01   18.11
   0  -7   3  295.17   18.09
   0  -7   3  261.07   17.97
  -1   7  -3   20.28    2.47
   1  -7   3   21.06    2.42
   1  -7   3   14.07    2.33
  -2   7  -3  363.77   22.83
   2  -7   3  363.95   22.74
   2  -7   3  387.15   22.80
  -3   7  -3  449.87   27.68
  -3   7  -3  447.42   27.49
   3  -7   3  470.27   27.70
   3  -7   3  447.60   27.69
  -4   7  -3  118.86    7.27
  -4   7  -3   95.10    7.68
  -4   7  -3  116.50    7.76
   4  -7   3  103.66    7.71
   4  -7   3  101.49    7.51
   4  -7   3  123.64    7.17
  -5   7  -3  187.35   13.46
  -5   7  -3  235.37   13.58
  -5   7  -3  211.59   13.49
  -5   7  -3  204.88   13.08
  -5   7  -3  211.10   13.10
   5  -7   3  217.09   13.14
   5  -7   3  217.98   13.45
   5  -7   3  190.37   13.39
   5  -7   3  209.90   13.05
  -6   7  -3   28.58    3.76
  -6   7  -3   28.36    3.78
  -6   7  -3   31.01    5.02
  -6   7  -3   32.53    5.00
  -6   7  -3   22.15    3.66
   6  -7   3   32.76    4.87
   6  -7   3   23.14    3.53
   6  -7   3   32.30    3.61
   6  -7   3   31.84    4.03
   6  -7   3   31.22    4.71
   6  -7   3   28.22    3.71
  -7   7  -3   29.83    4.15
  -7   7  -3   30.02    4.06
  -7   7  -3   20.48    3.85
   7  -7   3   25.61    4.00
   7  -7   3   29.99    3.86
   7  -7   3   18.56    3.40
   7  -7   3   21.24    2.91
   7  -7   3   19.81    4.23
  -8   7  -3    7.85    3.68
  -8   7  -3    6.75    2.78
  -8   7  -3    7.05    4.27
  -8   7  -3    5.53    3.96
  -8   7  -3    5.84    2.89
   8  -7   3    4.63    3.97
   8  -7   3    2.99    2.68
   8  -7   3    4.93    4.67
   8  -7   3    6.44    2.72
  -9   7  -3   60.25    9.34
  -9   7  -3   83.02    8.64
  -9   7  -3   83.80    8.12
  -9   7  -3   76.70    6.87
  -9   7  -3   71.49    6.60
   9  -7   3   79.22    8.84
   9  -7   3   86.07    8.24
 -10   7  -3   65.79    6.74
 -10   7  -3   73.43    6.88
 -10   7  -3   69.48    8.58
 -10   7  -3   71.12    8.18
 -10   7  -3   72.51    7.88
  10  -7   3   63.47    6.82
  10  -7   3   74.03    8.48
  11   6  -3   29.87    4.37
  11   6  -3   30.79    5.42
  11   6  -3   22.12    3.50
  11   6  -3   22.06    4.70
 -11  -6   3   25.21    4.99
  10   6  -3   93.94    7.92
  10   6  -3   64.43    7.35
  10   6  -3   74.42    6.62
  10   6  -3   63.62    7.72
  10   6  -3   97.57   11.90
  10   6  -3   73.04    6.47
 -10  -6   3   78.30    6.41
 -10  -6   3   94.05    8.08
   9   6  -3  296.31   18.77
   9   6  -3  323.01   18.79
   9   6  -3  301.40   19.46
   9   6  -3  268.43   19.11
   9   6  -3  320.00   19.58
  -9  -6   3  298.49   20.01
   8   6  -3   41.03    5.54
   8   6  -3   49.94    5.74
   8   6  -3   34.55    4.44
   8   6  -3   41.76    5.82
   8   6  -3   48.76    5.23
   8   6  -3   39.28    4.26
   8   6  -3   46.48    5.10
  -8  -6   3   41.04    4.20
  -8  -6   3   47.46    5.13
  -8  -6   3   44.39    6.09
  -8  -6   3   52.95    5.82
  -8  -6   3   36.83    4.06
   7   6  -3    2.45    2.38
   7   6  -3    4.76    3.25
   7   6  -3    4.85    3.17
  -7  -6   3    0.45    1.80
  -7  -6   3    0.96    3.20
  -7  -6   3    2.98    2.86
  -7  -6   3    8.60    3.42
   6   6  -3   37.11    4.89
   6   6  -3   43.82    3.66
   6   6  -3   44.85    3.66
   6   6  -3   37.73    5.09
  -6  -6   3   37.80    4.30
  -6  -6   3   43.33    4.79
  -6  -6   3   37.74    5.10
  -6  -6   3   40.80    4.96
   5   6  -3   59.10    5.04
   5   6  -3   57.45    5.32
   5   6  -3   56.52    5.45
  -5  -6   3   56.88    5.24
  -5  -6   3   61.39    5.36
  -5  -6   3   61.52    4.82
  -5  -6   3   61.44    5.52
  -5  -6   3   65.31    4.97
   4   6  -3   34.81    4.36
   4   6  -3   34.92    3.79
   4   6  -3   37.60    4.16
  -4  -6   3   39.02    3.62
  -4  -6   3   39.62    4.22
  -4  -6   3   43.92    4.28
  -4  -6   3   41.16    3.76
  -4  -6   3   33.88    4.15
   3   6  -3  182.85   11.69
  -3  -6   3  160.02   11.27
  -3  -6   3  196.58   11.50
  -3  -6   3  179.14   11.62
   2   6  -3   55.37    4.49
   2   6  -3   66.03    4.76
  -2  -6   3   60.17    4.56
  -2  -6   3   51.94    4.38
   1   6  -3  431.60   24.89
   1   6  -3  411.99   24.80
   1   6  -3  426.17   24.86
  -1  -6   3  410.18   24.82
  -1  -6   3  408.61   24.78
  -1  -6   3  378.52   24.81
  -1  -6   3  390.10   25.13
   0   6  -3   12.65    1.89
   0   6  -3   12.24    2.07
   0   6  -3   10.83    2.23
   0  -6   3   14.91    1.84
   0  -6   3    9.51    1.89
   0  -6   3   10.08    1.94
  -1   6  -3   42.95    3.84
  -1   6  -3   39.67    3.96
   1  -6   3   37.06    3.69
   1  -6   3   38.26    3.85
  -2   6  -3   98.72    7.28
   2  -6   3  104.32    7.15
   2  -6   3  123.71    8.79
  -3   6  -3  256.99   17.48
  -3   6  -3  286.58   17.26
   3  -6   3  306.55   17.24
   3  -6   3  273.91   17.44
   3  -6   3  279.80   17.52
   3  -6   3  292.12   17.22
  -4   6  -3  158.91   10.04
  -4   6  -3  157.03    9.71
  -4   6  -3  134.83   10.06
  -4   6  -3  166.67   10.10
   4  -6   3  149.88    9.92
   4  -6   3  161.74    9.65
   4  -6   3  142.42   10.07
  -5   6  -3   40.22    4.63
   5  -6   3   38.47    4.45
   5  -6   3   36.91    3.45
   5  -6   3   30.25    3.87
   5  -6   3   33.01    4.44
  -6   6  -3  163.86   10.74
  -6   6  -3  195.12   11.31
  -6   6  -3  159.30   10.73
  -6   6  -3  193.30   11.31
  -6   6  -3  160.68   11.23
   6  -6   3  163.41   10.71
   6  -6   3  155.50   10.86
   6  -6   3  168.11   10.69
   6  -6   3  149.59   11.11
  -7   6  -3  132.79    8.68
  -7   6  -3  122.06    9.46
  -7   6  -3  133.38    8.67
  -7   6  -3  121.60    9.52
  -7   6  -3  131.61    9.54
   7  -6   3  110.24    9.25
   7  -6   3  122.12    9.35
   7  -6   3  133.90    8.65
   7  -6   3  129.43    9.32
   7  -6   3  122.10    8.97
   7  -6   3  134.24    8.69
  -8   6  -3  631.37   38.80
  -8   6  -3  642.25   38.68
  -8   6  -3  623.62   38.79
  -8   6  -3  629.09   38.31
  -8   6  -3  638.65   38.31
   8  -6   3  663.31   38.72
   8  -6   3  663.87   38.81
   8  -6   3  576.50   38.55
   8  -6   3  637.54   38.30
   8  -6   3  587.62   38.51
  -9   6  -3  105.73    8.94
  -9   6  -3   89.27   10.42
  -9   6  -3  102.66    9.54
  -9   6  -3  112.89    9.13
  -9   6  -3  112.10    8.19
   9  -6   3  109.24    8.61
   9  -6   3  123.30    8.30
   9  -6   3  105.67    9.01
   9  -6   3   98.89    9.33
 -10   6  -3   16.82    3.38
 -10   6  -3   14.92    4.44
 -10   6  -3   26.44    5.16
 -10   6  -3   14.57    3.72
  10  -6   3   16.11    3.57
 -11   6  -3    7.25    5.50
 -11   6  -3   10.55    4.85
 -11   6  -3   10.04    4.72
 -11   6  -3    3.35    3.81
 -11   6  -3    3.84    3.37
  11  -6   3    8.76    5.29
  11   5  -3    0.94    2.93
  11   5  -3   -2.64    3.76
  11   5  -3    2.11    3.19
  11   5  -3    8.70    4.44
  11   5  -3   -0.75    3.96
  11   5  -3   -3.93    2.95
  11   5  -3    0.40    4.03
 -11  -5   3   -3.28    4.39
 -11  -5   3   -2.79    2.87
  10   5  -3   13.30    2.94
  10   5  -3   15.65    3.35
  10   5  -3    9.06    3.06
 -10  -5   3   18.53    4.27
 -10  -5   3   11.64    2.88
   9   5  -3    4.16    2.41
   9   5  -3    7.11    3.28
   9   5  -3    5.65    2.41
   9   5  -3    2.83    3.25
   9   5  -3    0.83    3.91
   9   5  -3    1.05    2.90
   9   5  -3    2.79    3.69
  -9  -5   3    6.37    3.76
  -9  -5   3    1.33    2.44
  -9  -5   3    7.56    4.66
   8   5  -3   91.23    7.73
   8   5  -3  107.72    7.76
   8   5  -3   94.92    8.18
   8   5  -3  103.11    7.23
   8   5  -3  110.72    8.12
   8   5  -3  115.26    7.22
   8   5  -3   93.06    8.28
  -8  -5   3  101.72    7.07
  -8  -5   3  113.88    8.38
  -8  -5   3  108.30    7.77
  -8  -5   3   92.24    8.20
   7   5  -3    4.98    1.97
   7   5  -3    8.34    3.03
   7   5  -3    7.67    2.87
   7   5  -3    8.77    1.96
   7   5  -3   11.51    2.63
   7   5  -3    9.84    3.13
   7   5  -3    4.95    2.35
  -7  -5   3   13.00    3.05
  -7  -5   3    9.79    2.33
  -7  -5   3    7.09    1.79
  -7  -5   3    9.60    1.99
  -7  -5   3   10.63    2.89
  -7  -5   3    4.41    3.19
   6   5  -3  374.87   22.00
   6   5  -3  371.59   22.31
   6   5  -3  349.70   22.39
   6   5  -3  351.58   22.34
   6   5  -3  345.20   22.40
  -6  -5   3  364.12   22.27
  -6  -5   3  342.58   22.35
  -6  -5   3  365.04   22.44
  -6  -5   3  359.04   22.42
  -6  -5   3  386.12   21.99
   5   5  -3   50.75    4.77
   5   5  -3   56.64    4.32
  -5  -5   3   56.55    4.70
  -5  -5   3   66.18    5.27
   4   5  -3  114.24    7.05
   4   5  -3  104.73    7.44
   4   5  -3  115.67    7.06
  -4  -5   3  112.78    7.38
  -4  -5   3  101.72    7.42
   3   5  -3  336.39   20.48
   3   5  -3  326.60   20.48
   3   5  -3  328.66   20.37
  -3  -5   3  334.51   20.46
  -3  -5   3  327.88   20.36
  -3  -5   3  349.61   20.53
  -3  -5   3  326.16   20.37
   2   5  -3  664.39   38.52
   2   5  -3  624.70   38.55
   2   5  -3  634.17   38.57
  -2  -5   3  672.70   38.51
  -2  -5   3  609.31   38.54
  -2  -5   3  656.17   38.51
  -2  -5   3  598.90   38.52
   1   5  -3  139.35    8.82
  -1  -5   3  126.04    9.45
  -1  -5   3  142.82    8.68
   0   5  -3  279.74   17.78
   0   5  -3  291.24   17.72
   0   5  -3  305.94   17.76
   0  -5   3  290.21   17.74
   0  -5   3  295.92   17.61
   0  -5   3  276.14   17.73
  -1   5  -3    8.29    1.96
  -1   5  -3   10.23    1.78
   1  -5   3    7.86    1.76
  -2   5  -3  345.52   21.40
  -2   5  -3  352.99   21.21
  -2   5  -3  361.76   21.47
   2  -5   3  360.04   21.41
   2  -5   3  331.65   21.36
  -3   5  -3  583.01   34.31
  -3   5  -3  533.43   34.26
  -3   5  -3  575.65   34.12
   3  -5   3  587.59   34.11
   3  -5   3  527.30   34.24
   3  -5   3  584.92   34.11
  -4   5  -3  245.80   15.46
  -4   5  -3  243.40   15.22
  -4   5  -3  220.07   16.70
  -4   5  -3  277.43   15.45
   4  -5   3  244.31   15.44
   4  -5   3  250.75   15.41
   4  -5   3  241.85   15.37
  -5   5  -3  551.14   33.47
  -5   5  -3  540.39   33.63
  -5   5  -3  581.08   33.46
  -5   5  -3  536.34   33.66
   5  -5   3  517.60   33.59
   5  -5   3  586.84   33.45
   5  -5   3  549.31   33.65
   5  -5   3  601.30   33.46
   5  -5   3  507.53   33.59
  -6   5  -3  120.90    8.14
  -6   5  -3  123.53    7.50
  -6   5  -3  100.56    8.07
  -6   5  -3   99.01    8.07
  -6   5  -3  110.98    7.44
   6  -5   3  116.66    8.06
   6  -5   3  118.91    7.43
   6  -5   3  104.35    8.02
   6  -5   3   99.03    7.85
   6  -5   3  108.41    7.37
   6  -5   3  100.71    7.56
  -7   5  -3   16.12    2.53
  -7   5  -3   11.73    2.39
  -7   5  -3   17.07    3.33
   7  -5   3   11.59    2.31
   7  -5   3   12.80    2.68
   7  -5   3   12.52    3.00
   7  -5   3   13.52    2.40
  -8   5  -3  815.02   51.58
  -8   5  -3  891.15   51.24
  -8   5  -3  858.83   51.26
  -8   5  -3  880.01   51.56
  -8   5  -3  818.16   51.62
   8  -5   3  896.05   51.25
   8  -5   3  819.89   51.54
   8  -5   3  894.94   51.24
   8  -5   3  818.15   51.42
   8  -5   3  815.70   51.56
   8  -5   3  796.52   51.44
  -9   5  -3  320.24   20.55
  -9   5  -3  325.53   19.99
  -9   5  -3  319.07   19.95
  -9   5  -3  313.17   20.81
  -9   5  -3  324.73   20.49
   9  -5   3  315.81   19.98
   9  -5   3  283.81   20.83
   9  -5   3  343.41   20.10
   9  -5   3  335.32   20.53
   9  -5   3  304.14   20.05
 -10   5  -3   17.36    3.60
 -10   5  -3   22.80    4.72
 -10   5  -3   21.72    5.04
 -10   5  -3   18.49    3.33
 -10   5  -3   19.72    4.46
  10  -5   3   18.44    5.21
  10  -5   3   20.30    3.64
  10  -5   3   24.60    4.69
 -11   5  -3   56.20    6.64
 -11   5  -3   59.24    7.56
 -11   5  -3   56.92    6.31
 -11   5  -3   47.90    7.69
  11  -5   3   49.76    8.24
  11  -5   3   60.22    6.52
  11   4  -3   66.62    7.27
  11   4  -3   70.71    6.71
  11   4  -3   64.60    6.19
  11   4  -3   78.34    7.45
  11   4  -3   71.59    7.61
  11   4  -3   75.73    7.80
  11   4  -3   67.13    6.52
 -11  -4   3   55.51    7.98
 -11  -4   3   63.92    6.25
  10   4  -3  164.21   11.62
  10   4  -3  173.07   12.56
  10   4  -3  184.79   12.15
  10   4  -3  167.04   12.47
  10   4  -3  185.71   11.74
  10   4  -3  171.34   12.92
 -10  -4   3  175.22   11.66
 -10  -4   3  188.83   12.74
   9   4  -3  168.04   11.59
   9   4  -3  160.03   11.13
   9   4  -3  159.36   11.55
   9   4  -3  170.74   10.79
   9   4  -3  164.98   11.43
   9   4  -3  158.29   10.73
   9   4  -3  168.93   11.41
  -9  -4   3  163.27   11.58
  -9  -4   3  158.94   10.71
  -9  -4   3  156.51   11.18
  -9  -4   3  161.44   10.73
  -9  -4   3  167.37   11.63
   8   4  -3   60.92    5.97
   8   4  -3   62.94    4.99
   8   4  -3   56.71    5.71
   8   4  -3   54.87    5.52
   8   4  -3   61.06    5.86
   8   4  -3   54.80    6.07
   8   4  -3   55.53    5.03
   8   4  -3   56.16    6.23
  -8  -4   3   60.38    6.05
  -8  -4   3   61.38    4.97
  -8  -4   3   55.98    5.68
  -8  -4   3   61.98    6.23
  -8  -4   3   58.73    5.50
  -8  -4   3   60.94    5.45
   7   4  -3   11.13    2.63
   7   4  -3    5.55    2.30
   7   4  -3    4.85    2.66
   7   4  -3    3.20    1.92
   7   4  -3   11.08    2.84
   7   4  -3    6.18    1.90
  -7  -4   3    4.63    2.12
  -7  -4   3    6.30    1.80
  -7  -4   3    0.58    2.94
  -7  -4   3    2.73    1.88
  -7  -4   3   10.01    2.92
   6   4  -3   14.21    2.51
   6   4  -3   14.70    2.76
  -6  -4   3   20.91    3.75
  -6  -4   3   22.75    3.98
   5   4  -3   88.97    6.50
   5   4  -3   82.73    5.96
  -5  -4   3   86.07    6.28
  -5  -4   3   84.00    5.84
  -5  -4   3   90.85    5.91
  -5  -4   3   94.25    6.66
   4   4  -3  744.05   46.30
   4   4  -3  765.36   46.54
   4   4  -3  805.73   46.57
  -4  -4   3  808.74   46.56
  -4  -4   3  733.41   46.47
  -4  -4   3  726.78   46.50
  -4  -4   3  799.13   47.03
   2   4  -3 1855.42  106.43
   2   4  -3 1779.29  106.46
   2   4  -3 1714.25  106.42
  -2  -4   3 1864.43  106.42
  -2  -4   3 1690.87  106.41
  -2  -4   3 1694.44  106.54
  -2  -4   3 1793.19  106.40
   1   4  -3  537.31   35.24
   1   4  -3  521.30   35.23
   1   4  -3  637.78   35.23
   1   4  -3  638.33   35.27
  -1  -4   3  546.56   35.24
  -1  -4   3  517.70   35.22
  -1  -4   3  641.94   35.23
  -1  -4   3  627.97   35.25
   0   4  -3  487.32   30.32
   0   4  -3  505.48   30.22
   0   4  -3  530.91   30.31
   0  -4   3  474.60   30.29
   0  -4   3  506.22   30.30
  -1   4  -3  235.55   14.30
   1  -4   3  223.20   14.45
   1  -4   3  238.12   14.30
  -2   4  -3  437.75   26.81
  -2   4  -3  448.05   26.68
  -2   4  -3  445.43   26.84
   2  -4   3  420.46   26.80
   2  -4   3  409.28   26.75
   2  -4   3  463.37   26.83
   2  -4   3  470.67   26.68
  -3   4  -3   97.44    6.93
  -3   4  -3  102.59    6.56
  -3   4  -3   99.33    6.93
   3  -4   3  104.17    6.51
   3  -4   3  108.61    6.52
   3  -4   3  102.93    6.93
   3  -4   3  104.54    6.91
   3  -4   3   98.55    6.87
   3  -4   3   94.10    6.71
  -4   4  -3   89.97    6.78
  -4   4  -3   95.07    6.25
   4  -4   3   96.70    6.21
   4  -4   3   95.11    6.23
   4  -4   3   89.17    6.60
  -5   4  -3 1833.47  117.57
  -5   4  -3 2247.53  117.61
  -5   4  -3 1849.52  117.44
  -5   4  -3 1861.61  117.44
   5  -4   3 1818.26  117.56
   5  -4   3 1890.31  117.44
   5  -4   3 2245.93  117.57
   5  -4   3 1887.04  117.43
  -6   4  -3  869.69   53.18
  -6   4  -3  884.68   53.38
  -6   4  -3  903.40   53.18
   6  -4   3  861.35   53.36
   6  -4   3  894.68   53.17
   6  -4   3  873.84   53.17
  -7   4  -3  303.63   19.80
  -7   4  -3  316.13   19.78
  -7   4  -3  326.98   19.77
  -7   4  -3  323.54   19.42
  -7   4  -3  314.68   19.40
   7  -4   3  324.29   19.40
   7  -4   3  295.55   19.65
   7  -4   3  322.17   19.39
   7  -4   3  302.28   19.73
   7  -4   3  313.54   19.75
  -8   4  -3  322.42   23.15
  -8   4  -3  362.88   22.82
  -8   4  -3  338.33   22.89
  -8   4  -3  393.13   22.89
  -8   4  -3  402.14   22.46
   8  -4   3  341.72   22.86
   8  -4   3  324.05   22.79
   8  -4   3  382.78   22.45
   8  -4   3  399.75   22.44
  -9   4  -3   50.60    6.64
  -9   4  -3   44.78    5.20
  -9   4  -3   51.30    6.61
  -9   4  -3   54.09    6.53
  -9   4  -3   54.28    5.31
   9  -4   3   43.15    6.86
   9  -4   3   46.39    5.32
   9  -4   3   46.58    5.05
 -10   4  -3   11.61    4.40
 -10   4  -3    6.33    3.21
 -10   4  -3   13.67    3.06
 -10   4  -3   14.78    4.23
 -10   4  -3    8.93    4.55
  10  -4   3   12.19    3.04
  10  -4   3   10.38    3.27
  10  -4   3   10.22    4.66
 -11   4  -3   76.46    7.13
 -11   4  -3   67.39    8.17
 -11   4  -3   80.73    6.77
 -11   4  -3   72.13    8.05
 -11   4  -3   57.53    8.59
  11  -4   3   68.69    8.38
  11  -4   3   68.14    8.56
  11  -4   3   80.73    6.92
  11   3  -3   23.95    3.50
  11   3  -3   26.74    4.44
  11   3  -3   22.34    3.67
  11   3  -3   21.89    3.55
  11   3  -3   24.86    4.30
  11   3  -3   27.27    5.67
 -11  -3   3   22.79    5.00
 -11  -3   3   22.47    3.52
  10   3  -3  254.01   17.89
  10   3  -3  280.90   17.93
  10   3  -3  290.10   17.47
  10   3  -3  262.25   17.46
  10   3  -3  299.47   18.12
  10   3  -3  280.21   19.06
  10   3  -3  271.75   17.97
 -10  -3   3  259.75   17.86
 -10  -3   3  274.22   18.18
 -10  -3   3  288.21   17.94
   9   3  -3   74.21    6.68
   9   3  -3   76.59    7.07
   9   3  -3   71.42    7.03
   9   3  -3   79.40    6.32
   9   3  -3   71.65    7.42
   9   3  -3   75.09    7.28
   9   3  -3   86.41    7.26
   9   3  -3   86.54    6.36
  -9  -3   3   80.18    7.04
  -9  -3   3   82.15    6.85
  -9  -3   3   87.43    7.65
  -9  -3   3   79.75    7.16
  -9  -3   3   82.75    6.25
  -9  -3   3   73.94    7.21
  -9  -3   3   82.28    6.21
   8   3  -3   53.39    5.68
   8   3  -3   59.11    4.89
   8   3  -3   59.46    5.76
   8   3  -3   50.93    5.29
   8   3  -3   55.41    5.83
   8   3  -3   55.03    4.92
   8   3  -3   49.65    5.89
  -8  -3   3   62.39    6.07
  -8  -3   3   56.05    5.92
  -8  -3   3   53.61    4.77
  -8  -3   3   55.30    4.87
  -8  -3   3   50.00    5.55
  -8  -3   3   48.43    5.66
  -8  -3   3   56.84    5.69
  -8  -3   3   58.91    5.51
   7   3  -3   11.18    2.62
   7   3  -3    7.14    2.03
   7   3  -3   10.15    2.05
   7   3  -3   10.49    2.97
   7   3  -3   11.23    2.64
   7   3  -3    6.66    2.24
   7   3  -3   10.85    2.80
   7   3  -3   12.67    2.70
  -7  -3   3    6.16    2.88
  -7  -3   3    8.35    2.02
  -7  -3   3    8.58    2.23
  -7  -3   3    9.96    2.68
  -7  -3   3    8.89    1.92
  -7  -3   3   13.18    2.79
  -7  -3   3   16.70    4.20
  -7  -3   3   14.38    2.62
   6   3  -3   68.52    5.13
   6   3  -3   71.08    5.83
   6   3  -3   67.10    5.83
   6   3  -3   65.46    5.69
   6   3  -3   60.08    5.64
   6   3  -3   75.09    5.70
   6   3  -3   74.56    5.20
   6   3  -3   80.48    5.52
  -6  -3   3   72.54    6.02
  -6  -3   3   71.06    5.10
  -6  -3   3   67.96    5.80
  -6  -3   3   75.98    5.19
  -6  -3   3   74.79    5.44
  -6  -3   3   70.96    5.82
  -6  -3   3   66.26    5.55
  -6  -3   3   65.04    5.56
   5   3  -3 1944.09  125.80
   5   3  -3 1973.30  125.65
   5   3  -3 1982.87  125.79
   5   3  -3 2161.37  125.75
   5   3  -3 2261.88  125.89
   5   3  -3 2088.41  125.73
   5   3  -3 2198.34  125.84
  -5  -3   3 2157.54  125.73
  -5  -3   3 2275.69  125.88
  -5  -3   3 2003.25  125.79
  -5  -3   3 2174.36  125.73
  -5  -3   3 2138.13  125.82
  -5  -3   3 1935.98  125.64
  -5  -3   3 1977.29  125.82
  -5  -3   3 2101.96  125.66
   4   3  -3  191.92   11.36
   4   3  -3  173.39   11.67
   4   3  -3  182.20   11.73
   4   3  -3  173.29   11.91
   4   3  -3  181.88   11.57
   4   3  -3  192.97   11.35
  -4  -3   3  175.94   11.72
  -4  -3   3  187.99   11.76
  -4  -3   3  184.92   11.58
  -4  -3   3  203.85   12.21
  -4  -3   3  164.09   11.84
  -4  -3   3  188.29   11.40
   3   3  -3  219.80   14.20
   3   3  -3  227.19   14.07
   3   3  -3  222.13   13.94
   3   3  -3  229.23   14.11
   3   3  -3  230.84   14.20
  -3  -3   3  219.71   14.19
  -3  -3   3  243.36   14.22
  -3  -3   3  239.78   13.95
  -3  -3   3  220.57   13.92
  -3  -3   3  227.98   14.11
  -3  -3   3  234.78   14.22
   2   3  -3  143.82    9.79
   2   3  -3  174.02    9.99
   2   3  -3  144.03   10.11
   2   3  -3  158.33   10.12
   2   3  -3  175.67    9.82
  -2  -3   3  143.43   10.05
  -2  -3   3  170.33   10.00
  -2  -3   3  169.92    9.99
   1   3  -3  153.29    9.95
   1   3  -3  168.11    9.95
   1   3  -3  152.10   10.00
   1   3  -3  180.99    9.99
  -1  -3   3  150.26    9.88
  -1  -3   3  147.36    9.96
  -1  -3   3  155.59    9.86
  -1  -3   3  162.21    9.97
   0   3  -3  172.90   10.71
   0   3  -3  169.32   10.57
   0  -3   3  166.87   10.68
   0  -3   3  175.97   10.69
   0  -3   3  172.07   10.60
  -1   3  -3  112.65    7.80
  -1   3  -3  124.75    7.51
  -1   3  -3  122.45    7.76
   1  -3   3  107.78    7.73
   1  -3   3  122.35    7.47
   1  -3   3  136.46    7.81
  -2   3  -3    2.75    1.09
  -2   3  -3    3.89    1.76
  -2   3  -3    4.31    1.28
  -2   3  -3    2.78    1.64
  -2   3  -3    5.30    1.74
  -2   3  -3    5.40    1.57
   2  -3   3    4.77    1.53
   2  -3   3    5.26    1.49
   2  -3   3    4.44    1.03
   2  -3   3    6.31    1.23
   2  -3   3    4.16    1.56
  -3   3  -3  394.53   23.58
  -3   3  -3  384.25   23.56
  -3   3  -3  378.74   23.42
  -3   3  -3  370.24   23.55
   3  -3   3  393.29   23.42
   3  -3   3  401.09   23.43
   3  -3   3  382.02   23.55
   3  -3   3  401.02   23.57
   3  -3   3  379.05   23.54
  -4   3  -3  121.55    8.21
  -4   3  -3  116.23    7.79
   4  -3   3  125.67    7.75
   4  -3   3  121.41    7.78
  -5   3  -3 3524.95  211.28
  -5   3  -3 3475.08  211.29
  -5   3  -3 3514.51  211.21
  -5   3  -3 3446.63  211.19
  -5   3  -3 3591.09  211.36
   5  -3   3 3596.57  211.29
   5  -3   3 3471.36  211.19
   5  -3   3 3543.20  211.28
   5  -3   3 3493.30  211.32
  -6   3  -3   87.86    6.53
  -6   3  -3   85.83    6.42
   6  -3   3   72.32    5.70
   6  -3   3   74.56    6.20
  -7   3  -3    7.48    3.07
  -7   3  -3    7.65    2.06
  -7   3  -3    8.31    2.22
  -7   3  -3    5.70    2.93
   7  -3   3    8.55    2.94
   7  -3   3    9.08    2.04
   7  -3   3    7.12    1.97
   7  -3   3    8.03    2.56
  -8   3  -3   19.47    2.67
  -8   3  -3   17.56    2.61
   8  -3   3   17.73    2.55
   8  -3   3   20.51    2.59
   8  -3   3   15.03    3.36
  -9   3  -3  588.32   35.82
  -9   3  -3  610.29   35.81
  -9   3  -3  604.40   36.17
  -9   3  -3  595.85   36.22
  -9   3  -3  576.46   36.31
   9  -3   3  621.46   36.22
   9  -3   3  570.11   36.18
   9  -3   3  601.61   35.80
   9  -3   3  588.05   35.86
   9  -3   3  518.86   36.06
 -10   3  -3   97.14    9.32
 -10   3  -3  117.14    8.13
 -10   3  -3   95.42    9.03
 -10   3  -3  113.17    7.92
 -10   3  -3  109.17   10.90
  10  -3   3  100.79    9.43
  10  -3   3  114.20    8.10
  10  -3   3   89.56    9.02
  10  -3   3  105.36    7.97
 -11   3  -3   23.98    4.22
 -11   3  -3   32.90    5.15
 -11   3  -3   15.39    4.78
 -11   3  -3   23.52    3.94
 -11   3  -3   30.08    5.26
  11  -3   3   36.20    5.34
  11  -3   3   22.80    3.74
  11  -3   3   24.29    3.60
  11   2  -3   14.88    4.44
  11   2  -3   11.71    3.05
  11   2  -3   13.16    4.14
  11   2  -3   10.59    4.03
  11   2  -3    9.06    3.14
  11   2  -3   16.15    4.03
 -11  -2   3    8.61    3.21
 -11  -2   3   14.30    4.21
 -11  -2   3    4.10    4.63
  10   2  -3    6.33    2.83
  10   2  -3   11.43    2.90
  10   2  -3   14.14    4.06
  10   2  -3    5.77    3.73
  10   2  -3    8.98    3.86
  10   2  -3   14.11    3.82
 -10  -2   3   17.81    3.97
 -10  -2   3   13.29    4.87
 -10  -2   3   12.49    3.76
 -10  -2   3   10.52    2.98
 -10  -2   3    0.63    5.35
   9   2  -3  390.63   25.89
   9   2  -3  406.96   25.53
   9   2  -3  437.87   25.58
   9   2  -3  421.23   25.97
   9   2  -3  433.74   25.98
   9   2  -3  419.02   25.95
   9   2  -3  396.40   25.89
   9   2  -3  413.27   25.74
  -9  -2   3  392.86   25.95
  -9  -2   3  404.14   25.76
  -9  -2   3  454.38   26.07
  -9  -2   3  426.76   25.57
  -9  -2   3  396.14   25.53
  -9  -2   3  416.30   26.71
  -9  -2   3  419.85   26.04
   8   2  -3  416.93   24.51
   8   2  -3  407.94   24.81
   8   2  -3  380.02   24.74
   8   2  -3  391.90   24.82
   8   2  -3  404.46   24.83
   8   2  -3  404.13   24.68
   8   2  -3  415.45   24.79
   8   2  -3  388.89   24.48
  -8  -2   3  404.66   24.74
  -8  -2   3  384.06   24.80
  -8  -2   3  388.97   24.81
  -8  -2   3  398.91   24.89
  -8  -2   3  399.30   24.48
  -8  -2   3  413.00   24.78
  -8  -2   3  398.54   24.69
  -8  -2   3  392.27   24.54
   7   2  -3   45.79    4.16
   7   2  -3   46.17    4.83
   7   2  -3   43.41    4.44
   7   2  -3   42.70    4.89
   7   2  -3   42.82    4.77
   7   2  -3   44.82    4.19
   7   2  -3   48.93    4.97
   7   2  -3   47.82    4.88
  -7  -2   3   44.25    4.17
  -7  -2   3   41.76    4.46
  -7  -2   3   42.89    4.13
  -7  -2   3   44.43    5.10
  -7  -2   3   47.24    4.83
  -7  -2   3   41.21    4.93
  -7  -2   3   45.45    5.01
  -7  -2   3   44.78    4.84
   6   2  -3   59.00    5.59
   6   2  -3   69.96    5.10
   6   2  -3   73.83    5.26
   6   2  -3   67.94    5.05
   6   2  -3   65.88    5.69
   6   2  -3   74.34    5.47
   6   2  -3   64.33    5.62
  -6  -2   3   62.40    5.59
  -6  -2   3   61.78    5.51
  -6  -2   3   72.54    5.32
  -6  -2   3   73.68    5.09
  -6  -2   3   76.66    5.05
  -6  -2   3   62.91    5.46
  -6  -2   3   60.48    5.48
   5   2  -3  110.22    7.19
   5   2  -3  103.38    6.81
   5   2  -3  104.04    6.82
   5   2  -3   89.22    7.00
  -5  -2   3  100.99    6.74
  -5  -2   3  112.50    7.22
  -5  -2   3   92.78    6.98
  -5  -2   3  104.37    7.14
  -5  -2   3   91.85    9.11
  -5  -2   3  109.04    6.84
   4   2  -3  792.84   46.47
   4   2  -3  739.13   46.28
   4   2  -3  731.41   46.42
   4   2  -3  767.13   46.29
   4   2  -3  755.49   46.41
   4   2  -3  772.81   46.44
   4   2  -3  772.28   46.38
   4   2  -3  785.64   46.39
  -4  -2   3  749.53   46.45
  -4  -2   3  777.19   46.45
  -4  -2   3  770.99   46.36
  -4  -2   3  800.86   46.38
  -4  -2   3  766.90   46.45
  -4  -2   3  792.32   46.29
  -4  -2   3  750.42   46.27
   3   2  -3   28.68    3.29
   3   2  -3   34.18    3.25
   3   2  -3   33.87    2.82
   3   2  -3   30.15    3.48
   3   2  -3   36.47    3.02
   3   2  -3   32.62    2.78
   3   2  -3   34.00    3.30
   3   2  -3   28.05    3.24
  -3  -2   3   34.06    2.81
  -3  -2   3   32.54    2.69
  -3  -2   3   31.75    3.18
  -3  -2   3   27.73    3.25
  -3  -2   3   34.54    3.23
  -3  -2   3   34.29    3.04
   2   2  -3   49.56    3.22
   2   2  -3   42.04    3.70
   2   2  -3   41.44    3.43
   2   2  -3   37.95    3.78
  -2  -2   3   48.13    3.77
  -2  -2   3   50.48    3.44
  -2  -2   3   49.56    3.17
  -2  -2   3   43.68    3.41
  -2  -2   3   37.92    3.70
  -2  -2   3   40.77    3.45
   1   2  -3  328.78   19.48
   1   2  -3  313.42   19.37
   1   2  -3  322.31   19.49
  -1  -2   3  310.15   19.54
  -1  -2   3  322.93   19.54
  -1  -2   3  353.14   19.41
  -1  -2   3  299.28   19.43
  -1  -2   3  345.90   19.55
  -1  -2   3  298.10   19.35
  -1  -2   3  312.07   19.49
   0   2  -3  399.51   24.29
   0   2  -3  385.93   24.24
   0   2  -3  357.59   24.29
   0   2  -3  416.58   24.27
   0   2  -3  388.26   24.30
   0   2  -3  436.63   24.26
   0   2  -3  398.67   24.16
   0  -2   3  374.38   24.29
   0  -2   3  440.75   24.26
   0  -2   3  364.20   24.30
   0  -2   3  414.31   24.32
   0  -2   3  440.39   24.18
   0  -2   3  386.37   24.14
   0  -2   3  402.20   24.23
   0  -2   3  406.55   24.26
  -1   2  -3  786.41   49.01
  -1   2  -3  792.06   48.93
  -1   2  -3  757.37   49.01
  -1   2  -3  820.58   48.99
   1  -2   3  847.26   48.94
   1  -2   3  800.41   48.92
   1  -2   3  760.38   49.00
   1  -2   3  878.29   48.99
   1  -2   3  822.71   49.02
   1  -2   3  875.27   48.99
  -2   2  -3   27.80    4.55
  -2   2  -3   25.50    2.94
   2  -2   3   23.96    3.02
   2  -2   3   23.49    2.90
  -3   2  -3 2369.06  136.09
  -3   2  -3 2362.42  136.09
  -3   2  -3 2187.69  136.10
  -3   2  -3 2195.10  136.03
   3  -2   3 2368.86  136.09
   3  -2   3 2189.02  136.10
   3  -2   3 2111.63  136.02
   3  -2   3 2403.91  136.09
   3  -2   3 2201.85  136.02
  -4   2  -3  101.54    6.49
  -4   2  -3   79.60    6.00
   4  -2   3   94.90    6.43
   4  -2   3   85.57    5.98
  -5   2  -3  427.90   27.69
  -5   2  -3  500.34   27.90
  -5   2  -3  416.97   27.91
  -5   2  -3  429.56   28.79
  -5   2  -3  441.90   27.68
   5  -2   3  468.16   27.87
   5  -2   3  446.01   27.67
   5  -2   3  489.46   28.13
   5  -2   3  493.17   27.87
   5  -2   3  451.71   27.68
  -6   2  -3  169.39   10.59
  -6   2  -3  178.03   11.04
  -6   2  -3  176.32   10.61
  -6   2  -3  161.86   11.00
   6  -2   3  143.78   10.88
   6  -2   3  155.59   10.85
   6  -2   3  161.30   10.96
   6  -2   3  180.25   10.57
   6  -2   3  173.45   10.67
  -7   2  -3  132.32    9.56
  -7   2  -3  132.46    9.00
  -7   2  -3  156.31    9.57
  -7   2  -3  130.69    8.95
   7  -2   3  156.75   10.11
   7  -2   3  122.77    8.94
   7  -2   3  157.58    9.58
   7  -2   3  121.02    9.28
   7  -2   3  128.70    8.91
  -8   2  -3    4.50    2.13
  -8   2  -3    5.58    3.12
  -8   2  -3    2.02    3.74
   8  -2   3    2.52    2.68
   8  -2   3    6.34    2.15
   8  -2   3    1.74    2.10
  -9   2  -3   17.99    2.96
  -9   2  -3   19.92    2.97
  -9   2  -3   22.99    3.99
  -9   2  -3   29.26    4.36
   9  -2   3   21.18    2.89
   9  -2   3   19.16    3.52
   9  -2   3   19.40    2.83
 -10   2  -3   78.24    6.55
 -10   2  -3   82.04    8.22
 -10   2  -3   73.67    6.76
 -10   2  -3   78.34    7.76
  10  -2   3   84.23    6.70
  10  -2   3   74.01    6.54
  10  -2   3   87.77    7.78
  10  -2   3   82.53    8.26
 -11   2  -3  153.03   11.06
 -11   2  -3  165.27   11.50
 -11   2  -3  158.07   12.34
 -11   2  -3  160.44   12.62
 -11   2  -3  180.28   12.02
  11  -2   3  182.26   11.60
  11  -2   3  170.51   12.63
  11  -2   3  154.06   12.26
 -12   2  -3   -0.37    4.97
 -12   2  -3   -0.69    4.74
 -12   2  -3    5.74    3.54
  12  -2   3    5.18    3.19
  12  -2   3   -1.14    5.05
  12  -2   3    3.60    3.41
  12  -2   3    2.38    4.84
  11   1  -3    3.09    3.57
  11   1  -3    1.95    2.96
  11   1  -3    1.22    3.04
  11   1  -3    2.05    3.37
  11   1  -3    0.05    3.80
  11   1  -3    5.75    3.95
 -11  -1   3   -3.96    4.11
 -11  -1   3   -5.45    4.53
 -11  -1   3    2.60    3.09
  10   1  -3  182.38   11.80
  10   1  -3  175.95   11.87
  10   1  -3  196.64   12.72
  10   1  -3  173.83   12.21
  10   1  -3  169.45   11.76
  10   1  -3  176.67   12.23
  10   1  -3  171.05   12.28
 -10  -1   3  174.04   12.25
 -10  -1   3  183.15   12.50
 -10  -1   3  176.02   12.52
 -10  -1   3  173.61   11.76
 -10  -1   3  163.83   11.95
 -10  -1   3  177.46   11.77
   9   1  -3   68.51    6.85
   9   1  -3   71.60    7.16
   9   1  -3   75.82    6.69
   9   1  -3   71.75    6.02
   9   1  -3   58.14    6.16
   9   1  -3   75.81    6.87
   9   1  -3   67.09    6.15
  -9  -1   3   78.46    8.50
  -9  -1   3   72.24    7.20
  -9  -1   3   73.49    6.87
  -9  -1   3   81.05    7.00
  -9  -1   3   69.77    6.02
  -9  -1   3   62.93    8.60
  -9  -1   3   73.96    7.72
  -9  -1   3   62.48    7.62
   8   1  -3   27.78    4.03
   8   1  -3   20.47    3.64
   8   1  -3   27.29    4.03
   8   1  -3   26.29    4.18
   8   1  -3   17.94    3.37
   8   1  -3   19.77    3.63
   8   1  -3   19.50    3.68
   8   1  -3   28.13    4.82
  -8  -1   3   29.88    4.96
  -8  -1   3   24.99    4.29
  -8  -1   3   29.90    3.96
  -8  -1   3   33.40    5.11
  -8  -1   3   34.16    4.94
  -8  -1   3   29.06    4.86
  -8  -1   3   26.80    3.90
   7   1  -3  167.25   10.35
   7   1  -3  151.86    9.97
   7   1  -3  144.81   10.11
   7   1  -3  139.21   10.24
   7   1  -3  160.15   10.41
   7   1  -3  161.37   10.34
   7   1  -3  139.92   10.01
   7   1  -3  160.59   10.41
  -7  -1   3  146.12    9.94
  -7  -1   3  151.43   10.44
  -7  -1   3  169.58   10.38
  -7  -1   3  163.37   10.34
  -7  -1   3  147.67   10.15
  -7  -1   3  150.12   10.41
  -7  -1   3  159.73   10.38
   6   1  -3  331.61   22.54
   6   1  -3  414.67   22.73
   6   1  -3  341.29   22.64
   6   1  -3  411.94   22.71
   6   1  -3  387.93   22.68
  -6  -1   3  345.98   22.47
  -6  -1   3  342.61   22.67
  -6  -1   3  405.23   22.67
  -6  -1   3  326.60   22.43
  -6  -1   3  341.52   22.57
  -6  -1   3  401.58   22.68
   5   1  -3  461.31   28.66
   5   1  -3  503.32   28.75
   5   1  -3  491.28   28.70
   5   1  -3  453.18   28.54
   5   1  -3  450.01   28.54
   5   1  -3  426.39   28.66
   5   1  -3  483.70   28.69
  -5  -1   3  490.61   28.69
  -5  -1   3  485.04   29.07
  -5  -1   3  502.52   28.75
  -5  -1   3  474.17   28.56
  -5  -1   3  448.11   28.71
  -5  -1   3  471.88   28.70
  -5  -1   3  454.27   28.65
   4   1  -3   29.91    3.03
   4   1  -3   25.10    3.50
   4   1  -3   18.57    3.51
   4   1  -3   20.01    3.32
   4   1  -3   24.26    3.48
  -4  -1   3   25.22    3.39
  -4  -1   3   21.11    3.43
  -4  -1   3   20.23    3.04
  -4  -1   3   30.51    2.70
  -4  -1   3   18.74    3.41
   3   1  -3   68.16    4.66
   3   1  -3   69.58    4.68
   3   1  -3   65.19    4.88
   3   1  -3   67.24    4.77
  -3  -1   3   72.97    4.66
  -3  -1   3   65.00    4.61
  -3  -1   3   67.15    4.79
  -3  -1   3   74.06    4.96
   2   1  -3  232.94   15.47
   2   1  -3  272.28   15.37
   2   1  -3  235.85   15.53
   2   1  -3  270.20   15.49
   2   1  -3  263.65   15.37
   2   1  -3  221.42   15.52
  -2  -1   3  277.23   15.52
  -2  -1   3  261.64   15.35
  -2  -1   3  225.59   15.44
  -2  -1   3  240.01   15.47
  -2  -1   3  275.60   15.37
  -2  -1   3  272.58   15.49
  -2  -1   3  238.27   15.53
   1   1  -3   92.14    5.62
   1   1  -3   78.29    5.91
   1   1  -3   85.56    5.76
   1   1  -3   79.85    6.05
   1   1  -3   85.56    5.80
   1   1  -3   91.08    5.53
  -1  -1   3   85.10    6.02
  -1  -1   3   93.76    5.56
  -1  -1   3   84.00    5.55
  -1  -1   3   85.73    5.73
  -1  -1   3   91.66    5.79
  -1  -1   3   86.32    5.51
   0   1  -3  120.73    7.48
   0   1  -3  116.39    7.48
   0   1  -3  119.25    7.90
   0   1  -3  116.84    7.81
   0   1  -3  116.54    7.58
   0   1  -3  121.08    7.65
   0   1  -3  120.84    7.68
   0   1  -3  127.19    7.71
   0  -1   3  124.37    7.49
   0  -1   3  117.06    7.48
   0  -1   3  112.57    7.58
   0  -1   3  121.63    7.66
   0  -1   3  125.18    7.66
   0  -1   3  128.64    7.79
   0  -1   3  133.85    7.86
  -1   1  -3  242.10   15.09
  -1   1  -3  257.28   15.00
  -1   1  -3  242.25   15.00
  -1   1  -3  230.51   15.13
   1  -1   3  261.21   15.00
   1  -1   3  256.24   15.10
   1  -1   3  244.32   15.00
  -2   1  -3 2293.38  142.42
  -2   1  -3 2243.04  142.41
  -2   1  -3 2359.25  142.38
  -2   1  -3 2461.44  142.41
  -2   1  -3 2367.59  142.38
  -2   1  -3 2431.47  142.50
   2  -1   3 2380.99  142.38
   2  -1   3 2410.47  142.38
   2  -1   3 2288.24  142.42
   2  -1   3 2464.55  142.40
   2  -1   3 2453.49  142.44
   2  -1   3 2309.43  142.42
  -3   1  -3  125.52    8.68
  -3   1  -3  156.42    8.50
   3  -1   3  123.49    8.64
  -4   1  -3  170.47   10.85
  -4   1  -3  175.89   10.88
   4  -1   3  177.12   10.83
   4  -1   3  177.27   10.84
  -5   1  -3  370.33   21.73
  -5   1  -3  364.65   21.73
  -5   1  -3  334.94   21.90
   5  -1   3  339.51   21.91
   5  -1   3  330.68   21.88
   5  -1   3  368.70   21.72
   5  -1   3  362.53   21.71
   5  -1   3  384.15   21.93
  -6   1  -3  105.42    7.06
  -6   1  -3   92.16    6.48
  -6   1  -3   93.10    6.47
   6  -1   3   96.12    6.83
   6  -1   3   91.60    6.47
   6  -1   3   91.34    6.43
  -7   1  -3   24.66    3.38
  -7   1  -3   25.22    3.33
  -7   1  -3   25.01    4.32
  -7   1  -3   27.62    3.51
  -7   1  -3   33.33    4.49
  -7   1  -3   26.29    3.42
   7  -1   3   28.91    3.50
   7  -1   3   26.53    4.34
   7  -1   3   30.25    4.47
   7  -1   3   24.08    3.33
   7  -1   3   26.75    4.08
  -8   1  -3   73.55    5.36
  -8   1  -3   58.19    6.27
  -8   1  -3   71.14    5.34
  -8   1  -3   57.10    5.33
  -8   1  -3   76.06    6.35
  -8   1  -3   58.34    6.28
   8  -1   3   74.76    5.26
   8  -1   3   59.92    6.25
   8  -1   3   70.31    5.92
   8  -1   3   64.49    5.95
  -9   1  -3   24.62    4.59
 -10   1  -3   15.52    3.08
 -10   1  -3   16.61    2.88
 -10   1  -3   10.66    3.29
 -10   1  -3   12.11    4.27
 -10   1  -3   14.23    3.94
  10  -1   3   16.60    3.96
  10  -1   3   16.24    2.86
  10  -1   3   15.20    4.17
  10  -1   3   14.42    2.92
 -11   1  -3   82.63    6.64
 -11   1  -3   70.53    7.80
 -11   1  -3   69.67    6.89
 -11   1  -3   69.05    8.22
 -11   1  -3   71.92    8.07
 -11   1  -3   65.08    6.51
  11  -1   3   62.28    6.50
  11  -1   3   72.30    6.69
  11  -1   3   66.76    8.28
  11  -1   3   74.87    7.59
 -12   1  -3   73.48    9.13
 -12   1  -3   87.06    9.31
 -12   1  -3   92.32    7.89
 -12   1  -3   89.84    7.84
  12  -1   3   94.53    7.92
  12  -1   3   97.10    9.52
  12  -1   3   94.19    8.85
  11   0  -3    6.84    3.10
  11   0  -3    4.53    4.09
  11   0  -3    8.41    2.99
  11   0  -3    3.08    3.11
  11   0  -3    4.92    3.78
  11   0  -3   10.22    4.54
 -11   0   3    1.82    4.36
 -11   0   3    7.79    3.27
 -11   0   3    4.04    4.23
  10   0  -3    6.20    4.06
  10   0  -3    3.82    2.86
  10   0  -3   -1.25    2.71
  10   0  -3    2.69    2.87
  10   0  -3    5.74    3.79
  10   0  -3    0.86    3.48
 -10   0   3    4.22    2.90
 -10   0   3    0.20    4.12
 -10   0   3    9.96    3.99
 -10   0   3    9.11    2.89
 -10   0   3   10.15    4.11
   9   0  -3  373.01   22.78
   9   0  -3  326.26   23.05
   9   0  -3  374.71   23.10
   9   0  -3  356.17   22.82
   9   0  -3  381.00   23.06
   9   0  -3  394.34   23.24
   9   0  -3  351.93   22.76
  -9   0   3  353.56   22.72
  -9   0   3  341.68   22.86
  -9   0   3  359.47   23.24
  -9   0   3  392.89   23.21
  -9   0   3  377.83   23.07
  -9   0   3  364.16   22.78
  -9   0   3  400.80   23.25
   8   0  -3  355.21   22.64
   8   0  -3  385.15   22.63
   8   0  -3  371.87   22.82
   8   0  -3  348.60   22.88
   8   0  -3  372.30   22.68
   8   0  -3  369.89   22.77
   8   0  -3  370.44   22.95
   8   0  -3  351.73   22.82
  -8   0   3  369.76   22.88
  -8   0   3  377.20   22.98
  -8   0   3  344.57   22.81
  -8   0   3  379.58   22.61
  -8   0   3  348.09   22.80
  -8   0   3  366.43   22.56
  -8   0   3  390.74   22.98
  -8   0   3  364.47   22.71
   7   0  -3    2.76    2.29
   7   0  -3    4.70    2.74
   7   0  -3    3.47    2.67
   7   0  -3    2.18    1.98
   7   0  -3    4.03    2.03
   7   0  -3    2.00    1.97
   7   0  -3    4.74    2.70
   7   0  -3    2.36    2.44
  -7   0   3    5.89    2.70
  -7   0   3    2.79    2.09
  -7   0   3    7.16    2.67
  -7   0   3    5.42    1.94
  -7   0   3    1.95    2.06
  -7   0   3    4.00    2.82
  -7   0   3    5.54    2.52
   6   0  -3   14.88    2.07
   6   0  -3   14.90    2.30
   6   0  -3   10.75    2.63
   6   0  -3   16.35    2.08
   6   0  -3   14.15    2.53
   6   0  -3   12.38    2.75
   6   0  -3   15.57    2.11
   6   0  -3   15.66    2.59
  -6   0   3   14.64    2.44
  -6   0   3   12.96    2.75
  -6   0   3   15.39    1.99
  -6   0   3   18.04    2.56
  -6   0   3   16.75    2.58
  -6   0   3   19.55    3.17
  -6   0   3   19.80    3.38
  -6   0   3   16.10    2.17
   5   0  -3   72.63    6.00
   5   0  -3   73.70    6.17
   5   0  -3   89.84    5.73
   5   0  -3   74.80    5.96
   5   0  -3   72.28    6.15
   5   0  -3   90.11    5.74
   5   0  -3   88.96    5.78
   5   0  -3   85.70    6.31
  -5   0   3   69.49    7.67
  -5   0   3   79.23    6.05
  -5   0   3   91.19    5.87
  -5   0   3   90.44    5.68
  -5   0   3   78.75    6.10
  -5   0   3   91.29    6.08
  -5   0   3   69.05    6.65
  -5   0   3   92.51    6.16
   4   0  -3  232.82   14.73
   4   0  -3  229.92   14.72
   4   0  -3  249.91   14.93
   4   0  -3  245.90   14.93
   4   0  -3  248.36   14.94
   4   0  -3  223.03   14.82
   4   0  -3  221.45   14.93
   4   0  -3  240.05   14.82
  -4   0   3  232.44   14.72
  -4   0   3  235.50   14.87
  -4   0   3  231.81   14.85
  -4   0   3  261.74   14.94
  -4   0   3  238.23   14.91
  -4   0   3  254.41   14.91
  -4   0   3  244.61   14.75
  -4   0   3  250.43   14.93
   3   0  -3  428.40   27.53
   3   0  -3  444.94   27.59
   3   0  -3  459.62   27.57
   3   0  -3  464.10   27.49
   3   0  -3  455.47   27.58
   3   0  -3  471.98   27.61
   3   0  -3  452.52   27.58
   3   0  -3  461.57   27.56
  -3   0   3  462.01   27.49
  -3   0   3  443.62   27.54
  -3   0   3  481.64   27.62
  -3   0   3  447.34   27.47
  -3   0   3  444.51   27.59
  -3   0   3  450.20   27.57
  -3   0   3  470.75   27.56
  -3   0   3  440.19   27.56
   2   0  -3    7.51    1.86
   2   0  -3    6.94    1.23
   2   0  -3    5.59    1.25
   2   0  -3    6.15    1.71
   2   0  -3    4.48    1.56
   2   0  -3    4.44    1.55
  -2   0   3    5.97    1.71
  -2   0   3    6.75    1.61
  -2   0   3    3.44    1.52
  -2   0   3    5.43    1.18
  -2   0   3    5.88    1.25
  -2   0   3    5.31    1.88
   1   0  -3  509.25   32.71
   1   0  -3  603.05   32.78
   1   0  -3  483.39   32.60
   1   0  -3  567.45   32.68
   1   0  -3  599.79   32.69
   1   0  -3  503.53   32.70
  -1   0   3  535.68   32.70
  -1   0   3  490.89   32.60
  -1   0   3  599.84   32.69
  -1   0   3  576.29   32.68
  -1   0   3  490.04   32.67
   0   0  -3  114.16    7.11
   0   0  -3  112.22    7.11
   0   0  -3  120.74    7.43
   0   0   3  119.96    7.32
   0   0   3  117.86    7.11
   0   0   3  107.91    7.10
  -1   0  -3  504.28   27.61
  -1   0  -3  485.89   27.61
  -1   0  -3  417.27   27.68
  -1   0  -3  418.60   27.68
  -1   0  -3  460.40   27.69
  -1   0  -3  484.06   27.65
  -1   0  -3  417.88   27.66
   1   0   3  494.20   27.61
   1   0   3  414.44   27.67
   1   0   3  489.87   27.66
   1   0   3  463.28   27.69
   1   0   3  483.39   27.61
   1   0   3  427.78   27.67
  -2   0  -3  314.28   19.25
  -2   0  -3  335.09   19.29
  -2   0  -3  327.90   19.39
  -2   0  -3  321.20   19.26
  -2   0  -3  284.39   19.33
   2   0   3  315.30   19.25
   2   0   3  307.94   19.33
   2   0   3  328.89   19.28
   2   0   3  312.92   19.25
   2   0   3  335.71   19.37
  -3   0  -3  886.06   61.66
  -3   0  -3 1058.19   61.62
  -3   0  -3 1092.88   61.72
  -3   0  -3 1062.03   61.65
  -3   0  -3 1047.79   61.62
  -3   0  -3  904.17   61.67
   3   0   3  909.27   61.66
   3   0   3 1050.56   61.62
   3   0   3 1120.46   61.66
   3   0   3  990.22   61.68
   3   0   3 1119.86   61.73
   3   0   3 1059.30   61.62
  -4   0  -3   44.64    3.65
  -4   0  -3   54.40    4.28
   4   0   3   54.18    4.14
   4   0   3   45.67    3.68
  -5   0  -3  332.93   20.23
  -5   0  -3  303.75   20.00
  -5   0  -3  350.24   20.18
  -5   0  -3  308.51   19.95
  -5   0  -3  309.87   19.97
  -5   0  -3  307.61   19.96
  -5   0  -3  353.17   20.05
  -5   0  -3  345.25   20.21
  -5   0  -3  361.22   20.18
   5   0   3  348.53   20.16
   5   0   3  319.15   20.15
   5   0   3  357.98   20.18
   5   0   3  299.79   19.95
   5   0   3  294.65   19.95
  -6   0  -3  686.96   39.77
  -6   0  -3  613.98   39.67
  -6   0  -3  628.65   39.58
  -6   0  -3  672.32   39.68
  -6   0  -3  623.04   39.57
  -6   0  -3  663.41   39.74
  -6   0  -3  662.73   39.53
  -6   0  -3  636.66   39.53
  -6   0  -3  644.49   39.80
   6   0   3  654.31   39.71
   6   0   3  685.77   39.67
   6   0   3  702.39   39.69
   6   0   3  635.67   39.51
   6   0   3  648.95   39.52
  -7   0  -3  526.09   31.54
  -7   0  -3  511.55   31.73
  -7   0  -3  499.60   31.72
  -7   0  -3  534.63   31.78
  -7   0  -3  498.81   31.61
  -7   0  -3  506.48   31.61
  -7   0  -3  542.24   31.55
  -7   0  -3  540.15   31.83
   7   0   3  511.34   32.01
   7   0   3  506.33   31.76
   7   0   3  516.10   31.73
   7   0   3  530.50   31.54
   7   0   3  534.79   31.55
  -8   0  -3    6.73    2.99
  -8   0  -3    6.56    2.36
  -8   0  -3    6.30    3.09
  -8   0  -3    6.14    2.97
   8   0   3    7.31    2.91
   8   0   3    3.62    2.58
   8   0   3    8.92    2.98
  -9   0  -3  105.45    8.38
  -9   0  -3  119.47    8.59
  -9   0  -3  110.42    7.51
  -9   0  -3   95.07    8.03
  -9   0  -3  109.01    7.44
  -9   0  -3  100.73    8.32
  -9   0  -3  101.09    7.65
  -9   0  -3  112.81    7.62
   9   0   3  100.86   10.48
   9   0   3  100.14    8.23
   9   0   3  105.28    8.48
   9   0   3  106.68    7.49
   9   0   3  102.77    7.55
 -10   0  -3    7.84    3.85
 -10   0  -3    2.88    2.66
 -10   0  -3    4.01    3.97
 -10   0  -3    5.28    4.76
 -10   0  -3    6.92    3.34
  10   0   3    2.01    2.59
  10   0   3    5.68    3.79
  10   0   3    8.65    3.98
  10   0   3    1.49    2.71
 -11   0  -3  176.12   13.58
 -11   0  -3  185.03   13.79
 -11   0  -3  194.94   13.34
 -11   0  -3  198.40   14.05
 -11   0  -3  214.60   13.51
 -11   0  -3  208.94   13.18
 -11   0  -3  192.76   15.76
  11   0   3  220.17   13.32
  11   0   3  208.46   13.15
  11   0   3  212.37   14.19
  11   0   3  190.86   13.87
 -12   0  -3   11.46    3.96
 -12   0  -3    6.26    4.85
 -12   0  -3    7.97    3.44
 -12   0  -3    7.16    4.64
  12   0   3    9.74    3.31
  12   0   3   10.68    4.31
  12   0   3   11.26    3.10
  12   0   3    9.59    4.87
  11  -1  -3    5.61    4.17
  11  -1  -3    3.67    3.77
  11  -1  -3    4.81    3.15
  11  -1  -3    4.90    3.67
  11  -1  -3   10.79    4.70
 -11   1   3    8.78    3.26
 -11   1   3   -1.84    4.31
 -11   1   3   -4.98    4.42
 -11   1   3    3.37    3.36
  10  -1  -3   26.71    4.96
  10  -1  -3   23.14    4.34
  10  -1  -3   28.93    4.69
 -10   1   3   27.15    4.62
 -10   1   3   18.29    3.33
 -10   1   3   24.30    4.52
   9  -1  -3    1.06    3.27
   9  -1  -3   15.32    3.92
   9  -1  -3   15.99    3.95
   9  -1  -3    3.65    2.51
   9  -1  -3   11.75    3.38
   9  -1  -3    4.70    2.71
   9  -1  -3    7.86    2.81
  -9   1   3    8.11    3.04
  -9   1   3    7.57    2.82
  -9   1   3    6.61    3.70
  -9   1   3    3.93    2.71
  -9   1   3   15.80    5.86
   8  -1  -3   55.33    5.28
   8  -1  -3   58.71    5.29
   8  -1  -3   51.97    5.11
   8  -1  -3   53.88    5.69
  -8   1   3   53.95    5.34
  -8   1   3   57.33    5.13
  -8   1   3   65.78    5.25
   7  -1  -3   46.11    5.28
   7  -1  -3   49.88    4.98
   7  -1  -3   49.63    4.47
   7  -1  -3   52.04    4.62
   7  -1  -3   42.64    5.26
   7  -1  -3   54.03    4.53
   7  -1  -3   46.18    5.49
  -7   1   3   47.10    4.69
  -7   1   3   47.24    5.27
  -7   1   3   53.58    4.61
  -7   1   3   57.43    5.29
  -7   1   3   49.75    4.49
  -7   1   3   43.87    5.47
  -7   1   3   60.48    5.14
   6  -1  -3   16.52    2.76
   6  -1  -3   16.13    2.72
   6  -1  -3   13.11    2.15
   6  -1  -3   15.20    3.19
   6  -1  -3   14.40    2.11
   6  -1  -3   17.62    3.30
   6  -1  -3   13.28    2.32
  -6   1   3   12.24    3.22
  -6   1   3   19.24    2.89
  -6   1   3   14.57    2.21
  -6   1   3   19.37    3.51
  -6   1   3   15.40    2.54
  -6   1   3   19.58    3.12
  -6   1   3   22.69    3.66
   5  -1  -3   29.92    3.39
   5  -1  -3   32.48    4.19
   5  -1  -3   42.38    4.26
   5  -1  -3   28.50    3.47
   5  -1  -3   39.49    4.23
  -5   1   3   37.94    3.80
  -5   1   3   38.87    4.21
  -5   1   3   33.72    4.14
  -5   1   3   40.88    4.12
   4  -1  -3   38.91    3.43
   4  -1  -3   37.66    3.48
   4  -1  -3   39.91    3.57
  -4   1   3   33.43    3.67
  -4   1   3   39.68    3.57
  -4   1   3   44.33    3.67
  -4   1   3   37.66    3.35
   3  -1  -3  596.94   35.95
   3  -1  -3  581.14   35.85
   3  -1  -3  559.57   35.94
   3  -1  -3  615.44   35.92
   3  -1  -3  569.04   35.94
   3  -1  -3  607.48   35.86
   3  -1  -3  573.32   35.93
  -3   1   3  578.80   35.94
  -3   1   3  597.62   35.85
  -3   1   3  560.13   35.93
  -3   1   3  596.74   35.95
  -3   1   3  608.73   35.86
  -3   1   3  652.08   35.99
  -3   1   3  627.26   35.93
   2  -1  -3    8.57    1.94
   2  -1  -3    5.28    1.18
   2  -1  -3    5.38    1.73
   2  -1  -3    7.69    1.23
   2  -1  -3    9.67    1.65
  -2   1   3    7.99    1.28
  -2   1   3    6.80    1.21
   1  -1  -3  488.12   28.62
   1  -1  -3  431.77   28.78
   1  -1  -3  499.91   28.72
   1  -1  -3  504.04   28.63
  -1   1   3  447.82   28.77
  -1   1   3  419.59   28.76
  -1   1   3  495.87   28.71
  -1   1   3  501.14   28.63
  -1   1   3  486.94   28.62
   0  -1  -3 2263.03  143.65
   0  -1  -3 2547.58  143.69
   0  -1  -3 2281.14  143.70
   0  -1  -3 2373.67  143.65
   0  -1  -3 2622.13  143.69
   0   1   3 2331.84  143.65
   0   1   3 2584.15  143.69
   0   1   3 2278.54  143.69
   0   1   3 2260.81  143.65
  -1  -1  -3   30.38    2.45
  -1  -1  -3   38.11    2.65
   1   1   3   37.54    2.61
   1   1   3   27.87    2.48
   1   1   3   29.60    2.46
  -2  -1  -3  863.87   49.65
  -2  -1  -3  751.03   49.67
  -2  -1  -3  885.00   49.68
  -2  -1  -3  833.36   49.59
  -2  -1  -3  810.28   49.70
  -2  -1  -3  815.94   49.59
  -2  -1  -3  816.84   49.67
  -2  -1  -3  849.50   49.65
   2   1   3  831.83   49.65
   2   1   3  812.06   49.67
   2   1   3  796.31   49.67
   2   1   3  853.43   49.65
   2   1   3  774.19   49.59
   2   1   3  885.54   49.67
   2   1   3  784.67   49.68
   2   1   3  836.20   49.59
  -3  -1  -3 1382.33   74.31
  -3  -1  -3 1169.09   74.37
  -3  -1  -3 1333.74   74.33
  -3  -1  -3 1119.24   74.23
  -3  -1  -3 1180.28   74.32
  -3  -1  -3 1373.78   74.35
   3   1   3 1132.86   74.23
   3   1   3 1396.54   74.31
   3   1   3 1134.61   74.23
   3   1   3 1179.44   74.32
   3   1   3 1190.06   74.30
  -4  -1  -3  215.70   13.59
  -4  -1  -3  224.65   13.79
  -4  -1  -3  215.43   13.68
  -4  -1  -3  232.07   13.72
  -4  -1  -3  225.57   13.60
  -4  -1  -3  242.54   13.80
  -4  -1  -3  227.79   13.82
  -4  -1  -3  220.07   13.75
  -4  -1  -3  222.50   13.72
  -4  -1  -3  214.01   13.62
   4   1   3  221.15   13.76
   4   1   3  220.70   13.60
   4   1   3  207.53   13.58
   4   1   3  222.86   13.78
   4   1   3  222.61   13.77
  -5  -1  -3  401.69   24.57
  -5  -1  -3  420.06   24.66
  -5  -1  -3  401.86   24.47
  -5  -1  -3  393.95   24.56
  -5  -1  -3  411.10   24.65
  -5  -1  -3  400.88   24.65
  -5  -1  -3  405.50   24.70
  -5  -1  -3  392.36   24.51
  -5  -1  -3  425.41   24.60
  -5  -1  -3  396.68   24.48
   5   1   3  388.93   24.47
   5   1   3  418.45   24.65
   5   1   3  406.62   24.67
   5   1   3  388.38   24.47
   5   1   3  403.91   24.62
  -6  -1  -3   42.07    3.99
  -6  -1  -3   36.62    3.83
  -6  -1  -3   39.81    3.69
   6   1   3   45.05    4.20
   6   1   3   40.55    3.65
   6   1   3   40.61    3.65
  -7  -1  -3  285.28   18.18
  -7  -1  -3  302.74   18.45
  -7  -1  -3  315.31   18.34
  -7  -1  -3  279.39   18.48
  -7  -1  -3  283.75   18.51
  -7  -1  -3  287.86   18.17
  -7  -1  -3  283.36   18.15
  -7  -1  -3  288.55   18.47
  -7  -1  -3  314.74   18.51
   7   1   3  309.57   18.41
   7   1   3  284.62   18.14
   7   1   3  286.49   18.46
   7   1   3  318.59   18.45
  -8  -1  -3   65.65    8.04
  -8  -1  -3   77.03    6.63
  -8  -1  -3   80.67    5.88
  -8  -1  -3   85.53    6.15
  -8  -1  -3   70.93    6.12
  -8  -1  -3   82.19    5.82
  -8  -1  -3   79.45    6.80
  -8  -1  -3   89.43    6.83
  -8  -1  -3   81.39    5.93
  -8  -1  -3   74.96    6.55
   8   1   3   85.34    6.68
   8   1   3   81.33    6.58
   8   1   3   78.63    6.57
   8   1   3   78.80    5.91
   8   1   3   76.89    5.86
  -9  -1  -3  154.95    9.51
  -9  -1  -3  122.64    9.16
  -9  -1  -3  146.37    9.60
  -9  -1  -3  155.86    9.96
  -9  -1  -3  157.32   10.03
  -9  -1  -3  119.45    9.24
  -9  -1  -3  130.34   10.00
  -9  -1  -3  149.29    9.82
[truncated: 1,595,610 more chars]
