# Supplementary material for: In Pursuit of Low Energy Phosphorescence: Late Metal Coordination Complexes of the Planar, π‐extended Bipyridyl Ligand 6,6′,7,7′‐Biphenanthridine
Source: Chemistry. 2025 Sep 8;31(63):e01802. doi: 10.1002/chem.202501802 (PMC12619056; doi:10.1002/chem.202501802)
Supplement: Supplementary file 2 — Supporting Information [file CHEM-31-e01802-s002.zip › Ir.cif]

data_Ir
_audit_creation_date               2025-01-31
_audit_creation_method
;
Olex2 1.5
(compiled 2023.08.17 svn.r577a77a9 for OlexSys, GUI svn.r6817)
;
_audit_contact_author_address      ?
_audit_contact_author_email        ?
_audit_contact_author_name         ''
_audit_contact_author_phone        ?
_publ_contact_author_id_orcid      ?
_publ_section_references
;
Bourhis, L.J., Dolomanov, O.V., Gildea, R.J., Howard, J.A.K., Puschmann, H.
 (2015). Acta Cryst. A71, 59-75.

Dolomanov, O.V., Bourhis, L.J., Gildea, R.J, Howard, J.A.K. & Puschmann, H.
 (2009), J. Appl. Cryst. 42, 339-341.
;
_chemical_formula_moiety           '2(F6 P), 2(C48 H30 Ir N4), 2(C2 H3 N)'
_chemical_formula_sum              'C100 H66 F12 Ir2 N10 P2'
_chemical_formula_weight           2082.066
loop_
  _atom_type_symbol
  _atom_type_scat_dispersion_real
  _atom_type_scat_dispersion_imag
  _atom_type_scat_Cromer_Mann_a1
  _atom_type_scat_Cromer_Mann_a2
  _atom_type_scat_Cromer_Mann_a3
  _atom_type_scat_Cromer_Mann_a4
  _atom_type_scat_Cromer_Mann_b1
  _atom_type_scat_Cromer_Mann_b2
  _atom_type_scat_Cromer_Mann_b3
  _atom_type_scat_Cromer_Mann_b4
  _atom_type_scat_Cromer_Mann_c
  _atom_type_scat_source
  _atom_type_scat_dispersion_source
 C 0.00313 0.00162 2.31000 1.02000 1.58860 0.86500 20.84390 10.20750 0.56870
 51.65120 0.21560 'International Tables Volume C Table 6.1.1.4 (pp. 500-502)'
 'Brennan, Cowan, Rev. Sci. Instrum., 1992, 63, 850'
 F 0.01756 0.01033 3.53920 2.64120 1.51700 1.02430 10.28250 4.29440 0.26150
 26.14760 0.27760 'International Tables Volume C Table 6.1.1.4 (pp. 500-502)'
 'Brennan, Cowan, Rev. Sci. Instrum., 1992, 63, 850'
 H 0.00000 0.00000 0.49300 0.32291 0.14019 0.04081 10.51090 26.12570 3.14236
 57.79970 0.00304 'International Tables Volume C Table 6.1.1.4 (pp. 500-502)'
 'Brennan, Cowan, Rev. Sci. Instrum., 1992, 63, 850'
 Ir -1.35650 8.01781 27.30490 16.72960 15.61150 5.83377 1.59279 8.86553 0.41792
 45.00110 11.47220 'International Tables Volume C Table 6.1.1.4 (pp. 500-502)'
 'Brennan, Cowan, Rev. Sci. Instrum., 1992, 63, 850'
 N 0.00612 0.00332 12.21260 3.13220 2.01250 1.16630 0.00570 9.89330 28.99750
 0.58260 -11.52900 'International Tables Volume C Table 6.1.1.4 (pp. 500-502)'
 'Brennan, Cowan, Rev. Sci. Instrum., 1992, 63, 850'
 P 0.10265 0.09519 6.43450 4.17910 1.78000 1.49080 1.90670 27.15700 0.52600
 68.16450 1.11490 'International Tables Volume C Table 6.1.1.4 (pp. 500-502)'
 'Brennan, Cowan, Rev. Sci. Instrum., 1992, 63, 850'

_space_group_crystal_system        'monoclinic'
_space_group_IT_number             14
_space_group_name_H-M_alt          'P 1 21/c 1'
_space_group_name_Hall             '-P 2ybc'
loop_
  _space_group_symop_id
  _space_group_symop_operation_xyz
 1 x,y,z
 2 -x,y+1/2,-z+1/2
 3 -x,-y,-z
 4 x,-y-1/2,z-1/2

_symmetry_Int_Tables_number        14
_cell_length_a                     14.793(3)
_cell_length_b                     10.023(2)
_cell_length_c                     27.709(7)
_cell_angle_alpha                  90
_cell_angle_beta                   101.479(10)
_cell_angle_gamma                  90
_cell_volume                       4026.2(15)
_cell_formula_units_Z              2
_cell_measurement_reflns_used      9914
_cell_measurement_temperature      150.15
_cell_measurement_theta_max        28.287
_cell_measurement_theta_min        2.741
_exptl_absorpt_coefficient_mu      3.429
_exptl_absorpt_correction_T_max    0.7457
_exptl_absorpt_correction_T_min    0.5961
_exptl_absorpt_correction_type     multi-scan
_exptl_absorpt_process_details
;
SADABS-2016/2 (Bruker,2016/2) was used for absorption correction.
wR2(int) was 0.0705 before and 0.0369 after correction.
The Ratio of minimum to maximum transmission is 0.7994.
The \l/2 correction factor is Not present.
;
_exptl_crystal_colour              black
_exptl_crystal_colour_primary      black
_exptl_crystal_density_diffrn      1.717
_exptl_crystal_description         block
_exptl_crystal_F_000               2054.133
_exptl_crystal_size_max            0.63
_exptl_crystal_size_mid            0.49
_exptl_crystal_size_min            0.46
_diffrn_reflns_av_R_equivalents    0.0197
_diffrn_reflns_av_unetI/netI       0.0072
_diffrn_reflns_Laue_measured_fraction_full  0.9951
_diffrn_reflns_Laue_measured_fraction_max  0.9956
_diffrn_reflns_limit_h_max         19
_diffrn_reflns_limit_h_min         -19
_diffrn_reflns_limit_k_max         13
_diffrn_reflns_limit_k_min         -13
_diffrn_reflns_limit_l_max         36
_diffrn_reflns_limit_l_min         -36
_diffrn_reflns_number              154718
_diffrn_reflns_point_group_measured_fraction_full  0.9951
_diffrn_reflns_point_group_measured_fraction_max  0.9956
_diffrn_reflns_theta_full          25.2417
_diffrn_reflns_theta_max           28.31
_diffrn_reflns_theta_min           2.50
_diffrn_ambient_temperature        150.15
_diffrn_measured_fraction_theta_full  0.9951
_diffrn_measured_fraction_theta_max  0.9956
_diffrn_measurement_device_type    'Bruker APEX-II CCD'
_diffrn_measurement_method         '\f and \w scans'
_diffrn_radiation_type             'Mo K\a'
_diffrn_radiation_wavelength       0.71073
_reflns_Friedel_coverage           0.0
_reflns_limit_h_max                19
_reflns_limit_h_min                -19
_reflns_limit_k_max                13
_reflns_limit_k_min                0
_reflns_limit_l_max                36
_reflns_limit_l_min                0
_reflns_number_gt                  9694
_reflns_number_total               9994
_reflns_threshold_expression       I>=2u(I)
_computing_cell_refinement         'SAINT V8.40B (?, 2016)'
_computing_data_reduction          'SAINT V8.40B (?, 2016)'
_computing_molecular_graphics      'Olex2 1.5 (Dolomanov et al., 2009)'
_computing_publication_material    'Olex2 1.5 (Dolomanov et al., 2009)'
_computing_structure_refinement    'olex2.refine 1.5 (Bourhis et al., 2015)'
_computing_structure_solution      'SHELXT 2018/2 (Sheldrick, 2018)'
_refine_diff_density_max           0.6388
_refine_diff_density_min           -1.0971
_refine_diff_density_rms           0.0774
_refine_ls_d_res_high              0.7492
_refine_ls_d_res_low               8.1494
_refine_ls_goodness_of_fit_ref     1.0403
_refine_ls_hydrogen_treatment      constr
_refine_ls_matrix_type             full
_refine_ls_number_constraints      64
_refine_ls_number_parameters       569
_refine_ls_number_reflns           9994
_refine_ls_number_restraints       0
_refine_ls_R_factor_all            0.0184
_refine_ls_R_factor_gt             0.0175
_refine_ls_restrained_S_all        1.0403
_refine_ls_shift/su_max            -0.0007
_refine_ls_shift/su_mean           0.0000
_refine_ls_structure_factor_coef   Fsqd
_refine_ls_weighting_details      
 'w=1/[\s^2^(Fo^2^)+(0.0058P)^2^+8.4398P] where P=(Fo^2^+2Fc^2^)/3'
_refine_ls_weighting_scheme        calc
_refine_ls_wR_factor_gt            0.0395
_refine_ls_wR_factor_ref           0.0403
_olex2_refinement_description
;
1. Fixed Uiso
 At 1.2 times of:
  All C(H) groups
 At 1.5 times of:
  All C(H,H,H) groups
2.a Aromatic/amide H refined with riding coordinates:
 C4(H4), C5(H5), C6(H6), C9(H9), C10(H10), C11(H11), C12(H12), C17(H17),
 C18(H18), C19(H19), C22(H22), C23(H23), C24(H24), C25(H25), C27(H27), C28(H28),
  C29(H29), C30(H30), C33(H33), C34(H34), C35(H35), C36(H36), C38(H38),
 C39(H39), C40(H40), C41(H41), C44(H44), C45(H45), C46(H46), C47(H47)
2.b Idealised Me refined as rotating group:
 C50(H50a,H50b,H50c)
;
loop_
  _atom_site_label
  _atom_site_type_symbol
  _atom_site_fract_x
  _atom_site_fract_y
  _atom_site_fract_z
  _atom_site_U_iso_or_equiv
  _atom_site_adp_type
  _atom_site_occupancy
  _atom_site_refinement_flags_posn
  _atom_site_disorder_group
 P1 P 0.28736(4) 0.41744(6) 0.07626(2) 0.02375(11) Uani 1.000000 . .
 F1 F 0.24360(13) 0.51335(18) 0.03215(6) 0.0511(5) Uani 1.000000 . .
 F2 F 0.28677(10) 0.29534(15) 0.03873(5) 0.0363(3) Uani 1.000000 . .
 F3 F 0.33470(12) 0.32429(16) 0.12082(5) 0.0453(4) Uani 1.000000 . .
 F4 F 0.28958(12) 0.53941(15) 0.11382(6) 0.0447(4) Uani 1.000000 . .
 F5 F 0.18879(11) 0.37722(19) 0.08517(8) 0.0559(5) Uani 1.000000 . .
 F6 F 0.38813(11) 0.45700(16) 0.06824(7) 0.0467(4) Uani 1.000000 . .
 N1 N -0.32038(10) -0.07995(16) 0.08825(6) 0.0154(3) Uani 1.000000 . .
 N2 N -0.16907(10) -0.15206(16) 0.05692(6) 0.0165(3) Uani 1.000000 . .
 N3 N -0.25606(11) -0.36111(16) 0.12047(6) 0.0164(3) Uani 1.000000 . .
 N4 N -0.13272(11) 0.00532(16) 0.14685(6) 0.0170(3) Uani 1.000000 . .
 N5 N -0.3649(3) 0.2596(4) -0.24848(17) 0.0990(14) Uani 1.000000 . .
 C1 C -0.30538(12) -0.02084(19) 0.04762(7) 0.0159(3) Uani 1.000000 . .
 C2 C -0.36443(13) 0.07833(19) 0.02092(7) 0.0170(3) Uani 1.000000 . .
 C3 C -0.34275(13) 0.1392(2) -0.02160(7) 0.0194(4) Uani 1.000000 . .
 C4 C -0.40051(14) 0.2386(2) -0.04488(8) 0.0237(4) Uani 1.000000 . .
 H4 H -0.38686(14) 0.2806(2) -0.07332(8) 0.0285(5) Uiso 1.000000 R .
 C5 C -0.47843(15) 0.2779(2) -0.02721(8) 0.0255(4) Uani 1.000000 . .
 H5 H -0.51680(15) 0.3467(2) -0.04371(8) 0.0306(5) Uiso 1.000000 R .
 C6 C -0.50043(14) 0.2191(2) 0.01350(8) 0.0232(4) Uani 1.000000 . .
 H6 H -0.55409(14) 0.2465(2) 0.02481(8) 0.0279(5) Uiso 1.000000 R .
 C7 C -0.44361(13) 0.11787(19) 0.03873(7) 0.0187(4) Uani 1.000000 . .
 C8 C -0.46265(13) 0.0512(2) 0.08154(7) 0.0193(4) Uani 1.000000 . .
 C9 C -0.54085(14) 0.0813(2) 0.10164(8) 0.0268(4) Uani 1.000000 . .
 H9 H -0.58101(14) 0.1513(2) 0.08772(8) 0.0322(5) Uiso 1.000000 R .
 C10 C -0.55949(15) 0.0114(3) 0.14075(9) 0.0321(5) Uani 1.000000 . .
 H10 H -0.61155(15) 0.0345(3) 0.15430(9) 0.0385(6) Uiso 1.000000 R .
 C11 C -0.50267(15) -0.0937(3) 0.16098(8) 0.0293(5) Uani 1.000000 . .
 H11 H -0.51785(15) -0.1447(3) 0.18715(8) 0.0351(6) Uiso 1.000000 R .
 C12 C -0.42462(14) -0.1239(2) 0.14315(7) 0.0231(4) Uani 1.000000 . .
 H12 H -0.38592(14) -0.1952(2) 0.15728(7) 0.0277(5) Uiso 1.000000 R .
 C13 C -0.40192(12) -0.0500(2) 0.10426(7) 0.0170(3) Uani 1.000000 . .
 C14 C -0.22216(12) -0.06175(19) 0.03006(7) 0.0161(3) Uani 1.000000 . .
 C15 C -0.20403(13) -0.00641(19) -0.01446(7) 0.0184(4) Uani 1.000000 . .
 C16 C -0.26110(14) 0.0952(2) -0.03997(8) 0.0209(4) Uani 1.000000 . .
 C17 C -0.23751(16) 0.1501(2) -0.08155(8) 0.0298(5) Uani 1.000000 . .
 H17 H -0.27451(16) 0.2190(2) -0.09884(8) 0.0358(6) Uiso 1.000000 R .
 C18 C -0.16022(17) 0.1055(3) -0.09836(9) 0.0339(5) Uani 1.000000 . .
 H18 H -0.14491(17) 0.1454(3) -0.12679(9) 0.0407(6) Uiso 1.000000 R .
 C19 C -0.10582(16) 0.0055(2) -0.07472(9) 0.0302(5) Uani 1.000000 . .
 H19 H -0.05406(16) -0.0246(2) -0.08720(9) 0.0363(6) Uiso 1.000000 R .
 C20 C -0.12632(14) -0.0529(2) -0.03203(7) 0.0214(4) Uani 1.000000 . .
 C21 C -0.07278(13) -0.1585(2) -0.00544(8) 0.0217(4) Uani 1.000000 . .
 C22 C 0.00275(15) -0.2179(2) -0.02156(9) 0.0292(5) Uani 1.000000 . .
 H22 H 0.02030(15) -0.1858(2) -0.05062(9) 0.0351(6) Uiso 1.000000 R .
 C23 C 0.05099(16) -0.3208(3) 0.00402(9) 0.0327(5) Uani 1.000000 . .
 H23 H 0.10246(16) -0.3579(3) -0.00697(9) 0.0393(6) Uiso 1.000000 R .
 C24 C 0.02490(15) -0.3717(2) 0.04622(9) 0.0301(5) Uani 1.000000 . .
 H24 H 0.05755(15) -0.4447(2) 0.06330(9) 0.0361(6) Uiso 1.000000 R .
 C25 C -0.04789(14) -0.3160(2) 0.06297(8) 0.0239(4) Uani 1.000000 . .
 H25 H -0.06565(14) -0.3513(2) 0.09151(8) 0.0287(5) Uiso 1.000000 R .
 C26 C -0.09645(13) -0.2071(2) 0.03824(7) 0.0189(4) Uani 1.000000 . .
 C27 C -0.27534(14) -0.4251(2) 0.07684(7) 0.0216(4) Uani 1.000000 . .
 H27 H -0.25765(14) -0.3851(2) 0.04905(7) 0.0259(5) Uiso 1.000000 R .
 C28 C -0.31986(16) -0.5466(2) 0.07117(8) 0.0279(5) Uani 1.000000 . .
 H28 H -0.33320(16) -0.5892(2) 0.03993(8) 0.0334(5) Uiso 1.000000 R .
 C29 C -0.34483(17) -0.6055(2) 0.11190(9) 0.0307(5) Uani 1.000000 . .
 H29 H -0.37628(17) -0.6887(2) 0.10873(9) 0.0369(6) Uiso 1.000000 R .
 C30 C -0.32372(15) -0.5426(2) 0.15700(8) 0.0258(4) Uani 1.000000 . .
 H30 H -0.33938(15) -0.5831(2) 0.18524(8) 0.0310(5) Uiso 1.000000 R .
 C31 C -0.27924(13) -0.4192(2) 0.16094(7) 0.0190(4) Uani 1.000000 . .
 C32 C -0.25929(13) -0.3365(2) 0.20514(7) 0.0193(4) Uani 1.000000 . .
 C33 C -0.27451(14) -0.3781(2) 0.25107(8) 0.0242(4) Uani 1.000000 . .
 H33 H -0.29485(14) -0.4664(2) 0.25532(8) 0.0291(5) Uiso 1.000000 R .
 C34 C -0.25975(16) -0.2898(2) 0.29024(8) 0.0287(5) Uani 1.000000 . .
 H34 H -0.26811(16) -0.3180(2) 0.32179(8) 0.0345(6) Uiso 1.000000 R .
 C35 C -0.23257(15) -0.1595(2) 0.28311(8) 0.0275(5) Uani 1.000000 . .
 H35 H -0.22418(15) -0.0980(2) 0.30971(8) 0.0330(5) Uiso 1.000000 R .
 C36 C -0.21762(14) -0.1188(2) 0.23749(7) 0.0220(4) Uani 1.000000 . .
 H36 H -0.19974(14) -0.0291(2) 0.23333(7) 0.0264(5) Uiso 1.000000 R .
 C37 C -0.22823(12) -0.2063(2) 0.19757(7) 0.0171(4) Uani 1.000000 . .
 C38 C -0.17035(15) 0.1266(2) 0.13429(8) 0.0236(4) Uani 1.000000 . .
 H38 H -0.23415(15) 0.1318(2) 0.11991(8) 0.0283(5) Uiso 1.000000 R .
 C39 C -0.11939(16) 0.2433(2) 0.14159(9) 0.0300(5) Uani 1.000000 . .
 H39 H -0.14779(16) 0.3269(2) 0.13221(9) 0.0361(6) Uiso 1.000000 R .
 C40 C -0.02639(16) 0.2365(2) 0.16278(9) 0.0298(5) Uani 1.000000 . .
 H40 H 0.01049(16) 0.3149(2) 0.16698(9) 0.0357(6) Uiso 1.000000 R .
 C41 C 0.01161(14) 0.1144(2) 0.17763(8) 0.0246(4) Uani 1.000000 . .
 H41 H 0.07469(14) 0.1086(2) 0.19338(8) 0.0295(5) Uiso 1.000000 R .
 C42 C -0.04192(13) -0.0013(2) 0.16972(7) 0.0179(4) Uani 1.000000 . .
 C43 C -0.00963(13) -0.1357(2) 0.18353(7) 0.0180(4) Uani 1.000000 . .
 C44 C 0.07903(14) -0.1627(2) 0.21064(8) 0.0238(4) Uani 1.000000 . .
 H44 H 0.12107(14) -0.0916(2) 0.22064(8) 0.0286(5) Uiso 1.000000 R .
 C45 C 0.10516(14) -0.2921(2) 0.22278(8) 0.0274(4) Uani 1.000000 . .
 H45 H 0.16591(14) -0.3113(2) 0.24007(8) 0.0328(5) Uiso 1.000000 R .
 C46 C 0.04169(15) -0.3948(2) 0.20945(8) 0.0256(4) Uani 1.000000 . .
 H46 H 0.05907(15) -0.4841(2) 0.21831(8) 0.0307(5) Uiso 1.000000 R .
 C47 C -0.04641(14) -0.3682(2) 0.18346(7) 0.0215(4) Uani 1.000000 . .
 H47 H -0.08899(14) -0.4396(2) 0.17540(7) 0.0259(5) Uiso 1.000000 R .
 C48 C -0.07413(12) -0.2385(2) 0.16878(7) 0.0168(3) Uani 1.000000 . .
 C49 C -0.3999(3) 0.3473(4) -0.23404(14) 0.0622(9) Uani 1.000000 . .
 C50 C -0.4451(3) 0.4565(4) -0.21464(13) 0.0609(9) Uani 1.000000 . .
 H50a H -0.4188(13) 0.5412(4) -0.2230(8) 0.0914(13) Uiso 1.000000 GR .
 H50b H -0.5113(4) 0.4546(16) -0.2290(8) 0.0914(13) Uiso 1.000000 GR .
 H50c H -0.4361(16) 0.4482(15) -0.17876(17) 0.0914(13) Uiso 1.000000 GR .
 Ir1 Ir -0.197913(5) -0.176312(7) 0.130769(3) 0.01421(2) Uani 1.000000 . -32

loop_
  _atom_site_aniso_label
  _atom_site_aniso_U_11
  _atom_site_aniso_U_22
  _atom_site_aniso_U_33
  _atom_site_aniso_U_12
  _atom_site_aniso_U_13
  _atom_site_aniso_U_23
 P1 0.0290(3) 0.0210(2) 0.0224(2) 0.0078(2) 0.0078(2) 0.0021(2)
 F1 0.0715(12) 0.0515(10) 0.0294(7) 0.0360(9) 0.0079(7) 0.0123(7)
 F2 0.0379(8) 0.0335(8) 0.0368(8) 0.0042(6) 0.0058(6) -0.0124(6)
 F3 0.0696(11) 0.0377(8) 0.0303(7) 0.0261(8) 0.0142(7) 0.0111(6)
 F4 0.0703(11) 0.0292(8) 0.0355(8) 0.0161(7) 0.0128(7) -0.0061(6)
 F5 0.0369(9) 0.0530(10) 0.0858(14) 0.0011(8) 0.0320(9) -0.0090(10)
 F6 0.0398(8) 0.0324(8) 0.0733(12) -0.0043(7) 0.0243(8) -0.0038(8)
 N1 0.0113(7) 0.0179(7) 0.0165(7) 0.0003(6) 0.0015(6) -0.0048(6)
 N2 0.0126(7) 0.0173(8) 0.0193(7) 0.0008(6) 0.0025(6) -0.0030(6)
 N3 0.0145(7) 0.0151(7) 0.0182(7) 0.0006(6) -0.0000(6) -0.0030(6)
 N4 0.0165(7) 0.0166(8) 0.0175(7) -0.0003(6) 0.0022(6) -0.0034(6)
 N5 0.100(3) 0.093(3) 0.120(3) -0.009(2) 0.061(3) -0.033(3)
 C1 0.0128(8) 0.0150(8) 0.0194(8) -0.0011(6) 0.0018(6) -0.0048(7)
 C2 0.0150(8) 0.0160(8) 0.0188(9) -0.0001(7) 0.0004(7) -0.0040(7)
 C3 0.0175(9) 0.0171(9) 0.0222(9) -0.0009(7) 0.0010(7) -0.0017(7)
 C4 0.0249(10) 0.0190(9) 0.0254(10) -0.0008(8) 0.0005(8) 0.0015(8)
 C5 0.0226(10) 0.0190(9) 0.0314(11) 0.0038(8) -0.0034(8) -0.0011(8)
 C6 0.0174(9) 0.0202(9) 0.0299(10) 0.0042(7) -0.0005(8) -0.0056(8)
 C7 0.0146(8) 0.0163(9) 0.0239(9) 0.0003(7) 0.0006(7) -0.0065(7)
 C8 0.0152(8) 0.0199(9) 0.0220(9) 0.0010(7) 0.0019(7) -0.0073(7)
 C9 0.0184(9) 0.0322(11) 0.0304(11) 0.0081(8) 0.0062(8) -0.0057(9)
 C10 0.0221(10) 0.0440(14) 0.0328(12) 0.0060(10) 0.0122(9) -0.0069(10)
 C11 0.0234(10) 0.0421(13) 0.0246(10) 0.0005(9) 0.0103(8) -0.0012(9)
 C12 0.0167(9) 0.0310(11) 0.0217(9) 0.0011(8) 0.0044(7) -0.0005(8)
 C13 0.0119(8) 0.0223(9) 0.0161(8) 0.0004(7) 0.0009(6) -0.0057(7)
 C14 0.0136(8) 0.0156(8) 0.0189(8) -0.0006(7) 0.0028(6) -0.0043(7)
 C15 0.0161(8) 0.0182(9) 0.0209(9) -0.0021(7) 0.0037(7) -0.0022(7)
 C16 0.0197(9) 0.0199(9) 0.0229(9) -0.0018(7) 0.0039(7) 0.0003(7)
 C17 0.0319(11) 0.0295(12) 0.0288(11) 0.0017(9) 0.0081(9) 0.0077(9)
 C18 0.0375(13) 0.0388(13) 0.0293(11) -0.0008(11) 0.0158(10) 0.0075(10)
 C19 0.0297(11) 0.0352(12) 0.0298(11) 0.0004(9) 0.0156(9) 0.0007(9)
 C20 0.0194(9) 0.0239(10) 0.0222(9) -0.0022(8) 0.0072(7) -0.0028(8)
 C21 0.0165(9) 0.0248(10) 0.0247(9) 0.0004(8) 0.0060(7) -0.0046(8)
 C22 0.0230(10) 0.0360(12) 0.0317(11) 0.0029(9) 0.0127(9) -0.0049(9)
 C23 0.0233(10) 0.0383(13) 0.0391(12) 0.0091(10) 0.0121(9) -0.0072(11)
 C24 0.0251(10) 0.0299(11) 0.0352(12) 0.0113(9) 0.0057(9) -0.0037(9)
 C25 0.0212(9) 0.0248(10) 0.0259(10) 0.0048(8) 0.0050(8) -0.0033(8)
 C26 0.0141(8) 0.0207(9) 0.0220(9) 0.0016(7) 0.0037(7) -0.0059(7)
 C27 0.0209(9) 0.0219(10) 0.0208(9) 0.0012(8) 0.0016(7) -0.0047(8)
 C28 0.0310(11) 0.0242(10) 0.0264(10) -0.0038(9) 0.0008(9) -0.0109(8)
 C29 0.0336(12) 0.0195(10) 0.0386(13) -0.0082(9) 0.0061(10) -0.0079(9)
 C30 0.0286(10) 0.0201(10) 0.0297(11) -0.0047(8) 0.0083(8) -0.0015(8)
 C31 0.0177(9) 0.0187(9) 0.0201(9) 0.0004(7) 0.0021(7) -0.0027(7)
 C32 0.0170(8) 0.0204(9) 0.0202(9) -0.0005(7) 0.0029(7) -0.0025(7)
 C33 0.0227(10) 0.0257(10) 0.0251(10) -0.0025(8) 0.0066(8) 0.0015(8)
 C34 0.0285(11) 0.0384(13) 0.0211(10) -0.0044(9) 0.0094(8) -0.0018(9)
 C35 0.0270(10) 0.0358(12) 0.0207(10) -0.0046(9) 0.0069(8) -0.0112(9)
 C36 0.0196(9) 0.0233(10) 0.0229(9) -0.0037(8) 0.0036(7) -0.0067(8)
 C37 0.0128(8) 0.0209(9) 0.0170(8) -0.0001(7) 0.0012(6) -0.0030(7)
 C38 0.0272(10) 0.0173(9) 0.0243(10) 0.0039(8) 0.0001(8) -0.0030(8)
 C39 0.0329(12) 0.0173(10) 0.0377(12) 0.0000(9) 0.0017(10) -0.0035(9)
 C40 0.0303(11) 0.0208(10) 0.0374(12) -0.0079(9) 0.0049(9) -0.0054(9)
 C41 0.0198(9) 0.0251(10) 0.0280(10) -0.0052(8) 0.0029(8) -0.0039(8)
 C42 0.0162(8) 0.0204(9) 0.0168(8) -0.0017(7) 0.0028(7) -0.0021(7)
 C43 0.0167(8) 0.0200(9) 0.0172(8) -0.0003(7) 0.0031(7) -0.0001(7)
 C44 0.0167(9) 0.0296(11) 0.0233(9) -0.0035(8) -0.0005(7) 0.0004(8)
 C45 0.0185(9) 0.0336(12) 0.0268(10) 0.0032(8) -0.0034(8) 0.0047(9)
 C46 0.0252(10) 0.0233(10) 0.0262(10) 0.0056(8) 0.0002(8) 0.0034(8)
 C47 0.0197(9) 0.0195(9) 0.0237(10) 0.0008(7) 0.0000(7) -0.0010(8)
 C48 0.0143(8) 0.0202(9) 0.0154(8) 0.0012(7) 0.0018(6) -0.0021(7)
 C49 0.060(2) 0.067(2) 0.064(2) -0.0171(18) 0.0237(17) -0.0073(18)
 C50 0.059(2) 0.063(2) 0.057(2) 0.0008(17) 0.0024(16) -0.0021(17)
 Ir1 0.01235(3) 0.01415(4) 0.01551(3) 0.00043(2) 0.00125(2) -0.00275(2)

loop_
  _geom_bond_atom_site_label_1
  _geom_bond_atom_site_label_2
  _geom_bond_distance
  _geom_bond_site_symmetry_2
  _geom_bond_publ_flag
 P1 F1 1.5882(15) . ?
 P1 F2 1.6050(15) . ?
 P1 F3 1.5945(15) . ?
 P1 F4 1.6014(15) . ?
 P1 F5 1.5788(17) . ?
 P1 F6 1.6003(16) . ?
 N1 C1 1.329(2) . ?
 N1 C13 1.398(2) . ?
 N1 Ir1 2.1802(16) . ?
 N2 C14 1.326(2) . ?
 N2 C26 1.396(2) . ?
 N2 Ir1 2.1853(17) . ?
 N3 C27 1.348(2) . ?
 N3 C31 1.366(3) . ?
 N3 Ir1 2.0383(16) . ?
 N4 C38 1.353(3) . ?
 N4 C42 1.368(2) . ?
 N4 Ir1 2.0669(16) . ?
 N5 C49 1.133(5) . ?
 C1 C2 1.429(3) . ?
 C1 C14 1.469(2) . ?
 C2 C3 1.419(3) . ?
 C2 C7 1.415(3) . ?
 C3 C4 1.386(3) . ?
 C3 C16 1.469(3) . ?
 C4 H4 0.9500 . ?
 C4 C5 1.396(3) . ?
 C5 H5 0.9500 . ?
 C5 C6 1.368(3) . ?
 C6 H6 0.9500 . ?
 C6 C7 1.411(3) . ?
 C7 C8 1.438(3) . ?
 C8 C9 1.413(3) . ?
 C8 C13 1.417(3) . ?
 C9 H9 0.9500 . ?
 C9 C10 1.364(3) . ?
 C10 H10 0.9500 . ?
 C10 C11 1.394(3) . ?
 C11 H11 0.9500 . ?
 C11 C12 1.377(3) . ?
 C12 H12 0.9500 . ?
 C12 C13 1.402(3) . ?
 C14 C15 1.426(3) . ?
 C15 C16 1.419(3) . ?
 C15 C20 1.414(3) . ?
 C16 C17 1.383(3) . ?
 C17 H17 0.9500 . ?
 C17 C18 1.391(3) . ?
 C18 H18 0.9500 . ?
 C18 C19 1.369(3) . ?
 C19 H19 0.9500 . ?
 C19 C20 1.406(3) . ?
 C20 C21 1.434(3) . ?
 C21 C22 1.415(3) . ?
 C21 C26 1.412(3) . ?
 C22 H22 0.9500 . ?
 C22 C23 1.369(3) . ?
 C23 H23 0.9500 . ?
 C23 C24 1.399(3) . ?
 C24 H24 0.9500 . ?
 C24 C25 1.373(3) . ?
 C25 H25 0.9500 . ?
 C25 C26 1.408(3) . ?
 C27 H27 0.9500 . ?
 C27 C28 1.378(3) . ?
 C28 H28 0.9500 . ?
 C28 C29 1.387(3) . ?
 C29 H29 0.9500 . ?
 C29 C30 1.379(3) . ?
 C30 H30 0.9500 . ?
 C30 C31 1.395(3) . ?
 C31 C32 1.459(3) . ?
 C32 C33 1.399(3) . ?
 C32 C37 1.413(3) . ?
 C33 H33 0.9500 . ?
 C33 C34 1.383(3) . ?
 C34 H34 0.9500 . ?
 C34 C35 1.392(3) . ?
 C35 H35 0.9500 . ?
 C35 C36 1.387(3) . ?
 C36 H36 0.9500 . ?
 C36 C37 1.396(3) . ?
 C37 Ir1 2.0120(19) . ?
 C38 H38 0.9500 . ?
 C38 C39 1.385(3) . ?
 C39 H39 0.9500 . ?
 C39 C40 1.386(3) . ?
 C40 H40 0.9500 . ?
 C40 C41 1.376(3) . ?
 C41 H41 0.9500 . ?
 C41 C42 1.397(3) . ?
 C42 C43 1.454(3) . ?
 C43 C44 1.402(3) . ?
 C43 C48 1.409(3) . ?
 C44 H44 0.9500 . ?
 C44 C45 1.376(3) . ?
 C45 H45 0.9500 . ?
 C45 C46 1.392(3) . ?
 C46 H46 0.9500 . ?
 C46 C47 1.384(3) . ?
 C47 H47 0.9500 . ?
 C47 C48 1.399(3) . ?
 C48 Ir1 2.0208(18) . ?
 C49 C50 1.441(5) . ?
 C50 H50a 0.9800 . ?
 C50 H50b 0.9800 . ?
 C50 H50c 0.9800 . ?

loop_
  _geom_angle_atom_site_label_1
  _geom_angle_atom_site_label_2
  _geom_angle_atom_site_label_3
  _geom_angle
  _geom_angle_site_symmetry_1
  _geom_angle_site_symmetry_3
  _geom_angle_publ_flag
 F2 P1 F1 90.80(9) . . ?
 F3 P1 F1 177.89(11) . . ?
 F3 P1 F2 90.01(8) . . ?
 F4 P1 F1 89.46(9) . . ?
 F4 P1 F2 179.15(9) . . ?
 F4 P1 F3 89.70(8) . . ?
 F5 P1 F1 91.56(11) . . ?
 F5 P1 F2 91.17(9) . . ?
 F5 P1 F3 90.37(10) . . ?
 F5 P1 F4 89.63(10) . . ?
 F6 P1 F1 89.50(10) . . ?
 F6 P1 F2 89.08(8) . . ?
 F6 P1 F3 88.56(10) . . ?
 F6 P1 F4 90.11(9) . . ?
 F6 P1 F5 178.90(11) . . ?
 C13 N1 C1 118.23(16) . . ?
 Ir1 N1 C1 113.22(12) . . ?
 Ir1 N1 C13 126.88(12) . . ?
 C26 N2 C14 118.38(16) . . ?
 Ir1 N2 C14 113.42(12) . . ?
 Ir1 N2 C26 127.70(13) . . ?
 C31 N3 C27 119.39(17) . . ?
 Ir1 N3 C27 124.47(14) . . ?
 Ir1 N3 C31 116.10(12) . . ?
 C42 N4 C38 118.61(17) . . ?
 Ir1 N4 C38 125.82(13) . . ?
 Ir1 N4 C42 115.46(13) . . ?
 C2 C1 N1 124.11(17) . . ?
 C14 C1 N1 116.62(16) . . ?
 C14 C1 C2 119.27(17) . . ?
 C3 C2 C1 120.86(17) . . ?
 C7 C2 C1 118.53(18) . . ?
 C7 C2 C3 120.58(18) . . ?
 C4 C3 C2 118.38(18) . . ?
 C16 C3 C2 119.75(17) . . ?
 C16 C3 C4 121.87(19) . . ?
 H4 C4 C3 119.48(12) . . ?
 C5 C4 C3 121.0(2) . . ?
 C5 C4 H4 119.48(13) . . ?
 H5 C5 C4 119.47(13) . . ?
 C6 C5 C4 121.05(19) . . ?
 C6 C5 H5 119.47(12) . . ?
 H6 C6 C5 119.92(12) . . ?
 C7 C6 C5 120.16(19) . . ?
 C7 C6 H6 119.92(12) . . ?
 C6 C7 C2 118.79(19) . . ?
 C8 C7 C2 117.98(17) . . ?
 C8 C7 C6 123.23(18) . . ?
 C9 C8 C7 122.42(19) . . ?
 C13 C8 C7 119.25(17) . . ?
 C13 C8 C9 118.33(19) . . ?
 H9 C9 C8 119.53(13) . . ?
 C10 C9 C8 120.9(2) . . ?
 C10 C9 H9 119.53(13) . . ?
 H10 C10 C9 119.78(13) . . ?
 C11 C10 C9 120.4(2) . . ?
 C11 C10 H10 119.78(13) . . ?
 H11 C11 C10 119.89(13) . . ?
 C12 C11 C10 120.2(2) . . ?
 C12 C11 H11 119.89(14) . . ?
 H12 C12 C11 119.80(14) . . ?
 C13 C12 C11 120.4(2) . . ?
 C13 C12 H12 119.80(11) . . ?
 C8 C13 N1 121.57(17) . . ?
 C12 C13 N1 118.96(17) . . ?
 C12 C13 C8 119.46(17) . . ?
 C1 C14 N2 116.51(17) . . ?
 C15 C14 N2 123.98(17) . . ?
 C15 C14 C1 119.49(17) . . ?
 C16 C15 C14 120.97(17) . . ?
 C20 C15 C14 118.39(18) . . ?
 C20 C15 C16 120.62(18) . . ?
 C15 C16 C3 119.46(18) . . ?
 C17 C16 C3 122.06(19) . . ?
 C17 C16 C15 118.48(19) . . ?
 H17 C17 C16 119.61(13) . . ?
 C18 C17 C16 120.8(2) . . ?
 C18 C17 H17 119.61(14) . . ?
 H18 C18 C17 119.36(14) . . ?
 C19 C18 C17 121.3(2) . . ?
 C19 C18 H18 119.36(13) . . ?
 H19 C19 C18 119.90(13) . . ?
 C20 C19 C18 120.2(2) . . ?
 C20 C19 H19 119.90(13) . . ?
 C19 C20 C15 118.6(2) . . ?
 C21 C20 C15 118.03(18) . . ?
 C21 C20 C19 123.36(19) . . ?
 C22 C21 C20 122.6(2) . . ?
 C26 C21 C20 119.29(17) . . ?
 C26 C21 C22 118.1(2) . . ?
 H22 C22 C21 119.44(13) . . ?
 C23 C22 C21 121.1(2) . . ?
 C23 C22 H22 119.44(13) . . ?
 H23 C23 C22 119.83(13) . . ?
 C24 C23 C22 120.3(2) . . ?
 C24 C23 H23 119.83(13) . . ?
 H24 C24 C23 120.00(13) . . ?
 C25 C24 C23 120.0(2) . . ?
 C25 C24 H24 120.00(14) . . ?
 H25 C25 C24 119.70(14) . . ?
 C26 C25 C24 120.6(2) . . ?
 C26 C25 H25 119.70(12) . . ?
 C21 C26 N2 121.47(18) . . ?
 C25 C26 N2 118.81(18) . . ?
 C25 C26 C21 119.69(18) . . ?
 H27 C27 N3 118.88(12) . . ?
 C28 C27 N3 122.2(2) . . ?
 C28 C27 H27 118.88(13) . . ?
 H28 C28 C27 120.60(13) . . ?
 C29 C28 C27 118.8(2) . . ?
 C29 C28 H28 120.60(13) . . ?
 H29 C29 C28 120.21(13) . . ?
 C30 C29 C28 119.6(2) . . ?
 C30 C29 H29 120.21(13) . . ?
 H30 C30 C29 120.18(13) . . ?
 C31 C30 C29 119.6(2) . . ?
 C31 C30 H30 120.18(12) . . ?
 C30 C31 N3 120.32(18) . . ?
 C32 C31 N3 113.89(17) . . ?
 C32 C31 C30 125.64(19) . . ?
 C33 C32 C31 123.47(19) . . ?
 C37 C32 C31 114.67(17) . . ?
 C37 C32 C33 121.75(18) . . ?
 H33 C33 C32 120.20(12) . . ?
 C34 C33 C32 119.6(2) . . ?
 C34 C33 H33 120.20(13) . . ?
 H34 C34 C33 120.21(13) . . ?
 C35 C34 C33 119.6(2) . . ?
 C35 C34 H34 120.21(12) . . ?
 H35 C35 C34 119.71(12) . . ?
 C36 C35 C34 120.6(2) . . ?
 C36 C35 H35 119.71(13) . . ?
 H36 C36 C35 119.22(13) . . ?
 C37 C36 C35 121.6(2) . . ?
 C37 C36 H36 119.22(12) . . ?
 C36 C37 C32 116.83(18) . . ?
 Ir1 C37 C32 114.40(13) . . ?
 Ir1 C37 C36 128.65(15) . . ?
 H38 C38 N4 118.75(11) . . ?
 C39 C38 N4 122.50(19) . . ?
 C39 C38 H38 118.75(13) . . ?
 H39 C39 C38 120.46(13) . . ?
 C40 C39 C38 119.1(2) . . ?
 C40 C39 H39 120.46(13) . . ?
 H40 C40 C39 120.58(13) . . ?
 C41 C40 C39 118.8(2) . . ?
 C41 C40 H40 120.58(12) . . ?
 H41 C41 C40 119.77(12) . . ?
 C42 C41 C40 120.47(19) . . ?
 C42 C41 H41 119.77(12) . . ?
 C41 C42 N4 120.38(18) . . ?
 C43 C42 N4 114.08(17) . . ?
 C43 C42 C41 125.53(18) . . ?
 C44 C43 C42 122.88(18) . . ?
 C48 C43 C42 115.66(17) . . ?
 C48 C43 C44 121.44(19) . . ?
 H44 C44 C43 120.00(12) . . ?
 C45 C44 C43 120.00(19) . . ?
 C45 C44 H44 120.00(12) . . ?
 H45 C45 C44 120.33(12) . . ?
 C46 C45 C44 119.34(19) . . ?
 C46 C45 H45 120.33(12) . . ?
 H46 C46 C45 119.62(12) . . ?
 C47 C46 C45 120.8(2) . . ?
 C47 C46 H46 119.62(13) . . ?
 H47 C47 C46 119.29(13) . . ?
 C48 C47 C46 121.42(19) . . ?
 C48 C47 H47 119.29(11) . . ?
 C47 C48 C43 116.95(17) . . ?
 Ir1 C48 C43 114.62(14) . . ?
 Ir1 C48 C47 128.39(14) . . ?
 C50 C49 N5 178.4(4) . . ?
 H50a C50 C49 109.5 . . ?
 H50b C50 C49 109.5 . . ?
 H50b C50 H50a 109.5 . . ?
 H50c C50 C49 109.5 . . ?
 H50c C50 H50a 109.5 . . ?
 H50c C50 H50b 109.5 . . ?
 N2 Ir1 N1 74.98(6) . . ?
 N3 Ir1 N1 92.57(6) . . ?
 N3 Ir1 N2 97.21(6) . . ?
 N4 Ir1 N1 91.62(6) . . ?
 N4 Ir1 N2 86.23(6) . . ?
 N4 Ir1 N3 175.16(6) . . ?
 C37 Ir1 N1 104.47(7) . . ?
 C37 Ir1 N2 177.25(7) . . ?
 C37 Ir1 N3 80.10(7) . . ?
 C37 Ir1 N4 96.49(7) . . ?
 C48 Ir1 N1 170.99(7) . . ?
 C48 Ir1 N2 101.35(7) . . ?
 C48 Ir1 N3 96.08(7) . . ?
 C48 Ir1 N4 79.85(7) . . ?
 C48 Ir1 C37 79.58(7) . . ?

loop_
  _geom_torsion_atom_site_label_1
  _geom_torsion_atom_site_label_2
  _geom_torsion_atom_site_label_3
  _geom_torsion_atom_site_label_4
  _geom_torsion
  _geom_torsion_site_symmetry_1
  _geom_torsion_site_symmetry_2
  _geom_torsion_site_symmetry_3
  _geom_torsion_site_symmetry_4
  _geom_torsion_publ_flag
 N1 C1 C2 C3 178.59(18) . . . . ?
 N1 C1 C2 C7 0.6(2) . . . . ?
 N1 C1 C14 N2 -1.17(19) . . . . ?
 N1 C1 C14 C15 177.35(16) . . . . ?
 N1 C13 C8 C7 4.7(2) . . . . ?
 N1 C13 C8 C9 -176.20(18) . . . . ?
 N1 C13 C12 C11 177.62(19) . . . . ?
 N2 C14 C1 C2 178.62(16) . . . . ?
 N2 C14 C15 C16 -176.56(19) . . . . ?
 N2 C14 C15 C20 1.9(2) . . . . ?
 N2 C26 C21 C20 -1.9(2) . . . . ?
 N2 C26 C21 C22 178.89(19) . . . . ?
 N2 C26 C25 C24 -178.98(19) . . . . ?
 N3 C27 C28 C29 -0.6(2) . . . . ?
 N3 C31 C30 C29 -0.4(2) . . . . ?
 N3 C31 C32 C33 -177.71(16) . . . . ?
 N3 C31 C32 C37 5.99(19) . . . . ?
 N4 C38 C39 C40 -0.3(3) . . . . ?
 N4 C42 C41 C40 0.4(2) . . . . ?
 N4 C42 C43 C44 -174.95(17) . . . . ?
 N4 C42 C43 C48 3.75(19) . . . . ?
 C1 C2 C3 C4 -177.41(18) . . . . ?
 C1 C2 C3 C16 3.1(2) . . . . ?
 C1 C2 C7 C6 177.80(17) . . . . ?
 C1 C2 C7 C8 -2.9(2) . . . . ?
 C1 C14 C15 C16 5.0(2) . . . . ?
 C1 C14 C15 C20 -176.50(17) . . . . ?
 C2 C3 C4 C5 -0.3(2) . . . . ?
 C2 C3 C16 C15 -0.9(2) . . . . ?
 C2 C3 C16 C17 179.24(19) . . . . ?
 C2 C7 C6 C5 -0.4(2) . . . . ?
 C2 C7 C8 C9 -178.72(18) . . . . ?
 C2 C7 C8 C13 0.3(2) . . . . ?
 C3 C4 C5 C6 -0.3(2) . . . . ?
 C3 C16 C15 C14 -3.2(2) . . . . ?
 C3 C16 C15 C20 178.41(18) . . . . ?
 C3 C16 C17 C18 -179.4(2) . . . . ?
 C4 C5 C6 C7 0.7(2) . . . . ?
 C5 C6 C7 C8 -179.66(18) . . . . ?
 C6 C7 C8 C9 0.5(2) . . . . ?
 C6 C7 C8 C13 179.58(19) . . . . ?
 C7 C8 C9 C10 176.6(2) . . . . ?
 C7 C8 C13 C12 -174.09(18) . . . . ?
 C8 C9 C10 C11 -1.5(3) . . . . ?
 C8 C13 C12 C11 -3.6(2) . . . . ?
 C9 C10 C11 C12 3.1(3) . . . . ?
 C10 C11 C12 C13 -0.5(3) . . . . ?
 C14 C15 C16 C17 176.7(2) . . . . ?
 C14 C15 C20 C19 -177.24(19) . . . . ?
 C14 C15 C20 C21 3.3(2) . . . . ?
 C15 C16 C17 C18 0.8(2) . . . . ?
 C15 C20 C19 C18 0.3(2) . . . . ?
 C15 C20 C21 C22 175.98(19) . . . . ?
 C15 C20 C21 C26 -3.2(2) . . . . ?
 C16 C17 C18 C19 0.7(3) . . . . ?
 C17 C18 C19 C20 -1.2(3) . . . . ?
 C18 C19 C20 C21 179.7(2) . . . . ?
 C19 C20 C21 C22 -3.5(3) . . . . ?
 C19 C20 C21 C26 177.4(2) . . . . ?
 C20 C21 C22 C23 -178.3(2) . . . . ?
 C20 C21 C26 C25 176.15(19) . . . . ?
 C21 C22 C23 C24 1.6(3) . . . . ?
 C21 C26 C25 C24 2.9(2) . . . . ?
 C22 C23 C24 C25 -1.8(3) . . . . ?
 C23 C24 C25 C26 -0.5(3) . . . . ?
 C27 C28 C29 C30 -0.8(3) . . . . ?
 C28 C29 C30 C31 1.3(3) . . . . ?
 C29 C30 C31 C32 174.83(19) . . . . ?
 C30 C31 C32 C33 6.7(3) . . . . ?
 C30 C31 C32 C37 -169.6(2) . . . . ?
 C31 C32 C33 C34 -175.5(2) . . . . ?
 C31 C32 C37 C36 173.38(17) . . . . ?
 C31 C32 C37 Ir1 -10.12(17) . . . . ?
 C32 C33 C34 C35 1.9(2) . . . . ?
 C32 C37 C36 C35 3.0(2) . . . . ?
 C33 C34 C35 C36 -1.9(3) . . . . ?
 C34 C35 C36 C37 -0.7(3) . . . . ?
 C35 C36 C37 Ir1 -172.90(15) . . . . ?
 C38 C39 C40 C41 -2.5(3) . . . . ?
 C39 C40 C41 C42 2.4(3) . . . . ?
 C40 C41 C42 C43 179.76(19) . . . . ?
 C41 C42 C43 C44 5.6(2) . . . . ?
 C41 C42 C43 C48 -175.7(2) . . . . ?
 C42 C43 C44 C45 179.6(2) . . . . ?
 C42 C43 C48 C47 -177.21(17) . . . . ?
 C42 C43 C48 Ir1 0.60(18) . . . . ?
 C43 C44 C45 C46 -2.4(2) . . . . ?
 C43 C48 C47 C46 -2.7(2) . . . . ?
 C44 C45 C46 C47 1.2(3) . . . . ?
 C45 C46 C47 C48 1.4(3) . . . . ?
 C46 C47 C48 Ir1 179.85(15) . . . . ?

loop_
  _diffrn_refln_index_h
  _diffrn_refln_index_k
  _diffrn_refln_index_l
  _diffrn_refln_intensity_net
  _diffrn_refln_intensity_u
 3 0 0 539.35 11.2
 3 0 0 546.15 11
 3 0 0 531.05 10.9
 -3 0 0 566.24 10.9
 3 0 0 520.75 11
 3 0 0 525.95 11.1
 3 0 0 534.95 10.9
 -3 0 0 563.14 10.9
 -3 0 0 552.24 11.1
 -3 0 0 546.45 11.3
 -3 0 0 538.45 11.1
 -3 0 0 537.65 10.9
 -3 0 0 542.55 11.2
 -4 0 0 5756.32 110.59
 5 0 0 3124.99 60.79
 5 0 0 3085.39 60.49
 5 0 0 3086.19 60.39
 -5 0 0 3029.3 60.19
 -5 0 0 3106.99 60.69
 5 0 0 3161.98 60.59
 5 0 0 3084.39 60.99
 5 0 0 3133.99 60.69
 5 0 0 3030.2 60.39
 5 0 0 3010.6 60.79
 -5 0 0 3169.08 60.39
 -5 0 0 3118.59 60.79
 -5 0 0 3157.08 60.79
 -5 0 0 3220.48 60.69
 -5 0 0 3195.48 60.99
 6 0 0 146.19 4.1
 -6 0 0 154.38 3.8
 -6 0 0 146.59 3.6
 -6 0 0 150.58 4
 -6 0 0 153.38 4.3
 6 0 0 152.78 4.2
 6 0 0 142.19 4.5
 6 0 0 138.99 4.3
 6 0 0 144.19 4.8
 6 0 0 143.19 4.1
 6 0 0 138.59 4.6
 7 0 0 1560.84 31.1
 7 0 0 1514.35 31.8
 -7 0 0 1586.94 31.5
 -7 0 0 1627.94 31.3
 -7 0 0 1600.64 31.9
 -7 0 0 1533.15 31
 7 0 0 1607.74 31.1
 -7 0 0 1520.55 30.4
 7 0 0 1510.95 31.5
 7 0 0 1517.45 31.2
 7 0 0 1521.35 31.6
 7 0 0 1519.45 31
 -7 0 0 1557.14 30.5
 7 0 0 1547.15 31.4
 -8 0 0 2790.22 54.99
 -8 0 0 2986.2 56.09
 8 0 0 2875.61 55.79
 -8 0 0 2957.1 56.29
 8 0 0 2809.72 55.89
 8 0 0 2782.72 55.69
 8 0 0 2837.32 56.29
 -8 0 0 2851.41 56.99
 8 0 0 2777.62 55.59
 8 0 0 2702.43 56.49
 8 0 0 2845.92 57.89
 8 0 0 2770.22 56.09
 9 0 0 10.5 2
 9 0 0 11.9 2.5
 9 0 0 8 2.4
 9 0 0 11.3 2.3
 -9 0 0 18 2.3
 -9 0 0 10.1 2.3
 -9 0 0 11.6 2.3
 9 0 0 14 2.2
 9 0 0 14.3 2.5
 -9 0 0 16.1 1.5
 9 0 0 15.7 2.1
 9 0 0 17.1 2.2
 10 0 0 3618.84 71.39
 10 0 0 3430.46 70.79
 10 0 0 3629.84 70.79
 10 0 0 3544.85 70.49
 -10 0 0 3679.73 70.59
 10 0 0 3495.85 70.09
 10 0 0 3660.43 70.29
 10 0 0 3498.45 70.09
 10 0 0 3475.25 70.59
 11 0 0 786.32 18.6
 -11 0 0 795.22 17.8
 11 0 0 851.01 22.6
 11 0 0 791.02 17.9
 11 0 0 802.22 19
 11 0 0 750.82 18.4
 11 0 0 786.22 19.7
 11 0 0 759.42 17.3
 12 0 0 1495.85 32.7
 12 0 0 1557.34 32.6
 12 0 0 1513.15 33.2
 -12 0 0 1513.55 32
 12 0 0 1507.35 32.4
 12 0 0 1518.15 31.8
 12 0 0 1532.15 32.1
 12 0 0 1487.75 31.5
 12 0 0 1548.35 31.9
 13 0 0 2257.07 45.9
 13 0 0 2253.37 47
 13 0 0 2349.06 47.7
 13 0 0 2263.77 46.6
 13 0 0 2231.28 45.6
 13 0 0 2151.28 46.2
 13 0 0 2239.58 46.7
 13 0 0 2208.08 45.9
 14 0 0 60.69 5.3
 14 0 0 58.29 6.5
 14 0 0 52.49 6.5
 14 0 0 48.9 5.5
 14 0 0 60.29 5.1
 14 0 0 60.99 5.5
 14 0 0 58.69 5.6
 15 0 0 1673.83 36.8
 15 0 0 1687.33 37.1
 15 0 0 1750.02 38.4
 15 0 0 1662.73 36.3
 15 0 0 1707.23 36.2
 15 0 0 1733.83 37.3
 16 0 0 273.27 11.1
 16 0 0 256.07 11.7
 16 0 0 271.27 10
 16 0 0 255.87 11.9
 16 0 0 284.97 10.1
 16 0 0 276.17 11.2
 16 0 0 266.67 9.6
 16 0 0 278.17 9.4
 17 0 0 528.05 16.7
 17 0 0 533.25 17.3
 17 0 0 493.95 18.8
 17 0 0 508.15 16.1
 17 0 0 541.65 14.7
 17 0 0 517.05 14.3
 17 0 0 509.55 14.9
 17 0 0 538.95 16.7
 18 0 0 454.65 15
 18 0 0 433.26 13.8
 18 0 0 422.86 13.5
 18 0 0 448.86 15.8
 18 0 0 437.86 15.1
 18 0 0 435.46 16.2
 18 0 0 438.86 15.3
 18 0 0 429.56 13
 19 0 0 7.6 5.9
 19 0 0 1.7 5.4
 19 0 0 5.8 3.2
 19 0 0 8.8 6.1
 19 0 0 4.6 4.3
 19 0 0 8.8 4.7
 19 0 0 6.3 6
 4 -1 0 3331.17 64.29
 4 -1 0 3274.57 64.19
 -4 -1 0 3392.46 64.59
 -4 -1 0 3386.26 64.19
 -4 -1 0 3333.87 63.99
 -4 -1 0 3310.47 63.79
 4 -1 0 3218.98 64.39
 4 -1 0 3260.07 64.29
 4 -1 0 3334.47 65.09
 -4 -1 0 3334.07 64.29
 4 -1 0 3241.78 64.59
 -4 -1 0 3331.07 64.19
 4 1 0 3250.97 63.89
 -4 1 0 3245.58 64.19
 4 1 0 3272.37 64.19
 -4 1 0 3366.36 64.29
 4 1 0 3285.07 63.69
 -4 1 0 3324.17 64.19
 -4 1 0 3281.57 64.69
 4 1 0 3224.28 64.29
 4 1 0 3313.77 63.69
 -4 1 0 3339.07 64.39
 4 1 0 3262.27 64.29
 -4 1 0 3310.57 64.39
 -4 1 0 3288.27 64.59
 4 1 0 3390.76 63.79
 4 1 0 3295.27 64.09
 -4 1 0 3464.05 64.49
 5 -1 0 989.2 20.3
 5 -1 0 945.01 20.4
 -5 -1 0 992.1 20.1
 -5 -1 0 1000.2 20.3
 -5 -1 0 1003.5 19.6
 -5 -1 0 989.5 20.1
 5 -1 0 955 20.6
 5 -1 0 876.81 20.2
 5 -1 0 1004.1 20.2
 -5 -1 0 1010.3 20.2
 5 -1 0 971.4 20.3
 5 -1 0 971.4 20.1
 -5 -1 0 1039.8 19.9
 5 1 0 998 19.9
 5 1 0 972.4 20.2
 -5 1 0 1038 20.5
 5 1 0 1028 19.7
 5 1 0 999.2 20.1
 5 1 0 983.8 20.3
 5 1 0 958 19.6
 -5 1 0 1023.2 20.6
 -5 1 0 989.2 20.2
 -5 1 0 1013.4 20.1
 -5 1 0 1015.9 20.3
 5 1 0 996.3 19.6
 5 1 0 991.9 20.1
 -5 1 0 961.5 20.1
 -5 1 0 1013.5 20.2
 -5 1 0 950.2 20.3
 -6 -1 0 2773.32 55.59
 6 -1 0 2806.12 55.49
 -6 -1 0 2884.71 55.29
 6 -1 0 2886.91 56.19
 6 -1 0 2826.32 55.69
 -6 -1 0 2939.31 55.89
 6 -1 0 2759.72 55.69
 6 -1 0 2711.73 55.79
 6 -1 0 2790.72 55.59
 6 -1 0 2743.43 55.89
 -6 -1 0 2881.31 55.59
 6 -1 0 2813.72 55.79
 6 1 0 2736.83 54.99
 6 1 0 2791.22 55.59
 6 1 0 2773.92 55.09
 6 1 0 2803.62 55.59
 6 1 0 2842.82 55.79
 -6 1 0 2972.9 56.19
 -6 1 0 2794.32 55.39
 -6 1 0 3000.9 55.99
 6 1 0 2874.81 54.99
 -6 1 0 2903.21 55.79
 -6 1 0 2857.91 55.59
 6 1 0 2832.32 55.69
 -6 1 0 2829.62 55.49
 7 -1 0 1221.48 25.7
 -7 -1 0 1270.57 25.2
 -7 -1 0 1301.57 25.5
 7 -1 0 1221.28 26
 -7 -1 0 1299.57 25.9
 7 -1 0 1246.58 26.1
 7 -1 0 1256.87 26
 7 -1 0 1260.37 25.9
 7 -1 0 1225.88 26.4
 7 -1 0 1251.47 25.9
 -7 -1 0 1268.27 26.1
 7 1 0 1243.78 25.9
 7 1 0 1264.47 25.8
 7 1 0 1225.98 26.1
 -7 1 0 1305.07 26
 -7 1 0 1270.87 27.2
 -7 1 0 1298.47 26.1
 7 1 0 1238.98 25.9
 -7 1 0 1269.97 25.5
 7 1 0 1208.68 25.2
 7 1 0 1265.67 25.5
 7 1 0 1250.77 25.2
 -7 1 0 1277.07 26.4
 7 1 0 1281.27 25.3
 8 -1 0 458.35 10.8
 8 -1 0 435.96 10.9
 8 -1 0 453.85 10.6
 -8 -1 0 439.96 10
 8 -1 0 438.16 11.1
 -8 -1 0 456.65 11.1
 -8 -1 0 466.85 10.8
 8 -1 0 440.86 10.8
 -8 -1 0 463.95 10.3
 8 -1 0 436.76 10.9
 8 -1 0 454.35 10.8
 8 1 0 444.36 10.7
 -8 1 0 446.86 10.9
 8 1 0 456.55 10.4
 8 1 0 432.76 10.1
 -8 1 0 451.05 11.3
 8 1 0 456.75 11.2
 8 1 0 502.65 12.1
 8 1 0 450.05 10.1
 -8 1 0 468.35 11
 8 1 0 426.26 10.8
 8 1 0 447.46 10.9
 -8 1 0 453.65 10.3
 -8 1 0 440.66 10.1
 9 -1 0 4899.81 97.19
 -9 -1 0 5152.18 96.79
 9 -1 0 5095.79 97.29
 -9 -1 0 5043 97.59
 9 -1 0 4914.21 97.49
 9 -1 0 4825.22 97.29
 9 -1 0 4686.73 97.09
 9 -1 0 4982.9 97.59
 9 -1 0 4966.6 97.99
 9 -1 0 4836.52 97.09
 -9 -1 0 4895.61 97.29
 9 1 0 4880.01 97.09
 9 1 0 5011.7 97.29
 9 1 0 4927.71 96.49
 9 1 0 4988.7 97.59
 -9 1 0 4901.61 96.49
 -9 1 0 5295.77 99.39
 9 1 0 4978 96.49
 -9 1 0 5207.38 97.59
 9 1 0 4906.61 96.39
 9 1 0 4962.4 96.79
 9 1 0 4863.01 97.19
 10 -1 0 261.67 8
 10 -1 0 263.27 8.1
 10 -1 0 246.78 8.1
 -10 -1 0 278.37 7.4
 10 -1 0 254.27 8.8
 10 -1 0 272.07 7.9
 10 -1 0 247.28 7.5
 10 -1 0 245.18 7.8
 -10 1 0 279.87 8.1
 10 1 0 274.97 8.3
 10 1 0 260.17 8.6
 10 1 0 258.77 7.1
 10 1 0 261.17 7
 10 1 0 261.97 8.3
 -10 1 0 275.17 6.9
 10 1 0 252.17 7.1
 10 1 0 263.47 7.5
 10 1 0 268.17 8
 11 -1 0 1712.63 39.6
 11 -1 0 1697.23 35.1
 -11 -1 0 1723.83 35.7
 11 -1 0 1643.04 35.6
 11 -1 0 1586.14 36.9
 11 -1 0 1653.33 34.7
 11 -1 0 1627.74 35.3
 11 -1 0 1618.94 35.1
 11 1 0 1620.74 35.2
 11 1 0 1648.94 35.7
 11 1 0 1706.43 35.2
 11 1 0 1671.93 34.3
 11 1 0 1712.13 37.3
 11 1 0 1663.53 35.3
 -11 1 0 1732.53 35.3
 -11 1 0 1721.03 33.8
 11 1 0 1705.93 35.7
 11 1 0 1896.81 39.3
 12 -1 0 1139.09 25
 -12 -1 0 1155.98 24.3
 12 -1 0 1152.98 25.1
 12 -1 0 1115.99 24.5
 12 -1 0 1142.99 24.9
 12 -1 0 1140.59 25.2
 12 -1 0 1106.09 25.5
 12 -1 0 1158.48 26.1
 12 -1 0 1118.39 24.9
 12 1 0 1140.99 24.4
 12 1 0 1110.59 24
 -12 1 0 1141.59 23
 12 1 0 1103.49 25.1
 12 1 0 1099.09 25.8
 12 1 0 1111.89 24.9
 12 1 0 1127.79 23.9
 12 1 0 1134.89 24
 13 -1 0 653.03 16
 13 -1 0 619.24 15.4
 -13 -1 0 645.94 15.3
 13 -1 0 624.04 17.3
 13 -1 0 648.14 16.3
 13 -1 0 630.04 16.8
 13 -1 0 645.74 16.2
 13 -1 0 642.24 16.4
 13 -1 0 621.24 15.9
 13 1 0 654.13 17
 13 1 0 644.64 15
 13 1 0 628.64 15.2
 13 1 0 655.03 15.5
 13 1 0 654.43 15.1
 13 1 0 643.94 16.5
 13 1 0 647.14 16.5
 13 1 0 644.04 16.3
 14 -1 0 1568.04 34.2
 14 -1 0 1563.14 33.7
 14 -1 0 1521.05 34.1
 14 -1 0 1555.64 34
 14 -1 0 1562.84 34.6
 14 -1 0 1586.94 35.2
 14 1 0 1592.14 32.8
 14 1 0 1573.04 34.3
 14 1 0 1551.64 34.7
 14 1 0 1557.54 32.6
 14 1 0 1545.05 34.1
 14 1 0 1533.65 33.9
 14 1 0 1570.84 33.2
 14 1 0 1538.45 32.8
 15 -1 0 7.7 4.9
 15 -1 0 23 4
 15 -1 0 8.5 4.9
 15 -1 0 20.7 4.7
 15 -1 0 23.1 4.2
 15 -1 0 17.6 4
 15 -1 0 16.5 3.6
 15 -1 0 25.3 4.9
 15 1 0 23.2 5
 15 1 0 22.5 3.7
 15 1 0 17 4.8
 15 1 0 24.8 4.5
 15 1 0 24.8 3.5
 15 1 0 22.4 3.6
 15 1 0 17.8 4.8
 15 1 0 23.1 3.4
 16 -1 0 1042.8 24
 16 -1 0 1054.69 24.7
 16 -1 0 1049.2 25.3
 16 -1 0 1067.69 26.5
 16 -1 0 1043.1 25.9
 16 -1 0 1007.7 24.3
 16 -1 0 1023.4 25.2
 16 -1 0 1008.7 24.6
 16 1 0 1073.69 24.3
 16 1 0 1025.9 23.7
 16 1 0 1055.59 25.5
 16 1 0 1047.2 25.3
 16 1 0 1043.8 26
 16 1 0 1023.6 25.2
 17 -1 0 550.44 16.8
 17 -1 0 550.04 16.3
 17 -1 0 542.05 16.1
 17 -1 0 602.94 22.3
 17 -1 0 555.64 15.2
 17 -1 0 566.24 15.8
 17 -1 0 552.54 17.8
 17 -1 0 558.84 17.5
 17 1 0 581.24 20.7
 17 1 0 549.15 16.7
 17 1 0 561.04 17.1
 17 1 0 545.95 16.2
 17 1 0 533.55 14.7
 17 1 0 545.75 17.6
 17 1 0 562.64 15.2
 17 1 0 556.34 14.5
 18 -1 0 118.29 9.7
 18 -1 0 115.99 10.4
 18 -1 0 110.39 10.8
 18 -1 0 110.69 8
 18 -1 0 113.49 8.3
 18 -1 0 107.79 8.8
 18 -1 0 113.89 9.8
 18 1 0 114.59 7.1
 18 1 0 119.99 9.5
 18 1 0 107.39 9.9
 18 1 0 113.69 10.1
 18 1 0 122.29 7.4
 18 1 0 125.59 7.9
 18 1 0 107.29 7.5
 18 1 0 131.39 10
 19 -1 0 573.14 16.8
 19 -1 0 579.64 18.9
 19 -1 0 564.24 16.3
 19 -1 0 561.04 17.1
 19 -1 0 553.54 19.4
 19 -1 0 579.94 18
 19 1 0 547.95 15.7
 -19 1 0 551.84 17.9
 19 1 0 531.25 15.4
 19 1 0 559.94 18.1
 19 1 0 549.54 15
 19 1 0 599.94 18.5
 19 1 0 577.34 18.8
 19 1 0 553.54 18.1
 19 1 0 553.84 16.1
 0 -2 0 868.71 17.1
 0 -2 0 876.51 17.7
 0 -2 0 880.21 17.5
 0 -2 0 874.21 17.7
 0 -2 0 860.51 17.1
 0 -2 0 872.91 17.1
 0 2 0 855.31 17.1
 0 2 0 891.91 17.5
 0 2 0 880.61 17
 0 2 0 862.81 17.8
 0 2 0 856.21 17.1
 0 2 0 890.21 17.8
 0 2 0 887.41 17.1
 0 2 0 908.01 18.1
 1 -2 0 3188.78 61.39
 1 -2 0 3155.78 62.09
 -1 -2 0 3194.18 61.59
 -1 -2 0 3168.98 61.39
 1 -2 0 3207.28 61.39
 -1 -2 0 3225.18 61.39
 1 -2 0 3175.78 61.89
 -1 -2 0 3156.38 61.69
 -1 2 0 3190.38 61.89
 -1 2 0 3207.28 61.39
 -1 2 0 3234.08 62.09
 -1 2 0 3203.28 61.49
 1 2 0 3197.78 61.39
 1 2 0 3148.28 61.39
 1 2 0 3215.38 61.59
 -1 2 0 3196.48 61.49
 2 -2 0 30.1 1.9
 2 -2 0 33.9 2.1
 2 -2 0 37.4 2
 -2 -2 0 35.2 1.4
 -2 -2 0 37 1.6
 -2 -2 0 39.2 1.5
 -2 -2 0 35.6 1.1
 2 -2 0 42.5 2.3
 2 -2 0 41.7 2.2
 -2 -2 0 35.8 1.5
 -2 2 0 39 2
 -2 2 0 40.8 2.3
 -2 2 0 31.8 1.9
 2 2 0 35.1 1.4
 2 2 0 35.9 1.5
 2 2 0 33.1 1.5
 -2 2 0 37.2 1.5
 2 2 0 34.8 1.6
 2 2 0 33.6 1.5
 2 2 0 33.2 1.2
 2 2 0 36.5 1.7
 2 2 0 29.9 1.7
 -2 2 0 41.4 2.6
 -2 2 0 32.1 1.7
 -2 2 0 40 2.2
 3 -2 0 1764.72 34.4
 -3 -2 0 1652.13 31.7
 -3 -2 0 1657.63 31.8
 -3 -2 0 1637.54 31.8
 -3 -2 0 1641.44 31.8
 -3 -2 0 1583.74 31.8
 -3 -2 0 1654.13 31.9
 3 -2 0 1627.44 32.7
 -3 -2 0 1587.74 31.6
 3 -2 0 1607.54 32.2
 3 -2 0 1640.14 32.7
 -3 -2 0 1637.14 31.7
 -3 -2 0 1628.84 31.7
 3 -2 0 1576.14 32.7
 3 -2 0 1677.83 32.5
 -3 -2 0 1653.03 31.9
 3 -2 0 1635.94 32
 -3 2 0 1683.33 32.5
 -3 2 0 1559.14 32
 3 2 0 1591.14 31.9
 -3 2 0 1618.44 32.7
 -3 2 0 1659.23 32.4
 3 2 0 1635.74 31.8
 3 2 0 1622.34 32
 -3 2 0 1726.33 32.8
 3 2 0 1614.64 31.9
 -3 2 0 1625.24 32.1
 -3 2 0 1543.75 32.5
 3 2 0 1633.44 31.7
 -3 2 0 1597.84 32
 3 2 0 1606.84 31.8
 -4 -2 0 257.67 6
 4 -2 0 272.57 6.9
 4 -2 0 262.37 6.5
 -4 -2 0 263.17 5.9
 -4 -2 0 261.57 6
 4 -2 0 265.47 6.2
 4 -2 0 254.97 6.3
 -4 -2 0 263.27 5.9
 4 -2 0 262.57 6.5
 -4 -2 0 271.67 5.7
 -4 -2 0 266.97 6.1
 4 -2 0 256.87 6.8
 4 -2 0 255.37 6.7
 4 2 0 263.67 6.2
 -4 2 0 258.67 6.2
 4 2 0 265.07 5.9
 -4 2 0 280.97 6.6
 4 2 0 263.67 5.7
 -4 2 0 259.37 6.4
 -4 2 0 254.67 6.1
 4 2 0 266.67 5.7
 4 2 0 263.97 6.1
 4 2 0 265.17 5.8
 4 2 0 261.47 6
 -4 2 0 260.47 6.6
 -4 2 0 259.97 6.7
 5 -2 0 2390.76 50.59
 5 -2 0 2543.35 49.8
 -5 -2 0 2538.05 49.3
 -5 -2 0 2606.94 49.7
 5 -2 0 2468.25 49.99
 -5 -2 0 2580.64 49.7
 5 -2 0 2501.55 50.29
 5 -2 0 2430.96 50.19
 5 -2 0 2534.25 50.39
 -5 -2 0 2494.05 49.5
 -5 -2 0 2544.05 49.1
 5 -2 0 2521.15 49.99
 5 -2 0 2497.15 49.7
 5 2 0 2647.14 51.49
 -5 2 0 2570.04 50.29
 -5 2 0 2525.15 50.09
 5 2 0 2526.95 49.2
 -5 2 0 2570.34 50.09
 5 2 0 2492.95 49.7
 5 2 0 2480.65 49.4
 -5 2 0 2423.66 49.7
 5 2 0 2588.24 49.4
 5 2 0 2587.14 49.2
 5 2 0 2538.45 49.7
 -5 2 0 2526.15 50.19
 -5 2 0 2660.83 50.39
 -5 2 0 2581.74 49.8
 5 2 0 2589.54 49.2
 -6 -2 0 203.38 5.5
 6 -2 0 194.48 6
 -6 -2 0 202.18 4.8
 -6 -2 0 199.18 5.3
 6 -2 0 204.28 6.2
 6 -2 0 204.28 5.9
 -6 -2 0 205.08 5
 6 -2 0 191.98 6.1
 -6 -2 0 201.98 5.6
 6 -2 0 194.68 6.2
 6 -2 0 200.28 5.8
 6 -2 0 209.58 5.7
 6 2 0 201.88 5.6
 6 2 0 198.18 4.9
 6 2 0 199.48 5.6
 -6 2 0 215.28 6.2
 6 2 0 194.58 5.5
 -6 2 0 197.78 5.8
 -6 2 0 198.28 5.9
 6 2 0 197.08 4.9
 6 2 0 199.18 4.8
 6 2 0 200.58 5.2
 6 2 0 198.48 5.4
 7 -2 0 2553.14 53.69
 -7 -2 0 2705.03 52.39
 7 -2 0 2543.25 53.19
 -7 -2 0 2721.53 52.89
 7 -2 0 2613.64 53.59
 7 -2 0 2740.33 57.39
 -7 -2 0 2691.13 52.09
 -7 -2 0 2681.33 52.99
 7 -2 0 2574.84 53.49
 7 -2 0 2703.73 54.39
 7 -2 0 2652.03 53.09
 7 2 0 2687.63 52.49
 7 2 0 2679.83 52.19
 -7 2 0 2801.12 53.59
 7 2 0 2735.23 52.19
 -7 2 0 2771.72 54.89
 7 2 0 2646.54 52.99
 7 2 0 2645.54 52.69
 -7 2 0 2830.12 55.49
 -7 2 0 2708.53 53.19
 7 2 0 2548.15 52.19
 -7 2 0 2706.73 53.19
 7 2 0 2659.53 52.99
 7 2 0 2631.44 52.89
 -8 -2 0 412.76 9.4
 8 -2 0 405.76 10.5
 8 -2 0 407.56 10.8
 8 -2 0 409.26 10.1
 -8 -2 0 408.86 10
 8 -2 0 390.96 10.2
 8 -2 0 418.36 14.4
 8 -2 0 403.46 10.5
 -8 -2 0 418.66 10.1
 -8 -2 0 399.06 9
 8 2 0 409.06 9.5
 8 2 0 405.26 9.9
 8 2 0 401.96 10.2
 -8 2 0 409.96 10.7
 -8 2 0 409.06 9.9
 8 2 0 406.86 9.1
 8 2 0 406.56 10
 8 2 0 407.96 9.1
 -8 2 0 403.46 10.1
 8 2 0 415.96 9.2
 -8 2 0 405.16 10.1
 8 2 0 402.36 10.1
 9 -2 0 4.6 2.6
 -9 -2 0 6.1 1.8
 9 -2 0 5.3 2.4
 9 -2 0 6.7 2.6
 -9 -2 0 1.1 2.2
 -9 -2 0 2.4 2.1
 9 -2 0 1.9 2.5
 9 -2 0 5.2 2.5
 9 -2 0 4.6 2.4
 9 -2 0 10.4 2.4
 9 -2 0 7.9 2.5
 9 2 0 3.1 2.3
 9 2 0 6.6 1.6
 9 2 0 3.7 2.3
 -9 2 0 2.4 1.8
 -9 2 0 9.1 2.5
 9 2 0 7.5 1.8
 9 2 0 2.2 2.3
 9 2 0 9.6 2
 9 2 0 5 2.3
 9 2 0 6.9 1.8
 10 -2 0 1180.28 26
 10 -2 0 1171.48 26.5
 10 -2 0 1218.48 25.5
 -10 -2 0 1221.58 24.7
 10 -2 0 1182.28 25.9
 10 -2 0 1173.38 25.9
 10 -2 0 1214.28 25.8
 10 -2 0 1197.98 25.6
 10 -2 0 1206.78 26.1
 -10 -2 0 1172.58 25.6
 10 2 0 1189.48 25.5
 10 2 0 1155.18 24.5
 10 2 0 1187.88 25.4
 10 2 0 1180.78 24.4
 -10 2 0 1202.58 26.1
 10 2 0 1171.28 25.7
 10 2 0 1167.98 24.4
 -10 2 0 1169.18 25.1
 10 2 0 1209.88 25.7
 10 2 0 1207.78 24.9
 -11 -2 0 379.46 9.5
 11 -2 0 379.06 10.8
 11 -2 0 359.76 10.7
 11 -2 0 365.16 10.6
 11 -2 0 370.46 10.3
 11 -2 0 363.76 11.5
 11 -2 0 364.76 11
 11 -2 0 379.56 10.7
 11 -2 0 393.46 10.9
 11 2 0 378.56 9.7
 11 2 0 374.86 14.7
 11 2 0 356.86 9.3
 11 2 0 360.36 10.4
 -11 2 0 370.46 9.6
 11 2 0 376.26 9.2
 11 2 0 353.36 9.1
 11 2 0 371.56 10.8
 11 2 0 349.77 11.8
 12 -2 0 22.6 3.7
 12 -2 0 15 4
 12 -2 0 27.4 3.6
 12 -2 0 19.5 3.6
 12 -2 0 23.5 3.6
 12 -2 0 22.7 3.5
 12 -2 0 13 3.4
 -12 -2 0 24.7 3.2
 12 2 0 23.2 2.7
 12 2 0 13.8 3.8
 12 2 0 20.8 3.6
 12 2 0 19.7 3.6
 -12 2 0 21.3 3.2
 12 2 0 23.9 2.8
 12 2 0 29.1 3.5
 12 2 0 21.2 3.7
 -13 -2 0 717.03 16.4
 13 -2 0 707.83 17.6
 13 -2 0 670.93 18.6
 13 -2 0 704.23 17.6
 13 -2 0 679.03 17.7
 13 -2 0 711.53 18
 13 -2 0 698.53 18.3
 13 -2 0 719.43 17.8
 -13 2 0 727.63 16.3
 13 2 0 714.33 17.6
 13 2 0 717.93 16.1
 13 2 0 730.93 18.1
 13 2 0 718.23 16.2
 13 2 0 716.63 16.6
 13 2 0 706.53 17.5
 13 2 0 697.73 16.2
 13 2 0 725.93 17.8
 14 -2 0 15.1 4.7
 14 -2 0 21.3 5.1
 14 -2 0 17.9 4.1
 -14 -2 0 25.5 4
 14 -2 0 21.8 3.9
 14 -2 0 20.9 4.3
 14 -2 0 29.7 4.2
 14 -2 0 23.2 4.2
 14 2 0 26.8 3.3
 14 2 0 27.2 3.3
 14 2 0 26.2 3.2
 14 2 0 20.5 4.6
 14 2 0 21.6 4.5
 14 2 0 25 3.5
 14 2 0 27 4.3
 14 2 0 17.5 4.3
 15 -2 0 484.15 14.6
 15 -2 0 504.25 14.8
 15 -2 0 480.45 14.7
 15 -2 0 499.35 13.9
 15 -2 0 522.45 14.9
 15 -2 0 494.15 15.8
 15 -2 0 496.05 14.3
 15 -2 0 488.75 15.4
 15 2 0 494.35 12.8
 15 2 0 496.15 14.7
 15 2 0 500.55 12.7
 15 2 0 527.15 15.3
 15 2 0 475.35 14.5
 15 2 0 495.25 13.2
 15 2 0 491.45 12.9
 15 2 0 527.15 15
 16 -2 0 115.09 8.7
 16 -2 0 123.29 8.7
 16 -2 0 121.09 9.6
 16 -2 0 126.49 8.3
 16 -2 0 108.39 7.7
 16 -2 0 118.99 7.7
 16 -2 0 116.29 9.7
 16 -2 0 143.79 9.1
 16 2 0 118.79 6.1
 16 2 0 133.99 9.1
 16 2 0 121.89 6.4
 16 2 0 122.49 6.8
 16 2 0 118.39 8.7
 16 2 0 129.19 6.8
 16 2 0 115.79 8.8
 16 2 0 118.49 8.5
 17 -2 0 113.79 9.9
 17 -2 0 111.79 9.1
 17 -2 0 104.39 8.4
 17 -2 0 119.29 9.2
 17 -2 0 116.09 9.4
 17 -2 0 121.39 10.2
 17 -2 0 113.69 10
 17 2 0 112.69 6.9
 17 2 0 121.79 6.7
 17 2 0 125.79 7.4
 17 2 0 120.39 7.1
 17 2 0 113.29 9
 -17 2 0 112.79 8.8
 17 2 0 111.39 10.5
 17 2 0 115.69 9.3
 17 2 0 117.79 9.6
 18 -2 0 300.67 14
 18 -2 0 308.37 12.4
 18 -2 0 306.07 13
 18 -2 0 319.27 13.8
 18 -2 0 300.17 12.6
 18 -2 0 315.67 11.7
 18 2 0 307.97 13
 18 2 0 292.27 9.6
 18 2 0 324.67 12.9
 18 2 0 304.67 10.3
 -18 2 0 298.57 12.9
 18 2 0 295.57 13.2
 18 2 0 313.17 10.4
 18 2 0 300.27 10.6
 19 -2 0 3.5 4.9
 19 -2 0 -1.1 6
 19 -2 0 3.1 6
 19 -2 0 -0.9 2.7
 19 -2 0 10 4.9
 19 -2 0 6.1 5.2
 19 -2 0 -0.8 5.7
 -19 2 0 5.1 5.5
 19 2 0 4.3 5.4
 19 2 0 8.3 5.7
 19 2 0 1.3 3.8
 19 2 0 0.7 5.9
 19 2 0 10.4 5.7
 19 2 0 6 4.1
 19 2 0 2.1 3.6
 19 2 0 7.8 3.7
 0 -3 0 6.1 0.7
 0 -3 0 8.4 1
 0 -3 0 5.1 0.7
 0 -3 0 5.6 1.2
 0 -3 0 5.6 0.7
 0 -3 0 5.6 1.2
 0 3 0 8.4 0.8
 0 3 0 7.1 1.3
 0 3 0 7.2 0.8
 0 3 0 7.4 0.9
 -1 -3 0 78.59 2.9
 1 -3 0 78.89 2.5
 1 -3 0 77.39 3.3
 1 -3 0 90.49 2.4
 1 -3 0 80.29 2.4
 1 -3 0 89.69 2.3
 -1 -3 0 79.39 2.7
 -1 -3 0 89.19 3
 -1 -3 0 80.89 2.2
 1 -3 0 84.49 3.3
 -1 -3 0 74.39 2.9
 1 -3 0 76.09 3.1
 -1 -3 0 82.59 2.3
 -1 3 0 74.19 3.3
 -1 3 0 81.99 2.4
 -1 3 0 82.39 2.4
 1 3 0 81.79 2.9
 1 3 0 83.19 2.3
 1 3 0 90.69 3.2
 1 3 0 80.89 2.6
 -1 3 0 82.39 2.4
 1 3 0 79.99 2.3
 -1 3 0 79.29 2.6
 -1 3 0 82.99 3.3
 -1 3 0 79.89 2.9
 -2 -3 0 138.49 3.7
 2 -3 0 140.99 3.7
 2 -3 0 143.69 3.9
 -2 -3 0 139.19 3.8
 2 -3 0 148.89 3.6
 -2 -3 0 133.99 3.8
 -2 -3 0 134.29 3.8
 2 -3 0 133.59 4.5
 2 -3 0 132.29 4.5
 -2 -3 0 138.99 3.4
 -2 -3 0 141.09 3.5
 2 -3 0 137.89 4.6
 -2 3 0 140.79 3.9
 -2 3 0 137.39 3.5
 2 3 0 133.09 3.4
 -2 3 0 139.09 4.5
 -2 3 0 143.59 3.8
 2 3 0 136.49 3.6
 -2 3 0 138.09 4.5
 2 3 0 134.19 3.9
 2 3 0 146.59 4.1
 2 3 0 139.69 3.8
 -2 3 0 135.19 4.6
 -2 3 0 137.99 3.5
 2 3 0 131.99 3.5
 -2 3 0 136.39 3.6
 -3 -3 0 63.59 2.3
 3 -3 0 55.19 3.3
 3 -3 0 61.89 2.9
 3 -3 0 62.29 2.7
 3 -3 0 65.19 4
 -3 -3 0 59.89 2.2
 -3 -3 0 61.29 2.3
 -3 -3 0 63.29 2.5
 3 -3 0 56.29 3
 -3 -3 0 65.29 2.3
 -3 -3 0 63.59 1.9
 3 -3 0 66.59 3.9
 -3 -3 0 61.99 2.2
 -3 3 0 60.99 3.3
 3 3 0 66.19 2.7
 -3 3 0 56.99 2.8
 3 3 0 60.29 2.4
 -3 3 0 61.69 2.9
 3 3 0 63.59 2.2
 3 3 0 61.49 1.8
 3 3 0 62.89 1.8
 -3 3 0 65.09 2.4
 -3 3 0 63.29 2.4
 3 3 0 57.69 2.3
 -3 3 0 69.99 3.4
 -3 3 0 67.79 3.3
 3 3 0 62.39 2.5
 -3 3 0 58.39 2.6
 3 3 0 61.79 2.4
 -4 -3 0 13.2 1.3
 -4 -3 0 11.8 1.3
 4 -3 0 8.3 1.9
 -4 -3 0 11.5 1.2
 4 -3 0 9.3 1.7
 4 -3 0 11.6 1.9
 4 -3 0 15.7 1.6
 4 -3 0 18.1 2.7
 -4 -3 0 13.7 1.4
 -4 -3 0 13 1.4
 -4 -3 0 11.8 1.4
 -4 -3 0 8.5 1.3
 4 -3 0 10.9 2
 -4 -3 0 14.1 1.6
 -4 -3 0 11.6 1.3
 -4 3 0 12.5 1.8
 -4 3 0 8.2 1.5
 4 3 0 10.6 1.3
 -4 3 0 11.7 1.5
 -4 3 0 9.2 1.8
 -4 3 0 16.2 2.2
 4 3 0 12.9 1.4
 4 3 0 12.3 1.4
 -4 3 0 13.4 1.4
 -4 3 0 8.9 1.5
 4 3 0 12.9 1.8
 4 3 0 11 1.1
 4 3 0 17.5 1.9
 -5 -3 0 62.39 2.9
 5 -3 0 72.09 3.2
 -5 -3 0 68.89 2.4
 5 -3 0 73.29 3.9
 5 -3 0 67.69 3.7
 -5 -3 0 67.29 2.5
 5 -3 0 65.99 4.1
 -5 -3 0 73.49 2.8
 5 -3 0 70.29 3.7
 -5 -3 0 67.59 2.8
 -5 -3 0 74.09 2.6
 5 -3 0 64.29 4
 5 -3 0 63.19 3.5
 -5 -3 0 67.69 2.7
 -5 -3 0 73.19 2.7
 -5 3 0 68.29 3.6
 -5 3 0 71.09 3.3
 -5 3 0 67.59 3.8
 5 3 0 71.19 2.6
 -5 3 0 68.79 3.7
 -5 3 0 71.09 3.9
 5 3 0 66.99 2.6
 -5 3 0 65.79 3.2
 5 3 0 70.69 2.8
 5 3 0 65.19 3
 5 3 0 67.09 3.2
 5 3 0 71.49 2.8
 6 -3 0 131.39 5.1
 -6 -3 0 139.29 5.5
 -6 -3 0 137.69 4
 -6 -3 0 130.49 4.2
 6 -3 0 135.39 5.6
 -6 -3 0 140.09 3.8
 6 -3 0 138.99 5.4
 -6 -3 0 138.79 4.4
 6 -3 0 137.09 5.6
 6 -3 0 133.49 4.6
 6 -3 0 127.49 5.2
 -6 -3 0 129.99 4
 6 -3 0 133.99 5
 6 3 0 137.59 4
 6 3 0 135.49 4.4
 -6 3 0 134.79 5.3
 -6 3 0 130.59 5
 -6 3 0 130.19 5.1
 6 3 0 130.89 4.5
 -6 3 0 133.29 4.5
 6 3 0 138.29 4.6
 -6 3 0 135.19 5.2
 6 3 0 138.19 4.1
 6 3 0 129.19 4.2
 -6 3 0 125.79 4.7
 7 -3 0 379.76 11.7
 7 -3 0 380.46 10.4
 7 -3 0 386.96 10.3
 7 -3 0 394.66 10.4
 -7 -3 0 385.36 9.3
 -7 -3 0 380.56 9.3
 -7 -3 0 397.86 8.9
 -7 -3 0 385.76 8.8
 7 -3 0 428.06 12.4
 -7 -3 0 388.56 9.6
 7 -3 0 375.26 9.9
 7 -3 0 379.56 10
 -7 -3 0 379.66 8.5
 7 -3 0 394.16 10.6
 -7 3 0 399.36 10.3
 7 3 0 385.06 8.7
 -7 3 0 389.66 10
 7 3 0 383.86 9.6
 7 3 0 374.66 8.6
 7 3 0 405.86 8.8
 -7 3 0 384.76 11.8
 7 3 0 388.06 9.3
 7 3 0 389.16 9
 -7 3 0 402.06 10.2
 7 3 0 384.66 9.4
 -7 3 0 399.26 10.4
 8 -3 0 503.55 12
 8 -3 0 514.55 12.5
 -8 -3 0 499.75 11.8
 8 -3 0 492.15 12.2
 8 -3 0 495.55 12.5
 8 -3 0 514.95 12.9
 8 -3 0 517.75 12.9
 -8 -3 0 520.95 11.3
 8 -3 0 506.15 13
 8 -3 0 497.05 12.9
 -8 -3 0 494.25 11.7
 -8 -3 0 516.25 11.2
 -8 -3 0 498.05 10.9
 -8 3 0 494.05 12.4
 8 3 0 489.75 11
 8 3 0 525.35 12.1
 8 3 0 510.15 11.1
 -8 3 0 499.35 12.9
 8 3 0 498.05 11.5
 8 3 0 490.95 11.9
 8 3 0 513.95 11
 8 3 0 503.15 11.8
 -8 3 0 521.75 12.9
 -8 3 0 506.95 12.5
 -8 3 0 488.55 12
 -9 -3 0 17.6 2.9
 9 -3 0 9.7 2.6
 -9 -3 0 15.3 2.1
 9 -3 0 14.2 3
 9 -3 0 7.9 2.6
 9 -3 0 15.9 3.2
 9 -3 0 11.2 2.8
 9 -3 0 9.4 3
 9 -3 0 10.1 2.9
 -9 -3 0 15.3 2
 9 -3 0 11.6 3.2
 9 3 0 12.2 1.9
 9 3 0 12.3 2.6
 9 3 0 10.7 2.6
 -9 3 0 6.7 2.5
 9 3 0 10.9 2.5
 9 3 0 12.9 2.8
 10 -3 0 4 2.9
 -10 -3 0 4 1.8
 10 -3 0 1 2.7
 10 -3 0 2.3 3
 10 -3 0 2 2.9
 -10 -3 0 0 2.3
 10 -3 0 3.2 3.2
 10 -3 0 -2.6 2.7
 10 3 0 6.1 2.7
 10 3 0 4.4 1.8
 10 3 0 3.4 2.1
 10 3 0 -0.5 2.5
 10 3 0 2.9 1.8
 10 3 0 6.8 2
 10 3 0 -0.7 2.5
 10 3 0 3.6 2.7
 -10 3 0 0.6 4.2
 11 -3 0 269.67 9.4
 11 -3 0 264.27 8.9
 11 -3 0 268.77 8.8
 -11 -3 0 268.07 7.4
 11 -3 0 258.97 9.3
 11 -3 0 263.07 9.7
 11 -3 0 242.88 8.7
 11 -3 0 270.07 9.6
 11 3 0 265.97 7.3
 11 3 0 245.18 8.7
 11 3 0 243.88 8.3
 11 3 0 271.37 9
 11 3 0 278.87 7.6
 11 3 0 267.47 7.4
 -11 3 0 244.28 8.3
 11 3 0 260.57 7.1
 12 -3 0 45.7 5.2
 12 -3 0 37 4.5
 12 -3 0 36.4 4.6
 12 -3 0 31.1 4.5
 12 -3 0 40.6 4.7
 12 -3 0 44.1 5.8
 12 -3 0 29.7 4.1
 -12 -3 0 46.1 3.7
 12 -3 0 31.1 4.1
 12 3 0 41.2 3.7
 12 3 0 45 4
 12 3 0 33.6 4
 12 3 0 30.8 3.9
 12 3 0 33.7 4
 12 3 0 49.6 4.1
 -12 3 0 33.5 4.2
 12 3 0 43.7 3.7
 12 3 0 35.4 4.3
 13 -3 0 1 3.6
 13 -3 0 2.8 3.5
 13 -3 0 -0.2 3.6
 13 -3 0 -2.8 3.4
 13 -3 0 -8.2 3.6
 13 -3 0 6.6 3.3
 13 -3 0 0.6 3.7
 -13 -3 0 1.8 2.2
 13 3 0 -2.6 3.3
 13 3 0 4.7 2.5
 13 3 0 2.2 2.5
 13 3 0 4.3 2.3
 13 3 0 2.8 3.6
 13 3 0 -6 3.5
 13 3 0 -4.7 3.2
 -13 3 0 2.7 2.4
 14 -3 0 3.8 4.3
 14 -3 0 -0.8 6.7
 -14 -3 0 5.9 2.5
 14 -3 0 4.9 4
 14 -3 0 14.4 4.1
 14 -3 0 5.9 4.4
 14 -3 0 8.7 4.1
 14 -3 0 3.1 3.5
 -14 3 0 5.5 3.9
 14 3 0 8 2.6
 14 3 0 11.7 2.8
 14 3 0 10.6 2.8
 14 3 0 5.4 4
 14 3 0 9.2 3.9
 -14 3 0 8 2.8
 14 3 0 6.4 4.2
 14 3 0 12.1 2.9
 14 3 0 4.6 3.7
 15 -3 0 47.8 5.7
 15 -3 0 39.1 5.7
 15 -3 0 42 6.3
 15 -3 0 42 5.4
 15 -3 0 46.6 5.9
 15 -3 0 44.5 5.2
 15 -3 0 43.4 5.4
 15 3 0 44 4.4
 15 3 0 44 5
 15 3 0 41.4 5
 15 3 0 50.69 5.5
 15 3 0 35.5 4.9
 15 3 0 42.6 4.7
 15 3 0 45.3 5
 -15 3 0 40.1 5.2
 15 3 0 43.8 5.5
 16 -3 0 21.1 5.5
 16 -3 0 31.6 5.6
 16 -3 0 21 5.1
 16 -3 0 32.7 5.5
 16 -3 0 23.8 4.7
 16 -3 0 28.4 5.8
 16 3 0 20.8 5.1
 16 3 0 27 3.6
 16 3 0 26.3 5.4
 16 3 0 30.6 3.6
 16 3 0 26.5 4.9
 16 3 0 31 4
 -16 3 0 26.5 5.1
 17 -3 0 73.39 8.6
 17 -3 0 66.29 8.3
 17 -3 0 48.8 6.8
 17 -3 0 59.89 8.7
 17 -3 0 71.69 7.9
 17 -3 0 49.9 6.7
 -17 -3 0 55.29 5.6
 17 3 0 57.09 6.6
 17 3 0 47.1 5.9
 -17 3 0 56.89 6.4
 17 3 0 54.39 6.1
 17 3 0 65.59 6.1
 17 3 0 47.6 6.2
 17 3 0 50.39 4.9
 18 -3 0 61.49 7
 18 -3 0 52.29 6.7
 18 -3 0 60.69 6.5
 18 -3 0 45.8 6.9
 -18 -3 0 53.89 5.7
 18 -3 0 49 7
 18 -3 0 52.59 6.7
 18 3 0 50.69 7
 18 3 0 55.09 6.9
 18 3 0 51.69 6.5
 -18 3 0 46.9 6.6
 18 3 0 54.69 6.4
 18 3 0 57.59 6.7
 18 3 0 49 6.4
 0 -4 0 1834.62 37.4
 0 -4 0 1891.51 36.3
 0 -4 0 1885.11 37.2
 0 -4 0 1841.72 36.1
 0 -4 0 1909.41 37.5
 0 -4 0 1887.31 36.4
 0 -4 0 1788.42 37.5
 0 -4 0 1871.71 36.2
 0 4 0 1883.11 36.1
 0 4 0 1815.22 37
 0 4 0 1883.91 37.6
 0 4 0 1882.21 37.4
 0 4 0 1859.71 36.4
 0 4 0 1857.21 36.3
 0 4 0 1823.52 37.7
 0 4 0 1869.61 36.2
 -1 -4 0 233.08 6.1
 1 -4 0 241.48 6.5
 1 -4 0 228.58 6.7
 1 -4 0 239.58 5.5
 1 -4 0 242.88 5.4
 -1 -4 0 247.08 5.4
 -1 -4 0 231.78 6.4
 -1 -4 0 241.38 6.4
 1 -4 0 236.78 6.8
 1 -4 0 239.68 5.5
 -1 -4 0 245.28 6.4
 -1 -4 0 242.58 5.4
 1 -4 0 240.48 6.8
 1 -4 0 238.68 5.6
 -1 4 0 238.18 6.9
 -1 4 0 231.78 7.6
 -1 4 0 242.88 5.6
 -1 4 0 237.28 5.6
 1 4 0 243.68 5.5
 -1 4 0 239.38 5.5
 1 4 0 245.08 6.4
 1 4 0 243.88 5.4
 1 4 0 239.28 7.2
 1 4 0 236.68 6.6
 -1 4 0 242.98 6.7
 -1 4 0 237.08 5.7
 1 4 0 250.77 6
 -2 -4 0 1129.49 22.8
 2 -4 0 1167.08 22.5
 -2 -4 0 1117.59 22.3
 2 -4 0 1125.89 23.8
 -2 -4 0 1101.69 23.1
 2 -4 0 1086.49 23.8
 2 -4 0 1122.09 22.6
 -2 -4 0 1107.49 23
 2 -4 0 1097.09 23.8
 2 -4 0 1162.48 23.5
 -2 -4 0 1117.79 22.3
 -2 -4 0 1088.49 23
 2 4 0 1101.49 22.3
 -2 4 0 1100.29 23.9
 -2 4 0 1105.29 22.7
 -2 4 0 1181.28 23.9
 2 4 0 1137.79 23.4
 2 4 0 1129.59 22.7
 -2 4 0 1110.49 22.5
 -2 4 0 1163.78 22.9
 2 4 0 1147.79 23
 2 4 0 1135.89 22.4
 -2 4 0 1111.59 22.5
 -2 4 0 1172.68 24
 -3 -4 0 118.29 3.4
 3 -4 0 129.59 5.6
 3 -4 0 119.09 4.9
 -3 -4 0 110.49 3.7
 -3 -4 0 117.99 3.6
 3 -4 0 108.69 3.9
 -3 -4 0 113.49 3.7
 3 -4 0 113.09 4.5
 3 -4 0 113.09 4.1
 3 -4 0 113.69 4.9
 -3 -4 0 112.39 3.7
 -3 -4 0 118.09 3.9
 -3 4 0 117.79 3.6
 -3 4 0 107.49 3.8
 -3 4 0 109.79 4.9
 -3 4 0 112.59 3.6
 -3 4 0 113.49 3.7
 3 4 0 113.09 4
 3 4 0 118.69 3.5
 3 4 0 120.89 3.9
 -3 4 0 110.39 4
 3 4 0 118.59 4
 -3 4 0 117.29 3.5
 3 4 0 112.89 3.4
 -3 4 0 119.79 4.8
 -3 4 0 111.89 4.8
 3 4 0 118.09 4.2
 -4 -4 0 785.52 16.3
 -4 -4 0 783.92 16.3
 4 -4 0 810.52 17.6
 -4 -4 0 777.82 16.4
 4 -4 0 795.02 17.2
 4 -4 0 815.12 18.1
 4 -4 0 799.92 18.1
 -4 -4 0 817.02 16.4
 -4 -4 0 798.72 16.3
 -4 -4 0 781.62 16.4
 -4 -4 0 768.92 16.6
 4 -4 0 796.72 17
 -4 4 0 801.12 18
 -4 4 0 801.72 17.3
 4 4 0 790.02 16.8
 4 4 0 777.92 16.5
 -4 4 0 817.82 18
 -4 4 0 787.42 16.6
 -4 4 0 802.22 16.6
 4 4 0 815.12 16.7
 -4 4 0 800.72 16.7
 -4 4 0 803.42 16.7
 4 4 0 788.92 17
 -4 4 0 837.82 18.1
 4 4 0 807.22 16.6
 -5 -4 0 1338.87 26.7
 5 -4 0 1330.97 28.2
 -5 -4 0 1347.57 27.3
 5 -4 0 1351.46 27.9
 -5 -4 0 1389.46 27.4
 -5 -4 0 1357.06 26.9
 5 -4 0 1385.96 29
 5 -4 0 1294.77 30.1
 -5 -4 0 1372.36 27.1
 5 -4 0 1347.27 28.6
 -5 -4 0 1338.47 26.7
 -5 -4 0 1368.26 27.3
 5 -4 0 1369.26 29
 -5 -4 0 1340.77 26.8
 -5 -4 0 1355.96 27
 5 4 0 1377.46 28.4
 -5 4 0 1381.46 28.8
 5 4 0 1361.06 26.8
 -5 4 0 1375.66 28.3
 -5 4 0 1342.57 27.6
 5 4 0 1383.86 27.5
 -5 4 0 1323.87 27.5
 5 4 0 1352.66 27.4
 5 4 0 1344.07 26.7
 -5 4 0 1446.06 30.2
 -5 4 0 1344.07 27.6
 -5 4 0 1390.46 29
 5 4 0 1357.26 27.5
 6 -4 0 344.37 9.4
 -6 -4 0 336.97 8
 -6 -4 0 340.27 8.2
 6 -4 0 328.77 9.6
 6 -4 0 340.37 9.9
 6 -4 0 340.27 8.5
 -6 -4 0 349.37 7.8
 -6 -4 0 342.27 7.9
 -6 -4 0 343.17 7.7
 6 -4 0 339.37 10.2
 -6 -4 0 344.17 8.1
 6 -4 0 328.07 9.8
 6 -4 0 331.17 9
 -6 4 0 344.27 10.1
 6 4 0 361.46 9.3
 -6 4 0 327.47 8.5
 6 4 0 339.07 8.3
 6 4 0 334.77 8.1
 -6 4 0 338.77 9.7
 6 4 0 338.47 8.4
 6 4 0 353.96 8.3
 -6 4 0 346.57 9.7
 -6 4 0 332.27 13
 -6 4 0 344.57 8.5
 6 4 0 337.47 7.6
 -7 -4 0 133.99 4.3
 -7 -4 0 135.79 4.1
 -7 -4 0 126.59 3.8
 7 -4 0 128.19 4.9
 7 -4 0 127.29 5.3
 -7 -4 0 121.99 4.2
 7 -4 0 134.39 6.3
 7 -4 0 118.59 5.6
 7 -4 0 117.19 6
 7 -4 0 116.99 5.5
 -7 -4 0 131.09 4.1
 7 -4 0 118.29 5.8
 -7 -4 0 126.89 4
 -7 4 0 117.49 5.3
 7 4 0 123.79 5.6
 7 4 0 113.79 4
 -7 4 0 116.99 4.7
 -7 4 0 121.19 5
 -7 4 0 120.49 5.8
 -7 4 0 121.39 5.7
 7 4 0 112.99 4.2
 -7 4 0 119.19 5.4
 7 4 0 118.99 4.3
 7 4 0 120.29 4.2
 8 -4 0 540.25 13.7
 -8 -4 0 551.74 12.1
 -8 -4 0 516.05 11.6
 8 -4 0 554.04 14.3
 -8 -4 0 538.85 12.5
 8 -4 0 538.65 15.4
 -8 -4 0 551.74 12.4
 8 -4 0 525.75 12.9
 -8 -4 0 556.34 12
 -8 -4 0 549.35 11.8
 8 -4 0 536.75 13.6
 8 -4 0 545.45 13.5
 8 -4 0 550.04 14.3
 8 4 0 546.05 12.3
 8 4 0 556.54 12.1
 -8 4 0 548.95 13.9
 -8 4 0 516.85 12.8
 8 4 0 535.85 12.1
 8 4 0 540.75 12.9
 -8 4 0 522.15 13
 8 4 0 554.24 12.8
 8 4 0 540.45 12.1
 9 -4 0 46 5.7
 -9 -4 0 48.8 3.2
 -9 -4 0 49 3.1
 9 -4 0 47.4 5.5
 9 -4 0 44.1 5.1
 -9 -4 0 51.49 3.4
 9 -4 0 50.49 4.9
 -9 -4 0 43.9 3.8
 9 -4 0 49.99 5
 9 -4 0 46.3 4.5
 9 -4 0 40.3 5
 9 4 0 49.99 3.4
 9 4 0 40 4.4
 -9 4 0 39.7 4.6
 -9 4 0 40.4 4.5
 9 4 0 46 3.3
 9 4 0 39.5 3.9
 9 4 0 49.9 4.5
 9 4 0 38.6 3.6
 -10 -4 0 13.5 2.1
 10 -4 0 14.5 3.3
 10 -4 0 10.1 3.3
 10 -4 0 12.8 3.2
 10 -4 0 15.2 3.6
 -10 -4 0 11.8 2
 -10 -4 0 14 2.3
 10 -4 0 14.4 3.4
 10 -4 0 11.6 4.3
 -10 -4 0 9.6 2.5
 10 4 0 9.9 2.6
 -10 4 0 10.2 2.9
 10 4 0 13.5 2.9
 10 4 0 15.6 2.3
 10 4 0 12.6 2.7
 10 4 0 6.7 3
 10 4 0 12.3 2.2
 -10 4 0 10.1 3.6
 11 -4 0 340.77 11.5
 11 -4 0 364.66 11.1
 11 -4 0 336.47 11.3
 11 -4 0 345.37 11.7
 -11 -4 0 360.56 8.8
 11 -4 0 374.16 11.9
 -11 -4 0 358.86 9
 -11 -4 0 343.87 10.1
 11 -4 0 360.76 11.3
 11 -4 0 353.96 10.6
 -11 -4 0 372.36 9.2
 11 4 0 355.96 9.1
 11 4 0 354.66 9.1
 -11 4 0 347.37 10.7
 11 4 0 368.66 10.7
 11 4 0 339.47 9.7
 11 4 0 341.77 10.5
 -11 4 0 326.57 10.6
 11 4 0 341.47 10
 12 -4 0 19.8 4.5
 -12 -4 0 13.4 2.6
 12 -4 0 17.1 4.2
 12 -4 0 22.1 4.3
 12 -4 0 7.3 3.8
 12 -4 0 19.7 4.3
 12 -4 0 20.8 4.3
 12 -4 0 14.9 3.7
 12 4 0 18.1 2.8
 12 4 0 17.4 3.7
 12 4 0 12 3.4
 12 4 0 16.3 3.9
 12 4 0 15.4 4.5
 -12 4 0 11.1 3.2
 12 4 0 11.9 3.3
 -12 4 0 13.2 3.9
 13 -4 0 252.77 10.9
 -13 -4 0 270.67 10.7
 13 -4 0 253.77 9.7
 13 -4 0 267.17 11
 -13 -4 0 277.67 9
 13 -4 0 257.17 9.9
 13 -4 0 243.18 9.8
 13 -4 0 266.27 10.7
 13 -4 0 255.07 11.6
 13 4 0 254.37 7.9
 13 4 0 243.48 9.9
 13 4 0 263.57 14.1
 13 4 0 256.17 7.8
 -13 4 0 242.08 9.8
 13 4 0 264.47 9.8
 13 4 0 267.27 9.7
 -13 4 0 236.58 8.9
 14 -4 0 29.1 5.3
 14 -4 0 26.6 5.3
 -14 -4 0 31.6 4.4
 14 -4 0 22.5 4.7
 14 -4 0 25.2 5
 14 -4 0 22.8 4.7
 -14 -4 0 27.3 3
 14 -4 0 22 5
 14 -4 0 31.9 5.1
 14 4 0 24.1 4.5
 14 4 0 15.2 4
 14 4 0 24.5 3.2
 14 4 0 24.5 3.4
 14 4 0 24.6 5.6
 14 4 0 18 4.1
 -14 4 0 21.4 4.7
 -14 4 0 25 3.6
 -15 -4 0 99.99 5.6
 15 -4 0 96.49 9.3
 15 -4 0 94.09 8.8
 15 -4 0 98.69 8.6
 15 -4 0 122.59 9.5
 15 -4 0 87.59 8.8
 -15 -4 0 97.29 5.1
 15 -4 0 116.69 8.5
 15 4 0 102.29 8
 15 4 0 101.29 5.8
 15 4 0 91.09 7
 15 4 0 103.69 8.2
 -15 4 0 102.49 8.2
 -15 4 0 90.39 5.8
 15 4 0 92.39 5.5
 15 4 0 88.99 7.4
 16 -4 0 13.2 5.5
 16 -4 0 -1.7 4.7
 -16 -4 0 7 3
 -16 -4 0 -0.8 2.7
 16 -4 0 4.7 5.2
 16 -4 0 1.4 5.8
 16 -4 0 6.2 5.1
 16 -4 0 1.5 5.7
 16 4 0 5.2 4.3
 16 4 0 6.1 3
 16 4 0 2.2 4.8
 16 4 0 8.7 4.9
 -16 4 0 4.4 4.6
 16 4 0 7.7 3.9
 17 -4 0 26.3 5.7
 -17 -4 0 19.4 3.4
 17 -4 0 14.7 5.7
 17 -4 0 27 6.2
 -17 -4 0 19.7 3.5
 17 -4 0 25.7 6.1
 17 -4 0 19.6 5.8
 17 -4 0 18 5.7
 17 4 0 30.1 6
 17 4 0 19.8 3.8
 17 4 0 24.8 3.7
 17 4 0 26.2 5.8
 17 4 0 25.4 5
 17 4 0 18.7 4.9
 -17 4 0 21.6 5.7
 18 -4 0 21.8 6.4
 18 -4 0 29.5 6.6
 -18 -4 0 21.4 3.6
 18 -4 0 26.2 6.3
 18 -4 0 14.9 6.1
 18 -4 0 24.9 6.5
 -18 -4 0 25.1 3.7
 18 -4 0 20.7 10.3
 -18 4 0 24 6
 18 4 0 17.5 5.9
 18 4 0 17.2 3.8
 18 4 0 15.3 5.1
 18 4 0 25.8 6.2
 18 4 0 23.5 4.1
 18 4 0 17.9 5.2
 0 -5 0 -0.4 1
 0 -5 0 -3.3 1.8
 0 -5 0 -0.3 1.6
 0 5 0 1.1 1.2
 0 5 0 -0.4 1.8
 0 5 0 2.2 1.9
 0 5 0 2.5 1.2
 1 -5 0 2843.22 56.59
 1 -5 0 2870.21 56.59
 -1 -5 0 2766.72 56.09
 -1 -5 0 2794.12 56.19
 1 -5 0 2847.22 54.89
 -1 -5 0 2747.53 56.09
 1 -5 0 2730.13 56.49
 1 -5 0 2663.73 55.39
 1 -5 0 2803.22 54.99
 -1 -5 0 2831.32 55.79
 1 -5 0 2817.72 54.89
 1 -5 0 2824.62 56.09
 -1 -5 0 2848.22 54.89
 -1 -5 0 2821.82 54.79
 -1 5 0 2833.12 55.09
 -1 5 0 2781.22 56.79
 1 5 0 2837.32 54.99
 1 5 0 2814.82 56.29
 -1 5 0 2814.62 56.59
 1 5 0 2895.41 56.59
 -1 5 0 2890.61 56.59
 -1 5 0 2843.82 54.99
 -1 5 0 2978.2 56.69
 -1 5 0 2822.02 55.09
 1 5 0 2888.61 56.09
 1 5 0 2806.72 54.89
 -2 -5 0 869.61 18.5
 -2 -5 0 846.42 18.5
 -2 -5 0 867.81 17.5
 2 -5 0 834.72 19.3
 2 -5 0 823.32 19.2
 2 -5 0 855.91 19
 2 -5 0 849.22 17.7
 2 -5 0 856.81 19.4
 -2 -5 0 870.51 18.2
 2 -5 0 869.01 17.6
 2 -5 0 862.01 17.9
 2 5 0 854.61 17.5
 -2 5 0 826.72 17.7
 2 5 0 848.72 18.9
 -2 5 0 865.71 19.4
 -2 5 0 845.72 17.8
 2 5 0 944.11 19.4
 -2 5 0 841.92 17.5
 -2 5 0 878.31 17.8
 2 5 0 892.41 18.5
 -2 5 0 842.12 19.4
 -2 5 0 884.01 19.3
 -2 5 0 885.81 18
 -3 -5 0 930.71 19
 3 -5 0 978 21.1
 3 -5 0 936.11 21
 -3 -5 0 917.91 19.8
 -3 -5 0 929.41 19.5
 3 -5 0 927.11 19.7
 -3 -5 0 935.11 19.9
 3 -5 0 926.51 19.5
 -3 -5 0 969.5 19.1
 3 -5 0 912.21 20.5
 -3 -5 0 932.21 19.7
 3 -5 0 936.61 21
 3 5 0 922.01 20.6
 3 5 0 944.51 20.1
 -3 5 0 931.11 19.2
 3 5 0 945.01 19.8
 -3 5 0 951.3 19.4
 -3 5 0 982.8 21.1
 -3 5 0 938.61 21
 -3 5 0 925.51 19.3
 3 5 0 947.51 19.1
 3 5 0 944.51 19.2
 -3 5 0 933.41 21.1
 -3 5 0 926.71 19.5
 -3 5 0 949.11 19.3
 -3 5 0 962.5 19.8
 -4 -5 0 1675.33 34.5
 -4 -5 0 1664.23 34.3
 4 -5 0 1696.93 34.7
 -4 -5 0 1733.73 34.2
 4 -5 0 1731.83 36
 4 -5 0 1706.73 34.5
 -4 -5 0 1741.13 34
 -4 -5 0 1697.23 34.2
 4 -5 0 1678.63 35.9
 4 -5 0 1688.73 36
 -4 -5 0 1662.43 33.8
 4 -5 0 1699.33 35.4
 -4 5 0 1696.13 34.3
 -4 5 0 1778.92 35.9
 -4 5 0 1682.93 34.2
 4 5 0 1726.53 34.7
 4 5 0 1779.52 34.5
 -4 5 0 1740.83 35.9
 4 5 0 1673.13 34.9
 4 5 0 1721.93 34
 -4 5 0 1751.42 34.9
 4 5 0 1696.33 34.1
 4 5 0 1713.23 34.8
 -4 5 0 1728.43 34.2
 -4 5 0 1706.23 36
 5 -5 0 0.4 2.4
 5 -5 0 1.8 2.4
 -5 -5 0 1.9 1.8
 -5 -5 0 1.3 1.5
 -5 -5 0 2.8 1.2
 5 -5 0 3.2 2.3
 -5 -5 0 5.7 1.3
 -5 -5 0 5.1 1.6
 5 -5 0 2.4 2.6
 -5 -5 0 4 1.7
 5 -5 0 3.8 2
 5 -5 0 3.5 2.1
 -5 5 0 7.6 2.6
 -5 5 0 7.7 2.4
 -5 5 0 6.9 1.8
 -5 5 0 0.4 1.8
 5 5 0 1.6 1.8
 5 5 0 2.4 1.7
 5 5 0 2.6 1.6
 -5 5 0 3.8 1.6
 -5 5 0 6.4 1.9
 -5 5 0 6.3 3.9
 5 5 0 6.4 1.8
 6 -5 0 1446.76 29.2
 -6 -5 0 1414.96 27.7
 -6 -5 0 1417.46 27.7
 6 -5 0 1398.76 30.4
 -6 -5 0 1373.66 28.2
 -6 -5 0 1395.46 28.4
 6 -5 0 1416.66 30.5
 6 -5 0 1431.36 29.6
 -6 -5 0 1415.56 28.4
 -6 -5 0 1393.56 28.5
 -6 -5 0 1396.16 27.8
 6 -5 0 1369.16 29.8
 6 -5 0 1358.36 30.4
 6 5 0 1402.46 28.9
 -6 5 0 1432.26 29.6
 6 5 0 1427.86 28.7
 -6 5 0 1390.36 30.3
 -6 5 0 1317.77 29.3
 6 5 0 1374.46 27.5
 -6 5 0 1420.56 29.5
 -6 5 0 1423.06 30.3
 6 5 0 1403.86 28.5
 -6 5 0 1362.16 29.6
 6 5 0 1408.26 28.7
 -7 -5 0 1180.28 24.3
 -7 -5 0 1227.88 24.6
 -7 -5 0 1227.78 25
 7 -5 0 1205.28 26
 -7 -5 0 1201.58 24.7
 7 -5 0 1176.28 25.6
 -7 -5 0 1212.18 24.3
 7 -5 0 1184.78 26.7
 7 -5 0 1157.88 26.9
 7 -5 0 1216.08 27
 -7 -5 0 1199.58 24.1
 7 -5 0 1159.88 26.2
 7 5 0 1213.38 25.1
 -7 5 0 1261.97 26.9
 7 5 0 1176.18 24.1
 -7 5 0 1210.78 28.5
 7 5 0 1183.38 26
 -7 5 0 1189.78 25.1
 7 5 0 1221.48 25.1
 -7 5 0 1208.08 25.2
 -7 5 0 1162.18 26.7
 -7 5 0 1182.08 25.1
 7 5 0 1178.18 23.9
 7 5 0 1211.38 24.9
 8 -5 0 457.05 13.4
 -8 -5 0 467.45 11
 -8 -5 0 455.05 11.2
 -8 -5 0 455.35 10.6
 8 -5 0 479.45 12.3
 8 -5 0 480.25 13.6
 8 -5 0 478.05 13.2
 -8 -5 0 473.65 10.8
 -8 -5 0 480.55 10.7
 8 -5 0 499.15 12.8
 -8 -5 0 473.55 10.8
 8 -5 0 465.05 12.8
 8 5 0 437.46 11.4
 8 5 0 473.95 10.7
 -8 5 0 468.65 11.6
 8 5 0 475.05 11.1
 8 5 0 477.75 11.6
 -8 5 0 483.25 13.1
 -8 5 0 471.25 11.8
 8 5 0 453.15 10.4
 8 5 0 481.05 11.7
 9 -5 0 579.04 15.9
 9 -5 0 570.24 15.9
 9 -5 0 577.74 14.1
 9 -5 0 554.54 15.6
 -9 -5 0 593.64 13.2
 -9 -5 0 582.04 12.9
 9 -5 0 642.14 17.1
 9 -5 0 583.34 15.6
 -9 -5 0 587.04 13
 -9 -5 0 582.74 13.3
 9 -5 0 622.44 18.5
 9 5 0 587.94 13.2
 -9 5 0 580.84 14.2
 9 5 0 584.64 14
 9 5 0 571.14 12.9
 9 5 0 553.84 13.4
 9 5 0 562.34 13.2
 9 5 0 593.34 14.1
 -9 5 0 588.54 15.3
 10 -5 0 14.8 3.5
 10 -5 0 11.2 4.1
 -10 -5 0 15.6 2.3
 10 -5 0 24.5 4.4
 -10 -5 0 10.9 2.2
 10 -5 0 16 3.7
 10 -5 0 17.8 4.3
 10 -5 0 13.9 3.8
 10 -5 0 9.6 3.3
 -10 -5 0 13.3 3.2
 -10 -5 0 15.2 2.6
 10 5 0 15 2.5
 10 5 0 17.9 2.6
 -10 5 0 15.4 3.5
 -10 5 0 21 3.5
 10 5 0 18.1 3.1
 10 5 0 17.6 3.2
 10 5 0 11.8 3.3
 10 5 0 12.2 3.1
 11 -5 0 545.95 15.7
 11 -5 0 565.74 15.2
 11 -5 0 540.55 14.4
 -11 -5 0 554.14 13.6
 -11 -5 0 566.54 13
 -11 -5 0 545.75 12.8
 11 -5 0 564.64 16.3
 11 -5 0 551.44 15.3
 11 -5 0 582.94 15.8
 -11 -5 0 558.74 12.6
 11 -5 0 561.04 16.3
 11 5 0 563.04 13.5
 11 5 0 576.64 14.6
 -11 5 0 572.84 15.2
 11 5 0 549.85 13.1
 11 5 0 560.24 13.2
 11 5 0 546.55 13.2
 -11 5 0 548.75 14.5
 11 5 0 555.24 14.3
 -12 -5 0 740.53 16.5
 12 -5 0 706.73 19.2
 12 -5 0 716.13 18.2
 12 -5 0 741.33 19
 12 -5 0 722.73 18.9
 12 -5 0 746.73 20
 12 -5 0 742.83 20.1
 12 -5 0 734.63 19.5
 -12 -5 0 737.03 16.4
 -12 -5 0 752.52 16.1
 12 5 0 748.03 18.3
 12 5 0 737.53 16.7
 12 5 0 734.33 16.9
 -12 5 0 741.13 18.3
 12 5 0 766.72 18.1
 -12 5 0 751.92 18.8
 12 5 0 708.83 16.7
 12 5 0 756.42 17.3
 13 -5 0 21.4 4.9
 13 -5 0 27.8 7.6
 13 -5 0 25 4.7
 13 -5 0 23.9 5
 13 -5 0 30.7 5.2
 13 -5 0 26.5 5.4
 13 -5 0 20.7 5
 13 5 0 30.2 4.7
 -13 5 0 22.4 4
 13 5 0 26.8 3.8
 13 5 0 22.1 3.1
 13 5 0 23.4 4.4
 13 5 0 31.5 4.5
 -13 5 0 17.9 4.3
 14 -5 0 979 23.6
 -14 -5 0 929.01 20
 14 -5 0 956 23.4
 14 -5 0 973 24.6
 14 -5 0 946.01 22.8
 14 -5 0 916.41 24.3
 -14 -5 0 926.81 20.5
 -14 -5 0 919.51 20.4
 14 -5 0 976.8 24.3
 14 -5 0 910.31 24.6
 14 5 0 939.71 20.9
 14 5 0 906.91 21.7
 -14 5 0 948.01 22.8
 14 5 0 900.01 20.6
 14 5 0 908.21 21.3
 14 5 0 937.61 22.8
 -14 5 0 925.11 22.5
 -15 -5 0 79.59 4.8
 15 -5 0 89.29 8.4
 15 -5 0 89.39 8.2
 15 -5 0 86.69 9.6
 -15 -5 0 88.49 4.9
 15 -5 0 78.39 9.1
 -15 -5 0 95.39 5.5
 15 -5 0 79.39 8
 15 -5 0 82.89 9.2
 15 -5 0 97.69 9
 15 5 0 99.59 8.3
 15 5 0 86.89 8.3
 -15 5 0 79.39 6.3
 15 5 0 88.89 5.5
 -15 5 0 89.09 8
 15 5 0 95.59 5.9
 15 5 0 71.09 6.8
 15 5 0 87.69 6.6
 16 -5 0 361.96 13.1
 16 -5 0 339.47 14.1
 16 -5 0 332.67 13.2
 16 -5 0 374.86 15.2
 -16 -5 0 356.96 10
 -16 -5 0 340.27 9.5
 16 -5 0 368.46 14.7
 16 -5 0 360.76 14.1
 16 5 0 344.27 10.5
 16 5 0 345.67 11.8
 16 5 0 374.26 13.3
 16 5 0 334.87 10.6
 -16 5 0 359.46 16.3
 16 5 0 374.76 13.3
 16 5 0 358.06 11.5
 17 -5 0 505.45 17.8
 -17 -5 0 489.35 12.5
 17 -5 0 501.25 18.3
 17 -5 0 486.25 15.9
 17 -5 0 510.25 17.4
 17 -5 0 489.45 16.2
 17 -5 0 514.55 17.5
 -17 -5 0 477.25 12
 -17 5 0 500.65 16.1
 17 5 0 464.85 12.9
 17 5 0 474.05 13.2
 17 5 0 493.15 16.2
 17 5 0 465.25 14.6
 17 5 0 493.75 16
 17 5 0 481.85 14.4
 0 -6 0 3046.3 60.69
 0 -6 0 3059.29 59.09
 0 -6 0 2943.11 61.19
 0 -6 0 3002.4 59.29
 0 -6 0 3058.19 59.29
 0 -6 0 3111.79 61.29
 0 -6 0 3060.39 61.39
 0 6 0 2996.8 59.49
 0 6 0 3185.78 61.49
 0 6 0 3053.19 65.59
 0 6 0 3018.6 59.39
 0 6 0 3078.19 60.49
 1 -6 0 1679.13 34.6
 1 -6 0 1757.12 36.7
 1 -6 0 1691.43 36.8
 -1 -6 0 1769.52 34.6
 -1 -6 0 1704.43 36.3
 -1 -6 0 1802.52 36.4
 1 -6 0 1812.12 36.3
 1 -6 0 1745.63 34.7
 1 -6 0 1739.33 34.7
 1 -6 0 1763.72 36.8
 -1 -6 0 1822.12 34.7
 -1 -6 0 1725.93 37.6
 1 6 0 1737.73 36.8
 -1 6 0 1758.22 34.9
 -1 6 0 1758.42 34.9
 -1 6 0 1796.42 36.7
 1 6 0 1806.12 34.8
 -1 6 0 1752.82 36.3
 1 6 0 1784.72 36.6
 1 6 0 1795.72 34.9
 -1 6 0 1738.83 36.9
 -1 6 0 1781.92 35
 1 6 0 1778.02 37.4
 -1 6 0 1718.53 37
 -2 -6 0 2280.47 44.3
 2 -6 0 2246.88 44.5
 -2 -6 0 2284.77 45.6
 2 -6 0 2298.67 45.9
 2 -6 0 2279.77 44.4
 -2 -6 0 2269.77 44.2
 -2 -6 0 2118.69 45.6
 2 -6 0 2263.37 47.9
 2 -6 0 2280.57 44.7
 -2 -6 0 2247.38 45.7
 2 -6 0 2275.27 46.6
 -2 -6 0 2232.38 45.2
 2 -6 0 2266.27 46.5
 2 6 0 2339.07 45.7
 -2 6 0 2332.47 46.4
 2 6 0 2291.67 46.8
 -2 6 0 2313.67 44.6
 -2 6 0 2268.07 44.8
 -2 6 0 2227.68 44.6
 -2 6 0 2240.28 46.5
 2 6 0 2242.88 44.4
 2 6 0 2217.98 46.2
 -2 6 0 2156.68 44.3
 -2 6 0 2244.08 46.7
 -2 6 0 2203.68 44.6
 2 6 0 2246.38 44.3
 -3 -6 0 3079.19 60.49
 3 -6 0 3006.8 61.99
 -3 -6 0 3064.19 60.89
 3 -6 0 3022.4 60.09
 3 -6 0 3050.79 60.29
 3 -6 0 3017.2 61.39
 3 -6 0 3017.9 62.09
 -3 -6 0 3044.4 60.69
 -3 -6 0 3086.49 59.69
 3 -6 0 3042.8 62.09
 -3 -6 0 3012.7 59.59
 3 6 0 3123.89 60.89
 3 6 0 3060.39 59.79
 -3 6 0 3029.8 62.19
 -3 6 0 3162.48 60.49
 -3 6 0 3061.09 60.19
 -3 6 0 3093.69 60.69
 3 6 0 3131.79 61.59
 3 6 0 3078.69 59.79
 -3 6 0 3016.4 59.99
 -3 6 0 3071.09 62.09
 -3 6 0 3063.09 62.09
 -4 -6 0 94.79 4.4
 4 -6 0 95.89 4.7
 4 -6 0 92.89 6.1
 4 -6 0 109.39 6.3
 -4 -6 0 101.49 4.8
 4 -6 0 102.59 4.4
 -4 -6 0 110.89 3.8
 -4 -6 0 102.59 4.2
 4 -6 0 100.49 5.6
 4 -6 0 107.89 5.9
 4 6 0 101.39 4
 -4 6 0 114.09 6.1
 -4 6 0 100.39 6.2
 4 6 0 106.09 4.1
 4 6 0 103.69 5.3
 -4 6 0 111.59 4.2
 4 6 0 104.29 5
 -4 6 0 111.49 4.1
 -4 6 0 113.79 4.4
 -4 6 0 104.09 4.7
 4 6 0 101.89 4.5
 -5 -6 0 4292.67 84.49
 5 -6 0 4256.67 85.19
 5 -6 0 4245.58 85.99
 5 -6 0 4263.27 86.69
 5 -6 0 4301.37 86.79
 -5 -6 0 4427.56 84.29
 5 -6 0 4272.07 84.89
 5 -6 0 4332.97 86.69
 -5 -6 0 4270.07 84.89
 -5 -6 0 4321.97 84.29
 5 6 0 4432.16 84.89
 -5 6 0 4661.23 89.09
 -5 6 0 4323.17 84.59
 -5 6 0 4402.86 86.89
 5 6 0 4313.77 84.49
 -5 6 0 4397.66 85.49
 5 6 0 4226.78 85.49
 -5 6 0 4212.58 84.49
 -5 6 0 4268.87 84.69
 5 6 0 4405.86 85.29
 5 6 0 4301.77 84.29
 6 -6 0 139.59 5.8
 6 -6 0 141.39 6.1
 6 -6 0 148.49 6.9
 6 -6 0 153.38 11.8
 -6 -6 0 142.19 5.4
 6 -6 0 131.39 7.3
 -6 -6 0 141.59 4.8
 -6 -6 0 142.09 5.1
 6 -6 0 143.39 7
 6 6 0 153.58 5.4
 6 6 0 141.29 5.1
 -6 6 0 132.89 6
 6 6 0 148.29 6
 -6 6 0 155.18 5.4
 -6 6 0 142.79 6.9
 6 6 0 150.88 5.7
 -6 6 0 141.79 7.2
 -6 6 0 149.69 5.5
 -6 6 0 155.88 5.3
 6 6 0 155.58 5.3
 7 -6 0 2469.15 51.79
 -7 -6 0 2454.65 48.9
 7 -6 0 2480.35 50.09
 7 -6 0 2452.15 51.59
 7 -6 0 2516.85 51.79
 7 -6 0 2449.75 50.39
 7 -6 0 2720.53 54.19
 -7 -6 0 2488.65 49.2
 -7 -6 0 2499.55 49.3
 -7 -6 0 2416.36 49.1
 7 6 0 2433.16 49.4
 -7 6 0 2455.45 49.5
 -7 6 0 2401.16 49.6
 -7 6 0 2399.76 49.5
 7 6 0 2447.96 49.3
 7 6 0 2432.06 49.9
 -8 -6 0 2156.18 42.4
 8 -6 0 2230.18 46.2
 8 -6 0 2167.48 45.9
 -8 -6 0 2129.89 43.2
 -8 -6 0 2122.59 42.4
 -8 -6 0 2104.29 43.5
 -8 -6 0 2138.09 43.3
 8 -6 0 2137.99 44.3
 -8 -6 0 2144.49 42.9
 8 -6 0 2187.78 44.8
 8 -6 0 2152.98 46.1
 8 -6 0 2173.58 45.3
 -8 -6 0 2162.58 42.6
 -8 6 0 2201.68 43.8
 8 6 0 2157.58 43.8
 8 6 0 2117.39 42.3
 -8 6 0 2160.88 44
 -8 6 0 2172.78 45.7
 8 6 0 2181.88 43.7
 8 6 0 2119.09 43.8
 8 6 0 2143.39 43.6
 -9 -6 0 237.48 6.7
 -9 -6 0 241.28 7
 -9 -6 0 244.98 6.9
 9 -6 0 243.08 9.6
 9 -6 0 252.07 9.2
 -9 -6 0 255.37 7.4
 9 -6 0 253.77 10.4
 9 -6 0 237.18 9.6
 -9 -6 0 240.98 6.7
 9 -6 0 249.68 8.8
 9 -6 0 241.08 10.2
 9 6 0 253.67 8.2
 -9 6 0 249.97 8.1
 -9 6 0 256.77 8.2
 -9 6 0 237.08 9.5
 9 6 0 251.97 7.8
 9 6 0 242.68 8
 9 6 0 235.88 7.4
 9 6 0 252.37 6.4
 -10 -6 0 971.5 21
 10 -6 0 997.2 23.4
 -10 -6 0 995.6 20.7
 10 -6 0 1011.8 23
 10 -6 0 957.4 23.9
 -10 -6 0 981.1 20.9
 10 -6 0 971 23.5
 10 -6 0 1038.3 24.6
 -10 -6 0 983.6 20.8
 10 -6 0 963.5 24.3
 10 6 0 940.41 20.7
 10 6 0 988.9 22
 10 6 0 981.4 21.4
 -10 6 0 976.1 22.1
 -10 6 0 966.7 22.2
 10 6 0 977.6 20.5
 -10 6 0 998.8 23.8
 10 6 0 977.8 21.5
 10 6 0 963.1 23.4
 11 -6 0 101.29 7.5
 -11 -6 0 106.49 4.8
 -11 -6 0 110.29 5.3
 11 -6 0 105.39 7.4
 11 -6 0 97.49 7.7
 11 -6 0 106.29 8.9
 -11 -6 0 103.49 4.7
 -11 -6 0 127.09 5.2
 11 -6 0 91.89 8.4
 11 -6 0 114.79 8
 11 6 0 112.29 4.9
 -11 6 0 115.29 6.9
 11 6 0 117.59 5.8
 -11 6 0 104.49 7.3
 11 6 0 113.69 5.7
 11 6 0 105.79 6.6
 11 6 0 111.79 6.7
 11 6 0 116.19 5.5
 -11 6 0 117.59 6.8
 12 -6 0 388.86 13.3
 12 -6 0 421.66 13.5
 12 -6 0 396.66 14.4
 12 -6 0 392.66 14.1
 -12 -6 0 394.46 10.6
 12 6 0 394.96 12.1
 12 6 0 390.66 10.3
 12 6 0 399.86 10.6
 12 6 0 397.96 10.6
 -12 6 0 413.76 12.2
 12 6 0 409.16 12.1
 -12 6 0 396.86 12.8
 -12 6 0 393.66 12
 12 6 0 399.56 10.8
 13 -6 0 973.1 25.1
 13 -6 0 946.01 25.5
 13 -6 0 1023.9 25.9
 13 -6 0 988.3 24.4
 13 -6 0 980.3 24.8
 -13 -6 0 1002 23.4
 -13 -6 0 1040.7 22.5
 -13 -6 0 980.6 22.4
 13 -6 0 978.6 24.7
 -13 6 0 989.7 23.6
 -13 6 0 1003.3 24.3
 13 6 0 992.8 21.9
 13 6 0 1004.3 23.6
 13 6 0 997.4 22.2
 13 6 0 969.6 22
 13 6 0 1018.8 23.5
 13 6 0 987.9 21.8
 14 -6 0 0.4 5.3
 14 -6 0 0.2 5
 -14 -6 0 2.9 2.4
 14 -6 0 -0.6 5
 14 -6 0 3.1 4.9
 14 -6 0 1.2 3.8
 14 -6 0 6.3 5
 -14 -6 0 1.5 2.6
 -14 -6 0 3.8 2.8
 -14 6 0 1.8 4.3
 14 6 0 4.5 2.8
 -14 6 0 5.4 4.5
 14 6 0 5.9 3.3
 14 6 0 -0.2 4.1
 14 6 0 2.2 4.4
 -14 6 0 0.7 3.6
 15 -6 0 976.8 25
 -15 -6 0 907.91 19.8
 15 -6 0 892.01 24.3
 15 -6 0 930.71 25.4
 15 -6 0 941.61 24.2
 15 -6 0 960.9 24.3
 -15 -6 0 910.11 20.3
 15 -6 0 948.51 25.3
 15 6 0 903.71 21.6
 15 6 0 909.91 22.3
 15 6 0 928.11 23.1
 15 6 0 936.11 23
 -15 6 0 925.11 23
 -15 6 0 944.11 23.3
 15 6 0 838.62 23.9
 15 6 0 904.41 21.2
 16 -6 0 430.86 16.3
 16 -6 0 429.16 15.6
 16 -6 0 418.56 16.1
 -16 -6 0 428.66 10.6
 16 -6 0 423.66 15.5
 16 -6 0 421.76 16.2
 -16 -6 0 430.36 11.1
 16 6 0 443.06 14.5
 16 6 0 396.16 11.5
 16 6 0 413.66 12
 16 6 0 423.46 12.3
 16 6 0 425.66 12.8
 -16 6 0 418.96 14.5
 16 6 0 421.26 17.5
 -16 6 0 413.46 14.3
 17 -6 0 343.57 15.1
 17 -6 0 370.86 14.5
 -17 -6 0 336.77 9.2
 17 -6 0 359.86 15
 17 -6 0 367.76 15.4
 17 -6 0 349.47 15.5
 17 6 0 327.57 11.6
 -17 6 0 349.37 13.7
 17 6 0 342.07 13.6
 17 6 0 360.96 13.7
 -17 6 0 350.96 13.5
 17 6 0 350.46 10.9
 17 6 0 329.57 10.4
 0 -7 0 -2.8 2.8
 0 -7 0 -0.9 1.4
 0 -7 0 -5.6 2.5
 0 -7 0 -1.2 1.3
 0 -7 0 3 2.5
 0 7 0 4 1.7
 0 7 0 -0.7 2.8
 0 7 0 -0.3 1.7
 0 7 0 1.9 2.4
 0 7 0 -2.9 2.5
 1 -7 0 3448.75 67.49
 1 -7 0 3534.85 70.09
 -1 -7 0 3481.65 68.99
 1 -7 0 3283.07 67.39
 -1 -7 0 3484.15 69.49
 1 -7 0 3477.25 69.89
 1 -7 0 3485.25 67.39
 -1 -7 0 3553.64 67.49
 1 -7 0 3486.95 69.29
 -1 -7 0 3418.56 67.39
 1 -7 0 3521.95 67.59
 -1 -7 0 3472.95 69.59
 -1 7 0 3532.45 70.49
 1 7 0 3473.15 67.59
 -1 7 0 3455.25 67.79
 1 7 0 3417.66 69.79
 1 7 0 3401.26 69.49
 1 7 0 3495.65 67.69
 -1 7 0 3485.05 67.69
 -1 7 0 3409.76 70.09
 1 7 0 3518.45 70.29
 -1 7 0 3528.25 67.59
 -1 7 0 3434.56 67.79
 2 -7 0 965.7 22.1
 2 -7 0 994.7 22.7
 -2 -7 0 984.5 20.1
 2 -7 0 929.51 22.5
 2 -7 0 969.6 20.4
 2 -7 0 975.4 20.2
 -2 -7 0 982.9 21.4
 -2 -7 0 1009.2 21.8
 2 -7 0 995.1 20.2
 -2 -7 0 963.3 21.9
 2 -7 0 984.5 22.8
 -2 -7 0 962.6 20
 2 7 0 988.3 20.3
 -2 7 0 981.4 22.7
 2 7 0 965.3 22.5
 -2 7 0 954.6 20.4
 2 7 0 970.7 20.1
 -2 7 0 964.8 20.3
 2 7 0 944.11 22.1
 -2 7 0 1038.1 22.1
 -2 7 0 950.1 20.5
 -2 7 0 1040.2 23.3
 2 7 0 1002.8 21.9
 -2 7 0 1012.2 20.6
 -3 -7 0 331.47 10.5
 3 -7 0 327.57 8.6
 3 -7 0 316.07 10.5
 3 -7 0 324.17 10.6
 3 -7 0 317.37 8.3
 -3 -7 0 330.17 8.6
 3 -7 0 322.07 10.3
 -3 -7 0 311.97 9.5
 -3 -7 0 320.77 9.1
 -3 -7 0 342.87 7.8
 3 -7 0 319.77 10
 -3 7 0 327.07 8.6
 3 7 0 334.67 8.1
 3 7 0 320.57 10.2
 3 7 0 333.17 9.3
 -3 7 0 329.37 8
 3 7 0 323.57 8
 -3 7 0 331.47 10.6
 -3 7 0 321.17 8.3
 -3 7 0 346.27 12.6
 -3 7 0 330.07 8.3
 4 -7 0 3329.77 69.09
 -4 -7 0 3387.26 67.09
 4 -7 0 3411.16 68.39
 -4 -7 0 3426.26 66.29
 4 -7 0 3316.57 67.19
 4 -7 0 3397.36 70.89
 -4 -7 0 3334.67 66.99
 4 -7 0 3382.56 67.69
 -4 -7 0 3353.06 67.49
 4 -7 0 3436.46 69.19
 -4 7 0 3334.17 66.49
 4 7 0 3439.76 67.49
 4 7 0 3300.77 68.69
 -4 7 0 3462.05 69.39
 -4 7 0 3353.16 66.79
 -4 7 0 3390.16 66.79
 -4 7 0 3516.55 67.39
 -4 7 0 3406.46 69.19
 4 7 0 3393.26 67.99
 4 7 0 3422.66 66.39
 4 7 0 3391.56 66.49
 5 -7 0 190.68 8.8
 5 -7 0 189.68 8.1
 5 -7 0 183.68 8.6
 -5 -7 0 188.98 7
 -5 -7 0 197.18 6.1
 5 -7 0 192.18 7
 -5 -7 0 195.08 6.6
 -5 -7 0 197.28 5.7
 5 -7 0 196.48 8.3
 5 -7 0 194.98 6.7
 -5 7 0 191.78 6.9
 5 7 0 194.38 6
 5 7 0 195.08 6.1
 5 7 0 204.18 6.6
 5 7 0 206.08 7.3
 -5 7 0 193.28 8.8
 -5 7 0 199.58 8.4
 5 7 0 197.48 7.6
 -6 -7 0 3419.46 68.39
 -6 -7 0 3476.15 68.89
 6 -7 0 3364.26 70.89
 6 -7 0 3448.65 70.99
 6 -7 0 3447.05 68.69
 6 -7 0 3529.55 70.99
 -6 -7 0 3461.45 67.69
 6 -7 0 3458.15 70.09
 6 -7 0 3480.35 69.09
 -6 7 0 3451.55 68.39
 -6 7 0 3450.75 68.49
 6 7 0 3480.55 68.79
 6 7 0 3452.75 69.19
 6 7 0 3521.05 69.49
 -6 7 0 3376.96 68.19
 -6 7 0 3528.35 70.99
 -7 -7 0 870.21 19.8
 -7 -7 0 877.11 20
 -7 -7 0 867.91 18.9
 7 -7 0 832.52 27.3
 -7 -7 0 889.51 20.5
 7 -7 0 859.71 22
 7 -7 0 869.11 19.8
 7 -7 0 875.61 22
 7 -7 0 878.41 21.1
 7 -7 0 859.51 20.2
 -7 7 0 867.41 19.5
 -7 7 0 887.11 21.9
 -7 7 0 886.41 19.4
 7 7 0 883.41 19.1
 7 7 0 895.01 19.9
 7 7 0 873.11 20.2
 7 7 0 870.91 19.3
 -8 -7 0 486.35 12.6
 8 -7 0 491.15 15.2
 8 -7 0 500.15 14.4
 8 -7 0 476.85 13.4
 -8 -7 0 482.75 12.6
 8 -7 0 465.95 14.1
 8 -7 0 466.65 14.8
 8 -7 0 487.35 15
 -8 -7 0 496.25 13.8
 -8 7 0 511.15 14.9
 8 7 0 485.45 12.6
 -8 7 0 497.95 12.5
 8 7 0 481.35 12.3
 8 7 0 482.45 12.2
 8 7 0 501.15 13
 -8 7 0 492.75 12.5
 9 -7 0 1327.57 31.2
 9 -7 0 1316.07 30.6
 9 -7 0 1353.16 38.4
 9 -7 0 1334.97 31.4
 -9 -7 0 1337.37 30
 -9 -7 0 1389.66 28.9
 9 -7 0 1340.87 29.5
 9 -7 0 1344.77 30
 -9 -7 0 1331.57 28.6
 -9 7 0 1347.07 30.4
 9 7 0 1322.57 28.7
 9 7 0 1398.36 29.1
 9 7 0 1344.87 28.6
 -9 7 0 1332.37 34.7
 9 7 0 1345.77 28.8
 10 -7 0 0.1 3.6
 -10 -7 0 4.5 2.6
 -10 -7 0 2.8 1.8
 10 -7 0 4.7 3.5
 10 -7 0 -4.9 4.6
 -10 -7 0 2.4 2.9
 10 -7 0 -2.9 4.5
 -10 -7 0 3.6 2.2
 10 -7 0 0.2 4.3
 10 -7 0 1.3 3.7
 10 7 0 1.7 2.9
 -10 7 0 1.2 3.7
 10 7 0 -1 2.6
 10 7 0 0.8 3.2
 -10 7 0 5.3 3.4
 -10 7 0 12 3.7
 11 -7 0 1276.97 30.9
 -11 -7 0 1300.87 26.9
 11 -7 0 1344.87 31.6
 -11 -7 0 1333.77 27.8
 11 -7 0 1362.06 30.2
 11 -7 0 1324.07 29.6
 11 -7 0 1311.97 30.6
 -11 -7 0 1271.97 26.9
 11 -7 0 1292.57 31.4
 -11 -7 0 1279.87 27.3
 -11 -7 0 1309.57 27.2
 11 7 0 1282.07 28.5
 -11 7 0 1312.17 28.7
 11 7 0 1322.07 28.8
 11 7 0 1283.77 28.2
 11 7 0 1270.27 28.1
 -11 7 0 1304.27 28.9
 11 7 0 1294.37 26.7
 -11 7 0 1308.47 30.7
 -12 -7 0 641.34 15.1
 -12 -7 0 631.24 14.8
 12 -7 0 626.34 18.4
 12 -7 0 664.93 17.8
 12 -7 0 649.74 18.1
 12 -7 0 652.03 19.6
 12 -7 0 607.54 18.5
 12 -7 0 661.83 19.5
 -12 -7 0 657.53 15.1
 -12 -7 0 655.83 14.7
 -12 -7 0 614.34 14.7
 12 7 0 625.44 15.8
 -12 7 0 662.83 16.7
 12 7 0 654.43 15.8
 -12 7 0 637.94 16.9
 12 7 0 642.84 16.8
 12 7 0 656.63 16.7
 -12 7 0 658.43 18.2
 12 7 0 643.34 14.5
 13 -7 0 155.48 9.8
 13 -7 0 147.59 9.8
 -13 -7 0 148.89 5.8
 -13 -7 0 146.79 6.4
 13 -7 0 156.68 11.1
 -13 -7 0 175.28 6.1
 13 -7 0 162.58 9.6
 13 -7 0 144.19 10.8
 13 -7 0 148.59 10.2
 -13 -7 0 167.18 6.5
 13 7 0 152.58 6.2
 -13 7 0 164.48 8.6
 -13 7 0 147.89 9.1
 13 7 0 175.18 8.6
 13 7 0 154.48 7.3
 -13 7 0 165.58 8.6
 13 7 0 155.08 7
 13 7 0 157.08 8.6
 -14 -7 0 1109.49 24.2
 -14 -7 0 1144.29 24.8
 14 -7 0 1219.98 28.4
 14 -7 0 1167.48 29.8
 14 -7 0 1156.08 37
 -14 -7 0 1164.98 25.2
 14 -7 0 1118.49 29.2
 14 -7 0 1162.98 29.1
 14 7 0 1168.98 27
 14 7 0 1150.28 27.2
 14 7 0 1129.39 24.9
 14 7 0 1197.88 26.3
 14 7 0 1154.48 25.5
 -14 7 0 1162.98 27.2
 -14 7 0 1125.19 28.1
 -14 7 0 1170.98 27.1
 15 -7 0 104.69 9.7
 -15 -7 0 93.39 5.4
 -15 -7 0 93.99 6.4
 15 -7 0 98.89 14.8
 15 -7 0 87.19 9.6
 15 -7 0 86.09 10.5
 -15 -7 0 94.59 4.8
 15 -7 0 95.09 9.6
 15 7 0 95.39 6.3
 15 7 0 101.39 6.8
 15 7 0 85.19 8.4
 15 7 0 97.39 8.6
 15 7 0 99.09 6.1
 -15 7 0 97.19 8.7
 16 -7 0 512.25 17.7
 16 -7 0 574.74 18
 16 -7 0 501.15 18.6
 16 -7 0 549.65 18.1
 -16 -7 0 518.45 14.1
 16 -7 0 515.95 18.7
 -16 -7 0 517.45 13.8
 16 7 0 504.25 14
 16 7 0 523.65 16.3
 -16 7 0 506.75 16.1
 16 7 0 522.85 17.4
 16 7 0 507.25 13.7
 16 7 0 497.65 13.6
 -16 7 0 519.95 16.1
 0 -8 0 1308.07 28.7
 0 -8 0 1285.57 26
 0 -8 0 1300.17 28.7
 0 -8 0 1261.27 26.3
 0 -8 0 1300.97 28
 0 8 0 1247.78 28.9
 0 8 0 1304.37 26.2
 0 8 0 1261.07 26.3
 0 8 0 1318.57 29.5
 -1 -8 0 4.5 3.2
 1 -8 0 8.6 1.7
 1 -8 0 12 1.9
 1 -8 0 5.9 3.4
 1 -8 0 11.9 4.4
 -1 -8 0 9 3.5
 -1 -8 0 12.5 2.1
 1 -8 0 10.3 3.3
 1 -8 0 13.1 1.9
 -1 -8 0 14 3.1
 1 8 0 9.2 2.9
 1 8 0 10.4 3.7
 1 8 0 10.6 2
 -1 8 0 11.3 3.5
 -1 8 0 12 3.4
 -1 8 0 13.1 2.1
 -1 8 0 6.7 1.8
 -1 8 0 6.3 1.8
 -1 8 0 14.2 2.2
 1 8 0 9.6 2
 -2 -8 0 1952.3 40.6
 2 -8 0 1963.9 39
 2 -8 0 1903.31 42.2
 -2 -8 0 1985.7 41.3
 2 -8 0 1906.31 39
 -2 -8 0 1994.6 41
 2 -8 0 1965.6 41.9
 -2 -8 0 1943.81 38.9
 2 -8 0 1946.31 39.2
 2 -8 0 2040 44.2
 2 8 0 1936.61 39.1
 -2 8 0 1934.41 42.1
 -2 8 0 1939.81 39.3
 -2 8 0 1959.4 39.4
 2 8 0 1939.51 39
 -2 8 0 2064.59 42.8
 2 8 0 1935.31 41.5
 -2 8 0 1999 39.5
 2 8 0 1995.7 44.1
 3 -8 0 599.64 16.7
 -3 -8 0 631.54 15.8
 3 -8 0 629.74 17
 -3 -8 0 626.54 13.6
 3 -8 0 631.84 16.1
 3 -8 0 632.64 14.3
 -3 -8 0 621.54 15.2
 -3 -8 0 579.64 15.8
 3 -8 0 626.54 14
 -3 8 0 646.24 14.5
 -3 8 0 622.74 14.2
 -3 8 0 632.84 16.9
 3 8 0 612.64 16.5
 3 8 0 614.14 13.8
 -3 8 0 620.44 14.1
 -3 8 0 634.14 13.8
 3 8 0 629.84 13.7
 3 8 0 628.04 16
 -3 8 0 653.43 17.4
 -4 -8 0 74.49 5.3
 4 -8 0 70.89 4.5
 -4 -8 0 78.89 4.7
 4 -8 0 65.09 7
 4 -8 0 55.69 6.3
 -4 -8 0 77.09 3.6
 4 -8 0 69.09 4.8
 -4 -8 0 74.39 5.9
 4 -8 0 73.49 7
 4 8 0 80.09 4.1
 -4 8 0 87.79 5
 4 8 0 76.59 4.2
 -4 8 0 78.29 4.5
 -4 8 0 81.99 4
 -4 8 0 66.89 6.6
 -4 8 0 65.89 4.6
 4 8 0 69.59 6.4
 4 8 0 58.99 7.6
 -4 8 0 67.59 7.3
 5 -8 0 565.04 16.4
 -5 -8 0 559.44 13.8
 -5 -8 0 570.34 12.8
 5 -8 0 555.64 13.6
 -5 -8 0 578.14 14.5
 5 -8 0 579.04 16.3
 5 -8 0 552.74 15.4
 5 -8 0 573.54 14
 -5 -8 0 555.74 13.4
 5 8 0 573.34 13
 -5 8 0 602.04 17.1
 -5 8 0 574.04 16.7
 -5 8 0 550.14 13.9
 -5 8 0 559.04 13
 5 8 0 582.24 15.3
 -5 8 0 568.14 13.5
 5 8 0 546.15 15.1
 5 8 0 549.15 14.7
 -5 8 0 571.74 13.4
 5 8 0 570.04 13.1
 -6 -8 0 153.98 7
 -6 -8 0 168.88 5.6
 -6 -8 0 162.18 6.6
 6 -8 0 160.18 7.1
 6 -8 0 144.39 9
 6 -8 0 153.48 9.4
 -6 -8 0 169.48 8.2
 6 -8 0 160.68 6.7
 6 -8 0 160.38 8.5
 6 8 0 164.18 6
 -6 8 0 168.78 5.9
 6 8 0 164.78 7.3
 6 8 0 174.58 6.2
 -6 8 0 168.98 6.4
 -6 8 0 180.98 6.3
 6 8 0 172.38 8
 -6 8 0 167.88 9.2
 6 8 0 159.08 6.3
 -7 -8 0 820.22 19.4
 -7 -8 0 877.91 20
 7 -8 0 889.71 21.8
 7 -8 0 870.51 25.5
 -7 -8 0 872.51 19.5
 7 -8 0 893.11 20.3
 7 -8 0 900.71 22.7
 7 -8 0 895.41 22.7
 -7 -8 0 848.02 19
 -7 8 0 866.01 19.8
 -7 8 0 892.61 19.7
 7 8 0 868.51 19.3
 7 8 0 867.21 20.9
 7 8 0 875.01 19.5
 -7 8 0 906.41 22.8
 7 8 0 883.21 20.6
 8 -8 0 1163.58 25.8
 8 -8 0 1154.98 26.2
 8 -8 0 1065.09 29.4
 -8 -8 0 1163.58 24.8
 8 -8 0 1136.59 28.3
 -8 -8 0 1144.69 25.3
 -8 -8 0 1103.89 24.9
 8 -8 0 1193.68 28.3
 8 -8 0 1189.18 27.6
 -8 8 0 1195.78 25.4
 -8 8 0 1177.68 28.2
 -8 8 0 1190.18 25.6
 8 8 0 1141.19 24.9
 8 8 0 1159.08 25.1
 8 8 0 1172.58 26
 8 8 0 1186.68 26.3
 9 -8 0 14.4 4.3
 -9 -8 0 11.1 2.8
 9 -8 0 5.7 4.9
 9 -8 0 7.9 3.9
 -9 -8 0 11.5 3.4
 -9 -8 0 17.2 3.2
 9 -8 0 10.1 5.2
 9 -8 0 9.7 4
 9 -8 0 21 5.3
 9 8 0 13.3 3.8
 9 8 0 10.3 3.4
 -9 8 0 20.6 3.6
 -9 8 0 16.8 3.7
 9 8 0 14.7 3.5
 9 8 0 15.4 3.4
 -9 8 0 14.8 4.9
 -10 -8 0 1350.66 30.3
 -10 -8 0 1468.75 30.3
 -10 -8 0 1488.15 30.9
 10 -8 0 1485.35 34.7
 10 -8 0 1423.06 32.6
 10 -8 0 1361.96 34
 10 -8 0 1488.25 34.8
 10 -8 0 1471.65 33.7
 10 -8 0 1494.25 32.3
 -10 8 0 1501.05 31.6
 -10 8 0 1470.45 31.6
 10 8 0 1472.35 31.2
 10 8 0 1447.16 31.6
 10 8 0 1427.86 31.7
 -10 8 0 1453.05 34.1
 10 8 0 1458.05 31.4
 -11 -8 0 164.38 6.2
 -11 -8 0 183.88 6.7
 11 -8 0 175.48 11.5
 11 -8 0 168.28 11.1
 11 -8 0 173.28 10.3
 11 -8 0 171.98 9.8
 -11 -8 0 181.38 7.2
 11 -8 0 171.68 9.4
 11 -8 0 189.38 9.1
 -11 8 0 191.38 8.4
 11 8 0 175.88 7.9
 -11 8 0 182.98 10
 11 8 0 165.28 8
 11 8 0 183.28 8.2
 11 8 0 171.38 8.2
 -11 8 0 188.98 8.3
 -12 -8 0 769.62 16.8
 -12 -8 0 747.93 17.3
 12 -8 0 718.63 21
 -12 -8 0 697.93 16.8
 12 -8 0 785.02 20.3
 12 -8 0 754.92 21
 12 -8 0 783.12 19.9
 12 -8 0 720.63 21.8
 12 -8 0 744.93 22.1
 -12 8 0 737.23 20.7
 12 8 0 745.13 18.6
 12 8 0 708.93 18.4
 12 8 0 745.13 18.8
 12 8 0 751.42 18.2
 -12 8 0 746.23 19
 13 -8 0 328.97 12.8
 -13 -8 0 323.87 9.6
 13 -8 0 311.77 14.8
 13 -8 0 321.27 13.7
 13 -8 0 330.57 14.7
 13 -8 0 329.07 12.6
 -13 -8 0 320.57 9
 13 8 0 333.77 11.6
 13 8 0 304.97 10.3
 -13 8 0 315.17 12.6
 -13 8 0 322.77 11.7
 13 8 0 318.27 10.7
 -13 8 0 326.47 11.6
 14 -8 0 12.2 5.6
 -14 -8 0 15.1 3
 14 -8 0 5.1 6.2
 -14 -8 0 8.2 2.8
 14 -8 0 3.8 6.3
 14 -8 0 6.4 5.2
 -14 -8 0 8.4 2.8
 -14 -8 0 13.8 3.2
 14 -8 0 5 6.4
 14 8 0 8.9 4.5
 14 8 0 14.8 4.9
 -14 8 0 7.8 4.8
 -14 8 0 16.3 5.2
 14 8 0 13.5 3.9
 14 8 0 11.4 3.6
 15 -8 0 662.13 21.7
 -15 -8 0 663.53 15.5
 15 -8 0 661.13 22
 15 -8 0 687.33 19.9
 15 -8 0 663.63 20.7
 15 -8 0 689.83 20.4
 -15 -8 0 654.83 15.9
 15 8 0 662.23 18.6
 15 8 0 670.03 17.2
 15 8 0 647.54 18.4
 15 8 0 649.74 16.9
 -15 8 0 670.83 18.7
 -15 8 0 685.23 18.8
 0 -9 0 -3 3.6
 0 -9 0 -1.8 1.7
 0 -9 0 -4.3 3.7
 0 -9 0 6.6 3.3
 0 9 0 -1 2
 0 9 0 -0.7 2
 0 9 0 -0.6 4.1
 -1 -9 0 1322.07 26.5
 1 -9 0 1279.87 26.6
 -1 -9 0 1324.97 29.4
 -1 -9 0 1340.47 28.9
 1 -9 0 1322.57 29.9
 -1 -9 0 1335.67 29.6
 1 -9 0 1356.96 30
 1 -9 0 1302.67 29.1
 -1 9 0 1465.35 36.1
 -1 9 0 1287.67 27
 -1 9 0 1254.07 26.6
 1 9 0 1287.97 29.9
 1 9 0 1304.27 30.5
 1 9 0 1276.27 26.8
 -1 9 0 1283.77 30.2
 1 9 0 1290.07 26.7
 -1 9 0 1281.27 26.9
 2 -9 0 46.9 3.9
 2 -9 0 44.3 4.9
 -2 -9 0 56.99 5.6
 2 -9 0 49.6 6.8
 2 -9 0 54.89 7
 2 -9 0 43.2 3.6
 -2 -9 0 43 3.2
 -2 -9 0 49.7 5.2
 2 9 0 45.9 6.9
 2 9 0 50.09 7.4
 2 9 0 40 3.6
 -2 9 0 52.19 3.8
 -2 9 0 41.4 3.7
 -2 9 0 54.49 7.7
 -2 9 0 49.9 3.9
 -2 9 0 55.49 7
 2 9 0 41.3 3.6
 3 -9 0 496.95 12
 3 -9 0 498.15 15.2
 -3 -9 0 494.65 11.3
 3 -9 0 506.75 11.8
 -3 -9 0 493.95 13.4
 3 -9 0 505.15 14.5
 3 -9 0 494.65 15.1
 -3 -9 0 490.05 13.5
 -3 9 0 498.65 12.2
 -3 9 0 497.15 15.3
 3 9 0 489.25 14.3
 -3 9 0 478.25 11.9
 -3 9 0 490.45 11.8
 -3 9 0 507.95 16
 3 9 0 504.25 15.1
 -3 9 0 489.25 11.5
 3 9 0 501.15 11.6
 3 9 0 499.75 11.5
 -4 -9 0 153.68 7.3
 -4 -9 0 154.38 5.1
 4 -9 0 149.59 6.3
 4 -9 0 145.49 8.4
 -4 -9 0 131.99 6.4
 4 -9 0 142.49 9
 4 -9 0 142.19 9.1
 -4 -9 0 152.48 7.7
 4 -9 0 155.48 6
 -4 9 0 144.79 9.8
 4 9 0 144.59 5.4
 -4 9 0 129.59 6
 4 9 0 142.69 8.6
 -4 9 0 142.89 5.9
 4 9 0 145.19 5.5
 -4 9 0 147.69 5.9
 -4 9 0 132.09 8.6
 -4 9 0 141.19 5.4
 5 -9 0 2.5 4.4
 5 -9 0 10.9 3.1
 5 -9 0 1.3 4.7
 5 -9 0 7.6 2.9
 5 -9 0 0.2 4.5
 -5 -9 0 6.5 2.6
 -5 -9 0 3.4 3.7
 -5 -9 0 3.3 3.4
 -5 9 0 6.5 4.4
 5 9 0 8 4.1
 -5 9 0 4 2.2
 -5 9 0 6.9 2.7
 5 9 0 7.1 3.5
 -5 9 0 4.2 2.7
 -6 -9 0 46.2 4.5
 6 -9 0 33.4 5.9
 -6 -9 0 39.6 4.6
 6 -9 0 48 5.6
 6 -9 0 43.5 6.1
 -6 -9 0 37.1 3.6
 6 -9 0 42 9.1
 6 -9 0 45.7 5.3
 -6 -9 0 37.8 3.8
 6 9 0 42.2 4.4
 6 9 0 44 4.3
 -6 9 0 40.9 3.8
 6 9 0 46.6 6.8
 -6 9 0 39.8 5.6
 6 9 0 38.6 5.9
 -6 9 0 46.7 4.6
 7 -9 0 265.57 9.6
 7 -9 0 257.07 11.1
 7 -9 0 259.47 11.9
 -7 -9 0 272.17 9.7
 7 -9 0 275.07 9.3
 7 -9 0 267.57 12.4
 -7 -9 0 267.37 9.1
 7 9 0 262.27 10
 -7 9 0 285.07 12.5
 7 9 0 258.67 8.3
 7 9 0 291.37 10.8
 -7 9 0 260.27 8.8
 7 9 0 262.37 8.3
 -7 9 0 285.97 8.8
 8 -9 0 55.59 7
 8 -9 0 63.69 7.1
 8 -9 0 52.99 6.6
 -8 -9 0 60.79 6.2
 -8 -9 0 57.09 5.6
 8 -9 0 57.49 6.5
 8 -9 0 56.39 6.3
 8 9 0 44.1 5.2
 8 9 0 60.89 7.2
 -8 9 0 58.19 5.6
 -8 9 0 62.39 8.2
 8 9 0 54.09 5.3
 9 -9 0 461.55 13.3
 9 -9 0 452.45 13.7
 9 -9 0 452.25 16.3
 -9 -9 0 443.16 11.9
 -9 -9 0 432.46 12.4
 9 -9 0 456.95 15.1
 9 -9 0 436.06 15.8
 -9 9 0 465.45 12.6
 9 9 0 427.86 13
 -9 9 0 460.85 15.6
 9 9 0 424.76 16.7
 9 9 0 443.76 13.6
 9 9 0 417.56 12.1
 -9 9 0 457.35 12.6
 10 -9 0 -2.2 5.1
 -10 -9 0 1.7 3.1
 -10 -9 0 -0.1 3.2
 10 -9 0 -2.9 5.3
 10 -9 0 -2.8 5.4
 10 -9 0 -0.8 4.2
 -10 9 0 6.9 3.8
 10 9 0 5.1 3.9
 -10 9 0 4.4 3.6
 10 9 0 -0.3 3.4
 -10 9 0 -4 4.6
 10 9 0 2.9 3.3
 10 9 0 -0.4 3.5
 -11 -9 0 476.25 12.9
 11 -9 0 490.15 14.8
 -11 -9 0 483.95 12.4
 11 -9 0 496.25 15.2
 11 -9 0 468.05 18.9
 11 -9 0 482.75 16.4
 11 -9 0 491.15 17.7
 11 9 0 472.75 13.5
 -11 9 0 491.75 14
 11 9 0 490.05 14.9
 11 9 0 468.75 13.9
 -11 9 0 496.05 13.9
 -11 9 0 483.75 16.4
 11 9 0 478.05 13.7
 -12 -9 0 160.08 7.1
 12 -9 0 141.39 9.6
 12 -9 0 158.58 11.2
 -12 -9 0 162.28 6.5
 12 -9 0 136.29 11.2
 12 -9 0 148.69 9.4
 12 -9 0 153.48 11.9
 -12 9 0 150.38 8.5
 12 9 0 145.89 8
 -12 9 0 153.38 8.5
 12 9 0 139.49 8.2
 12 9 0 139.89 8.1
 12 9 0 148.29 8.4
 13 -9 0 65.79 8.6
 -13 -9 0 65.49 5.3
 13 -9 0 70.19 8.9
 13 -9 0 68.79 8.5
 13 -9 0 57.89 7.9
 13 -9 0 49 8.1
 13 9 0 61.89 7.2
 -13 9 0 59.19 5.9
 13 9 0 57.09 6.7
 -13 9 0 60.79 6.2
 13 9 0 61.79 6.1
 13 9 0 59.89 7.2
 14 -9 0 282.77 12.4
 14 -9 0 274.47 20
 -14 -9 0 281.77 8.3
 -14 -9 0 269.07 8.6
 14 -9 0 263.67 14.6
 14 -9 0 272.57 14
 14 -9 0 272.07 12.9
 14 9 0 268.07 11.3
 -14 9 0 257.97 11.3
 14 9 0 252.17 11
 14 9 0 269.57 10.7
 0 -10 0 18.7 2.2
 0 -10 0 14.1 4.4
 0 -10 0 13.7 4.8
 0 -10 0 17 4
 0 10 0 21.7 2.6
 0 10 0 11.8 5.1
 0 10 0 16.5 4.3
 -1 -10 0 18.8 4.8
 1 -10 0 14.5 4.7
 -1 -10 0 24.1 3
 1 -10 0 25.7 4.7
 1 -10 0 21.9 5.3
 -1 -10 0 23.6 4.2
 -1 -10 0 13.1 4.4
 1 10 0 22.9 4.6
 1 10 0 20.2 2.6
 1 10 0 23.2 5.5
 -1 10 0 20.8 5.5
 -1 10 0 26.8 2.8
 1 10 0 23.6 2.6
 -1 10 0 26.7 4.9
 -1 10 0 25.4 2.7
 2 -10 0 22.8 4.6
 2 -10 0 18.2 2.5
 -2 -10 0 23.2 4.8
 -2 -10 0 30.4 4.3
 2 -10 0 28.5 5.5
 2 -10 0 21.6 5.1
 -2 -10 0 24.9 4.7
 -2 -10 0 31.2 3.1
 -2 10 0 27 2.6
 2 10 0 24.1 4.6
 -2 10 0 39.3 6.2
 -2 10 0 19.5 2.6
 -2 10 0 20.8 2.9
 2 10 0 32 2.9
 2 10 0 24.6 5.4
 -2 10 0 29.1 5.7
 -2 10 0 32.6 3.8
 -3 -10 0 26.8 3
 3 -10 0 13.9 4.7
 -3 -10 0 28 4
 3 -10 0 21.1 2.9
 3 -10 0 25.2 5.8
 3 -10 0 26.5 5.6
 -3 -10 0 16.9 4.6
 -3 -10 0 20.5 4.5
 3 -10 0 25.6 3.2
 3 10 0 26.1 4.7
 -3 10 0 28.8 3.4
 3 10 0 24.9 2.7
 -3 10 0 24.3 3.7
 -3 10 0 13.9 5.4
 3 10 0 17.6 2.8
 -3 10 0 22 4.7
 -3 10 0 25.2 5
 3 10 0 21.8 5.1
 -3 10 0 15.7 3.1
 4 -10 0 85.39 8.8
 -4 -10 0 84.99 6.1
 -4 -10 0 83.79 7.8
 4 -10 0 78.29 8.9
 4 -10 0 89.99 5.1
 -4 -10 0 85.89 4.3
 4 -10 0 94.09 5.5
 -4 -10 0 90.49 7.2
 4 -10 0 79.29 8.2
 -4 10 0 73.69 5.2
 -4 10 0 99.39 5.1
 -4 10 0 85.99 11.2
 4 10 0 91.59 5
 4 10 0 95.19 8.7
 -4 10 0 86.19 4.5
 4 10 0 92.59 7.5
 4 10 0 84.79 5.8
 -4 10 0 89.49 5.1
 -5 -10 0 7.1 4.3
 -5 -10 0 12.5 2.3
 5 -10 0 7.2 5.6
 5 -10 0 9 3.1
 5 -10 0 10.8 5.4
 -5 -10 0 10.4 4.2
 5 -10 0 14.8 5.5
 -5 -10 0 6.6 4.3
 5 -10 0 8.8 3.2
 -5 10 0 9.3 4.2
 -5 10 0 8 5.3
 5 10 0 11.8 2.8
 5 10 0 18.5 5.1
 -5 10 0 8 3.1
 -5 10 0 7.8 3
 5 10 0 8.9 2.6
 6 -10 0 5 5.4
 -6 -10 0 -0.7 4
 -6 -10 0 11 2.2
 6 -10 0 9.6 5.2
 -6 -10 0 1.4 3.8
 6 -10 0 9.9 4
 6 -10 0 8.9 5.3
 -6 10 0 4.2 3.1
 -6 10 0 9.3 5.4
 6 10 0 11 4.6
 6 10 0 7.7 3
 -6 10 0 10.2 3.1
 6 10 0 5.8 3.6
 6 10 0 6.6 2.7
 -7 -10 0 2.8 4
 -7 -10 0 5.1 3.8
 7 -10 0 2.3 5.3
 7 -10 0 9.5 3.7
 7 -10 0 -3.2 5.3
 7 -10 0 5.6 3.6
 7 -10 0 -3.4 5.2
 7 10 0 0.1 2.9
 7 10 0 3.4 4.5
 -7 10 0 1.5 5.1
 7 10 0 5.4 3
 7 10 0 4.4 3.7
 -7 10 0 0.5 3.7
 -7 10 0 7.3 3.4
 -8 -10 0 11.3 4
 8 -10 0 6.1 3.8
 8 -10 0 0.9 5.7
 -8 -10 0 6.4 4.3
 8 -10 0 1.4 5.2
 8 -10 0 10.7 4
 8 -10 0 2.2 9.4
 -8 10 0 6.1 3.5
 8 10 0 4.9 3.2
 -8 10 0 4.1 5.1
 8 10 0 6.9 3.2
 -8 10 0 0.8 3.3
 8 10 0 3.7 3.8
 8 10 0 11 4.6
 -9 -10 0 4.7 4.4
 9 -10 0 2 5.6
 9 -10 0 4.7 4.1
 9 -10 0 2.7 5.7
 9 -10 0 3 3.9
 9 -10 0 3.4 5.7
 -9 10 0 5.8 3.6
 -9 10 0 -2.7 3.5
 9 10 0 5.6 3.8
 9 10 0 -0.1 5.6
 -9 10 0 0 5.1
 9 10 0 4.9 4.9
 9 10 0 1.2 3.4
 10 -10 0 23.2 5
 10 -10 0 10.4 6.1
 -10 -10 0 17.2 4.4
 10 -10 0 14.9 4.6
 10 -10 0 13.2 6.5
 10 -10 0 18.9 6.7
 10 10 0 16.6 4.3
 10 10 0 20.5 5
 10 10 0 17.6 3.9
 -10 10 0 18.1 9.7
 -10 10 0 22.1 4.3
 -10 10 0 15.3 4.1
 10 10 0 20.3 4.1
 11 -10 0 15.1 6.9
 -11 -10 0 12.9 4.5
 11 -10 0 13.1 4.9
 11 -10 0 17.1 6.8
 11 -10 0 18.4 5.3
 11 -10 0 15.7 6.4
 -11 -10 0 16.8 3.8
 11 10 0 11.5 4
 11 10 0 11.9 4.7
 11 10 0 8.9 3.9
 -11 10 0 16.1 4.4
 -11 10 0 14.9 5.4
 11 10 0 16.1 4.2
 -11 10 0 12.6 5.6
 12 -10 0 58.89 7.4
 -12 -10 0 68.29 6
 12 -10 0 70.59 8.7
 12 -10 0 54.69 8
 -12 -10 0 67.89 5.6
 12 -10 0 65.79 8.2
 12 -10 0 62.99 6.8
 12 10 0 70.69 7
 -12 10 0 65.79 9.9
 -12 10 0 66.49 7.4
 12 10 0 59.69 6.7
 12 10 0 60.39 7
 -12 10 0 69.59 7.6
 12 10 0 76.69 8.1
 0 -11 0 -4.2 3.6
 0 -11 0 1.9 5.3
 0 -11 0 -7.2 4.6
 0 11 0 -5.1 4.8
 0 11 0 -4.8 3.8
 0 11 0 -1.9 2.2
 0 11 0 -1.9 2.2
 1 -11 0 292.27 12.3
 1 -11 0 304.77 11.8
 -1 -11 0 287.97 7.3
 -1 -11 0 293.27 11.9
 -1 -11 0 270.77 11
 -1 -11 0 287.47 12.9
 1 -11 0 280.17 11.6
 1 11 0 296.97 7.9
 -1 11 0 294.77 7.9
 1 11 0 271.57 11.8
 -1 11 0 285.17 8
 1 11 0 298.47 13.4
 -1 11 0 297.87 13.7
 -1 11 0 276.77 7.6
 -1 11 0 309.27 18.9
 -2 -11 0 92.59 8
 2 -11 0 80.59 9.1
 -2 -11 0 89.49 7.2
 -2 -11 0 91.19 3.9
 2 -11 0 96.39 8.5
 -2 -11 0 84.39 8.4
 2 -11 0 86.89 8.5
 2 11 0 81.19 4.4
 -2 11 0 75.09 10.2
 2 11 0 89.29 8.3
 2 11 0 90.99 9.7
 2 11 0 93.59 4.6
 -2 11 0 91.19 8.6
 -3 -11 0 98.49 7
 -3 -11 0 107.89 8.2
 3 -11 0 104.49 9
 3 -11 0 95.99 9.3
 -3 -11 0 95.19 4.2
 -3 -11 0 104.29 8.8
 3 -11 0 97.19 5.3
 3 -11 0 107.09 9.1
 3 -11 0 103.19 5.8
 -3 11 0 99.09 10.6
 -3 11 0 107.99 5.3
 3 11 0 98.89 8.3
 3 11 0 97.19 4.8
 -3 11 0 98.99 4.6
 -3 11 0 108.59 5.2
 3 11 0 103.39 4.7
 3 11 0 112.39 10
 -4 -11 0 109.19 8
 4 -11 0 116.99 9.8
 4 -11 0 122.99 5.6
 -4 -11 0 120.69 8.5
 4 -11 0 109.39 9.5
 -4 -11 0 111.79 6.6
 4 -11 0 124.19 9.4
 4 -11 0 126.09 5.9
 -4 11 0 120.79 10.8
 4 11 0 119.59 8.5
 -4 11 0 111.09 5.7
 -4 11 0 118.29 5.8
 4 11 0 112.99 9.8
 -4 11 0 100.79 5.6
 -4 11 0 112.39 5.1
 -5 -11 0 4.1 2.1
 5 -11 0 3.7 7.4
 5 -11 0 -3 5.2
 5 -11 0 -6.2 5.3
 -5 -11 0 -4.1 4.2
 5 -11 0 0 3
 -5 -11 0 -1.1 2.7
 5 -11 0 -0.7 3.1
 -5 -11 0 1.1 4.4
 -5 11 0 0.7 2.9
 5 11 0 3.2 2.5
 5 11 0 -0.1 4.8
 -5 11 0 6 5.8
 -5 11 0 8.4 3
 5 11 0 2.1 4.3
 5 11 0 -2.5 2.4
 -6 -11 0 40.2 5.5
 6 -11 0 41.8 6.7
 -6 -11 0 41.9 5.2
 6 -11 0 35 4.2
 6 -11 0 38.9 4.3
 6 -11 0 38.4 6.5
 -6 11 0 37.5 4
 -6 11 0 32.5 6.3
 6 11 0 42.8 8.5
 6 11 0 47.4 7.2
 6 11 0 40 4.5
 6 11 0 40.9 4.4
 -6 11 0 50.19 5.2
 7 -11 0 137.49 10.4
 -7 -11 0 122.09 7.8
 7 -11 0 118.49 7.4
 7 -11 0 116.39 11
 7 -11 0 121.69 7.1
 7 -11 0 107.59 10.6
 -7 -11 0 127.79 8.5
 7 11 0 124.29 6.1
 7 11 0 124.89 9.9
 -7 11 0 123.89 6.8
 7 11 0 116.99 6
 -7 11 0 113.99 7.5
 -7 11 0 118.49 11.5
 8 -11 0 16 6.2
 8 -11 0 15.4 4.2
 -8 -11 0 21.6 4.8
 -8 -11 0 18.6 4.4
 8 -11 0 17.9 6.4
 8 -11 0 24.8 4.4
 8 -11 0 12.8 6.5
 -8 11 0 21.4 4
 -8 11 0 9.5 5.8
 8 11 0 8.9 3.3
 8 11 0 20.3 3.5
 8 11 0 13 5.6
 8 11 0 13.3 3.4
 -8 11 0 14.4 3.9
 9 -11 0 95.79 8
 9 -11 0 112.49 11.5
 9 -11 0 106.49 7.7
 -9 -11 0 89.59 7
 -9 -11 0 99.09 7.7
 9 -11 0 95.39 10.4
 9 -11 0 97.89 11.1
 9 11 0 103.49 9.6
 -9 11 0 95.99 11
 9 11 0 85.19 6
 -9 11 0 93.39 7
 9 11 0 99.09 6.3
 -9 11 0 112.69 7.1
 10 -11 0 30.5 5.2
 10 -11 0 28.5 7.5
 10 -11 0 30 7.4
 10 -11 0 35.8 5.4
 -10 -11 0 32.7 4.6
 10 -11 0 44.3 7.5
 -10 -11 0 31 4.9
 -10 11 0 31.8 4.8
 10 11 0 38.7 4.6
 -10 11 0 32.6 6.8
 -10 11 0 34 4.9
 10 11 0 45.1 4.6
 10 11 0 43.2 6.3
 0 -12 0 579.84 17.9
 0 -12 0 640.94 18.1
 0 -12 0 621.54 18.8
 0 12 0 626.54 20.5
 -1 -12 0 100.89 9.5
 -1 -12 0 117.09 9.3
 1 -12 0 86.19 8.5
 -1 -12 0 97.19 9.1
 1 -12 0 104.19 9.4
 1 -12 0 102.29 9.9
 1 12 0 101.49 11.1
 -1 12 0 115.29 11.8
 1 12 0 116.09 11.3
 -2 -12 0 581.94 16.7
 2 -12 0 574.24 17.5
 2 -12 0 565.94 18.3
 -2 -12 0 578.14 17.6
 2 -12 0 545.85 17.7
 2 12 0 565.04 19.2
 -2 12 0 587.14 20
 2 12 0 512.25 18.5
 -3 -12 0 353.96 12.6
 -3 -12 0 340.27 13.2
 3 -12 0 341.87 20.6
 3 -12 0 347.07 13.7
 3 -12 0 335.27 13.9
 -3 12 0 344.67 15.8
 -3 12 0 339.17 9.3
 3 12 0 330.27 18.2
 4 -12 0 11.9 3
 -4 -12 0 16.7 5.1
 -4 -12 0 7.5 4.9
 4 -12 0 10.6 6.3
 4 -12 0 17.5 3
 4 -12 0 10.3 5.4
 4 -12 0 12.3 6
 -4 12 0 13.1 6.1
 -4 12 0 14.7 3
 4 12 0 14.8 4.2
 -4 12 0 17.8 3.2
 4 12 0 18.3 6.3
 5 -12 0 291.37 9.4
 5 -12 0 303.97 13.4
 5 -12 0 292.47 14.1
 5 -12 0 300.57 9
 5 -12 0 294.67 13.8
 -5 -12 0 310.27 11.7
 -5 -12 0 294.27 12
 -5 12 0 295.17 9
 5 12 0 292.57 8.5
 -5 12 0 294.87 9
 5 12 0 285.87 13.8
 -5 12 0 307.77 15.1
 6 -12 0 18 6.7
 -6 -12 0 26 5.6
 6 -12 0 28.9 7.2
 6 -12 0 19.8 3.8
 6 -12 0 17.7 6.1
 6 -12 0 19.5 4
 6 12 0 26.9 3.3
 -6 12 0 25.3 4.3
 -6 12 0 27.2 7.4
 6 12 0 23.1 3.1
 6 12 0 24.2 6.3
 -6 12 0 26.5 3.8
 7 -12 0 323.97 10.9
 7 -12 0 336.87 15.3
 7 -12 0 329.67 10.6
 -7 -12 0 334.37 13.6
 7 -12 0 309.37 14.3
 7 -12 0 334.67 15.4
 -7 -12 0 325.47 12.4
 -7 12 0 332.27 10.3
 7 12 0 310.97 9.2
 -7 12 0 329.87 10.2
 7 12 0 317.27 14.5
 -7 12 0 332.57 16
 7 12 0 325.57 9.4
 8 -12 0 421.36 17
 8 -12 0 382.56 12.4
 -8 -12 0 366.36 12.5
 8 -12 0 388.36 15.5
 -8 -12 0 381.16 13.3
 8 -12 0 384.96 16.5
 8 12 0 366.36 10.5
 -8 12 0 398.26 17
 -8 12 0 399.76 11.6
 8 12 0 387.86 15.4
 -8 12 0 394.06 11.7
 8 12 0 387.46 11.1
 0 -13 0 -4.7 5.7
 0 -13 0 2 5.7
 0 13 0 -8.5 5.9
 -1 -13 0 598.44 19.2
 -1 -13 0 613.04 18.5
 1 -13 0 606.44 19.6
 1 -13 0 593.14 18.8
 1 13 0 613.04 21
 -1 13 0 630.54 25.7
 2 -13 0 157.68 11.1
 2 -13 0 173.98 11.9
 -2 -13 0 156.28 10.5
 -2 13 0 150.48 13.3
 2 13 0 140.59 12.7
 -3 -13 0 282.57 13
 3 -13 0 274.07 14.1
 3 -13 0 263.27 13.1
 -3 -13 0 299.77 12.5
 -3 13 0 270.87 15.6
 3 13 0 267.57 14.8
 4 -13 0 598.14 20.3
 -4 -13 0 633.64 18.9
 -4 -13 0 626.84 18
 4 -13 0 624.74 19.7
 4 13 0 595.54 20.9
 -4 13 0 626.94 21.9
 19 0 -1 5.5 4.6
 19 0 -1 -0.2 5.5
 19 0 -1 5.5 5.4
 19 0 -1 -0.7 4.2
 19 0 -1 -2.8 5.7
 19 0 -1 3 4.2
 19 0 -1 -4.4 2.8
 19 0 -1 -0.1 5.8
 18 0 -1 4.6 5.5
 18 0 -1 6.1 3.9
 18 0 -1 1.8 5.3
 18 0 -1 5.8 4.2
 18 0 -1 6.7 5.4
 18 0 -1 0.7 3.8
 18 0 -1 0.2 4.2
 18 0 -1 1.7 4.9
 17 0 -1 -6.8 4.7
 17 0 -1 4.7 3.8
 17 0 -1 1.7 4.9
 17 0 -1 -1.7 3.4
 17 0 -1 -3.7 5.1
 17 0 -1 3.2 6.8
 17 0 -1 4 3.8
 16 0 -1 13 4.9
 16 0 -1 6 3.8
 16 0 -1 6.5 4.5
 16 0 -1 2.7 3.3
 16 0 -1 6.7 3.7
 16 0 -1 1.8 4.8
 16 0 -1 4.5 3.5
 16 0 -1 -1.9 4.7
 15 0 -1 2.7 3.1
 15 0 -1 4.6 4.4
 15 0 -1 -2.4 4.2
 15 0 -1 5.7 3.1
 15 0 -1 7.1 3.4
 15 0 -1 3.8 3.9
 15 0 -1 3.9 3.3
 14 0 -1 1 4.1
 14 0 -1 2.9 4
 14 0 -1 16.2 4
 14 0 -1 5.8 3.2
 14 0 -1 15 4
 14 0 -1 8.4 3.3
 14 0 -1 5.7 3
 14 0 -1 6.2 2.8
 13 0 -1 6.9 3.4
 13 0 -1 10 3.1
 13 0 -1 5.4 2.8
 13 0 -1 4.9 3.6
 13 0 -1 3.6 2.7
 13 0 -1 2.4 3.4
 13 0 -1 7.6 3.7
 13 0 -1 3.6 2.9
 12 0 -1 6.6 3.1
 12 0 -1 1.4 3.2
 12 0 -1 1.9 3.2
 12 0 -1 2.6 2.4
 12 0 -1 3.8 2.6
 12 0 -1 6.5 3.9
 12 0 -1 3.3 2.5
 12 0 -1 0.9 3
 -12 0 1 4.7 2.5
 11 0 -1 2.1 2.8
 11 0 -1 3.6 3.1
 11 0 -1 4.5 2.3
 11 0 -1 3.1 2.2
 11 0 -1 4.2 2.9
 -11 0 1 4.9 1.2
 11 0 -1 -3.2 4.8
 -11 0 1 3.3 2.2
 11 0 -1 1.3 2.9
 -10 0 1 3.9 2
 10 0 -1 4.2 2
 10 0 -1 6.4 2.7
 10 0 -1 3.6 2.5
 10 0 -1 2.5 2.4
 10 0 -1 4.5 2.1
 10 0 -1 4.5 2.2
 10 0 -1 6.7 2
 10 0 -1 -0.7 2.4
 -10 0 1 5.4 1.2
 9 0 -1 2.6 2.3
 -9 0 1 4.5 1.3
 9 0 -1 1.9 1.8
 -9 0 1 -1 1.9
 9 0 -1 1.6 2.1
 9 0 -1 5.4 2.4
 9 0 -1 0.4 1.7
 -9 0 1 1.7 1.8
 9 0 -1 0.6 1.8
 9 0 -1 2.7 1.8
 -9 0 1 -1 1.8
 -9 0 1 1.5 1.1
 9 0 -1 6.7 2.2
 -8 0 1 1.9 1.1
 8 0 -1 4.1 1.7
 8 0 -1 2.6 1.6
 8 0 -1 1.5 1.8
 8 0 -1 4.4 1.9
 8 0 -1 2.9 1.6
 8 0 -1 5.7 1.6
 -8 0 1 3.5 1.7
 -7 0 1 5.6 1.3
 7 0 -1 0.5 1.6
 -7 0 1 5 1.1
 7 0 -1 3.9 1.5
 -7 0 1 4.6 1.7
 7 0 -1 3.1 1.6
 -7 0 1 5.5 1.6
 7 0 -1 3.9 1.4
 -7 0 1 5.8 1.5
 7 0 -1 4.8 1.4
 7 0 -1 2.2 1.8
 7 0 -1 3.4 1.6
 6 0 -1 5 1.5
 6 0 -1 6 1.5
 -6 0 1 8 1.3
 -6 0 1 6 1
 6 0 -1 2.7 1.5
 6 0 -1 5.4 1.3
 -6 0 1 4.1 1.3
 6 0 -1 6.5 1.2
 -6 0 1 5.6 1.1
 6 0 -1 7.7 1.5
 6 0 -1 6.3 1.3
 -6 0 1 6.4 1.3
 -5 0 1 3.4 0.9
 -5 0 1 2.9 0.8
 5 0 -1 0.1 1.1
 5 0 -1 2.3 0.9
 -5 0 1 5 1.1
 5 0 -1 0.9 1.1
 5 0 -1 1.2 0.9
 5 0 -1 5 1.2
 5 0 -1 2 0.9
 5 0 -1 6.5 1.3
 5 0 -1 3.7 1
 -4 0 1 5.9 0.8
 4 0 -1 2.8 1
 -4 0 1 3.5 0.8
 4 0 -1 2.5 0.9
 -4 0 1 4 0.8
 4 0 -1 5.9 0.8
 4 0 -1 4.3 0.8
 4 0 -1 4.8 1.2
 4 0 -1 4.7 1
 4 0 -1 4.2 0.9
 -4 0 1 3.6 1
 4 0 -1 2.4 1.2
 3 0 -1 15.2 1.1
 3 0 -1 13.8 1
 3 0 -1 13.2 1.3
 -3 0 1 12.1 1
 -3 0 1 12.9 1.6
 -3 0 1 13.9 1.2
 -3 0 1 10.6 1.2
 3 0 -1 11.3 1.1
 3 0 -1 13.5 1.4
 -3 0 1 11.7 1
 3 0 -1 12.8 1.2
 2 0 -1 9.6 0.8
 2 0 -1 10.6 0.7
 2 0 -1 11.7 0.8
 2 0 -1 12.9 0.7
 2 0 -1 9.9 0.9
 2 0 -1 9.8 0.8
 2 0 -1 10.4 0.8
 2 0 1 26.6 1.1
 2 0 1 21.8 0.8
 2 0 1 27.3 1.2
 3 0 1 19.9 1.4
 3 0 1 20.8 1.4
 -3 0 -1 17.7 0.8
 -3 0 -1 18.9 1.2
 -3 0 -1 15.2 1.5
 3 0 1 21.5 1.2
 3 0 1 18.5 1.4
 -3 0 -1 18.4 1.4
 3 0 1 20.3 1.1
 3 0 1 23.8 1.4
 -4 0 -1 5.9 1.1
 4 0 1 7.5 1.1
 4 0 1 4.2 0.9
 -4 0 -1 5.8 0.8
 -4 0 -1 3.5 0.8
 -4 0 -1 5.7 1
 -4 0 -1 5.2 1.2
 4 0 1 3.3 0.8
 -4 0 -1 4.8 1
 4 0 1 4 0.9
 -4 0 -1 3.8 0.9
 -5 0 -1 -0.4 1
 -5 0 -1 1.5 1
 -5 0 -1 3.3 0.7
 5 0 1 1.3 1.2
 -5 0 -1 2.6 1.1
 -5 0 -1 2.3 1
 5 0 1 1.6 1
 -5 0 -1 2.2 1.1
 5 0 1 3.3 0.9
 -5 0 -1 1.1 1.1
 -5 0 -1 2.1 0.6
 -6 0 -1 8.9 1.4
 6 0 1 7.1 1.2
 6 0 1 5.5 1.3
 6 0 1 5.4 1.4
 -6 0 -1 7.8 1.3
 -6 0 -1 10.9 1.6
 6 0 1 8.3 1.3
 -7 0 -1 6.1 1.7
 7 0 1 6.1 1.4
 7 0 1 4.5 1.4
 7 0 1 4.5 1.6
 7 0 1 2.8 1.7
 -7 0 -1 4.7 1.5
 -7 0 -1 5.1 1.6
 7 0 1 4.1 1.8
 -7 0 -1 4.9 0.8
 7 0 1 4.3 1.8
 7 0 1 6.5 1.5
 7 0 1 6.1 1.8
 -7 0 -1 5.2 1.6
 8 0 1 3.9 1.7
 -8 0 -1 5.1 1.8
 8 0 1 2.7 1.5
 8 0 1 2 2
 8 0 1 1.3 1.8
 -8 0 -1 2.8 1.9
 -8 0 -1 2.5 1.7
 8 0 1 1.6 1.8
 8 0 1 3.3 1.9
 8 0 1 1.4 1.9
 9 0 1 4.5 2.2
 9 0 1 3.4 2.3
 9 0 1 3.6 1.8
 9 0 1 2.7 2.1
 9 0 1 4.3 1.9
 9 0 1 6.9 2
 9 0 1 8.9 2.4
 -9 0 -1 2.4 1.9
 9 0 1 3.7 2.3
 -9 0 -1 0.8 2
 10 0 1 7.8 2.7
 10 0 1 5.9 2.8
 10 0 1 5.4 2.6
 10 0 1 4.2 2.5
 10 0 1 2.3 3.5
 10 0 1 3.6 2.1
 10 0 1 6.8 2.6
 -10 0 -1 4.7 2.1
 10 0 1 6 2.6
 11 0 1 4.3 2.2
 11 0 1 2.5 2.3
 11 0 1 0.7 2.9
 11 0 1 1.9 2.9
 11 0 1 2.5 2.3
 11 0 1 3.2 5.3
 -11 0 -1 4.3 2.3
 11 0 1 6 2.6
 11 0 1 1.9 2.7
 12 0 1 0.8 2.3
 12 0 1 1.9 3.2
 12 0 1 5.4 3.3
 12 0 1 5.9 3.1
 12 0 1 6.1 2.6
 12 0 1 7 3.2
 12 0 1 6.3 2.6
 12 0 1 4.6 2.8
 13 0 1 3.5 3.4
 13 0 1 5.2 2.9
 13 0 1 1.4 3.6
 13 0 1 3.6 2.8
 13 0 1 2.8 2.6
 13 0 1 6.1 3
 13 0 1 4.7 3.8
 13 0 1 8.8 3.7
 14 0 1 9.8 3.5
 14 0 1 5 3.2
 14 0 1 5.9 3.8
 14 0 1 4.7 2.9
 14 0 1 0 4
 14 0 1 9.6 3.3
 14 0 1 7 4.2
 14 0 1 5.5 4
 15 0 1 6.5 3.4
 15 0 1 6.6 3.5
 15 0 1 0 4.4
 15 0 1 3.1 4.2
 15 0 1 3.7 4.1
 15 0 1 8.3 3.7
 15 0 1 5.6 3.2
 15 0 1 -5.8 4.6
 16 0 1 0.5 4.6
 16 0 1 0 4.8
 16 0 1 6 4.5
 16 0 1 1.9 4.6
 16 0 1 6.8 3.7
 16 0 1 3.7 3.6
 16 0 1 4.9 3.1
 16 0 1 2.4 3.7
 17 0 1 4.4 4.1
 17 0 1 2.6 4
 17 0 1 11.7 5.4
 17 0 1 7.2 6.2
 17 0 1 7.1 5.3
 17 0 1 10.2 5.3
 17 0 1 6 4.9
 17 0 1 10.6 4.1
 18 0 1 -0.1 3.4
 18 0 1 7.7 5.6
 18 0 1 -1.1 4
 18 0 1 -8.3 5.2
 18 0 1 0.2 4.1
 18 0 1 -1.7 5.2
 18 0 1 -6.6 5.4
 18 0 1 1.3 4
 19 0 1 8.1 6.1
 19 0 1 2.9 3.6
 19 0 1 1.5 4.2
 19 0 1 2.8 5.9
 19 0 1 1.3 4.6
 19 0 1 3.4 4.4
 19 0 1 4.7 5.8
 19 0 1 3.7 5.6
 19 -1 -1 235.68 10.7
 19 -1 -1 247.98 13.5
 19 -1 -1 244.68 11.6
 19 -1 -1 237.98 13
 19 -1 -1 255.17 10.3
 19 -1 -1 245.38 12.6
 19 -1 -1 244.48 12.5
 19 1 -1 236.88 12.2
 19 1 -1 250.37 12.7
 19 1 -1 234.68 9.8
 19 1 -1 235.98 12.2
 19 1 -1 238.68 9.7
 19 1 -1 234.18 12.8
 19 1 -1 249.28 10.4
 19 1 -1 251.47 9.3
 18 -1 -1 108.49 8.2
 18 -1 -1 107.79 8.9
 18 -1 -1 111.09 10.3
 18 -1 -1 99.09 10.4
 18 -1 -1 89.49 7.7
 18 -1 -1 110.29 9.7
 18 -1 -1 111.49 7.5
 18 -1 -1 109.59 9.7
 18 1 -1 114.29 9.6
 18 1 -1 94.29 9.7
 18 1 -1 115.89 9.6
 18 1 -1 107.69 7.3
 18 1 -1 109.79 7.3
 18 1 -1 117.39 13.1
 18 1 -1 110.19 6.8
 18 1 -1 108.29 7.8
 17 -1 -1 233.68 9.8
 17 -1 -1 230.48 14.4
 17 -1 -1 232.48 11.7
 17 -1 -1 236.38 11
 17 -1 -1 228.98 9.3
 17 -1 -1 237.78 12.1
 17 -1 -1 239.88 12.6
 17 -1 -1 217.48 9.7
 17 1 -1 225.88 11.2
 17 1 -1 238.28 13
 17 1 -1 206.88 17.1
 17 1 -1 238.48 8.5
 17 1 -1 237.08 11.7
 17 1 -1 235.48 9.2
 17 1 -1 234.08 10.7
 17 1 -1 242.18 11.3
 16 -1 -1 20.1 5
 16 -1 -1 19 5.4
 16 -1 -1 24.6 5.1
 16 -1 -1 28 4.8
 16 -1 -1 21.4 5.2
 16 -1 -1 23.1 4.4
 16 -1 -1 29.2 4.3
 16 -1 -1 26.2 4.2
 16 1 -1 30.2 4.1
 16 1 -1 24.1 4.4
 16 1 -1 31.2 4
 16 1 -1 27.3 5
 16 1 -1 21.8 3.8
 16 1 -1 22.7 5
 16 1 -1 25.4 5.2
 16 1 -1 19 5
 15 -1 -1 180.88 9.1
 15 -1 -1 150.28 9.9
 15 -1 -1 181.28 8.9
 15 -1 -1 154.28 9.5
 15 -1 -1 201.58 8.7
 15 -1 -1 182.38 7.6
 15 -1 -1 190.08 13
 15 -1 -1 191.78 8.4
 15 1 -1 190.68 9
 15 1 -1 185.98 7.6
 15 1 -1 190.18 7.1
 15 1 -1 178.18 9.1
 15 1 -1 174.88 9.6
 15 1 -1 189.38 7.5
 15 1 -1 178.18 9.4
 15 1 -1 186.78 7.8
 14 -1 -1 156.38 9
 14 -1 -1 165.48 8.2
 14 -1 -1 171.78 7.9
 14 -1 -1 161.48 7.6
 14 -1 -1 163.58 8.7
 14 -1 -1 150.38 8.8
 14 -1 -1 158.28 6.9
 14 -1 -1 158.28 8.1
 14 1 -1 146.39 8.4
 14 1 -1 173.38 8.4
 14 1 -1 152.88 8.6
 14 1 -1 161.38 6.8
 14 1 -1 175.38 7.2
 14 1 -1 167.58 6.4
 14 1 -1 163.88 8.3
 14 1 -1 161.58 6.9
 13 -1 -1 23.9 4
 13 -1 -1 22.3 3.4
 13 -1 -1 14.9 3.7
 13 -1 -1 11.7 4
 -13 -1 1 23.8 3.1
 13 -1 -1 20.5 3.3
 13 -1 -1 21.6 3.6
 13 -1 -1 24 3.7
 13 -1 -1 13.8 4.1
 13 1 -1 15.5 3.9
 13 1 -1 16.8 3.8
 -13 1 1 19.7 2.7
 13 1 -1 19.8 3.2
 13 1 -1 17.2 3.7
 13 1 -1 18.9 2.9
 13 1 -1 21.6 4
 13 1 -1 21.9 3.2
 13 1 -1 18.7 2.9
 12 -1 -1 146.19 6.1
 12 -1 -1 155.68 7
 12 -1 -1 155.58 6.6
 12 -1 -1 145.29 6.5
 12 -1 -1 133.99 7.7
 12 -1 -1 142.79 7.4
 12 -1 -1 152.28 6.8
 12 -1 -1 146.49 7
 -12 -1 1 169.58 6
 12 1 -1 159.78 5.7
 12 1 -1 164.98 7
 12 1 -1 153.28 6.9
 12 1 -1 152.78 11
 12 1 -1 177.58 11.5
 -12 1 1 145.09 5.9
 12 1 -1 144.19 5.9
 12 1 -1 151.28 6
 12 1 -1 152.68 7.1
 11 -1 -1 557.24 16.6
 11 -1 -1 554.74 15
 11 -1 -1 544.35 13.3
 11 -1 -1 536.65 12.9
 11 -1 -1 535.15 14.7
 11 -1 -1 511.45 19.2
 -11 -1 1 549.74 12.6
 11 -1 -1 520.55 13.2
 11 -1 -1 519.35 13.9
 -11 1 1 545.55 12.2
 11 1 -1 515.45 14.5
 11 1 -1 526.65 12.2
 -11 1 1 554.14 13.4
 11 1 -1 509.05 13.9
 11 1 -1 558.34 15.7
 11 1 -1 510.85 13.5
 11 1 -1 541.65 12.7
 11 1 -1 521.25 12.5
 10 -1 -1 70.09 4.1
 10 -1 -1 62.19 5.1
 10 -1 -1 79.89 4.6
 -10 -1 1 76.99 3.9
 10 -1 -1 73.09 4.8
 10 -1 -1 70.49 5.4
 -10 -1 1 74.29 5.5
 10 -1 -1 73.59 4.7
 10 -1 -1 69.79 4.9
 10 -1 -1 71.09 4.4
 10 1 -1 70.09 4.6
 -10 1 1 71.29 3.6
 -10 1 1 63.79 4.4
 10 1 -1 69.89 4.9
 10 1 -1 77.49 4
 10 1 -1 75.39 5.3
 10 1 -1 65.99 3.9
 10 1 -1 75.89 3.7
 10 1 -1 69.49 3.9
 10 1 -1 73.99 4.8
 9 -1 -1 2769.12 55.39
 9 -1 -1 2869.71 55.89
 9 -1 -1 2749.23 56.09
 9 -1 -1 2807.22 55.89
 9 -1 -1 2807.12 55.79
 -9 -1 1 2927.31 55.29
 -9 -1 1 2852.81 56.19
 9 -1 -1 2798.62 55.89
 -9 -1 1 2736.93 55.79
 9 -1 -1 2791.92 56.49
 9 -1 -1 2775.12 55.89
 9 1 -1 2739.23 55.79
 -9 1 1 2820.92 55.29
 9 1 -1 2755.12 55.89
 9 1 -1 2720.53 56.09
 9 1 -1 2757.62 55.19
 -9 1 1 2753.42 56.49
 -9 1 1 2811.72 55.99
 9 1 -1 2769.12 55.19
 9 1 -1 2808.42 55.29
 9 1 -1 2767.72 55.69
 -9 1 1 2927.71 55.99
 9 1 -1 2818.92 54.89
 8 -1 -1 175.88 5.5
 -8 -1 1 193.88 5.8
 8 -1 -1 175.28 5.8
 -8 -1 1 183.98 6
 -8 -1 1 185.88 5.3
 8 -1 -1 178.28 6.4
 8 -1 -1 181.48 6
 8 -1 -1 180.48 6.2
 8 -1 -1 186.28 5.8
 -8 -1 1 182.68 4.9
 8 -1 -1 174.68 5.8
 8 -1 -1 179.48 5.9
 8 1 -1 189.58 5.8
 -8 1 1 170.48 5.2
 -8 1 1 183.98 5.8
 8 1 -1 185.18 6
 8 1 -1 190.18 5.2
 -8 1 1 193.18 5.9
 -8 1 1 192.48 6.4
 8 1 -1 179.78 6.1
 8 1 -1 185.28 5.2
 8 1 -1 178.48 5.2
 -8 1 1 180.88 5.4
 8 1 -1 190.48 5
 8 1 -1 181.08 5.9
 7 -1 -1 1826.42 36.9
 -7 -1 1 1831.62 36.1
 7 -1 -1 1852.91 37
 7 -1 -1 1822.72 37.2
 -7 -1 1 1890.01 36.4
 7 -1 -1 1796.12 36.6
 7 -1 -1 1789.02 37
 7 -1 -1 1845.82 37
 -7 -1 1 1829.72 37.1
 7 -1 -1 1819.52 37.4
 7 -1 -1 1788.62 36.8
 -7 -1 1 1890.81 36.9
 7 1 -1 1831.12 36.1
 -7 1 1 1933.11 37.1
 7 1 -1 1827.92 36.9
 7 1 -1 1810.82 36.4
 7 1 -1 1818.32 37.1
 7 1 -1 1794.52 36.9
 -7 1 1 1812.72 36.7
 7 1 -1 1842.82 36.3
 7 1 -1 1825.62 36.4
 -7 1 1 1854.91 36.9
 7 1 -1 1834.02 36.8
 -7 1 1 1857.81 36.6
 -7 1 1 1867.51 37.4
 6 -1 -1 415.36 9.9
 -6 -1 1 426.36 8.6
 6 -1 -1 397.46 9.7
 -6 -1 1 429.56 9.1
 6 -1 -1 410.86 9.5
 -6 -1 1 414.46 9.7
 6 -1 -1 427.76 9.8
 -6 -1 1 422.06 8.5
 -6 -1 1 408.66 9.5
 6 -1 -1 427.36 9.5
 -6 -1 1 434.36 9.6
 -6 -1 1 427.56 8.9
 6 -1 -1 411.06 9.6
 6 1 -1 415.96 9.1
 -6 1 1 432.06 9.8
 6 1 -1 417.16 8.9
 6 1 -1 409.86 9.6
 6 1 -1 421.96 9.6
 6 1 -1 405.16 9.8
 -6 1 1 444.06 9.5
 -6 1 1 422.06 9.4
 -6 1 1 412.06 10
 -6 1 1 419.56 9.6
 6 1 -1 424.16 9.1
 6 1 -1 420.06 9.1
 6 1 -1 409.36 9.5
 5 -1 -1 1513.15 30.6
 -5 -1 1 1540.75 30.4
 -5 -1 1 1534.95 29.6
 5 -1 -1 1504.65 30.6
 -5 -1 1 1528.15 30.3
 -5 -1 1 1510.25 29.6
 5 -1 -1 1500.35 30.3
 5 -1 -1 1461.75 30.8
 -5 -1 1 1534.35 30.5
 -5 -1 1 1557.24 29.8
 -5 -1 1 1506.75 30.3
 5 -1 -1 1547.25 30.3
 5 -1 -1 1543.15 30.4
 5 -1 -1 1512.75 30.5
 -5 1 1 1511.35 30.3
 5 1 -1 1489.95 30.4
 -5 1 1 1545.55 30.8
 -5 1 1 1480.15 30.6
 5 1 -1 1552.44 29.9
 5 1 -1 1577.44 29.8
 5 1 -1 1516.25 30.5
 -5 1 1 1518.45 30.5
 -5 1 1 1471.95 30.3
 5 1 -1 1501.75 30.3
 -5 1 1 1540.45 30.4
 5 1 -1 1530.55 30
 -5 1 1 1612.74 30.4
 -5 1 1 1551.84 30.6
 5 1 -1 1528.55 30.3
 5 1 -1 1503.65 30
 4 -1 -1 860.61 17.8
 -4 -1 1 873.11 16.9
 -4 -1 1 843.22 17
 -4 -1 1 876.71 17
 -4 -1 1 846.62 17.1
 -4 -1 1 879.21 17.5
 4 -1 -1 850.21 17.8
 4 -1 -1 830.12 17.6
 4 -1 -1 864.21 17.5
 -4 -1 1 856.21 17.4
 4 -1 -1 833.72 17.7
 4 -1 -1 849.72 17.4
 -4 -1 1 890.91 17.5
 -4 -1 1 860.61 17.5
 4 1 -1 863.11 17
 -4 1 1 846.72 17.6
 -4 1 1 894.41 17.5
 -4 1 1 888.91 17.9
 4 1 -1 873.31 17.4
 -4 1 1 854.51 17.9
 -4 1 1 867.11 17.7
 4 1 -1 868.71 17.1
 4 1 -1 831.92 17.4
 4 1 -1 855.51 17.1
 -4 1 1 897.91 17.8
 -4 1 1 873.01 17.5
 4 1 -1 852.61 17.5
 4 1 -1 865.41 17.2
 -2 -1 1 38.1 1.3
 -2 -1 1 38.2 1.1
 2 -1 -1 42.3 1.7
 -2 -1 1 44.1 1.4
 -2 -1 1 40.5 1
 2 -1 -1 40.5 1.6
 2 -1 -1 41.7 1.4
 -2 -1 1 39.1 1.3
 -2 -1 1 40.4 1.1
 -2 -1 1 42.1 1.3
 -2 -1 1 42 1.3
 2 -1 -1 39.5 1.7
 2 -1 -1 36.9 1.7
 2 -1 -1 39.9 1.4
 2 1 -1 37.2 1.4
 2 1 -1 35.9 1
 -2 1 1 41.7 1.4
 2 1 -1 37.7 1.3
 -2 1 1 38.4 1.6
 -2 1 1 44.7 1.4
 2 1 -1 43.9 1.3
 2 1 -1 44.3 1.4
 2 1 -1 36.8 1.4
 -2 1 1 40.8 1.7
 -2 1 1 40.5 1.7
 -2 1 1 45.1 1.6
 -2 1 1 42.2 1.7
 2 1 -1 36.5 1.3
 1 -1 -1 774.12 15.1
 1 -1 -1 791.42 15.3
 1 -1 -1 839.02 15.5
 -1 1 1 730.83 14.9
 1 1 -1 728.13 15.1
 1 1 -1 723.13 14.9
 2 -1 1 1115.39 21.8
 2 -1 1 1150.78 21.9
 -2 -1 -1 1096.29 21.7
 2 -1 1 1089.69 21.8
 -2 -1 -1 1103.59 21.6
 2 -1 1 1080.09 22
 2 -1 1 1112.59 21.9
 -2 -1 -1 1117.59 21.7
 -2 -1 -1 1154.78 21.7
 -2 -1 -1 1106.19 21.6
 2 -1 1 1086.99 22
 -2 -1 -1 1130.19 21.6
 -2 1 -1 1106.39 22
 -2 1 -1 1097.39 21.8
 -2 1 -1 1069.49 21.8
 2 1 1 1115.69 21.7
 2 1 1 1097.09 21.7
 -2 1 -1 1089.79 22.3
 2 1 1 1110.19 21.6
 2 1 1 1121.99 21.6
 2 1 1 1109.99 21.6
 -2 1 -1 1089.09 22
 2 1 1 1108.39 21.7
 -2 1 -1 1115.59 21.8
 4 -1 1 4112.99 80.89
 -4 -1 -1 4194.68 80.79
 4 -1 1 4157.18 80.79
 4 -1 1 4095.59 80.79
 -4 -1 -1 4173.18 80.39
 4 -1 1 4118.79 81.09
 -4 -1 -1 4198.98 80.59
 4 -1 1 4124.99 80.99
 -4 -1 -1 4231.68 80.89
 -4 -1 -1 4228.18 80.79
 4 -1 1 3969.8 81.59
 -4 -1 -1 4215.38 80.69
 -4 1 -1 4364.36 81.09
 -4 1 -1 4250.47 80.89
 4 1 1 4256.17 80.09
 4 1 1 4110.59 80.69
 -4 1 -1 4240.98 81.19
 -4 1 -1 4240.58 80.79
 4 1 1 4191.58 80.69
 -4 1 -1 4415.66 81.29
 -4 1 -1 4152.98 80.79
 4 1 1 4210.38 80.59
 -4 1 -1 4137.89 80.89
 4 1 1 4002.9 80.89
 4 1 1 4210.78 80.89
 4 1 1 3952.5 80.19
 -4 1 -1 4159.18 80.89
 4 1 1 4184.88 80.49
 5 -1 1 1135.89 23.5
 5 -1 1 1161.68 23.7
 5 -1 1 1149.19 23.6
 5 -1 1 1168.48 23.7
 -5 -1 -1 1194.48 23.5
 5 -1 1 1170.28 23.8
 -5 -1 -1 1131.29 23.4
 -5 -1 -1 1208.88 23.3
 -5 -1 -1 1194.18 23.5
 5 -1 1 1135.09 23.7
 5 -1 1 1157.48 23.6
 -5 -1 -1 1195.98 23.7
 -5 -1 -1 1172.58 23.1
 5 1 1 1185.08 22.8
 5 1 1 1100.59 22.7
 5 1 1 1177.88 23.4
 -5 1 -1 1135.79 23.8
 -5 1 -1 1152.58 23.3
 5 1 1 1194.88 23.2
 5 1 1 1159.08 23.6
 5 1 1 1150.78 23.7
 -5 1 -1 1207.58 23.8
 5 1 1 1149.19 23.5
 -5 1 -1 1172.88 23.5
 -5 1 -1 1102.59 23.5
 -5 1 -1 1194.08 23.5
 -6 -1 -1 2813.72 54.49
 6 -1 1 2677.63 53.89
 -6 -1 -1 2748.32 53.29
 6 -1 1 2645.94 53.69
 6 -1 1 2714.83 53.79
 6 -1 1 2620.44 53.69
 6 -1 1 2735.83 54.29
 6 -1 1 2802.22 53.99
 6 -1 1 2681.03 53.99
 -6 -1 -1 2870.41 53.49
 -6 -1 -1 2836.72 53.79
 6 -1 1 2746.83 54.09
 -6 -1 -1 2780.12 53.99
 6 1 1 2727.33 53.79
 6 1 1 2690.43 53.99
 -6 1 -1 2737.43 53.99
 6 1 1 2616.54 52.99
 6 1 1 2717.83 52.99
 -6 1 -1 2759.62 54.29
 6 1 1 2689.03 53.69
 -6 1 -1 2675.23 53.79
 -6 1 -1 2816.92 53.49
 6 1 1 2804.72 53.29
 -6 1 -1 2765.62 53.89
 6 1 1 2748.02 53.59
 -6 1 -1 2686.43 53.59
 6 1 1 2736.73 53.89
 7 -1 1 3.8 1.8
 -7 -1 -1 1.2 1.6
 7 -1 1 7.3 1.7
 -7 -1 -1 3.9 1.6
 7 -1 1 1.8 1.8
 7 -1 1 2.3 1.9
 7 -1 1 2.9 1.8
 7 -1 1 1.4 1.5
 7 -1 1 4.3 1.6
 -7 -1 -1 5.2 1.5
 7 -1 1 3 1.8
 -7 -1 -1 6.2 1.3
 -7 1 -1 3.9 1.7
 7 1 1 4.2 1.8
 7 1 1 3.5 1.5
 7 1 1 8.6 1.9
 7 1 1 3.4 1.2
 7 1 1 0.7 1.7
 -7 1 -1 3.3 1.6
 -7 1 -1 3.9 1.2
 -7 1 -1 4.4 1.3
 -7 1 -1 4.3 1.7
 7 1 1 5.6 1.5
 7 1 1 3.8 2.2
 -8 -1 -1 427.26 10.2
 8 -1 1 430.96 10.5
 -8 -1 -1 411.16 11.4
 -8 -1 -1 430.06 9.9
 8 -1 1 417.76 10
 8 -1 1 409.86 10.2
 8 -1 1 405.46 10.9
 8 -1 1 424.16 10.4
 8 -1 1 423.46 10.3
 8 -1 1 425.96 10.2
 8 1 1 404.46 9.3
 8 1 1 403.36 9.9
 8 1 1 423.66 9.6
 8 1 1 413.66 10.3
 -8 1 -1 419.06 10.3
 -8 1 -1 438.16 9.6
 8 1 1 440.36 12.8
 8 1 1 406.26 10.1
 8 1 1 415.86 9.3
 -8 1 -1 415.86 10.3
 -8 1 -1 400.16 9.4
 8 1 1 402.56 11.5
 -8 1 -1 423.06 10.7
 9 -1 1 10.1 2.3
 9 -1 1 14.5 2.8
 9 -1 1 17.4 2.6
 9 -1 1 13.2 2.6
 9 -1 1 14.3 2.8
 9 -1 1 15.2 2.6
 9 -1 1 14 2.3
 -9 -1 -1 12.3 2.1
 9 1 1 13.7 2.1
 9 1 1 12.1 2.2
 9 1 1 11.9 1.9
 -9 1 -1 17.5 2.2
 -9 1 -1 11.9 2.7
 9 1 1 12.1 2.4
 -9 1 -1 12.2 1.7
 9 1 1 6.8 2.4
 9 1 1 19.2 2.7
 10 -1 1 365.96 10
 10 -1 1 356.06 9.7
 10 -1 1 361.56 9.7
 10 -1 1 370.06 10.2
 10 -1 1 361.36 9.5
 10 -1 1 351.96 10.6
 10 -1 1 356.96 10
 10 -1 1 364.56 10.4
 -10 -1 -1 374.06 9.4
 10 1 1 350.36 10.1
 -10 1 -1 372.96 10
 10 1 1 355.06 10.1
 10 1 1 362.06 8.9
 10 1 1 361.66 10.4
 -10 1 -1 383.46 8.6
 10 1 1 356.66 9.1
 10 1 1 374.26 9.5
 10 1 1 368.06 10
 10 1 1 349.77 8.9
 11 -1 1 928.71 22.3
 11 -1 1 864.91 21.5
 11 -1 1 897.21 20.6
 -11 -1 -1 952.8 20.1
 11 -1 1 873.91 20.3
 11 -1 1 913.21 20.2
 11 -1 1 916.71 20.9
 11 -1 1 916.01 20.5
 11 1 1 914.21 20.8
 11 1 1 907.71 21.2
 11 1 1 934.81 19.6
 11 1 1 915.01 21.4
 -11 1 -1 979.1 20.6
 11 1 1 866.81 19.7
 11 1 1 933.11 20.3
 11 1 1 930.21 19.8
 12 -1 1 9.8 3.1
 12 -1 1 9.3 3.5
 12 -1 1 6.8 3.2
 12 -1 1 14.3 3.1
 12 -1 1 4.3 3.4
 12 -1 1 6.3 3.3
 -12 -1 -1 5.3 2.4
 12 -1 1 6.5 2.8
 12 -1 1 4.9 2.5
 12 1 1 10 2.5
 12 1 1 4.8 3.3
 12 1 1 5.5 3.5
 12 1 1 6.8 2.8
 12 1 1 4.3 2.5
 12 1 1 9.8 3.3
 12 1 1 6.2 3.2
 12 1 1 8.5 2.3
 13 -1 1 310.67 10
 13 -1 1 300.07 10.1
 13 -1 1 300.57 9.4
 13 -1 1 299.97 10.3
 13 -1 1 293.17 10.7
 13 -1 1 305.77 9.8
 13 -1 1 290.07 11.1
 13 1 1 311.57 8.8
 13 1 1 309.37 9.5
 13 1 1 303.67 10.3
 13 1 1 306.57 8.9
 13 1 1 302.87 8.9
 13 1 1 309.87 10.2
 13 1 1 301.97 10.4
 13 1 1 294.87 10.7
 14 -1 1 76.19 7
 14 -1 1 68.29 7.8
 14 -1 1 97.29 5.9
 14 -1 1 64.19 7.6
 14 -1 1 73.79 6.1
 14 -1 1 93.39 6.7
 14 -1 1 63.69 7.7
 14 -1 1 75.89 6.4
 14 1 1 99.39 5.7
 14 1 1 87.09 5.6
 14 1 1 89.89 7.2
 14 1 1 60.49 7
 14 1 1 87.29 7.1
 14 1 1 88.49 6
 14 1 1 86.69 5.4
 15 -1 1 86.39 7.6
 15 -1 1 79.99 8.5
 15 -1 1 95.79 6.7
 15 -1 1 96.09 7.2
 15 -1 1 98.49 7.9
 15 -1 1 110.29 7.3
 15 -1 1 97.99 6.5
 15 -1 1 68.59 8.4
 15 1 1 105.49 6.3
 15 1 1 85.49 9.7
 15 1 1 94.39 6.9
 15 1 1 74.99 7.7
 15 1 1 103.79 7.7
 15 1 1 92.29 5.9
 15 1 1 80.79 8.2
 16 -1 1 242.78 9.4
 16 -1 1 239.28 9.7
 16 -1 1 261.57 10.9
 16 -1 1 247.08 10.9
 16 -1 1 239.48 11.8
 16 -1 1 246.08 10
 16 -1 1 266.17 11.7
 16 -1 1 241.78 10
 16 1 1 241.48 8.8
 16 1 1 242.38 11
 16 1 1 257.77 10.8
 16 1 1 257.57 11
 16 1 1 232.98 11.3
 16 1 1 252.17 9.2
 16 1 1 252.47 8.9
 16 1 1 250.47 9.5
 17 -1 1 7.1 5.3
 17 -1 1 -0.5 5.4
 17 -1 1 8.1 4.8
 17 -1 1 3 3.6
 17 -1 1 2.3 4
 17 -1 1 8.3 4.4
 17 -1 1 7.7 4.2
 17 1 1 15.3 4.3
 17 1 1 3.6 3.2
 17 1 1 6.3 4.9
 17 1 1 11.2 3.9
 17 1 1 5.7 3.8
 17 1 1 1.8 5.1
 17 1 1 3.7 5
 17 1 1 -0.4 4.7
 18 -1 1 146.89 11.4
 18 -1 1 130.89 8.9
 18 -1 1 136.09 9.2
 18 -1 1 147.39 10.8
 18 -1 1 124.99 8.2
 18 -1 1 141.19 10.3
 18 -1 1 141.19 8.5
 18 1 1 136.39 7.7
 18 1 1 123.69 10.2
 18 1 1 139.39 8.2
 18 1 1 136.09 7.6
 18 1 1 134.89 10.4
 18 1 1 142.09 8.3
 18 1 1 144.79 10.2
 18 1 1 131.19 10.3
 -18 1 -1 128.29 9.9
 19 -1 1 61.59 8.3
 19 -1 1 58.09 7.9
 19 -1 1 64.19 7.4
 19 -1 1 63.19 8.1
 19 -1 1 57.39 6.2
 19 -1 1 65.39 8
 19 1 1 69.29 7.6
 19 1 1 83.79 9.9
 19 1 1 71.99 6.9
 -19 1 -1 78.29 9.6
 19 1 1 74.79 7.2
 19 1 1 58.09 7.2
 19 1 1 72.29 7.2
 19 1 1 66.79 7.7
 19 1 1 61.59 7.4
 19 -2 -1 305.97 11.8
 19 -2 -1 338.57 13.7
 19 -2 -1 331.17 14.5
 19 -2 -1 311.87 13.3
 19 -2 -1 308.27 12.4
 19 -2 -1 293.07 14.4
 19 2 -1 308.17 13.4
 19 2 -1 300.47 9.7
 19 2 -1 300.17 11.1
 19 2 -1 299.07 13.7
 19 2 -1 302.77 13.3
 19 2 -1 298.27 10.3
 -19 2 1 300.47 13.3
 19 2 -1 315.47 13.8
 19 2 -1 291.27 12.1
 18 -2 -1 632.74 19.9
 18 -2 -1 673.23 19.4
 18 -2 -1 659.93 19.1
 18 -2 -1 665.03 18.7
 18 -2 -1 636.94 19.1
 18 -2 -1 658.53 17.9
 18 -2 -1 670.83 20.6
 18 2 -1 660.63 19.4
 18 2 -1 703.03 22.1
 18 2 -1 635.44 17.2
 18 2 -1 635.04 16.9
 18 2 -1 641.84 15.9
 18 2 -1 671.83 19.4
 18 2 -1 652.03 16.6
 18 2 -1 679.53 19
 17 -2 -1 53.29 6.3
 17 -2 -1 58.39 7.4
 17 -2 -1 41.8 7.5
 17 -2 -1 49.7 5.5
 17 -2 -1 52.09 7.8
 17 -2 -1 56.59 6.6
 17 -2 -1 46.7 6.8
 17 -2 -1 42 6.6
 17 2 -1 44.1 5.4
 17 2 -1 51.29 6.2
 17 2 -1 51.09 6.5
 17 2 -1 53.69 6.4
 17 2 -1 37.8 5.9
 17 2 -1 50.99 5.1
 17 2 -1 43 6
 17 2 -1 58.69 8.2
 16 -2 -1 905.91 22.8
 16 -2 -1 908.61 22.6
 16 -2 -1 912.11 23
 16 -2 -1 902.01 22
 16 -2 -1 928.61 22.9
 16 -2 -1 920.31 24.3
 16 -2 -1 906.11 23
 16 -2 -1 934.21 23.8
 16 2 -1 914.81 21.4
 16 2 -1 897.61 23.3
 16 2 -1 933.31 23.2
 16 2 -1 902.71 21.1
 16 2 -1 916.61 20.5
 16 2 -1 924.21 22.8
 16 2 -1 948.21 21.2
 16 2 -1 941.81 23.1
 15 -2 -1 249.48 9.1
 15 -2 -1 247.98 9.7
 15 -2 -1 229.18 10.7
 15 -2 -1 244.18 10.3
 15 -2 -1 234.98 10
 15 -2 -1 252.27 10.2
 15 -2 -1 230.38 11.1
 15 -2 -1 243.18 9.7
 15 2 -1 235.18 9.8
 15 2 -1 243.18 10.4
 15 2 -1 234.18 8.4
 15 2 -1 243.58 10.1
 15 2 -1 239.68 8.2
 15 2 -1 232.38 10
 15 2 -1 239.58 9.4
 15 2 -1 228.18 7.7
 14 -2 -1 71.39 6.5
 14 -2 -1 82.79 6.3
 -14 -2 1 86.29 5
 14 -2 -1 81.49 6.8
 14 -2 -1 65.69 7.6
 14 -2 -1 81.89 5.9
 14 -2 -1 65.89 6.2
 14 -2 -1 75.39 6.9
 14 -2 -1 78.19 6.9
 14 2 -1 85.89 4.8
 14 2 -1 80.69 5.2
 14 2 -1 84.39 7
 -14 2 1 76.09 4.3
 14 2 -1 73.39 6.9
 14 2 -1 71.49 6.8
 14 2 -1 68.09 7.1
 14 2 -1 77.99 5.2
 14 2 -1 72.89 5.3
 -13 -2 1 428.96 10.7
 13 -2 -1 401.16 12.7
 13 -2 -1 418.06 12.2
 13 -2 -1 408.56 12.2
 13 -2 -1 397.76 12.4
 13 -2 -1 407.76 12.1
 13 -2 -1 405.06 12.3
 13 -2 -1 395.46 13.1
 -13 2 1 409.66 10.6
 13 2 -1 420.56 11
 13 2 -1 424.86 12.1
 13 2 -1 406.66 12.5
 13 2 -1 412.66 12
 13 2 -1 430.36 10.7
 13 2 -1 416.66 10.3
 13 2 -1 411.26 12.3
 13 2 -1 408.36 10.8
 12 -2 -1 13.4 3.3
 -12 -2 1 17.9 2.5
 12 -2 -1 8.8 3.3
 12 -2 -1 15.7 3.5
 12 -2 -1 9.6 3.6
 12 -2 -1 15.2 3.1
 12 -2 -1 11.7 3.7
 12 -2 -1 12.7 3.4
 12 -2 -1 15 3.4
 -12 2 1 13.3 2.4
 12 2 -1 12.1 3.4
 12 2 -1 17.4 2.6
 12 2 -1 10.3 3.4
 12 2 -1 13.4 2.6
 12 2 -1 14.8 2.4
 12 2 -1 13.5 2.6
 12 2 -1 17.7 3.6
 12 2 -1 16 3.6
 11 -2 -1 949.8 21.9
 11 -2 -1 959.1 21.9
 11 -2 -1 953.4 22.6
 11 -2 -1 979.7 22.1
 11 -2 -1 964.3 21.5
 -11 -2 1 997.5 20.6
 11 -2 -1 946.61 22.4
 11 -2 -1 956.3 22
 11 2 -1 984.3 22
 11 2 -1 959.4 21.6
 11 2 -1 976.7 20.6
 11 2 -1 910.51 20.6
 11 2 -1 1046.7 25.5
 11 2 -1 984.4 20.7
 11 2 -1 989.2 20.4
 11 2 -1 961.7 23.6
 -11 2 1 950.1 21.1
 10 -2 -1 3615.44 72.09
 10 -2 -1 3623.34 72.19
 10 -2 -1 3619.24 71.69
 10 -2 -1 3599.74 72.19
 -10 -2 1 3697.53 70.89
 10 -2 -1 3552.14 72.59
 10 -2 -1 3652.33 71.89
 10 -2 -1 3598.24 71.69
 -10 -2 1 3605.04 71.89
 10 -2 -1 3591.04 72.29
 10 2 -1 3509.55 71.59
 10 2 -1 3638.24 71.99
 10 2 -1 3566.44 70.89
 10 2 -1 3704.83 70.99
 -10 2 1 3658.43 72.19
 10 2 -1 3640.74 70.89
 10 2 -1 3623.64 71.89
 10 2 -1 3597.34 70.59
 -10 2 1 3609.24 71.59
 10 2 -1 3590.44 71.69
 -9 -2 1 322.27 9.5
 9 -2 -1 325.07 9.3
 9 -2 -1 322.77 9.2
 -9 -2 1 317.67 9.2
 9 -2 -1 324.87 8.8
 9 -2 -1 296.77 9.6
 -9 -2 1 327.67 7.6
 9 -2 -1 318.37 8.8
 9 -2 -1 321.37 9
 -9 -2 1 329.87 7.9
 9 2 -1 317.27 7.9
 9 2 -1 331.47 10
 9 2 -1 309.17 9.3
 -9 2 1 320.57 9.1
 -9 2 1 339.47 10.3
 9 2 -1 325.57 7.9
 9 2 -1 323.97 8
 9 2 -1 323.27 8.8
 9 2 -1 329.27 7.7
 9 2 -1 320.17 8.9
 8 -2 -1 4317.77 87.99
 8 -2 -1 4366.86 87.79
 -8 -2 1 4632.74 87.79
 -8 -2 1 4605.44 87.59
 8 -2 -1 4523.55 87.79
 8 -2 -1 4413.06 88.09
 8 -2 -1 4388.76 88.39
 -8 -2 1 4530.35 86.59
 -8 -2 1 4683.53 86.89
 8 -2 -1 4377.86 87.59
 8 -2 -1 4492.55 88.19
 8 2 -1 4447.96 86.99
 8 2 -1 4524.05 87.69
 -8 2 1 4565.14 87.69
 8 2 -1 4422.66 87.39
 8 2 -1 4324.57 87.49
 8 2 -1 4405.06 87.59
 -8 2 1 4592.34 88.39
 8 2 -1 4485.75 86.89
 8 2 -1 4396.46 87.69
 -8 2 1 4523.05 88.39
 8 2 -1 4511.15 86.69
 -8 2 1 4429.56 87.69
 -8 2 1 4504.65 87.79
 -7 -2 1 289.17 7.3
 -7 -2 1 284.97 6.8
 7 -2 -1 288.97 8
 7 -2 -1 288.17 7.9
 -7 -2 1 290.57 6.7
 7 -2 -1 285.17 7.6
 7 -2 -1 279.87 7.5
 7 -2 -1 284.47 7.4
 -7 -2 1 274.37 7.4
 7 2 -1 271.17 7.2
 7 2 -1 257.57 7.4
 -7 2 1 306.87 8
 7 2 -1 286.27 6.8
 7 2 -1 277.87 7.2
 -7 2 1 302.77 7.5
 7 2 -1 286.37 7.5
 7 2 -1 271.87 7.4
 -7 2 1 284.57 7.7
 7 2 -1 290.97 6.5
 7 2 -1 269.57 6.9
 -7 2 1 278.07 9.8
 -6 -2 1 6074.99 113.39
 6 -2 -1 5782.62 113.99
 -6 -2 1 5994.8 112.49
 -6 -2 1 5918.11 113.29
 6 -2 -1 5534.05 114.89
 -6 -2 1 5849.71 113.09
 6 -2 -1 5825.22 113.29
 6 -2 -1 5819.32 113.39
 -6 -2 1 5815.42 112.69
 6 -2 -1 5853.01 113.89
 6 -2 -1 5791.82 113.69
 6 -2 -1 5720.03 113.99
 6 -2 -1 5870.31 113.59
 -6 2 1 5766.12 113.79
 6 2 -1 5742.93 112.79
 6 2 -1 5766.22 113.09
 -6 2 1 5838.32 113.69
 -6 2 1 5949.9 113.39
 6 2 -1 6048.19 112.79
 6 2 -1 5847.91 113.29
 6 2 -1 5683.33 113.39
 -6 2 1 6037.7 114.09
 6 2 -1 5826.72 112.59
 6 2 -1 5912.31 112.89
 6 2 -1 5789.92 113.29
 -6 2 1 6109.09 113.99
 -5 -2 1 1918.01 36.8
 5 -2 -1 1838.62 37.9
 -5 -2 1 1866.11 37.4
 5 -2 -1 1903.31 37.5
 5 -2 -1 1898.81 37.6
 -5 -2 1 1917.91 37.5
 5 -2 -1 1888.21 38.1
 -5 -2 1 1830.02 37.6
 5 -2 -1 1944.61 38.2
 5 -2 -1 1875.31 37.9
 5 -2 -1 1908.81 38.2
 -5 -2 1 1907.21 37.5
 5 -2 -1 1832.92 38.1
 -5 2 1 1933.41 38.1
 -5 2 1 1940.01 38.2
 5 2 -1 1896.41 36.9
 5 2 -1 1885.51 37.6
 -5 2 1 1930.31 38
 5 2 -1 1854.61 37.9
 -5 2 1 1920.31 37.8
 5 2 -1 1855.71 37.3
 -5 2 1 2024.5 38.3
 -5 2 1 1861.21 37.5
 5 2 -1 1874.81 37.1
 -5 2 1 1912.01 37.6
 5 2 -1 1920.61 37.5
 -4 -2 1 1876.71 35.9
 4 -2 -1 1877.21 36.8
 -4 -2 1 1837.32 35.9
 4 -2 -1 1806.02 36.4
 -4 -2 1 1841.82 36.4
 4 -2 -1 1807.22 36.7
 -4 -2 1 1858.31 36.3
 -4 -2 1 1865.61 36
 4 -2 -1 1814.52 36.9
 4 -2 -1 1868.11 37.1
 4 -2 -1 1827.22 37
 4 -2 -1 1840.62 36.4
 -4 -2 1 1881.51 36
 -4 -2 1 1813.52 36.1
 -4 -2 1 1877.01 35.9
 -4 -2 1 1838.92 36.6
 -4 -2 1 1872.11 35.9
 4 -2 -1 1816.02 37.1
 -4 2 1 1853.91 36.4
 -4 2 1 1904.41 37.1
 -4 2 1 1861.71 36.9
 -4 2 1 1816.62 36.4
 -4 2 1 1849.31 36.7
 4 2 -1 1838.42 36.2
 4 2 -1 1848.81 36.4
 -4 2 1 1873.31 36.8
 4 2 -1 1863.11 36.2
 -4 2 1 1857.11 37
 4 2 -1 1817.12 36.1
 4 2 -1 1952 36.2
 -4 2 1 1837.22 37
 4 2 -1 1832.02 36.4
 -3 -2 1 1578.74 31.2
 3 -2 -1 1580.94 31.8
 -3 -2 1 1627.44 31.1
 -3 -2 1 1598.34 30.9
 -3 -2 1 1614.94 31
 3 -2 -1 1601.74 32.1
 -3 -2 1 1598.24 31.3
 3 -2 -1 1596.84 31.6
 3 -2 -1 1622.64 32
 -3 -2 1 1582.54 31.2
 -3 -2 1 1563.44 31.1
 3 -2 -1 1615.54 31.4
 -3 -2 1 1571.94 31
 3 -2 -1 1568.24 31.3
 3 -2 -1 1609.24 33.6
 3 -2 -1 1571.74 32.1
 3 2 -1 1630.84 31.4
 -3 2 1 1610.84 31.3
 -3 2 1 1571.44 31.3
 -3 2 1 1641.34 31.9
 -3 2 1 1659.03 31.8
 3 2 -1 1592.94 31.3
 3 2 -1 1582.84 31.3
 3 2 -1 1643.84 31.1
 -3 2 1 1587.44 32
 3 2 -1 1573.94 31.1
 -3 2 1 1567.74 32
 3 2 -1 1573.44 31
 3 2 -1 1576.24 31.3
 -3 2 1 1598.54 32
 2 -2 -1 401.66 8.5
 2 -2 -1 413.96 9
 2 -2 -1 391.06 9
 -2 -2 1 396.16 8.4
 -2 -2 1 401.06 8.1
 2 -2 -1 396.66 8.8
 2 -2 -1 399.86 8.2
 -2 -2 1 399.06 8.2
 -2 -2 1 391.56 9.2
 -2 -2 1 413.06 8.4
 -2 -2 1 409.06 8.2
 2 -2 -1 389.66 8.6
 2 -2 -1 397.36 9
 2 2 -1 356.26 8.3
 -2 2 1 396.96 9
 2 2 -1 394.26 8.1
 -2 2 1 397.26 9
 2 2 -1 411.36 8.2
 -2 2 1 392.66 8.6
 2 2 -1 397.46 8.3
 -2 2 1 412.76 9
 -2 2 1 402.26 8.5
 2 2 -1 413.76 8.6
 -2 2 1 394.66 8.2
 -2 2 1 399.36 8.2
 -2 2 1 397.06 8.2
 2 2 -1 394.16 8.2
 -1 -2 1 293.97 6.1
 1 -2 -1 295.47 6.8
 -1 -2 1 294.17 6.2
 -1 -2 1 292.77 6.6
 -1 -2 1 292.07 6.5
 1 -2 -1 279.47 6.8
 1 -2 -1 289.97 6
 -1 -2 1 294.17 6.3
 1 -2 -1 296.07 6.6
 1 -2 -1 294.57 6.3
 1 -2 -1 291.67 6.2
 -1 -2 1 295.17 6.4
 1 2 -1 295.27 6.2
 -1 2 1 300.07 6.8
 -1 2 1 292.37 6
 -1 2 1 289.47 6.3
 1 2 -1 294.07 6.6
 -1 2 1 293.57 6.8
 1 2 -1 300.57 6.4
 -1 2 1 287.87 6
 -1 2 1 300.07 6
 -1 2 1 299.57 6.3
 1 2 -1 301.67 6.2
 -1 2 1 297.97 6.6
 1 2 -1 301.67 6.3
 0 -2 -1 3081.09 60.59
 0 -2 1 3070.09 60.19
 0 -2 1 3161.58 60.19
 0 -2 -1 3109.89 60.49
 0 -2 1 3097.09 60.49
 0 -2 -1 3106.29 59.99
 0 -2 -1 3109.49 59.99
 0 -2 -1 3129.29 60.09
 0 2 -1 3145.59 59.99
 0 2 -1 3207.88 60.49
 0 2 -1 3124.49 60.19
 0 2 1 3198.48 60.09
 0 2 1 3072.49 60.09
 0 2 -1 3097.89 60.29
 0 2 1 3175.48 60.49
 -1 -2 -1 94.39 2.7
 -1 -2 -1 93.79 2.2
 1 -2 1 95.49 2.6
 1 -2 1 98.89 2.9
 -1 -2 -1 96.39 2.2
 1 -2 1 97.99 2.5
 -1 -2 -1 93.89 2.6
 -1 -2 -1 92.89 2.2
 1 -2 1 96.49 2.5
 1 -2 1 92.99 3.1
 1 -2 1 91.69 2.4
 -1 -2 -1 95.39 2.6
 1 2 1 94.99 2.1
 1 2 1 92.29 2.2
 -1 2 -1 96.49 3.1
 -1 2 -1 92.49 2.5
 1 2 1 96.09 2.6
 1 2 1 91.89 3
 1 2 1 91.89 2.2
 -1 2 -1 98.29 2.6
 -1 2 -1 99.99 2.5
 -1 2 -1 93.09 3
 -1 2 -1 91.09 3.1
 1 2 1 104.69 2.8
 1 2 1 94.89 2.2
 -1 2 -1 91.39 2.5
 3 -2 1 3506.35 67.39
 -3 -2 -1 3504.75 67.19
 3 -2 1 3510.35 67.59
 3 -2 1 3271.77 68.19
 -3 -2 -1 3475.25 66.69
 3 -2 1 3360.66 67.59
 -3 -2 -1 3432.86 66.89
 3 -2 1 3545.55 69.09
 -3 -2 -1 3486.65 66.79
 -3 -2 -1 3518.35 66.69
 3 -2 1 3418.66 67.09
 -3 -2 -1 3492.95 66.79
 -3 -2 -1 3422.56 66.69
 -3 -2 -1 3475.95 66.69
 3 -2 1 3349.56 66.99
 -3 2 -1 3417.26 66.99
 -3 2 -1 3488.55 67.29
 -3 2 -1 3566.04 67.59
 -3 2 -1 3454.05 67.59
 3 2 1 3461.75 66.59
 -3 2 -1 3317.07 67.29
 3 2 1 3427.46 66.79
 3 2 1 3478.15 66.59
 3 2 1 3486.55 66.59
 -3 2 -1 3453.85 67.49
 3 2 1 3435.46 66.79
 3 2 1 3457.55 66.69
 -3 2 -1 3620.54 67.39
 -3 2 -1 3433.66 67.49
 -4 -2 -1 1191.18 23.4
 -4 -2 -1 1190.98 23.4
 4 -2 1 1161.08 24.2
 -4 -2 -1 1179.28 23.3
 4 -2 1 1172.88 23.9
 4 -2 1 1173.28 24.2
 4 -2 1 1145.79 23.8
 4 -2 1 1153.18 23.6
 -4 -2 -1 1188.98 23.3
 -4 -2 -1 1160.08 23.4
 4 -2 1 1166.48 24
 -4 -2 -1 1182.68 23.2
 -4 -2 -1 1206.48 23.4
 4 -2 1 1203.88 24.2
 -4 2 -1 1155.18 23.6
 -4 2 -1 1170.28 23.8
 -4 2 -1 1190.08 24
 4 2 1 1167.78 23.4
 -4 2 -1 1238.08 24.2
 4 2 1 1118.99 22.9
 4 2 1 1159.48 23.5
 -4 2 -1 1175.38 24
 -4 2 -1 1143.99 23.6
 4 2 1 1178.68 23.3
 -4 2 -1 1121.09 23.5
 -4 2 -1 1225.88 24.1
 4 2 1 1153.58 23.4
 4 2 1 1177.68 23.2
 -4 2 -1 1187.98 23.9
 -5 -2 -1 3517.65 67.59
 -5 -2 -1 3546.45 67.39
 5 -2 1 3402.46 67.99
 5 -2 1 3405.16 67.79
 -5 -2 -1 3496.95 67.49
 5 -2 1 3407.96 68.19
 5 -2 1 3485.85 67.79
 -5 -2 -1 3499.65 67.59
 -5 -2 -1 3403.86 67.49
 5 -2 1 3417.76 68.19
 5 -2 1 3471.05 67.99
 5 -2 1 3460.25 68.39
 -5 -2 -1 3482.05 67.19
 -5 2 -1 3512.85 68.19
 -5 2 -1 3641.44 68.39
 5 2 1 3477.95 67.39
 5 2 1 3462.05 67.19
 5 2 1 3506.95 66.99
 5 2 1 3441.06 67.39
 5 2 1 3423.66 67.59
 -5 2 -1 3510.75 68.19
 5 2 1 3468.45 67.69
 5 2 1 3469.85 67.59
 5 2 1 3444.36 66.89
 -5 2 -1 3362.76 67.79
 -5 2 -1 3590.14 68.09
 6 -2 1 88.49 4.3
 6 -2 1 98.09 3.9
 6 -2 1 102.89 4
 6 -2 1 90.19 4.2
 6 -2 1 93.59 3.9
 -6 -2 -1 87.59 3.4
 6 -2 1 85.79 4.1
 -6 -2 -1 92.99 3.6
 6 -2 1 108.09 4.4
 -6 -2 -1 91.29 3.6
 6 2 1 94.29 3.7
 6 2 1 82.59 3.7
 6 2 1 94.59 3.1
 -6 2 -1 92.09 3.9
 6 2 1 94.59 2.7
 6 2 1 90.19 3.8
 -6 2 -1 92.39 3.8
 -6 2 -1 95.89 3.8
 6 2 1 91.99 3.6
 -6 2 -1 91.69 4.2
 -6 2 -1 106.09 4.3
 6 2 1 96.49 2.7
 6 2 1 90.99 3.3
 -7 -2 -1 6597.44 125.59
 7 -2 1 6378.56 126.09
 -7 -2 -1 6561.04 125.39
 -7 -2 -1 6400.56 124.79
 -7 -2 -1 6647.54 125.09
 7 -2 1 6442.66 125.69
 7 -2 1 6319.77 126.39
 7 2 1 6446.85 125.59
 -7 2 -1 6571.44 126.09
 7 2 1 6407.66 125.49
 7 2 1 6349.56 125.09
 -7 2 -1 6437.86 125.69
 7 2 1 6463.95 125.49
 -7 2 -1 6467.15 125.69
 7 2 1 6621.44 124.49
 7 2 1 6321.37 124.49
 7 2 1 6484.65 125.29
 7 2 1 6473.25 124.89
 -7 2 -1 6593.94 126.39
 8 -2 1 127.59 5.4
 8 -2 1 121.49 5.4
 -8 -2 -1 131.99 4.9
 8 -2 1 133.89 5.3
 8 -2 1 128.79 5.2
 -8 -2 -1 136.69 4.4
 8 -2 1 132.39 5.1
 8 -2 1 126.29 5.1
 -8 -2 -1 124.09 3.9
 -8 -2 -1 125.19 4.8
 8 -2 1 114.69 5.3
 8 2 1 117.09 5.1
 8 2 1 133.09 4.3
 -8 2 -1 121.49 4.5
 -8 2 -1 126.69 5.4
 8 2 1 134.29 3.8
 -8 2 -1 125.99 5.9
 8 2 1 117.99 5
 -8 2 -1 136.49 5.4
 8 2 1 127.49 4.5
 -8 2 -1 124.29 4.9
 8 2 1 132.39 5
 8 2 1 123.89 4.9
 8 2 1 130.59 3.8
 9 -2 1 3624.94 71.19
 -9 -2 -1 3629.84 71.19
 9 -2 1 3555.74 71.39
 9 -2 1 3539.35 71.49
 9 -2 1 3491.55 70.99
 9 -2 1 3522.45 71.89
 9 -2 1 3523.65 71.49
 9 -2 1 3551.14 70.99
 9 -2 1 3597.94 71.39
 -9 -2 -1 3728.53 70.49
 -9 -2 -1 3905.01 74.09
 9 2 1 3578.74 70.79
 -9 2 -1 3714.43 71.59
 9 2 1 3597.14 69.89
 9 2 1 3641.64 70.59
 9 2 1 3341.77 69.89
 9 2 1 3609.74 71.09
 9 2 1 3633.84 70.19
 9 2 1 3526.25 70.89
 9 2 1 3550.44 71.19
 -9 2 -1 3535.55 70.79
 10 -2 1 997.7 21.7
 10 -2 1 948.31 21.9
 -10 -2 -1 979.1 20.7
 -10 -2 -1 946.01 21.6
 10 -2 1 980.2 21.5
 10 -2 1 971.4 21.4
 10 -2 1 945.91 22.3
 10 -2 1 957.2 21.7
 10 -2 1 977.5 21.8
 10 2 1 975.2 21.5
 10 2 1 994.3 20.5
 10 2 1 949.11 21.2
 -10 2 -1 974.6 20.8
 10 2 1 976.9 21.3
 10 2 1 940.31 20.1
 10 2 1 985.3 20.1
 10 2 1 981.1 20.9
 10 2 1 978.9 21.6
 11 -2 1 555.84 13.9
 11 -2 1 555.04 14
 11 -2 1 553.04 14.4
 11 -2 1 529.85 14.2
 11 -2 1 530.35 14
 11 -2 1 553.84 14.8
 11 -2 1 548.85 13.6
 11 -2 1 550.84 14.1
 11 2 1 566.54 15.3
 11 2 1 546.95 12.5
 11 2 1 571.84 12.5
 11 2 1 544.05 14.5
 11 2 1 526.55 13.7
 -11 2 -1 560.64 12.8
 11 2 1 547.45 14.1
 11 2 1 528.25 14.1
 -12 -2 -1 497.45 12
 12 -2 1 508.75 13.3
 12 -2 1 482.85 13.1
 12 -2 1 482.15 13.1
 12 -2 1 489.05 12.7
 12 -2 1 463.25 13.5
 12 -2 1 498.25 13.3
 12 -2 1 482.35 13.7
 12 -2 1 479.35 14
 12 2 1 465.65 12.9
 12 2 1 486.95 11.5
 12 2 1 473.45 11.5
 -12 2 -1 492.85 11.5
 12 2 1 484.65 11.7
 12 2 1 466.25 13.5
 12 2 1 492.65 13.2
 12 2 1 472.15 12.2
 13 -2 1 206.48 8.5
 13 -2 1 178.98 9
 -13 -2 -1 197.38 6.8
 13 -2 1 184.68 8.4
 13 -2 1 180.98 7.8
 13 -2 1 191.58 7.6
 13 -2 1 185.08 8.4
 13 -2 1 192.18 8.6
 13 -2 1 168.98 9.1
 13 2 1 194.98 6.4
 13 2 1 208.88 8.4
 13 2 1 163.48 8.5
 13 2 1 207.38 8.5
 13 2 1 193.28 7.2
 13 2 1 201.98 6.6
 -13 2 -1 183.98 5.9
 13 2 1 204.68 6.8
 13 2 1 169.68 8.3
 14 -2 1 982.1 24.5
 14 -2 1 984.1 23.4
 14 -2 1 1000.7 23.7
 14 -2 1 988 23.6
 14 -2 1 972.5 22.8
 14 -2 1 973 23.2
 14 2 1 970.1 23.2
 14 2 1 1028.3 23.6
 14 2 1 989.3 21.7
 14 2 1 1007.9 22.4
 14 2 1 1009.8 23.5
 14 2 1 947.21 23.7
 14 2 1 989.6 21.6
 14 2 1 1008.8 21.8
 15 -2 1 577.54 16.3
 15 -2 1 596.94 16.5
 15 -2 1 597.34 17.3
 15 -2 1 562.84 15.9
 15 -2 1 577.34 17.6
 15 -2 1 612.24 15.9
 15 -2 1 580.54 16.6
 15 -2 1 589.24 16.6
 15 2 1 595.74 15.2
 15 2 1 597.24 16.4
 15 2 1 595.04 16.5
 15 2 1 586.84 14.5
 15 2 1 606.94 14.6
 15 2 1 591.54 16.4
 15 2 1 589.04 14.3
 15 2 1 601.04 16.8
 16 -2 1 82.79 12.1
 16 -2 1 80.49 7.9
 16 -2 1 69.19 7.1
 16 -2 1 86.59 7.2
 16 -2 1 91.19 7.7
 16 -2 1 64.89 7
 16 -2 1 92.09 8.3
 16 2 1 83.89 8.4
 16 2 1 78.79 8.1
 16 2 1 78.59 7.2
 16 2 1 79.09 5.5
 -16 2 -1 85.49 8
 16 2 1 83.89 6.1
 16 2 1 70.39 8
 16 2 1 85.09 8.3
 17 -2 1 888.91 22.6
 17 -2 1 889.01 22.7
 17 -2 1 885.91 23.6
 17 -2 1 858.91 24
 17 -2 1 874.51 22
 17 -2 1 865.31 22.1
 17 -2 1 889.81 22.7
 17 2 1 903.11 23.3
 17 2 1 867.81 21
 17 2 1 890.41 23.5
 17 2 1 882.21 22.6
 17 2 1 870.41 22.6
 -17 2 -1 850.51 22.6
 17 2 1 856.31 20.2
 17 2 1 838.22 20.4
 17 2 1 860.21 20.3
 18 -2 1 92.69 8.1
 18 -2 1 95.79 10.5
 18 -2 1 82.89 10
 18 -2 1 96.89 9
 18 -2 1 89.39 9.6
 18 -2 1 84.29 8.7
 18 2 1 99.59 6.5
 18 2 1 101.29 9.7
 18 2 1 104.19 9.5
 18 2 1 95.99 12.3
 18 2 1 93.89 7.1
 -18 2 -1 83.59 9.2
 18 2 1 89.69 9.3
 18 2 1 97.59 7
 19 -2 1 125.29 10
 19 -2 1 129.49 9.5
 19 -2 1 134.99 9.2
 19 2 1 127.19 7.3
 19 2 1 125.69 7.2
 18 -3 -1 62.89 7.6
 18 -3 -1 69.39 7.6
 -18 -3 1 72.69 5.7
 18 -3 -1 50.49 6.8
 18 -3 -1 65.69 8.7
 18 -3 -1 69.29 9.5
 18 -3 -1 62.89 6.6
 18 3 -1 62.59 7.2
 -18 3 1 68.99 7.1
 18 3 -1 68.99 7.3
 18 3 -1 65.69 5.2
 18 3 -1 57.69 6.6
 18 3 -1 58.39 6.5
 18 3 -1 54.89 6.5
 17 -3 -1 1020.8 25.8
 17 -3 -1 995.9 25.4
 17 -3 -1 1033.6 24.7
 17 -3 -1 1012.2 25.1
 -17 -3 1 993.2 22.5
 17 -3 -1 985.3 26
 17 -3 -1 1034 26.7
 17 3 -1 967.1 21.9
 17 3 -1 1005.8 25.2
 17 3 -1 1026.5 24.7
 17 3 -1 1045.8 25.4
 17 3 -1 983.6 23.1
 17 3 -1 998.9 25.9
 -17 3 1 1002.6 25
 16 -3 -1 36 5.5
 16 -3 -1 23.9 5.3
 16 -3 -1 32.2 5
 16 -3 -1 34.1 5.9
 16 -3 -1 35.7 5.7
 16 -3 -1 37.5 6.1
 16 -3 -1 34 5.5
 16 3 -1 29.3 5.7
 16 3 -1 33.2 5.5
 -16 3 1 27.4 5.1
 16 3 -1 32.2 3.9
 16 3 -1 25.2 4.9
 16 3 -1 30.9 3.5
 -15 -3 1 664.43 15.5
 15 -3 -1 673.73 18.3
 15 -3 -1 642.94 17.7
 15 -3 -1 652.93 17.8
 15 -3 -1 679.03 17.4
 15 -3 -1 671.93 18.4
 15 -3 -1 648.14 18.5
 15 -3 -1 674.13 19.1
 15 -3 -1 668.83 17.8
 15 3 -1 655.43 17.8
 15 3 -1 637.84 17.7
 15 3 -1 657.83 16
 15 3 -1 682.73 15.9
 15 3 -1 651.73 15.1
 15 3 -1 661.93 17.2
 15 3 -1 667.03 17.7
 -15 3 1 640.04 16.3
 15 3 -1 655.33 15.6
 14 -3 -1 960.8 22.7
 14 -3 -1 942.91 22.3
 14 -3 -1 959.3 23.3
 14 -3 -1 968.2 23.3
 14 -3 -1 931.11 23.5
 14 -3 -1 910.41 23.7
 14 -3 -1 935.41 22.8
 -14 -3 1 950.6 20.7
 14 3 -1 964.3 22.7
 14 3 -1 955.5 22.2
 14 3 -1 948.11 20.8
 14 3 -1 945.51 22.7
 14 3 -1 904.41 21
 -14 3 1 925.41 21.7
 14 3 -1 956.1 20.3
 14 3 -1 976.9 24.9
 14 3 -1 955.7 22.6
 13 -3 -1 38.5 4.5
 13 -3 -1 31.3 4.6
 13 -3 -1 24.6 4.7
 13 -3 -1 32.3 4.6
 13 -3 -1 27.2 4.3
 13 -3 -1 29.9 4.4
 13 -3 -1 24.4 4.7
 -13 -3 1 34.5 4
 13 -3 -1 28.5 4.3
 13 3 -1 30.1 4.3
 13 3 -1 41.1 4.5
 13 3 -1 37.7 4.1
 13 3 -1 37 4.1
 13 3 -1 36.7 3.9
 13 3 -1 32.2 4.4
 13 3 -1 23.2 4
 13 3 -1 24.1 4.7
 -13 3 1 30.6 4.3
 12 -3 -1 970.2 23
 -12 -3 1 1013.5 20.9
 12 -3 -1 1002.7 22.5
 12 -3 -1 966.2 22.3
 12 -3 -1 973.8 23.4
 12 -3 -1 948.81 23.4
 12 -3 -1 976.9 23.1
 12 3 -1 959.4 21
 12 3 -1 1009.7 22.5
 12 3 -1 992.3 20.9
 12 3 -1 965.5 21.9
 12 3 -1 982 22.3
 12 3 -1 974.2 22.3
 -12 3 1 970.2 22
 12 3 -1 953.8 20.5
 12 3 -1 993.7 21.2
 11 -3 -1 228.18 8.7
 11 -3 -1 208.58 8.4
 11 -3 -1 216.88 8.7
 11 -3 -1 208.18 7.8
 11 -3 -1 220.88 8
 -11 -3 1 219.28 6.3
 11 -3 -1 210.08 7.9
 11 -3 -1 198.48 8.8
 11 3 -1 220.88 6.7
 -11 3 1 226.58 7.6
 11 3 -1 232.08 8.1
 11 3 -1 225.28 6.5
 11 3 -1 225.88 6.6
 11 3 -1 192.58 7.4
 11 3 -1 194.78 7.8
 11 3 -1 221.98 6.1
 10 -3 -1 1060.29 23.8
 10 -3 -1 1091.39 24.2
 -10 -3 1 1091.89 23.8
 10 -3 -1 1086.69 24
 10 -3 -1 1185.68 29.2
 -10 -3 1 1136.19 22.8
 10 -3 -1 1119.09 24.8
 10 -3 -1 1115.69 24.9
 10 -3 -1 1087.59 24.6
 -10 -3 1 1123.49 23
 10 -3 -1 1084.49 24.7
 10 3 -1 1105.99 23
 10 3 -1 1077.09 23.8
 10 3 -1 1074.09 24
 10 3 -1 1093.19 23.9
 -10 3 1 1104.69 24.2
 10 3 -1 1111.89 23.5
 10 3 -1 1075.79 22.4
 -9 -3 1 3597.14 69.79
 9 -3 -1 3483.25 70.69
 9 -3 -1 3597.54 69.99
 -9 -3 1 3494.35 68.49
 9 -3 -1 3493.85 69.79
 9 -3 -1 3525.25 70.19
 -9 -3 1 3662.53 68.89
 9 -3 -1 3421.06 70.29
 -9 -3 1 3528.05 68.89
 9 -3 -1 3578.64 70.79
 9 -3 -1 3541.95 70.89
 9 -3 -1 3515.55 70.79
 -9 3 1 3498.75 70.79
 9 3 -1 3504.65 69.69
 9 3 -1 3533.45 69.89
 9 3 -1 3486.95 68.99
 9 3 -1 3418.76 69.69
 -9 3 1 3653.13 70.49
 9 3 -1 3464.85 68.59
 9 3 -1 3552.34 69.39
 -8 -3 1 62.19 2.6
 8 -3 -1 61.19 4.7
 8 -3 -1 75.69 5
 8 -3 -1 67.79 4.6
 8 -3 -1 68.59 4.2
 8 -3 -1 70.29 4.1
 -8 -3 1 57.09 3.7
 -8 -3 1 63.59 3.7
 8 -3 -1 66.99 5
 -8 -3 1 70.99 3.1
 -8 -3 1 72.29 3
 8 -3 -1 65.69 4.5
 8 3 -1 71.09 3.2
 -8 3 1 58.49 4.5
 8 3 -1 65.99 4.2
 8 3 -1 60.09 4
 -8 3 1 63.99 4.1
 -8 3 1 61.69 4.3
 8 3 -1 60.19 3.7
 -8 3 1 67.19 3.8
 8 3 -1 67.39 3.9
 8 3 -1 69.29 2.9
 -8 3 1 72.79 4.6
 8 3 -1 69.19 3.2
 7 -3 -1 5037.7 99.49
 -7 -3 1 5237.78 98.09
 -7 -3 1 5190.18 98.69
 7 -3 -1 4955.9 99.29
 7 -3 -1 4916.31 99.79
 7 -3 -1 5074.69 99.89
 7 -3 -1 5018.9 99.69
 7 -3 -1 5058.49 101.29
 -7 -3 1 5197.88 98.89
 -7 -3 1 4912.61 98.39
 7 -3 -1 5038.5 101.19
 -7 3 1 5223.18 99.69
 7 3 -1 4853.01 98.29
 -7 3 1 5338.67 101.09
 -7 3 1 5189.38 99.69
 7 3 -1 4970.4 98.89
 7 3 -1 4953.8 98.89
 -7 3 1 5139.89 99.79
 7 3 -1 5129.39 98.59
 7 3 -1 5101.49 98.39
 -7 3 1 5067.19 99.59
 6 -3 -1 1522.15 31.2
 -6 -3 1 1523.75 29.9
 -6 -3 1 1547.65 30.6
 6 -3 -1 1515.95 31.8
 -6 -3 1 1516.25 30.4
 6 -3 -1 1485.95 30.8
 -6 -3 1 1523.95 29.9
 6 -3 -1 1521.45 31.3
 6 -3 -1 1502.65 30.7
 -6 -3 1 1531.85 30.1
 6 -3 -1 1502.15 31.4
 -6 -3 1 1531.55 30
 6 -3 -1 1509.05 31.7
 6 -3 -1 1509.95 31.7
 -6 -3 1 1509.65 30.2
 6 3 -1 1516.45 30.2
 -6 3 1 1549.34 31.6
 6 3 -1 1517.45 30.3
 6 3 -1 1493.45 30.6
 6 3 -1 1494.15 30.7
 6 3 -1 1534.85 30.4
 -6 3 1 1527.45 31.5
 -6 3 1 1560.94 31.5
 6 3 -1 1508.05 30.3
 -6 3 1 1498.05 30.7
 -6 3 1 1577.24 31.7
 -5 -3 1 5825.62 114.79
 -5 -3 1 5993.3 115.79
 -5 -3 1 5951.4 114.99
 -5 -3 1 5873.51 114.69
 -5 -3 1 5999.3 114.89
 5 -3 -1 5835.02 116.09
 5 -3 -1 5983.9 115.59
 5 -3 -1 5679.73 116.49
 -5 -3 1 6063.39 114.89
 -5 -3 1 6015.4 115.09
 -5 -3 1 5955.2 115.19
 -5 -3 1 6016.1 115.39
 -5 -3 1 5993.5 114.99
 5 -3 -1 5893.91 116.19
 5 -3 -1 5958.7 116.59
 5 -3 -1 5996.2 115.49
 5 -3 -1 5947.4 115.89
 5 3 -1 6021.9 115.29
 5 3 -1 5992.2 114.99
 5 3 -1 5920.21 115.09
 5 3 -1 6357.56 115.49
 -5 3 1 5963 116.49
 -5 3 1 5927.21 115.49
 -5 3 1 6017.2 116.39
 -5 3 1 6190.68 116.59
 -5 3 1 6012.8 115.99
 -5 3 1 6124.59 116.19
 5 3 -1 5870.41 115.49
 5 3 -1 5872.71 115.39
 -4 -3 1 6636.44 127.39
 4 -3 -1 6470.95 128.49
 -4 -3 1 6586.34 127.39
 -4 -3 1 6616.64 127.39
 -4 -3 1 6544.35 127.59
 -4 -3 1 6575.04 127.69
 -4 -3 1 6750.92 127.79
 -4 3 1 6824.32 128.49
 4 3 -1 6527.55 127.79
 -4 3 1 6466.55 128.19
 -4 3 1 6863.91 128.99
 4 3 -1 6642.83 127.29
 -4 3 1 6689.33 128.89
 4 3 -1 6602.44 127.89
 -4 3 1 6517.05 127.79
 -4 3 1 6568.74 127.89
 -4 3 1 6644.73 127.89
 -4 3 1 6484.85 128.79
 4 3 -1 7007.1 128.09
 -3 -3 1 392.16 8.5
 3 -3 -1 391.76 9
 3 -3 -1 397.66 9.6
 3 -3 -1 400.86 8.5
 -3 -3 1 387.36 8.7
 -3 -3 1 391.46 8.7
 -3 -3 1 399.96 8.5
 -3 -3 1 396.26 8.3
 3 -3 -1 383.86 9.6
 -3 -3 1 405.26 8.6
 3 -3 -1 388.96 8.8
 3 -3 -1 393.86 9.6
 3 3 -1 399.66 8.5
 -3 3 1 408.26 9.1
 3 3 -1 403.76 8.3
 -3 3 1 405.46 8.8
 -3 3 1 385.36 8.5
 3 3 -1 390.46 8.5
 3 3 -1 397.66 8.9
 -3 3 1 386.66 9.5
 -3 3 1 387.96 8.5
 3 3 -1 398.36 8.8
 -3 3 1 378.66 9.1
 3 3 -1 389.06 9
 -3 3 1 385.46 8.4
 -3 3 1 397.26 9.6
 -2 -3 1 6289.07 121.29
 -2 -3 1 6341.87 121.19
 2 3 -1 6225.38 121.29
 -2 3 1 6436.26 121.99
 -2 3 1 6299.57 121.19
 -2 3 1 6258.87 121.19
 1 -3 -1 2254.87 45.5
 1 -3 -1 2297.97 44.7
 -1 -3 1 2351.16 44.5
 1 -3 -1 2241.98 45.4
 -1 -3 1 2258.57 45.3
 1 -3 -1 2313.37 45.5
 -1 -3 1 2312.17 44.9
 1 -3 -1 2269.37 45.2
 -1 -3 1 2301.87 45.1
 1 -3 -1 2315.07 44.4
 1 -3 -1 2285.07 44.3
 1 -3 -1 2303.77 44.6
 -1 -3 1 2292.17 45.2
 -1 3 1 2278.87 45.1
 1 3 -1 2376.96 45.1
 1 3 -1 2252.67 45.4
 -1 3 1 2320.57 44.5
 1 3 -1 2295.27 44.6
 -1 3 1 2306.17 44.6
 -1 3 1 2240.68 45.5
 -1 3 1 2279.27 45.5
 1 3 -1 2306.67 44.8
 -1 3 1 2339.47 44.4
 -1 3 1 2322.77 45.5
 1 3 -1 2296.57 44.6
 -1 3 1 2303.67 45.1
 0 -3 -1 2514.15 49.1
 0 -3 1 2467.35 48.9
 0 -3 -1 2490.25 48.3
 0 -3 1 2484.25 49.3
 0 -3 -1 2428.96 49.2
 0 -3 -1 2481.65 49.2
 0 -3 1 2468.35 49.2
 0 -3 -1 2411.76 48.1
 0 -3 1 2504.55 48.2
 0 -3 -1 2512.25 48.2
 0 -3 -1 2515.55 48.2
 0 -3 1 2485.45 48.1
 0 -3 1 2470.45 48.4
 0 -3 -1 2521.35 48.9
 0 3 1 2562.84 48.3
 0 3 1 2595.14 49.1
 0 3 -1 2549.34 48.2
 0 3 1 2647.04 49.4
 0 3 -1 2530.95 48.2
 0 3 1 2440.56 49.1
 0 3 1 2478.85 49.99
 0 3 1 2478.25 48.2
 0 3 1 2536.45 48.2
 0 3 1 2504.85 48.2
 0 3 -1 2466.95 48.4
 0 3 -1 2449.25 49.4
 0 3 -1 2481.25 49.3
 0 3 -1 2488.75 49.1
 0 3 -1 2492.85 48.5
 1 -3 1 3988.9 76.89
 -1 -3 -1 4050.79 77.39
 -1 -3 -1 3985.9 76.69
 -1 -3 -1 3894.41 77.39
 -1 -3 -1 4014.6 76.69
 1 -3 1 3945.91 77.79
 1 -3 1 3972.8 76.99
 1 -3 1 3956.1 77.89
 1 -3 1 4046.8 76.99
 1 -3 1 3907.61 77.49
 -1 -3 -1 4025.5 77.19
 1 -3 1 3993.5 77.89
 -1 -3 -1 3880.71 77.89
 1 -3 1 3949.2 76.89
 1 3 1 3944.01 77.59
 1 3 1 4069.69 76.69
 -1 3 -1 3941.91 77.99
 1 3 1 3886.41 77.59
 -1 3 -1 4001.8 77.09
 -1 3 -1 4071.49 77.89
 -1 3 -1 4039.5 77.09
 1 3 1 4026.1 77.39
 -1 3 -1 4097.19 77.59
 -1 3 -1 3998.2 76.89
 1 3 1 4012.6 76.69
 -1 3 -1 4024 76.99
 -2 -3 -1 232.48 5.5
 -2 -3 -1 236.48 5.1
 2 -3 1 236.48 6.1
 2 -3 1 234.28 5.5
 -2 -3 -1 236.28 5.5
 2 -3 1 240.58 5.7
 2 -3 1 244.28 5.5
 -2 -3 -1 227.98 5.4
 -2 -3 -1 226.78 5.5
 -2 -3 -1 226.88 5.8
 2 -3 1 233.68 6.4
 -2 3 -1 234.18 5.5
 -2 3 -1 245.98 6.5
 -2 3 -1 243.78 5.5
 2 3 1 239.48 5.5
 -2 3 -1 235.08 5.4
 2 3 1 242.48 5.7
 2 3 1 230.48 5.2
 -2 3 -1 242.88 5.7
 2 3 1 227.38 5.8
 2 3 1 229.58 5.2
 2 3 1 239.38 5.7
 -2 3 -1 235.88 5.5
 -2 3 -1 252.67 6.5
 -2 3 -1 240.18 6.1
 -3 -3 -1 5055.39 96.69
 -3 -3 -1 5124.29 96.49
 3 -3 1 4942.71 97.59
 3 -3 1 5056.49 98.99
 -3 -3 -1 5059.29 96.59
 3 -3 1 5010.8 97.99
 3 -3 1 4904.41 97.09
 -3 -3 -1 5066.29 96.49
 -3 -3 -1 4877.61 97.09
 3 -3 1 4987.2 97.29
 -3 -3 -1 5036.5 96.39
 -3 -3 -1 5132.89 96.89
 -3 -3 -1 4964.2 96.79
 -3 -3 -1 5166.18 96.79
 -3 -3 -1 4910.11 96.59
 -3 3 -1 5034.9 96.99
 3 3 1 5100.49 96.39
 -3 3 -1 4905.21 96.99
 3 3 1 5041.2 96.79
 3 3 1 4975.8 96.99
 -3 3 -1 4952 97.19
 -3 3 -1 5094.09 97.69
 -3 3 -1 4972.5 96.99
 3 3 1 5085.39 96.89
 -3 3 -1 5203.98 97.99
 3 3 1 5030.2 96.69
 -3 3 -1 5005.7 96.99
 -3 3 -1 5056.99 97.89
 -3 3 -1 4811.62 97.89
 3 3 1 5097.09 97.09
 -3 3 -1 5015.2 97.29
 -4 -3 -1 3161.88 60.89
 4 -3 1 3076.69 62.19
 -4 -3 -1 3132.39 60.69
 4 -3 1 3109.59 62.19
 -4 -3 -1 3162.98 61.09
 -4 -3 -1 3138.19 60.89
 4 -3 1 3072.49 61.69
 4 -3 1 3175.68 61.89
 -4 -3 -1 3168.88 60.99
 -4 -3 -1 3464.05 62.89
 -4 -3 -1 3165.88 60.89
 4 -3 1 3043.5 61.39
 4 -3 1 3120.59 62.19
 4 3 1 3118.79 60.99
 4 3 1 3166.98 61.09
 -4 3 -1 3097.59 62.09
 4 3 1 3196.58 60.79
 -4 3 -1 3181.68 61.69
 -4 3 -1 3028.6 61.19
 -4 3 -1 3009.9 61.39
 -4 3 -1 3152.28 61.29
 4 3 1 3207.38 60.99
 -4 3 -1 3104.69 61.19
 4 3 1 3112.29 60.59
 -4 3 -1 3226.48 62.19
 -4 3 -1 3075.09 61.29
 -4 3 -1 3103.09 62.09
 4 3 1 3123.69 60.89
 -5 -3 -1 1196.38 23.4
 5 -3 1 1147.79 24.2
 -5 -3 -1 1185.58 23.5
 5 -3 1 1140.89 24.6
 5 -3 1 1137.59 24
 -5 -3 -1 1150.28 23.6
 5 -3 1 1159.88 23.8
 -5 -3 -1 1153.68 23.2
 -5 -3 -1 1152.48 23.4
 -5 -3 -1 1103.79 23.3
 5 -3 1 1132.29 24.6
 5 -3 1 1163.58 24.7
 -5 -3 -1 1175.58 23.5
 5 -3 1 1155.58 24.3
 -5 -3 -1 1182.68 23.3
 -5 3 -1 1168.08 24.5
 5 3 1 1162.88 23.2
 5 3 1 1144.29 23.1
 5 3 1 1153.18 23.6
 -5 3 -1 1270.57 24.8
 -5 3 -1 1194.58 23.8
 -5 3 -1 1124.19 24.5
 5 3 1 1170.58 23.2
 5 3 1 1144.59 23.5
 -5 3 -1 1162.68 23.8
 5 3 1 1165.08 23.8
 -5 3 -1 1196.08 24.3
 -6 -3 -1 4605.94 88.39
 -6 -3 -1 4591.54 88.19
 6 -3 1 4389.96 89.29
 6 -3 1 4543.45 89.79
 6 -3 1 4602.04 89.79
 6 -3 1 4550.74 90.09
 6 -3 1 4562.64 88.89
 -6 -3 -1 4697.93 88.69
 -6 -3 -1 4589.94 88.49
 -6 -3 -1 4526.95 88.49
 6 -3 1 4514.75 89.79
 6 -3 1 4450.85 89.49
 -6 -3 -1 4565.04 88.69
 -6 3 -1 4587.44 88.99
 6 3 1 4558.44 88.69
 6 3 1 4519.65 88.19
 -6 3 -1 4585.24 89.49
 -6 3 -1 4631.24 89.49
 6 3 1 4516.05 88.09
 -6 3 -1 4548.75 88.99
 6 3 1 4574.14 88.39
 6 3 1 4577.74 88.09
 6 3 1 4439.06 88.49
 -6 3 -1 4589.94 89.69
 6 3 1 4490.15 88.79
 -6 3 -1 4807.12 90.09
 7 -3 1 41.8 4.1
 7 -3 1 40.3 3.8
 7 -3 1 37.3 4.2
 7 -3 1 38.6 3.5
 -7 -3 -1 42.6 3
 -7 -3 -1 36.3 2.9
 7 -3 1 33.2 3.7
 -7 -3 -1 46.6 2.9
 7 -3 1 42 3.8
 7 -3 1 30.6 4
 -7 -3 -1 41.6 2.3
 -7 -3 -1 38.1 2.7
 -7 3 -1 42.1 3.6
 7 3 1 46 2.4
 -7 3 -1 40.6 3.5
 -7 3 -1 39.7 3.6
 -7 3 -1 45.4 3.9
 7 3 1 38.9 3
 -7 3 -1 39.1 3.2
 7 3 1 47.1 2.3
 7 3 1 40.9 3.3
 -7 3 -1 37.9 3.4
 7 3 1 43.7 2.6
 7 3 1 39.3 3.2
 7 3 1 38.1 3.3
 -8 -3 -1 3914.91 76.49
 -8 -3 -1 3941.11 76.79
 8 -3 1 3822.52 77.79
 -8 -3 -1 3982.3 76.29
 -8 -3 -1 3953.7 76.39
 8 -3 1 3795.22 77.39
 8 -3 1 3747.23 77.89
 8 -3 1 3964.3 77.89
 8 -3 1 3974.6 77.39
 -8 -3 -1 4054.89 76.89
 8 -3 1 3878.41 77.79
 8 -3 1 3894.01 76.99
 8 3 1 3965.1 76.79
 -8 3 -1 3837.32 77.09
 -8 3 -1 3901.31 77.49
 -8 3 -1 3931.81 77.89
 8 3 1 3934.01 76.09
 8 3 1 3960.4 76.89
 8 3 1 3949.41 76.49
 8 3 1 3836.32 75.79
 8 3 1 3973.2 76.99
 -8 3 -1 3830.52 76.99
 9 -3 1 1934.71 39.8
 -9 -3 -1 1959.5 38.9
 9 -3 1 1927.91 40.6
 9 -3 1 1884.51 40.2
 -9 -3 -1 2036.8 40.7
 9 -3 1 1926.41 40.1
 9 -3 1 1915.91 40.7
 9 -3 1 1974.1 40.6
 9 3 1 1970.2 39.8
 9 3 1 1966.1 38.5
 9 3 1 2161.88 43.4
 -9 3 -1 1878.81 39.8
 9 3 1 1841.12 38.4
 9 3 1 1904.01 38.6
 9 3 1 1913.11 39
 9 3 1 1917.71 39.5
 9 3 1 1917.91 40.1
 -9 3 -1 1964.1 40
 10 -3 1 1882.51 38.8
 10 -3 1 1949.2 41.5
 10 -3 1 1903.81 39.5
 10 -3 1 1865.71 39.7
 10 -3 1 1966.3 43.1
 -10 -3 -1 1876.51 37.6
 -10 -3 -1 1874.51 38.4
 10 -3 1 1835.52 38.5
 10 3 1 1847.92 37.1
 10 3 1 1830.42 38
 10 3 1 1838.42 38.3
 10 3 1 1833.22 37.3
 -10 3 -1 1855.81 38.6
 10 3 1 1837.42 38.3
 10 3 1 1869.71 37.1
 10 3 1 1845.82 37.7
 10 3 1 1865.31 38.5
 -10 3 -1 1758.32 38.7
 11 -3 1 3500.05 70.19
 11 -3 1 3474.25 69.89
 11 -3 1 3454.55 70.29
 -11 -3 -1 3573.24 68.59
 11 -3 1 3417.36 69.59
 11 -3 1 3599.74 75.49
 11 -3 1 3444.86 70.59
 11 3 1 3567.84 68.19
 11 3 1 3478.45 69.19
 -11 3 -1 3423.36 69.69
 11 3 1 3349.17 68.09
 11 3 1 3526.65 69.49
 11 3 1 3404.46 68.29
 11 3 1 3400.56 69.79
 11 3 1 3525.45 73.99
 -11 3 -1 3448.16 69.39
 11 3 1 3506.75 68.79
 -12 -3 -1 502.95 12.3
 12 -3 1 502.65 14.7
 12 -3 1 501.35 14
 12 -3 1 538.35 14.6
 12 -3 1 508.95 13.8
 12 -3 1 515.75 14.4
 12 -3 1 508.65 14.4
 12 -3 1 510.55 13.7
 12 3 1 518.75 12.1
 -12 3 -1 516.15 12.9
 12 3 1 501.35 13.2
 12 3 1 519.95 13.7
 -12 3 -1 513.35 13.8
 12 3 1 513.55 13.7
 12 3 1 510.05 13.6
 12 3 1 512.45 12.6
 12 3 1 490.45 12
 13 -3 1 859.11 20.5
 13 -3 1 850.31 20.7
 13 -3 1 834.32 21.1
 13 -3 1 845.32 21.6
 13 -3 1 818.12 21.1
 -13 -3 -1 838.92 19
 13 -3 1 855.71 21.1
 13 -3 1 884.11 20.5
 13 3 1 831.82 20.3
 13 3 1 851.41 18.6
 13 3 1 897.41 18.7
 13 3 1 843.52 20
 -13 3 -1 844.92 20.5
 -13 3 -1 847.02 19.3
 13 3 1 850.71 18.7
 13 3 1 836.12 19.2
 13 3 1 836.42 20.3
 13 3 1 883.01 20.6
 14 -3 1 252.87 11.1
 14 -3 1 240.28 10.7
 14 -3 1 254.27 10.5
 14 -3 1 249.68 10.4
 14 -3 1 256.37 9.8
 14 -3 1 262.57 9.8
 14 -3 1 252.57 10.1
 14 3 1 249.38 9.5
 14 3 1 256.17 7.7
 -14 3 -1 253.57 7.9
 14 3 1 248.98 10
 14 3 1 260.87 10.2
 -14 3 -1 250.47 10
 14 3 1 252.67 7.9
 14 3 1 256.17 10
 14 3 1 268.37 8.5
 14 3 1 257.77 7.9
 15 -3 1 383.76 14
 15 -3 1 395.06 12.9
 15 -3 1 388.96 12.4
 15 -3 1 390.46 13.3
 15 -3 1 387.16 12.6
 15 -3 1 370.56 13.5
 15 -3 1 388.26 13.3
 15 3 1 394.66 12.8
 15 3 1 384.16 10.5
 15 3 1 381.06 12.9
 -15 3 -1 392.06 12.9
 15 3 1 388.06 10.4
 15 3 1 396.26 10.5
 15 3 1 370.66 12.7
 15 3 1 376.76 12.3
 15 3 1 365.06 10.9
 16 -3 1 1040.9 28.6
 16 -3 1 999.5 25.5
 16 -3 1 1022.8 25.8
 16 -3 1 965.2 24.6
 16 -3 1 1032.2 24.5
 16 -3 1 996.3 25.5
 16 -3 1 1005 24.7
 16 3 1 1005.2 24.7
 16 3 1 1023.9 25
 16 3 1 1003.8 22.4
 16 3 1 1000.8 22.5
 16 3 1 1046.7 25
 -16 3 -1 1018.1 25
 16 3 1 1010.9 23
 16 3 1 1004.3 22.5
 16 3 1 1022.9 24.8
 -17 -3 -1 -4.8 3.4
 17 -3 1 2.7 4.7
 17 -3 1 -2.9 4.8
 17 -3 1 -5.9 5.2
 17 -3 1 -4.4 5.2
 17 -3 1 -3.9 4.9
 17 -3 1 -7.2 4.5
 17 -3 1 0.7 3.2
 17 3 1 -4.1 3.9
 17 3 1 -4 4.6
 17 3 1 -0.9 5
 -17 3 -1 3.9 4.9
 17 3 1 -3.2 5.3
 17 3 1 -2 4.6
 17 3 1 0.9 3.3
 18 -3 1 532.35 17.4
 -18 -3 -1 531.75 14.5
 18 -3 1 556.64 17.4
 18 -3 1 543.15 16.5
 18 -3 1 517.45 17.7
 18 -3 1 538.55 17.1
 18 -3 1 531.05 18.4
 -18 3 -1 529.45 17.1
 18 3 1 533.15 19.5
 18 3 1 526.75 13.8
 18 3 1 516.85 14.2
 18 3 1 546.55 17.3
 18 3 1 535.35 17.3
 18 3 1 535.05 16.7
 18 -4 -1 848.32 23.7
 -18 -4 1 808.72 18.4
 18 -4 -1 817.52 22.2
 18 -4 -1 884.21 24.1
 18 -4 -1 881.51 24.4
 18 -4 -1 819.92 30.3
 18 -4 -1 865.11 23
 -18 -4 1 817.12 19
 18 4 -1 872.51 23
 18 4 -1 853.51 22.8
 18 4 -1 827.22 20.1
 18 4 -1 797.72 20
 18 4 -1 833.22 21.6
 -18 4 1 817.92 22.7
 18 4 -1 826.52 22.1
 17 -4 -1 5 5.3
 17 -4 -1 -0.5 5.2
 17 -4 -1 -3.2 4.8
 -17 -4 1 5.3 2.9
 17 -4 -1 0.4 5.3
 -17 -4 1 3.8 2.6
 17 -4 -1 0 5.4
 17 -4 -1 5.2 5.3
 -17 4 1 4 5
 17 4 -1 7.2 3.6
 17 4 -1 -2 4.7
 17 4 -1 3.6 3.8
 17 4 -1 -5 4.2
 17 4 -1 2.2 5.2
 17 4 -1 2.1 4.3
 16 -4 -1 687.73 20.1
 -16 -4 1 707.63 16.5
 16 -4 -1 719.13 20.6
 16 -4 -1 729.13 19.4
 16 -4 -1 702.03 19.2
 16 -4 -1 730.13 27.1
 16 -4 -1 722.63 20.3
 -16 -4 1 693.83 16
 16 4 -1 725.23 18.8
 16 4 -1 737.93 19.6
 16 4 -1 721.83 18.4
 -16 4 1 722.03 19.3
 16 4 -1 678.73 17
 16 4 -1 717.93 18.1
 16 4 -1 717.83 19.4
 15 -4 -1 620.64 18.5
 15 -4 -1 657.33 18.8
 15 -4 -1 685.83 18.9
 -15 -4 1 653.13 15.3
 -15 -4 1 660.93 15.3
 15 -4 -1 685.53 19.2
 15 -4 -1 671.43 19.3
 -15 -4 1 658.43 14.9
 15 -4 -1 677.83 17.9
 15 4 -1 670.83 18
 15 4 -1 653.83 17.4
 15 4 -1 660.13 15.9
 15 4 -1 671.83 17.9
 -15 4 1 610.94 19.8
 -15 4 1 660.93 17.9
 15 4 -1 669.03 16.1
 15 4 -1 653.83 17
 14 -4 -1 243.48 11.1
 14 -4 -1 232.48 9.9
 14 -4 -1 268.97 11.4
 14 -4 -1 257.87 10.1
 14 -4 -1 251.27 10.1
 14 -4 -1 240.88 10.7
 14 -4 -1 234.48 10.7
 -14 4 1 238.18 8.7
 14 4 -1 241.38 9.9
 14 4 -1 228.68 7.8
 14 4 -1 248.48 8.2
 14 4 -1 254.87 11.6
 14 4 -1 239.88 9.3
 -14 4 1 231.98 9.8
 14 4 -1 239.78 8.9
 13 -4 -1 1472.75 33.8
 13 -4 -1 1552.54 34.2
 13 -4 -1 1544.05 32.9
 -13 -4 1 1498.25 30.6
 -13 -4 1 1516.05 31
 13 -4 -1 1530.05 34.3
 -13 -4 1 1513.25 31
 13 -4 -1 1548.15 33.4
 13 -4 -1 1510.85 34.2
 13 -4 -1 1455.55 33.6
 13 4 -1 1506.15 33.9
 13 4 -1 1556.84 32.9
 13 4 -1 1538.55 33.1
 13 4 -1 1516.65 32.1
 13 4 -1 1410.86 31.4
 -13 4 1 1446.06 32.7
 -13 4 1 1506.85 32.9
 12 -4 -1 2.4 3.6
 12 -4 -1 5.1 3.9
 -12 -4 1 4.2 2.1
 -12 -4 1 5.6 2.3
 12 -4 -1 4.9 3.9
 12 -4 -1 4.4 3.7
 -12 -4 1 7.8 2.1
 12 -4 -1 1.9 3.7
 12 -4 -1 -1.1 3.6
 12 -4 -1 2.1 3.1
 -12 4 1 0.3 3.3
 12 4 -1 4.5 3.4
 12 4 -1 5.5 2.4
 12 4 -1 3.3 3.6
 12 4 -1 5 2.5
 -12 4 1 -0.8 2.8
 11 -4 -1 2826.62 57.99
 11 -4 -1 2850.21 58.79
 -11 -4 1 2837.62 57.69
 11 -4 -1 2864.21 59.19
 11 -4 -1 2920.51 59.59
 11 -4 -1 2894.61 58.69
 11 -4 -1 2860.51 59.19
 -11 -4 1 2903.81 56.59
 -11 -4 1 2895.41 56.69
 11 -4 -1 2868.81 59.39
 -11 -4 1 2867.01 56.29
 11 4 -1 2887.61 57.59
 -11 4 1 2769.62 57.99
 -11 4 1 2895.41 58.69
 11 4 -1 2828.32 56.99
 11 4 -1 2929.11 58.19
 11 4 -1 2897.81 57.09
 11 4 -1 2882.71 58.29
 11 4 -1 2856.61 57.29
 10 -4 -1 28.8 4.2
 10 -4 -1 40.1 4.7
 10 -4 -1 30.7 4.1
 10 -4 -1 42.4 5.8
 10 -4 -1 36.4 4.1
 -10 -4 1 36.4 3
 -10 -4 1 39.9 3.2
 -10 -4 1 36.9 3.2
 -10 -4 1 32 3.7
 10 -4 -1 39.1 5.1
 10 4 -1 37.9 3.5
 10 4 -1 28.4 3.2
 -10 4 1 32.8 3.7
 10 4 -1 39.5 4.8
 10 4 -1 29.1 3.5
 10 4 -1 28.2 3.1
 -10 4 1 33.9 3.5
 10 4 -1 37.5 3.6
 -9 -4 1 398.46 8.9
 9 -4 -1 383.46 11
 -9 -4 1 405.46 9.9
 -9 -4 1 395.76 9.2
 9 -4 -1 406.86 13
 9 -4 -1 385.16 11
 9 -4 -1 396.06 11.7
 9 -4 -1 404.86 11.4
 -9 -4 1 372.96 8.7
 -9 -4 1 390.46 9.1
 9 -4 -1 391.66 11.8
 9 -4 -1 409.26 10.4
 9 4 -1 395.66 9.6
 9 4 -1 368.86 9.8
 9 4 -1 391.46 9.5
 9 4 -1 393.96 10.4
 9 4 -1 390.66 10.4
 -9 4 1 394.66 11.1
 -9 4 1 386.66 10.4
 9 4 -1 383.56 9.5
 -8 -4 1 3012 57.89
 8 -4 -1 2919.51 59.69
 -8 -4 1 2950.3 58.49
 8 -4 -1 2875.81 59.19
 8 -4 -1 2882.11 59.49
 -8 -4 1 2927.41 57.49
 8 -4 -1 3037.5 60.29
 8 -4 -1 3019.6 60.89
 8 -4 -1 2961.6 60.19
 -8 -4 1 2888.71 57.79
 -8 -4 1 2968.5 57.59
 -8 -4 1 3017.8 58.29
 8 -4 -1 2952 58.79
 8 4 -1 2940.61 58.19
 8 4 -1 2909.41 58.19
 8 4 -1 3001.7 57.99
 -8 4 1 2942.21 58.69
 8 4 -1 2956.1 58.69
 -8 4 1 2919.71 58.79
 -8 4 1 2959.5 59.79
 8 4 -1 3009.7 58.79
 8 4 -1 2958.5 58.19
 7 -4 -1 298.87 8.1
 7 -4 -1 291.37 8.8
 -7 -4 1 305.47 7.2
 7 -4 -1 311.37 8.6
 -7 -4 1 298.17 6.9
 -7 -4 1 295.37 7
 -7 -4 1 306.57 7.3
 -7 -4 1 313.77 7.5
 -7 -4 1 305.47 7.2
 7 -4 -1 305.37 9.2
 7 -4 -1 288.97 9.5
 7 -4 -1 305.97 9.4
 7 -4 -1 295.87 8.8
 -7 4 1 304.67 9.1
 -7 4 1 310.27 8.1
 7 4 -1 297.77 8.3
 7 4 -1 297.37 7.2
 -7 4 1 304.57 8.9
 -7 4 1 306.77 9.1
 -7 4 1 306.27 8.7
 7 4 -1 301.77 7.7
 -7 4 1 297.17 8.9
 7 4 -1 299.67 7.3
 -6 -4 1 3104.59 59.89
 6 -4 -1 3021.1 62.39
 -6 -4 1 3084.29 59.89
 6 -4 -1 3059.39 61.89
 6 -4 -1 3065.49 60.49
 6 -4 -1 3042.2 61.79
 -6 -4 1 3090.19 59.99
 -6 -4 1 3049.99 59.69
 6 -4 -1 3045.6 61.89
 6 -4 -1 3056.99 61.89
 6 -4 -1 3044.2 61.39
 -6 -4 1 3158.68 59.89
 -6 -4 1 3107.99 60.29
 -6 -4 1 3156.58 59.39
 -6 -4 1 3064.79 59.79
 -6 -4 1 3109.79 59.89
 6 4 -1 3072.39 60.39
 6 4 -1 3085.49 60.09
 6 4 -1 3012.9 59.59
 6 4 -1 3025.3 60.39
 -6 4 1 3028 61.79
 -6 4 1 3171.08 61.89
 -6 4 1 2980.4 60.49
 6 4 -1 3045 60.49
 -6 4 1 3083.49 60.49
 -6 4 1 3156.18 62.59
 -6 4 1 3085.79 61.79
 6 4 -1 3059.29 60.29
 -5 -4 1 2358.46 45.8
 -5 -4 1 2285.97 46.8
 5 -4 -1 2347.67 46.5
 5 -4 -1 2349.26 48
 5 -4 -1 2313.97 47.2
 -5 -4 1 2390.46 46.4
 -5 -4 1 2317.27 46
 -5 -4 1 2371.26 46.4
 -5 -4 1 2407.96 46
 -5 -4 1 2315.77 46.6
 5 -4 -1 2361.86 47.9
 5 -4 -1 2432.86 48.6
 -5 -4 1 2324.47 46.2
 5 -4 -1 2358.66 47
 5 4 -1 2347.07 46.5
 5 4 -1 2372.76 46.5
 -5 4 1 2432.46 47.3
 -5 4 1 2323.37 46.5
 5 4 -1 2374.16 45.8
 -5 4 1 2303.97 47.8
 -5 4 1 2391.56 46.5
 5 4 -1 2281.67 47.5
 5 4 -1 2379.26 46.6
 -5 4 1 2431.96 48
 5 4 -1 2330.07 45.7
 -4 -4 1 1193.48 25.3
 4 -4 -1 1245.38 26.4
 4 -4 -1 1216.48 25.8
 4 -4 -1 1217.68 25.2
 -4 -4 1 1221.48 24.6
 -4 -4 1 1235.98 24.8
 -4 -4 1 1215.18 24.6
 -4 -4 1 1216.28 24.9
 4 -4 -1 1218.28 26.2
 4 -4 -1 1230.18 25.5
 -4 -4 1 1238.48 24.8
 4 -4 -1 1208.28 26.3
 4 4 -1 1325.07 25.1
 -4 4 1 1248.48 24.8
 4 4 -1 1232.58 24.8
 -4 4 1 1228.88 24.9
 -4 4 1 1264.17 25.5
 -4 4 1 1244.08 26.3
 -4 4 1 1214.18 24.7
 -4 4 1 1242.88 26.2
 4 4 -1 1177.08 25.1
 -4 4 1 1229.28 24.8
 4 4 -1 1253.17 24.8
 4 4 -1 1242.68 25.4
 4 4 -1 1241.48 24.9
 -3 -4 1 3941.91 77.29
 3 -4 -1 3888.91 78.69
 3 -4 -1 3951.5 78.29
 -3 -4 1 3931.11 77.59
 -3 -4 1 4070.99 77.29
 -3 -4 1 4021.3 77.59
 -3 -4 1 3887.71 77.79
 3 -4 -1 3912.51 77.79
 3 -4 -1 3814.42 79.79
 3 -4 -1 3939.61 77.59
 -3 -4 1 3963.5 77.19
 3 -4 -1 3849.31 78.69
 3 4 -1 3964 77.29
 3 4 -1 4080.29 77.59
 3 4 -1 4048.89 77.39
 -3 4 1 4075.99 77.69
 -3 4 1 4029.1 77.59
 -3 4 1 3967.8 77.19
 -3 4 1 4183.78 78.79
 -3 4 1 4060.69 77.29
 3 4 -1 3918.91 77.19
 3 4 -1 3990.7 78.09
 3 4 -1 3958.4 77.89
 -3 4 1 4435.36 82.39
 -3 4 1 4122.19 77.89
 -3 4 1 3923.41 78.69
 -3 4 1 3795.22 77.69
 -2 -4 1 43.7 2.1
 2 -4 -1 46.3 3.1
 -2 -4 1 47.8 2.7
 2 -4 -1 41.8 3.3
 -2 -4 1 42 2.7
 -2 -4 1 44.2 2.6
 -2 -4 1 40.1 2.5
 2 -4 -1 39.8 3.3
 2 -4 -1 36.5 2.3
 -2 -4 1 47.2 2
 2 4 -1 46 2.3
 2 4 -1 40.5 2.1
 2 4 -1 41.3 2.2
 -2 4 1 51.19 1.9
 2 4 -1 46.6 2.7
 -2 4 1 45.4 2.1
 -2 4 1 43.9 3.2
 2 4 -1 47.9 3.1
 -2 4 1 43.8 2.6
 -2 4 1 47.5 2
 -2 4 1 39 3.2
 -2 4 1 45.5 3.3
 1 -4 -1 3308.67 63.99
 -1 -4 1 3204.38 64.19
 1 -4 -1 3231.78 62.89
 1 -4 -1 3234.78 64.39
 1 -4 -1 3259.27 63.09
 -1 -4 1 3271.47 63.69
 -1 -4 1 3229.48 63.99
 1 -4 -1 3279.87 63.29
 1 -4 -1 3156.38 64.29
 -1 -4 1 3262.47 63.19
 1 -4 -1 3227.58 64.39
 -1 -4 1 3248.97 63.09
 -1 -4 1 3234.38 63.99
 1 4 -1 3264.57 63.09
 -1 4 1 3295.37 64.59
 1 4 -1 3328.67 64.39
 1 4 -1 3400.96 63.99
 -1 4 1 3298.47 63.19
 -1 4 1 3297.77 64.29
 1 4 -1 3253.87 63.19
 -1 4 1 3253.37 63.09
 -1 4 1 3291.27 64.49
 -1 4 1 3266.67 63.29
 1 4 -1 3273.27 63.59
 -1 4 1 3213.88 62.99
 1 4 -1 3168.88 64.09
 0 -4 1 2914.41 57.69
 0 -4 -1 2880.51 57.39
 0 -4 -1 2959.9 56.59
 0 -4 1 2942.91 56.69
 0 -4 -1 2898.31 56.39
 0 -4 -1 2906.21 56.39
 0 -4 1 2941.41 57.39
 0 -4 1 2950.6 57.89
 0 -4 1 2928.91 56.39
 0 -4 -1 2902.51 57.69
 0 -4 1 2973.1 56.39
 0 -4 -1 2870.51 57.69
 0 -4 -1 2925.41 56.49
 0 -4 1 2819.42 57.79
 0 -4 1 2876.11 56.59
 0 -4 -1 2920.31 57.79
 0 4 1 2788.42 57.29
 0 4 1 2952.2 56.49
 0 4 1 2892.31 56.49
 0 4 -1 2895.21 57.99
 0 4 -1 2995 57.79
 0 4 -1 2897.41 57.39
 0 4 1 2895.11 57.79
 0 4 1 3013.6 57.69
 0 4 -1 2958.2 56.79
 0 4 -1 2852.71 57.79
 0 4 -1 2952.7 56.49
 0 4 -1 2935.31 56.39
 0 4 -1 2958.8 56.79
 0 4 1 3018.9 56.59
 0 4 1 3015.1 56.49
 0 4 1 2908.41 57.89
 1 -4 1 196.58 4.8
 1 -4 1 192.08 4.8
 -1 -4 -1 193.98 5.6
 1 -4 1 187.58 4.7
 1 -4 1 201.38 5.7
 -1 -4 -1 200.78 5.4
 -1 -4 -1 198.08 4.5
 1 -4 1 207.68 6.1
 -1 -4 -1 207.28 5.6
 -1 -4 -1 202.68 5.6
 -1 -4 -1 199.28 4.6
 1 -4 1 183.98 6
 1 -4 1 195.88 6
 1 -4 1 198.18 4.7
 -1 4 -1 196.58 5
 1 4 1 206.48 5.6
 1 4 1 205.18 4.6
 -1 4 -1 211.78 6.1
 -1 4 -1 211.68 4.8
 -1 4 -1 204.98 5
 -1 4 -1 201.18 6
 -1 4 -1 194.78 6.1
 1 4 1 201.68 5.3
 -1 4 -1 214.68 5
 1 4 1 194.48 5.9
 1 4 1 205.58 4.6
 2 -4 1 6077.49 115.39
 -2 -4 -1 5834.32 115.69
 2 -4 1 6002.1 116.29
 2 -4 1 5767.02 116.69
 -2 -4 -1 5900.61 115.89
 -2 -4 -1 5821.82 115.79
 2 -4 1 6064.69 115.39
 -2 -4 -1 6055.79 115.09
 -2 -4 -1 6124.69 115.09
 2 -4 1 5881.51 116.69
 -2 -4 -1 5998.9 115.59
 2 -4 1 5806.22 115.39
 2 -4 1 6310.07 117.49
 -2 4 -1 6075.39 116.79
 2 4 1 5772.02 115.99
 -2 4 -1 6249.87 116.79
 2 4 1 6111.89 115.89
 -2 4 -1 5927.41 115.49
 -2 4 -1 6127.89 115.69
 2 4 1 6056.79 115.59
 2 4 1 5885.61 116.19
 -2 4 -1 5952.7 115.49
 2 4 1 5962 115.19
 2 4 1 5918.11 115.09
 -3 -4 -1 1209.18 25.1
 3 -4 1 1232.38 26.2
 3 -4 1 1213.28 25.1
 -3 -4 -1 1219.28 24.8
 3 -4 1 1245.48 24.8
 -3 -4 -1 1281.87 24.5
 3 -4 1 1214.28 25
 -3 -4 -1 1238.28 25.1
 3 -4 1 1226.58 26.1
 3 -4 1 1218.08 26.2
 3 -4 1 1217.48 25.7
 -3 -4 -1 1221.48 24.8
 -3 -4 -1 1229.68 24.5
 3 4 1 1250.97 25.2
 -3 4 -1 1263.47 25.3
 3 4 1 1280.77 25.1
 -3 4 -1 1228.78 25
 -3 4 -1 1219.68 24.9
 -3 4 -1 1247.48 24.9
 3 4 1 1222.88 24.5
 3 4 1 1237.28 25.3
 3 4 1 1265.87 24.8
 -3 4 -1 1295.97 26.2
 -3 4 -1 1232.08 26.1
 3 4 1 1211.28 24.7
 -3 4 -1 1186.88 26.1
 -3 4 -1 1230.08 24.8
 4 -4 1 5661.13 112.09
 4 -4 1 5636.24 110.99
 -4 -4 -1 5769.82 110.39
 4 -4 1 5677.63 112.09
 -4 -4 -1 5894.41 110.19
 4 -4 1 5571.24 111.99
 -4 -4 -1 5885.91 109.99
 -4 -4 -1 5632.34 110.19
 -4 -4 -1 5751.42 110.19
 -4 -4 -1 5749.62 109.99
 -4 -4 -1 5666.53 110.29
 -4 -4 -1 5761.22 110.59
 4 -4 1 5575.04 111.19
 -4 -4 -1 5757.42 110.79
 -4 -4 -1 5645.14 110.49
 4 -4 1 5645.94 111.59
 -4 4 -1 5804.42 110.79
 4 4 1 5722.63 110.49
 -4 4 -1 5703.03 111.99
 -4 4 -1 5701.43 111.29
 4 4 1 5717.93 110.79
 -4 4 -1 5649.73 112.09
 -4 4 -1 5641.34 110.79
 -4 4 -1 5851.61 112.09
 4 4 1 5742.83 110.59
 -4 4 -1 5683.33 110.79
 4 4 1 5928.91 110.89
 4 4 1 5848.01 110.99
 -5 -4 -1 2083.79 41.4
 -5 -4 -1 2137.49 41.7
 5 -4 1 2070.29 42.9
 5 -4 1 2027.2 43.1
 5 -4 1 2049.29 42.4
 -5 -4 -1 2072.89 41.1
 5 -4 1 2055.79 41.9
 -5 -4 -1 2119.29 41.3
 -5 -4 -1 2069.99 41.2
 -5 -4 -1 2111.79 41
 -5 -4 -1 2107.59 41.5
 5 -4 1 2052.49 42.1
 -5 -4 -1 2108.39 40.9
 5 -4 1 2115.89 43
 5 4 1 2062.39 40.8
 5 4 1 2091.29 41.3
 5 4 1 2062.49 41.7
 -5 4 -1 2097.39 42.2
 -5 4 -1 2114.29 42.9
 5 4 1 2061.99 40.9
 -5 4 -1 2171.68 41.7
 -5 4 -1 2074.29 41.7
 5 4 1 2070.49 41.4
 -5 4 -1 2098.09 42.8
 -5 4 -1 2180.18 43
 -5 4 -1 2091.09 41.6
 5 4 1 2133.49 41.3
 6 -4 1 638.54 15.6
 -6 -4 -1 662.23 13.7
 -6 -4 -1 652.43 13.6
 -6 -4 -1 641.04 13.9
 -6 -4 -1 659.63 14
 -6 -4 -1 677.83 14
 6 -4 1 630.74 15.1
 6 -4 1 646.34 15.6
 6 -4 1 625.54 15.1
 6 -4 1 611.44 14.6
 -6 -4 -1 660.13 13.8
 -6 -4 -1 621.64 13.6
 6 -4 1 652.83 15.6
 -6 4 -1 653.43 15.5
 6 4 1 661.33 13.7
 -6 4 -1 640.54 15.1
 6 4 1 635.04 13.8
 -6 4 -1 650.73 14.4
 -6 4 -1 636.24 14.4
 -6 4 -1 689.23 15.7
 -6 4 -1 631.74 14.4
 6 4 1 644.84 14.2
 6 4 1 639.74 14.1
 -6 4 -1 639.24 15.4
 6 4 1 673.93 13.9
 6 4 1 649.64 13.5
 -7 -4 -1 2410.36 48.4
 -7 -4 -1 2391.56 49.4
 7 -4 1 2437.16 50.39
 -7 -4 -1 2484.75 48.6
 -7 -4 -1 2368.96 48.3
 7 -4 1 2490.45 49.2
 7 -4 1 2477.45 49.9
 7 -4 1 2496.75 52.59
 7 -4 1 2466.55 50.49
 -7 -4 -1 2474.85 48.6
 7 -4 1 2472.55 49.9
 -7 -4 -1 2464.45 48.6
 -7 -4 -1 2458.45 48.3
 7 -4 1 2429.46 49.5
 7 4 1 2480.55 48.3
 -7 4 -1 2409.56 49.8
 7 4 1 2459.05 48.3
 -7 4 -1 2456.95 49.99
 7 4 1 2455.35 49.2
 -7 4 -1 2528.55 51.39
 7 4 1 2417.96 48.4
 -7 4 -1 2447.46 50.09
 7 4 1 2401.46 49.6
 7 4 1 2597.94 48.5
 -7 4 -1 2449.95 49.2
 -7 4 -1 2494.75 49.2
 -8 -4 -1 800.82 17.1
 8 -4 1 803.32 18.5
 -8 -4 -1 796.02 17.4
 -8 -4 -1 781.62 17
 -8 -4 -1 823.72 17.3
 8 -4 1 818.62 19.2
 8 -4 1 786.92 17.8
 -8 -4 -1 791.72 16.8
 8 -4 1 781.02 19.1
 8 -4 1 783.32 18.2
 8 -4 1 795.92 18.7
 8 -4 1 815.42 18.9
 -8 4 -1 787.52 18.5
 -8 4 -1 789.02 17.9
 8 4 1 793.72 17.5
 8 4 1 796.32 16.9
 8 4 1 796.62 16.8
 -8 4 -1 819.12 19.9
 8 4 1 804.12 16.7
 8 4 1 798.42 17.7
 8 4 1 787.52 17.2
 9 -4 1 2311.27 46.7
 -9 -4 -1 2305.67 45.6
 -9 -4 -1 2344.07 45.9
 9 -4 1 2331.77 48
 9 -4 1 2280.77 47.8
 9 -4 1 2246.88 47.1
 -9 -4 -1 2308.97 46.2
 -9 -4 -1 2285.47 45.8
 9 -4 1 2290.67 48
 9 -4 1 2291.67 47.6
 9 -4 1 2273.77 47.3
 9 4 1 2315.67 45.5
 9 4 1 2334.67 46.2
 9 4 1 2317.77 46.5
 9 4 1 2318.87 46.6
 -9 4 -1 2271.67 46.8
 9 4 1 2233.48 45.4
 -9 4 -1 2338.67 47.5
 9 4 1 2306.87 45.9
 -10 -4 -1 3293.77 65.69
 -10 -4 -1 3332.37 66.39
 10 -4 1 3265.87 69.49
 -10 -4 -1 3349.86 65.49
 10 -4 1 3323.97 67.79
 10 -4 1 3321.87 67.79
 10 -4 1 3253.77 67.19
 10 -4 1 3419.76 69.99
 -10 -4 -1 3340.47 65.89
 -10 4 -1 3707.23 70.89
 -10 4 -1 3326.77 67.29
 10 4 1 3281.97 65.39
 10 4 1 3284.77 66.49
 10 4 1 3315.17 65.89
 10 4 1 3285.57 66.19
 10 4 1 3332.67 66.69
 10 4 1 3283.97 65.29
 11 -4 1 144.09 8
 -11 -4 -1 153.58 5.8
 11 -4 1 142.09 7.5
 11 -4 1 139.49 7.1
 11 -4 1 154.58 7.5
 11 -4 1 150.28 8.3
 11 -4 1 161.58 8.2
 11 -4 1 143.29 7.4
 -11 -4 -1 149.69 5.4
 -11 4 -1 141.99 9.8
 11 4 1 135.69 5.2
 11 4 1 127.39 6.5
 11 4 1 138.09 6.2
 11 4 1 137.39 6
 -11 4 -1 139.39 7.2
 11 4 1 153.28 7.3
 11 4 1 151.28 7.1
 -12 -4 -1 2933.91 58.09
 12 -4 1 2899.41 59.29
 12 -4 1 2925.41 59.99
 12 -4 1 2820.82 59.49
 12 -4 1 2861.61 59.79
 12 -4 1 2857.91 59.69
 -12 -4 -1 2913.61 57.39
 12 -4 1 2866.41 58.59
 12 -4 1 2915.31 59.09
 12 4 1 2816.12 56.89
 12 4 1 2864.01 58.09
 12 4 1 2853.11 58.29
 12 4 1 2802.42 56.89
 12 4 1 2896.11 56.89
 12 4 1 2898.01 57.79
 -12 4 -1 2831.02 58.69
 12 4 1 2941.41 58.59
 -12 4 -1 2787.72 58.49
 13 -4 1 26.2 8.9
 13 -4 1 32.6 4.8
 13 -4 1 28.6 4.9
 13 -4 1 40.1 5
 13 -4 1 41.2 5.6
 -13 -4 -1 32.3 4.5
 13 -4 1 24.7 4.8
 13 -4 1 32.9 5.1
 -13 -4 -1 29.8 3.9
 -13 4 -1 23.3 4.3
 13 4 1 31.6 4.7
 13 4 1 29.3 3.9
 -13 4 -1 34.6 4.7
 13 4 1 32.8 4.1
 13 4 1 34.7 4
 13 4 1 22.5 4
 13 4 1 22.5 4.3
 14 -4 1 1163.48 26.1
 -14 -4 -1 1106.29 24.1
 14 -4 1 1154.38 27.1
 14 -4 1 1123.49 26.2
 14 -4 1 1120.59 26.6
 14 -4 1 1084.29 27
 14 -4 1 1141.39 27
 -14 -4 -1 1063.99 23.9
 -14 4 -1 1104.49 25.9
 14 4 1 1091.29 23.5
 14 4 1 1088.29 23.7
 14 4 1 1079.09 25.3
 14 4 1 1081.59 24.9
 14 4 1 1130.49 25.8
 14 4 1 1050.99 23.5
 -14 4 -1 1069.49 24.7
 15 -4 1 649.34 18.7
 15 -4 1 633.04 17.6
 15 -4 1 635.74 18.4
 -15 -4 -1 641.14 15.6
 15 -4 1 647.34 19
 15 -4 1 659.23 17.8
 15 -4 1 647.14 18.6
 15 4 1 619.74 15.1
 -15 4 -1 638.74 17.7
 15 4 1 668.03 17.6
 15 4 1 625.34 16.6
 15 4 1 649.64 15.2
 15 4 1 624.44 15
 -15 4 -1 605.54 16.1
 15 4 1 635.84 17.6
 15 4 1 637.64 17
 16 -4 1 43.4 6.4
 16 -4 1 45.3 6.5
 16 -4 1 53.19 6.2
 -16 -4 -1 45.8 5.3
 16 -4 1 45.4 6.2
 16 -4 1 52.39 6.6
 16 -4 1 49.2 5.7
 16 4 1 41.2 6
 16 4 1 51.29 6.3
 16 4 1 57.29 6.1
 16 4 1 44 5.4
 -16 4 -1 50.19 9.8
 16 4 1 45.3 6.4
 -17 -4 -1 707.03 17.3
 -17 -4 -1 741.43 20.1
 17 -4 1 762.52 22.1
 17 -4 1 766.82 21.5
 17 -4 1 767.02 21.7
 17 -4 1 773.02 20.9
 17 -4 1 772.62 20.6
 17 -4 1 762.22 21.6
 -17 4 -1 747.33 20.8
 17 4 1 756.02 20.8
 17 4 1 732.33 19.6
 17 4 1 753.32 20.8
 17 4 1 718.63 17.7
 17 4 1 742.83 17.7
 17 4 1 760.12 20
 18 -4 1 119.69 11.2
 18 -4 1 131.19 10.7
 18 -4 1 133.09 11.3
 18 -4 1 119.79 9.9
 -18 -4 -1 112.69 7.8
 18 -4 1 120.09 10.4
 -18 -4 -1 131.79 6.7
 18 -4 1 108.89 10.7
 18 4 1 116.19 9.3
 18 4 1 139.39 10.5
 18 4 1 139.69 10.4
 18 4 1 115.49 9
 18 4 1 125.79 6.6
 18 4 1 128.79 7
 -18 4 -1 132.69 10.2
 18 -5 -1 130.19 10.3
 18 -5 -1 124.39 10.2
 18 -5 -1 127.19 11.6
 18 -5 -1 123.79 11.6
 18 -5 -1 117.19 10.9
 18 5 -1 132.59 10.5
 18 5 -1 105.99 6.9
 18 5 -1 126.79 7.5
 -18 5 1 124.59 10.4
 18 5 -1 120.29 10.5
 17 -5 -1 543.05 17.5
 17 -5 -1 496.95 17.5
 -17 -5 1 483.35 12.1
 17 -5 -1 488.35 17.5
 17 -5 -1 511.45 16
 -17 -5 1 483.15 11.6
 17 -5 -1 480.65 16.1
 17 5 -1 498.65 13.5
 17 5 -1 488.55 16.1
 17 5 -1 476.15 16.1
 -17 5 1 495.75 15.8
 17 5 -1 459.65 13.2
 17 5 -1 482.05 14.4
 17 5 -1 479.65 14.6
 16 -5 -1 95.69 8.8
 16 -5 -1 92.09 9.5
 16 -5 -1 103.09 13.8
 -16 -5 1 101.99 5.2
 16 -5 -1 106.29 10
 16 -5 -1 92.89 8.9
 -16 -5 1 105.99 5.8
 16 -5 -1 109.49 9.8
 16 5 -1 85.49 7.2
 16 5 -1 104.49 6.6
 16 5 -1 94.39 6
 16 5 -1 86.59 8.7
 16 5 -1 94.39 7.2
 16 5 -1 99.89 9
 15 -5 -1 398.26 13.9
 15 -5 -1 411.66 14.9
 15 -5 -1 378.76 13
 15 -5 -1 367.86 14.3
 15 -5 -1 324.57 18.1
 15 -5 -1 390.36 13.5
 15 -5 -1 404.46 14.6
 15 5 -1 378.46 12.9
 15 5 -1 371.26 10.7
 -15 5 1 357.36 11.9
 15 5 -1 374.26 13.1
 15 5 -1 366.76 11.9
 15 5 -1 392.26 11.6
 -15 5 1 384.16 13
 15 5 -1 403.06 11.1
 14 -5 -1 896.91 22.9
 14 -5 -1 906.71 22.5
 14 -5 -1 873.71 24
 14 -5 -1 862.91 23.1
 14 -5 -1 871.91 23.3
 -14 -5 1 873.01 19
 14 -5 -1 872.21 22.9
 -14 -5 1 859.11 18.6
 14 -5 -1 860.31 21.4
 -14 -5 1 866.11 19.2
 14 5 -1 848.62 20.5
 14 5 -1 854.61 19.8
 -14 5 1 878.61 21.6
 14 5 -1 883.91 21.7
 -14 5 1 862.11 21.4
 14 5 -1 860.01 20.3
 14 5 -1 915.21 26.8
 14 5 -1 857.21 19.9
 -13 -5 1 188.88 6.3
 -13 -5 1 189.78 6.1
 -13 -5 1 189.78 5.9
 13 -5 -1 192.38 8.7
 13 -5 -1 181.98 9.3
 13 -5 -1 203.18 10
 13 -5 -1 193.68 9.3
 13 -5 -1 191.38 10.1
 13 -5 -1 187.78 9.2
 13 -5 -1 191.98 10.5
 13 5 -1 167.08 7.4
 13 5 -1 190.58 7.1
 -13 5 1 184.68 8.6
 -13 5 1 180.48 9.6
 13 5 -1 194.38 8.8
 13 5 -1 170.28 7.2
 13 5 -1 179.38 8.7
 13 5 -1 187.28 6.9
 -12 -5 1 1231.68 26
 12 -5 -1 1284.57 29.8
 12 -5 -1 1267.47 29.3
 12 -5 -1 1282.77 29.9
 12 -5 -1 1250.87 29.3
 12 -5 -1 1269.87 28.7
 12 -5 -1 1284.67 28
 -12 -5 1 1249.97 25.7
 12 -5 -1 1242.58 28.8
 -12 -5 1 1274.97 26.1
 12 5 -1 1234.38 26.7
 12 5 -1 1229.98 26.7
 -12 5 1 1264.57 28.7
 12 5 -1 1217.58 26.9
 -12 5 1 1248.88 28
 12 5 -1 1244.68 26.7
 12 5 -1 1289.77 27.9
 12 5 -1 1281.17 28.1
 11 -5 -1 114.59 6.5
 11 -5 -1 106.79 7.1
 11 -5 -1 105.39 7.6
 -11 -5 1 120.59 4.5
 -11 -5 1 118.19 4.8
 11 -5 -1 107.09 7.3
 11 -5 -1 103.29 7.6
 11 -5 -1 113.49 8.2
 11 -5 -1 110.09 7.3
 -11 -5 1 110.49 4.4
 -11 -5 1 107.39 5.3
 11 5 -1 123.19 6.6
 11 5 -1 117.59 5.2
 11 5 -1 117.79 5.5
 11 5 -1 101.89 5.2
 -11 5 1 114.09 6.5
 -11 5 1 113.09 6.8
 11 5 -1 94.19 5.5
 11 5 -1 110.39 6.6
 -10 -5 1 1790.02 36
 10 -5 -1 1806.32 39.3
 10 -5 -1 1756.82 38.9
 -10 -5 1 1757.62 35.8
 10 -5 -1 1837.12 38.2
 10 -5 -1 1769.82 38.4
 10 -5 -1 1896.31 45.2
 -10 -5 1 1777.92 36.6
 10 -5 -1 1765.32 38.7
 -10 -5 1 1791.52 36.2
 10 -5 -1 1819.02 38.6
 10 5 -1 1822.12 37.4
 10 5 -1 1797.42 36.3
 10 5 -1 1757.52 36.7
 10 5 -1 1846.32 37.6
 10 5 -1 1790.22 36.6
 -10 5 1 1829.12 38.7
 10 5 -1 1771.62 36.5
 9 -5 -1 530.75 14.9
 -9 -5 1 541.35 11.8
 9 -5 -1 594.14 19.7
 -9 -5 1 541.35 11.9
 9 -5 -1 520.45 15.1
 9 -5 -1 522.85 18.3
 9 -5 -1 530.15 15
 -9 -5 1 523.35 12.2
 -9 -5 1 544.05 12.1
 9 -5 -1 539.55 13.2
 9 -5 -1 528.25 14.6
 9 5 -1 540.75 13.1
 9 5 -1 539.05 13.2
 9 5 -1 517.75 12.2
 9 5 -1 522.65 12.6
 -9 5 1 521.25 13.2
 -9 5 1 545.15 14.5
 9 5 -1 532.15 12
 9 5 -1 538.05 12.5
 8 -5 -1 48.8 5.2
 -8 -5 1 46.9 3.1
 8 -5 -1 56.29 4.8
 8 -5 -1 44.2 4.7
 8 -5 -1 47.8 5.8
 -8 -5 1 55.79 3.1
 8 -5 -1 50.79 4
 -8 -5 1 46.4 2.9
 -8 -5 1 42.6 3.6
 -8 -5 1 50.69 3
 -8 -5 1 51.09 2.7
 -8 -5 1 55.19 3.5
 8 -5 -1 46.1 5.2
 8 -5 -1 45.4 5.2
 -8 5 1 56.19 4.3
 -8 5 1 51.99 5.3
 8 5 -1 43.6 3.2
 8 5 -1 52.49 3.7
 8 5 -1 44.9 3
 8 5 -1 50.59 4.4
 8 5 -1 53.29 4.1
 8 5 -1 53.29 4.2
 -8 5 1 49.8 3.8
 7 -5 -1 1224.18 27.7
 -7 -5 1 1237.58 25
 7 -5 -1 1267.37 26.8
 -7 -5 1 1254.67 25
 7 -5 -1 1223.88 27
 -7 -5 1 1230.48 25.6
 7 -5 -1 1215.48 27.5
 -7 -5 1 1231.68 25.3
 7 -5 -1 1270.97 27.8
 7 -5 -1 1222.88 26.4
 -7 -5 1 1245.08 25.3
 -7 -5 1 1191.08 24.9
 -7 -5 1 1332.97 25.6
 -7 5 1 1242.08 27.5
 7 5 -1 1204.88 25.7
 -7 5 1 1209.48 25.9
 7 5 -1 1256.87 25.9
 7 5 -1 1217.98 25.3
 -7 5 1 1285.37 28.1
 -7 5 1 1214.38 27.3
 7 5 -1 1252.67 25.8
 -7 5 1 1269.17 25.9
 7 5 -1 1247.08 24.7
 -7 5 1 1220.98 25.8
 7 5 -1 1212.08 25.9
 6 -5 -1 288.07 9.4
 -6 -5 1 271.47 6.6
 -6 -5 1 284.57 7.3
 6 -5 -1 301.97 9.5
 6 -5 -1 283.17 8.4
 -6 -5 1 283.47 7.3
 -6 -5 1 288.97 6.6
 6 -5 -1 284.67 8.1
 6 -5 -1 283.07 8.8
 -6 -5 1 284.67 7
 6 -5 -1 271.67 9
 -6 -5 1 279.37 6.8
 -6 -5 1 279.57 7.1
 -6 5 1 278.57 7.6
 -6 5 1 291.77 7.5
 6 5 -1 283.47 7.6
 -6 5 1 280.77 8.3
 6 5 -1 298.67 8
 -6 5 1 281.47 9.1
 6 5 -1 271.37 7.4
 -6 5 1 283.67 7.5
 -6 5 1 290.17 9
 6 5 -1 278.77 7.6
 5 -5 -1 1129.49 24.1
 -5 -5 1 1062.29 23.1
 -5 -5 1 1078.69 22.9
 -5 -5 1 1145.49 23.1
 -5 -5 1 1163.78 23.2
 5 -5 -1 1147.79 23.8
 5 -5 -1 1107.49 24.5
 5 -5 -1 1128.19 25.2
 -5 -5 1 1126.89 23
 5 -5 -1 1142.49 25.1
 5 -5 -1 1148.19 25.2
 -5 -5 1 1118.99 23.3
 5 5 -1 1129.49 23.4
 -5 5 1 1133.69 23.4
 5 5 -1 1137.19 23.3
 5 5 -1 1158.48 23.3
 -5 5 1 1170.88 24.2
 5 5 -1 1135.09 23.7
 -5 5 1 1118.59 25.4
 -5 5 1 1141.59 23.3
 5 5 -1 1126.19 23.9
 -5 5 1 1148.69 25
 -5 5 1 1136.39 25
 -5 5 1 1145.79 23.3
 4 -5 -1 983.6 22.1
 -4 -5 1 993.3 20.6
 -4 -5 1 941.21 20.6
 4 -5 -1 976.1 22
 -4 -5 1 994.3 20.1
 4 -5 -1 993.7 20.7
 4 -5 -1 981.9 20.9
 -4 -5 1 1001.1 20.6
 -4 -5 1 991.2 20.5
 4 -5 -1 959.8 21.5
 -4 -5 1 958.7 20.2
 -4 5 1 965 20.2
 4 5 -1 1009.4 20.5
 -4 5 1 1007.8 22.2
 -4 5 1 926.01 20
 4 5 -1 996.4 21
 4 5 -1 994.2 20.3
 4 5 -1 974.7 20.1
 -4 5 1 1042.3 22.1
 -4 5 1 964.9 20.2
 -4 5 1 1006.4 21
 -4 5 1 1013.7 22
 4 5 -1 959.8 21.1
 -4 5 1 950.7 20.2
 4 5 -1 985.6 20.2
 3 -5 -1 163.78 5.9
 3 -5 -1 154.88 7.1
 3 -5 -1 160.98 6
 3 -5 -1 154.48 6.3
 -3 -5 1 153.78 5.2
 -3 -5 1 165.18 4.5
 3 -5 -1 156.48 4.9
 -3 -5 1 158.88 4.9
 3 -5 -1 161.18 5.1
 -3 -5 1 154.28 5.1
 -3 -5 1 152.68 4.3
 -3 -5 1 162.98 5.2
 -3 5 1 172.58 5.2
 -3 5 1 156.18 4.3
 -3 5 1 168.88 4.7
 -3 5 1 161.28 4.9
 -3 5 1 166.08 6.1
 3 5 -1 168.38 4.6
 3 5 -1 161.28 4.7
 3 5 -1 167.88 5.1
 3 5 -1 153.88 4.7
 -3 5 1 155.88 6.2
 -3 5 1 163.68 4.5
 3 5 -1 163.18 6.6
 -3 5 1 171.08 6.4
 -3 5 1 163.18 4.5
 2 -5 -1 2745.53 56.09
 -2 -5 1 2792.82 54.99
 2 -5 -1 2758.42 56.59
 2 -5 -1 2733.33 56.29
 -2 -5 1 2753.52 55.29
 -2 -5 1 2837.32 54.39
 2 -5 -1 2797.62 54.29
 -2 -5 1 2776.12 54.29
 2 -5 -1 2796.32 54.69
 -2 -5 1 2745.43 56.59
 2 -5 -1 2787.72 54.49
 -2 -5 1 2767.72 55.29
 2 -5 -1 2721.93 55.99
 -2 5 1 2804.82 56.19
 2 5 -1 2821.42 54.39
 -2 5 1 2893.01 56.29
 -2 5 1 2830.92 54.59
 -2 5 1 2694.03 54.29
 2 5 -1 2882.81 55.29
 2 5 -1 2827.92 54.49
 -2 5 1 2783.22 56.29
 -2 5 1 2791.32 54.79
 2 5 -1 2814.02 55.89
 -1 -5 1 265.07 7.4
 1 -5 -1 255.17 7.8
 -1 -5 1 271.97 6.3
 -1 -5 1 260.17 7.5
 -1 -5 1 260.27 7.1
 1 -5 -1 253.97 6.2
 1 -5 -1 257.77 5.9
 1 -5 -1 252.87 6.3
 1 -5 -1 265.27 7.8
 1 -5 -1 285.97 7.8
 -1 -5 1 260.67 7.5
 1 -5 -1 261.37 7.4
 1 -5 -1 269.47 6
 -1 -5 1 263.47 6.2
 -1 5 1 256.47 7.6
 -1 5 1 274.57 8.1
 -1 5 1 266.77 6.2
 1 5 -1 283.27 7.4
 -1 5 1 251.77 6.4
 -1 5 1 277.57 9
 1 5 -1 267.27 6.4
 1 5 -1 271.77 6.3
 1 5 -1 258.87 7.8
 1 5 -1 258.27 7.6
 -1 5 1 260.57 6.1
 -1 5 1 247.28 6.2
 0 -5 1 1269.07 25
 0 -5 -1 1229.88 25.8
 0 -5 1 1269.67 25.8
 0 -5 1 1232.38 26.2
 0 -5 -1 1252.67 24.5
 0 -5 1 1257.67 26.3
 0 -5 1 1196.68 26.3
 0 -5 1 1244.88 24.5
 0 -5 -1 1230.28 24.5
 0 -5 -1 1271.17 24.5
 0 -5 -1 1282.97 26.2
 0 -5 -1 1211.38 26.1
 0 -5 1 1238.58 24.8
 0 -5 -1 1272.17 24.6
 0 -5 1 1234.18 24.4
 0 -5 -1 1242.68 26.2
 0 5 1 1296.17 26.2
 0 5 1 1225.58 24.6
 0 5 1 1265.57 26.5
 0 5 1 1259.77 24.6
 0 5 -1 1262.07 26.2
 0 5 1 1265.87 24.5
 0 5 -1 1238.28 24.9
 0 5 -1 1229.98 25
 0 5 -1 1231.38 24.5
 0 5 -1 1227.88 24.6
 0 5 1 1190.98 26.2
 0 5 -1 1226.98 26.5
 0 5 -1 1205.28 26.3
 1 -5 1 5518.75 107.19
 -1 -5 -1 5575.94 107.29
 1 -5 1 5421.66 106.09
 -1 -5 -1 5497.35 105.89
 1 -5 1 5531.35 107.69
 1 -5 1 5448.96 106.09
 -1 -5 -1 5428.76 106.89
 1 -5 1 5528.15 106.19
 -1 -5 -1 5453.35 107.29
 -1 -5 -1 5553.04 105.89
 1 -5 1 5397.26 105.99
 -1 -5 -1 5352.46 107.29
 1 -5 1 5344.47 107.79
 1 -5 1 5599.04 107.89
 -1 5 -1 5637.94 106.29
 1 5 1 5572.54 107.49
 -1 5 -1 5634.74 107.69
 1 5 1 5466.75 107.59
 -1 5 -1 5452.45 107.79
 -1 5 -1 5395.56 106.39
 -1 5 -1 5409.16 106.29
 1 5 1 5635.04 105.99
 -1 5 -1 5357.06 107.89
 1 5 1 5530.45 105.89
 -1 5 -1 5637.94 106.09
 1 5 1 5647.24 107.29
 -2 -5 -1 2 1
 -2 -5 -1 0.3 1.1
 2 -5 1 2.1 1.2
 2 -5 1 3.6 1.2
 -2 -5 -1 5.3 1.9
 2 -5 1 -2.2 2
 2 -5 1 3.3 1.5
 2 -5 1 1.7 1.5
 2 -5 1 -1.7 2
 -2 -5 -1 0.6 1.8
 -2 -5 -1 1.2 1.8
 2 5 1 1.3 1.2
 2 5 1 1.1 1.9
 -2 5 -1 6 2
 2 5 1 1.9 1.2
 -2 5 -1 1.8 1.4
 -2 5 -1 2.8 1.5
 -2 5 -1 -0.8 1.4
 -2 5 -1 6.2 2.3
 -2 5 -1 3.6 2.1
 2 5 1 2.9 1.7
 2 5 1 1.3 1.2
 -2 5 -1 4.2 1.4
 3 -5 1 2099.39 44.1
 -3 -5 -1 2010.1 43.2
 -3 -5 -1 2135.59 43
 -3 -5 -1 2157.58 42.6
 -3 -5 -1 2184.38 42.1
 3 -5 1 2113.89 42.5
 3 -5 1 2182.88 42.4
 3 -5 1 2137.79 42.7
 -3 -5 -1 2077.79 42.7
 -3 -5 -1 2155.68 42
 3 -5 1 2196.18 43.6
 3 -5 1 2112.39 44
 -3 5 -1 2187.58 44.2
 3 5 1 2203.88 43
 3 5 1 2147.09 42.1
 3 5 1 2177.68 42.2
 -3 5 -1 2134.79 44.2
 3 5 1 2139.09 43.3
 3 5 1 2178.88 43.2
 -3 5 -1 2210.18 42.9
 -3 5 -1 2153.88 42.6
 -3 5 -1 2109.69 42.6
 -3 5 -1 2256.07 44.2
 -3 5 -1 2130.89 42.5
 -3 5 -1 2109.99 42.4
 -4 -5 -1 287.67 7
 -4 -5 -1 294.37 6.9
 -4 -5 -1 283.27 7
 -4 -5 -1 285.97 6.8
 -4 -5 -1 285.67 7.7
 4 -5 1 291.07 7.8
 -4 -5 -1 293.77 7.3
 4 -5 1 296.87 8.9
 4 -5 1 292.67 7.6
 4 -5 1 276.97 8.4
 4 -5 1 295.47 9
 4 5 1 277.77 7
 -4 5 -1 298.87 7.4
 -4 5 -1 294.37 8.9
 4 5 1 317.07 7.9
 -4 5 -1 295.37 7.9
 4 5 1 300.87 8
 4 5 1 296.47 7.6
 -4 5 -1 295.17 9
 -4 5 -1 284.97 7.4
 -4 5 -1 293.17 7.3
 4 5 1 294.47 7
 -4 5 -1 304.77 8.9
 -5 -5 -1 538.15 11.8
 5 -5 1 511.55 12.8
 -5 -5 -1 534.45 12.2
 -5 -5 -1 524.25 11.1
 -5 -5 -1 532.95 11
 5 -5 1 543.55 13.7
 5 -5 1 517.15 13.2
 5 -5 1 530.35 12.5
 5 -5 1 526.95 13.8
 -5 -5 -1 528.15 10.9
 5 -5 1 522.85 13.7
 -5 -5 -1 541.45 11.6
 5 5 1 530.25 11.7
 -5 5 -1 526.55 12.1
 5 5 1 546.25 12.1
 -5 5 -1 543.55 12.8
 5 5 1 551.44 12.2
 -5 5 -1 530.15 12.2
 5 5 1 543.25 11.9
 5 5 1 516.55 12.3
 -5 5 -1 545.05 13.6
 -5 5 -1 525.45 13.7
 -5 5 -1 531.45 12.1
 -5 5 -1 522.55 13.6
 6 -5 1 1302.37 30.9
 -6 -5 -1 1348.47 27.4
 -6 -5 -1 1316.77 27
 -6 -5 -1 1310.57 26.8
 6 -5 1 1337.77 28
 6 -5 1 1308.97 29.3
 -6 -5 -1 1357.16 27.2
 -6 -5 -1 1340.17 26.8
 -6 -5 -1 1336.87 26.7
 6 -5 1 1334.57 28.3
 -6 -5 -1 1342.77 27.4
 6 -5 1 1331.07 29.2
 6 -5 1 1324.97 28.7
 -6 5 -1 1378.56 29.1
 -6 5 -1 1379.96 29.3
 -6 5 -1 1333.77 27.7
 6 5 1 1323.47 26.4
 6 5 1 1321.17 28.2
 6 5 1 1310.67 27.5
 -6 5 -1 1357.66 27.8
 6 5 1 1345.97 27.3
 -6 5 -1 1322.57 27.9
 6 5 1 1340.37 27.4
 -6 5 -1 1346.47 28.3
 7 -5 1 4.2 3
 -7 -5 -1 5.9 1.9
 -7 -5 -1 5.5 1.9
 7 -5 1 5.2 2.6
 7 -5 1 5.3 3.1
 -7 -5 -1 2.8 1.5
 -7 -5 -1 4.3 2
 -7 -5 -1 3.7 1.4
 7 -5 1 7.3 2.6
 7 -5 1 3.4 2.7
 7 -5 1 10.9 3.2
 -7 -5 -1 -1.2 1.9
 -7 5 -1 3.9 2.2
 7 5 1 5 1.6
 -7 5 -1 3.3 2.5
 -7 5 -1 4.7 2
 7 5 1 3.8 2
 7 5 1 2.2 1.8
 -7 5 -1 3.9 2.3
 -8 -5 -1 1572.94 31.7
 8 -5 1 1538.45 33.8
 -8 -5 -1 1549.45 31.5
 8 -5 1 1538.65 35.7
 8 -5 1 1570.74 33.2
 -8 -5 -1 1528.25 31.8
 -8 -5 -1 1579.94 31.6
 8 -5 1 1537.55 33.3
 8 -5 1 1565.24 34.1
 8 -5 1 1576.84 32.8
 -8 -5 -1 1561.54 31.3
 8 5 1 1564.34 31.3
 -8 5 -1 1573.44 32.4
 8 5 1 1568.44 32.2
 8 5 1 1562.14 31.2
 8 5 1 1485.35 31.8
 8 5 1 1557.44 32
 8 5 1 1494.25 31.4
 -8 5 -1 1578.94 32.3
 -8 5 -1 1578.64 33.7
 9 -5 1 224.88 8.6
 -9 -5 -1 213.58 6.4
 9 -5 1 219.78 9.2
 -9 -5 -1 219.88 6.6
 -9 -5 -1 207.38 6.7
 -9 -5 -1 205.68 6.3
 9 -5 1 222.18 9.2
 9 -5 1 216.98 8.6
 9 -5 1 210.88 8.6
 -9 5 -1 220.38 7.6
 -9 5 -1 233.28 8.6
 9 5 1 224.78 7.4
 9 5 1 221.08 6.4
 9 5 1 228.78 6.6
 -9 5 -1 217.88 7.5
 9 5 1 223.78 6.3
 9 5 1 218.58 7.5
 9 5 1 214.38 6.5
 -10 -5 -1 1257.47 26.5
 10 -5 1 1230.18 28.4
 -10 -5 -1 1268.87 26.4
 -10 -5 -1 1323.47 27.9
 10 -5 1 1256.27 28.6
 10 -5 1 1270.87 29
 10 -5 1 1288.77 28.2
 10 -5 1 1291.07 29.4
 10 -5 1 1312.57 29.4
 -10 -5 -1 1259.87 26.2
 10 5 1 1252.27 29.5
 10 5 1 1255.07 27.3
 10 5 1 1215.48 26.3
 -10 5 -1 1273.77 27.7
 -10 5 -1 1258.17 27.5
 10 5 1 1289.77 26.3
 10 5 1 1290.07 27.3
 -10 5 -1 1261.07 28.5
 10 5 1 1291.17 27.5
 -11 -5 -1 1525.75 33.5
 11 -5 1 1598.54 34.9
 -11 -5 -1 1542.85 34
 11 -5 1 1553.24 34.7
 11 -5 1 1549.45 34.2
 11 -5 1 1564.84 33.7
 -11 -5 -1 1517.05 32.2
 11 -5 1 1524.15 34.3
 11 -5 1 1547.85 34
 11 5 1 1512.35 31.7
 11 5 1 1513.75 31.5
 -11 5 -1 1508.05 33
 -11 5 -1 1520.55 33.7
 11 5 1 1602.94 33
 11 5 1 1524.25 32.9
 -11 5 -1 1501.05 32.8
 11 5 1 1544.95 32.7
 11 5 1 1538.45 32.1
 12 -5 1 9.3 4.4
 -12 -5 -1 20 2.7
 12 -5 1 26.4 5.2
 12 -5 1 16.3 4.6
 12 -5 1 16.8 4.2
 -12 -5 -1 20.4 2.8
 -12 -5 -1 15.3 2.9
 12 -5 1 6.7 4.1
 12 -5 1 15.9 4.5
 12 5 1 10.9 3.2
 12 5 1 13.5 3.2
 -12 5 -1 7.6 5.2
 12 5 1 21.8 4.1
 12 5 1 18 2.9
 12 5 1 15.9 2.6
 -12 5 -1 17.7 4.1
 12 5 1 14 3.8
 13 -5 1 1082.59 26.5
 13 -5 1 1075.89 26.4
 13 -5 1 1054.19 26.1
 13 -5 1 1105.09 26.3
 -13 -5 -1 1064.29 22.6
 13 -5 1 1077.29 25.6
 13 -5 1 1096.89 26.5
 -13 -5 -1 1037.8 22.9
 -13 -5 -1 1058.09 23
 13 5 1 1016.8 22.7
 13 5 1 1071.39 23.5
 13 5 1 1050.79 24.7
 13 5 1 1068.89 24.1
 -13 5 -1 1052.69 24.9
 13 5 1 1068.89 24.6
 -13 5 -1 1052.09 24.8
 13 5 1 1031.4 22.8
 14 -5 1 209.38 10.2
 14 -5 1 203.88 10.7
 14 -5 1 198.08 10.9
 -14 -5 -1 199.38 7.3
 14 -5 1 212.88 9.6
 14 -5 1 202.58 9.9
 -14 -5 -1 196.88 6.8
 14 -5 1 200.38 10.7
 -14 -5 -1 186.18 6.8
 14 -5 1 196.98 9.9
 14 5 1 198.08 7.2
 14 5 1 194.78 9.3
 14 5 1 228.68 14.3
 14 5 1 194.58 6.9
 14 5 1 193.18 8
 -14 5 -1 203.98 9.5
 -14 5 -1 185.78 8.4
 14 5 1 190.38 8.3
 15 -5 1 219.38 13.9
 15 -5 1 246.28 11.5
 -15 -5 -1 235.18 7.9
 15 -5 1 218.18 10.8
 15 -5 1 216.28 10.5
 15 -5 1 234.38 12
 15 -5 1 227.98 11.6
 -15 -5 -1 241.58 7.4
 -15 5 -1 217.98 10.3
 15 5 1 241.98 10.5
 15 5 1 221.78 10.4
 -15 5 -1 201.68 12.3
 15 5 1 216.88 7.8
 -15 5 -1 235.68 10.5
 15 5 1 222.78 9.3
 15 5 1 217.78 8.9
 16 -5 1 485.35 16.8
 -16 -5 -1 465.65 12.5
 -16 -5 -1 459.75 11.9
 16 -5 1 493.25 16.8
 16 -5 1 498.85 16.5
 16 -5 1 501.35 16
 16 -5 1 491.65 16.9
 16 5 1 476.35 15.2
 16 5 1 467.85 12.4
 -16 5 -1 461.95 15.2
 16 5 1 461.85 13.7
 -16 5 -1 470.85 15.2
 16 5 1 455.25 14
 16 5 1 482.45 15.3
 16 5 1 442.56 12.2
 -17 -5 -1 4 3.1
 -17 -5 -1 4.2 2.9
 17 -5 1 2.7 5.6
 17 -5 1 7.6 5.7
 17 -5 1 -1.1 5.9
 17 -5 1 1 5.8
 17 -5 1 2 5.6
 17 5 1 4.5 5.4
 17 5 1 1.9 2.9
 -17 5 -1 -2.8 5.4
 -17 5 -1 2.4 5.2
 17 5 1 6.2 5.2
 17 5 1 4.4 3.2
 17 5 1 -0.8 4.2
 17 5 1 0.8 4.3
 17 -6 -1 -0.4 6
 17 -6 -1 -6 5.7
 17 -6 -1 -2.3 5.7
 17 -6 -1 -2.4 5.8
 17 -6 -1 -2.3 5.7
 17 6 -1 -2.2 5.4
 -17 6 1 -0.1 5.1
 17 6 -1 -0.2 3.2
 17 6 -1 5.8 3.7
 17 6 -1 -5.1 3.6
 -17 6 1 0.9 5.4
 17 6 -1 -2.9 4.6
 17 6 -1 3.9 5.3
 16 -6 -1 91.99 10.1
 16 -6 -1 93.99 9.9
 16 -6 -1 80.69 9.4
 16 -6 -1 82.79 10.7
 16 -6 -1 78.39 9.7
 16 6 -1 73.09 8.6
 16 6 -1 76.39 6.7
 -16 6 1 82.59 8.4
 16 6 -1 77.99 6
 16 6 -1 80.09 6.5
 16 6 -1 79.99 6.5
 -16 6 1 87.99 8.8
 16 6 -1 83.39 8.9
 15 -6 -1 14.2 5.8
 15 -6 -1 12.6 5.3
 15 -6 -1 9.2 4.9
 -15 -6 1 18 3.1
 15 -6 -1 22.5 5.8
 15 -6 -1 1.4 5.7
 15 -6 -1 11.8 5.8
 -15 6 1 12.4 5.1
 -15 6 1 10.7 4.8
 15 6 -1 12.8 4.8
 15 6 -1 13.3 4.4
 15 6 -1 10.7 3.7
 15 6 -1 11.6 3.3
 15 6 -1 10.8 3.6
 15 6 -1 7.7 4.8
 -14 -6 1 195.18 6.6
 14 -6 -1 188.88 11
 14 -6 -1 203.18 11.8
 14 -6 -1 185.18 10.8
 14 -6 -1 198.88 10.2
 14 -6 -1 208.28 10.7
 14 -6 -1 179.08 10.2
 -14 -6 1 186.28 6.1
 -14 -6 1 194.78 6.1
 -14 6 1 204.28 9.7
 -14 6 1 204.78 9.4
 14 6 -1 196.68 7.9
 -14 6 1 197.08 9.5
 14 6 -1 185.58 9
 14 6 -1 188.98 7.5
 14 6 -1 186.88 7.4
 14 6 -1 203.58 9.5
 14 6 -1 190.48 9.6
 13 -6 -1 77.09 8
 13 -6 -1 71.29 7.7
 13 -6 -1 74.09 8.4
 13 -6 -1 72.39 9.1
 -13 -6 1 76.09 4.6
 13 -6 -1 73.79 8.6
 13 -6 -1 65.69 8.1
 -13 -6 1 71.49 4.1
 -13 -6 1 72.79 4.2
 -13 6 1 69.29 7
 13 6 -1 72.39 5.1
 13 6 -1 80.19 7.2
 13 6 -1 85.69 5.8
 13 6 -1 69.39 5.5
 13 6 -1 72.59 5.3
 -13 6 1 75.99 8.1
 -13 6 1 68.19 7.1
 13 6 -1 80.59 7.2
 12 -6 -1 -1.3 5
 -12 -6 1 5.7 2.5
 12 -6 -1 4.4 4.1
 12 -6 -1 5.4 4.2
 12 -6 -1 9.9 6.8
 12 -6 -1 2.2 4.7
 -12 -6 1 9.1 2.4
 -12 -6 1 5 2.4
 12 -6 -1 4.2 4.8
 -12 -6 1 5.7 2.2
 -12 6 1 10.3 3.9
 -12 6 1 1.5 3.5
 12 6 -1 5.6 3.6
 12 6 -1 8.1 3.9
 12 6 -1 6.4 3.1
 12 6 -1 0.8 4.9
 -12 6 1 2.9 3.7
 12 6 -1 2.5 2.6
 12 6 -1 8.6 2.7
 -11 -6 1 13.2 2.6
 11 -6 -1 10.6 4.7
 11 -6 -1 9.8 3.7
 11 -6 -1 5.8 4.4
 -11 -6 1 8.6 2.3
 11 -6 -1 13.1 4.2
 11 -6 -1 13.8 5
 11 -6 -1 12.2 4
 -11 -6 1 13.3 2.4
 11 6 -1 8.3 3.5
 11 6 -1 17.6 3.1
 -11 6 1 6.3 3.7
 -11 6 1 14.9 3.8
 11 6 -1 14.7 3.9
 -11 6 1 14.4 3.8
 11 6 -1 10.4 2.8
 -10 -6 1 148.49 5.2
 10 -6 -1 132.79 7.9
 10 -6 -1 130.49 8.7
 10 -6 -1 138.49 7.5
 10 -6 -1 147.59 8.1
 10 -6 -1 135.49 7.8
 -10 -6 1 135.39 5.4
 10 -6 -1 138.89 8.8
 -10 -6 1 148.29 5.1
 -10 -6 1 136.39 5
 10 6 -1 144.49 6.3
 10 6 -1 136.69 4.9
 -10 6 1 146.19 7.9
 10 6 -1 145.69 6
 10 6 -1 137.99 5.2
 -10 6 1 158.78 7
 10 6 -1 148.09 6.9
 -10 6 1 140.89 6.6
 9 -6 -1 307.77 10.1
 -9 -6 1 278.47 7.2
 9 -6 -1 302.57 10.7
 9 -6 -1 308.37 11.4
 -9 -6 1 287.87 7.5
 -9 -6 1 294.67 7.7
 9 -6 -1 306.37 9.7
 9 -6 -1 289.17 10.4
 9 -6 -1 297.57 11.1
 -9 -6 1 304.17 8.1
 -9 -6 1 284.47 7.7
 -9 6 1 287.37 8.9
 9 6 -1 298.67 9.2
 -9 6 1 309.77 10.8
 9 6 -1 292.47 7.2
 -9 6 1 306.57 9.1
 9 6 -1 296.47 8.6
 9 6 -1 304.47 8.9
 9 6 -1 275.47 7.4
 9 6 -1 293.57 8.9
 8 -6 -1 922.91 22.6
 8 -6 -1 924.01 20.8
 -8 -6 1 922.91 19.4
 -8 -6 1 919.41 18.9
 8 -6 -1 885.61 22.1
 8 -6 -1 913.01 22.4
 -8 -6 1 929.91 18.8
 -8 -6 1 912.41 19.2
 8 -6 -1 933.51 21.3
 -8 -6 1 925.01 19.6
 8 -6 -1 905.41 21.7
 8 6 -1 918.01 20.1
 8 6 -1 883.11 18.5
 8 6 -1 901.41 20.4
 8 6 -1 915.21 20.3
 -8 6 1 903.31 20.1
 -8 6 1 910.21 20.2
 -8 6 1 947.51 22.3
 8 6 -1 915.81 20.1
 7 -6 -1 32.9 4.3
 -7 -6 1 28 2.2
 7 -6 -1 24.5 4.3
 -7 -6 1 27.7 3.3
 -7 -6 1 23.4 3.1
 -7 -6 1 25.4 2.8
 7 -6 -1 23.6 3.4
 -7 -6 1 29.4 3.4
 7 -6 -1 26.1 3.5
 7 -6 -1 24.4 3.3
 7 6 -1 23.5 2.9
 7 6 -1 28.8 4
 -7 6 1 16.9 3.6
 7 6 -1 34.8 4.4
 -7 6 1 24.7 3
 7 6 -1 25.4 2.9
 -7 6 1 20.2 2.6
 -7 6 1 25.9 3
 6 -6 -1 110.39 5.3
 6 -6 -1 106.29 6.3
 -6 -6 1 106.69 4.8
 -6 -6 1 108.59 5
 6 -6 -1 107.09 6.6
 6 -6 -1 110.39 5.6
 -6 -6 1 101.49 4.4
 6 -6 -1 102.29 6.7
 6 -6 -1 106.59 6.4
 6 6 -1 111.29 4.5
 -6 6 1 122.49 6.4
 6 6 -1 114.59 5.2
 6 6 -1 107.49 5.4
 6 6 -1 114.99 5.5
 -6 6 1 122.09 6.9
 -6 6 1 100.49 5.4
 6 6 -1 113.69 4.9
 5 -6 -1 365.76 9.6
 -5 -6 1 367.46 9.1
 -5 -6 1 366.26 9
 5 -6 -1 352.36 10.6
 -5 -6 1 362.96 8.8
 5 -6 -1 371.36 11.3
 5 -6 -1 368.56 10
 5 -6 -1 372.66 11.1
 -5 -6 1 358.46 9.5
 -5 6 1 368.96 10
 5 6 -1 373.26 10
 -5 6 1 379.26 11.7
 -5 6 1 384.06 11.3
 5 6 -1 366.86 9.3
 5 6 -1 364.96 10.2
 5 6 -1 369.86 9.1
 -5 6 1 383.66 9.1
 5 6 -1 381.16 9.2
 -5 6 1 375.56 9
 -5 6 1 372.56 9.2
 -4 -6 1 218.78 6.5
 4 -6 -1 215.38 6.5
 4 -6 -1 222.58 8.3
 4 -6 -1 214.98 7.7
 4 -6 -1 220.18 8.3
 -4 -6 1 210.48 6.8
 -4 -6 1 229.88 6
 4 -6 -1 212.18 7.9
 4 -6 -1 224.38 6.9
 -4 -6 1 213.98 6.4
 4 6 -1 222.28 7.2
 -4 6 1 217.68 6.8
 4 6 -1 222.58 6.6
 -4 6 1 228.68 6.1
 -4 6 1 221.38 8.1
 -4 6 1 221.48 6.2
 4 6 -1 225.58 7.5
 -4 6 1 230.38 8.4
 -4 6 1 225.38 6
 4 6 -1 223.68 6.1
 4 6 -1 222.38 6.3
 -3 -6 1 358.46 9.5
 3 -6 -1 350.76 9
 -3 -6 1 367.36 9.2
 3 -6 -1 354.56 10.6
 3 -6 -1 353.16 10.1
 -3 -6 1 356.06 8.3
 3 -6 -1 365.66 10.7
 -3 -6 1 356.16 9.4
 3 -6 -1 360.46 8.8
 3 -6 -1 362.66 10.6
 -3 -6 1 372.66 8.4
 -3 6 1 354.76 10.5
 3 6 -1 359.76 10.2
 -3 6 1 379.56 10.7
 3 6 -1 378.66 8.6
 -3 6 1 362.26 8.5
 -3 6 1 382.86 11
 3 6 -1 363.46 8.6
 -3 6 1 365.96 9.1
 -3 6 1 362.26 8.4
 3 6 -1 370.26 9.4
 -3 6 1 354.66 8.6
 -3 6 1 349.37 8.3
 2 -6 -1 -1.1 2.5
 -2 -6 1 5.8 1.4
 2 -6 -1 2.5 1.7
 2 -6 -1 1.4 3.9
 -2 -6 1 -3 2.2
 2 -6 -1 -0.2 2.4
 2 -6 -1 3.2 2.4
 -2 -6 1 4.6 1.4
 2 -6 -1 5 1.3
 -2 -6 1 2.9 2
 2 -6 -1 1.7 1.7
 -2 -6 1 3.3 2
 -2 6 1 1.8 2.3
 -2 6 1 4.3 1.3
 2 6 -1 -0.8 2
 -2 6 1 2.1 2.6
 2 6 -1 0.2 2.3
 2 6 -1 2.8 1.6
 -2 6 1 2.3 2.2
 -2 6 1 1.9 1.5
 -2 6 1 6.6 1.5
 2 6 -1 3.2 1.6
 2 6 -1 -0.9 2.1
 1 -6 -1 1715.03 35.8
 1 -6 -1 1707.83 35.3
 -1 -6 1 1715.73 35.1
 1 -6 -1 1711.93 35.8
 1 -6 -1 1704.93 33.8
 -1 -6 1 1725.83 33.8
 -1 -6 1 1660.23 35.5
 -1 -6 1 1710.33 35.4
 1 -6 -1 1731.43 35.9
 1 -6 -1 1689.23 33.6
 -1 -6 1 1704.23 33.9
 -1 -6 1 1713.43 35.5
 1 6 -1 1752.82 35.4
 -1 6 1 1712.23 33.8
 1 6 -1 1717.83 35.7
 -1 6 1 1753.12 35.8
 1 6 -1 1716.13 34.1
 -1 6 1 1670.93 36.1
 -1 6 1 1703.13 34
 1 6 -1 1697.23 34
 -1 6 1 1717.73 35.9
 1 6 -1 1686.23 35.9
 0 -6 1 198.28 7
 0 -6 -1 192.28 5
 0 -6 1 194.98 6.9
 0 -6 -1 194.78 6.6
 0 -6 -1 193.98 7
 0 -6 -1 187.48 4.8
 0 -6 1 207.98 5.2
 0 -6 -1 195.78 6.8
 0 -6 1 186.08 7.8
 0 -6 -1 192.88 4.9
 0 -6 1 193.28 5
 0 -6 -1 203.08 6.9
 0 -6 1 204.18 6.7
 0 -6 -1 186.98 4.8
 0 6 1 203.28 6.8
 0 6 -1 210.78 7.9
 0 6 1 196.38 5.1
 0 6 -1 208.58 5.5
 0 6 1 200.48 7
 0 6 -1 207.18 5.4
 0 6 1 196.28 7.5
 0 6 -1 202.08 8.8
 0 6 1 198.98 4.8
 0 6 1 195.58 5
 0 6 -1 200.18 7.1
 0 6 1 193.88 5
 0 6 -1 196.38 4.7
 1 -6 1 675.53 15.7
 1 -6 1 706.73 18.3
 1 -6 1 701.43 14.9
 -1 -6 -1 744.03 20.6
 1 -6 1 709.33 15
 1 -6 1 705.63 14.8
 1 -6 1 700.83 16.4
 -1 -6 -1 686.63 16.4
 -1 -6 -1 738.93 14.8
 -1 -6 -1 745.83 14.8
 1 -6 1 720.13 17.1
 -1 -6 -1 725.83 17.1
 -1 -6 -1 745.93 16.5
 1 -6 1 715.63 17
 1 6 1 720.03 17
 1 6 1 771.42 15.3
 1 6 1 726.73 14.8
 -1 6 -1 712.93 15.4
 -1 6 -1 716.43 17.4
 -1 6 -1 723.53 15.4
 -1 6 -1 725.83 15.3
 -1 6 -1 727.63 16.9
 1 6 1 715.73 16.7
 -1 6 -1 709.33 17
 -1 6 -1 716.33 15.1
 2 -6 1 927.71 21
 -2 -6 -1 924.81 20
 2 -6 1 923.21 19.2
 2 -6 1 942.81 20.5
 -2 -6 -1 919.51 20.7
 2 -6 1 908.31 19
 -2 -6 -1 942.21 19
 -2 -6 -1 901.21 20.4
 2 -6 1 882.41 21
 -2 -6 -1 940.31 18.7
 -2 -6 -1 849.22 20
 2 -6 1 912.01 19
 2 -6 1 911.41 22.5
 -2 6 -1 975.7 19.4
 -2 6 -1 901.11 19.2
 -2 6 -1 898.71 21
 -2 6 -1 901.91 21.3
 2 6 1 954.4 20.4
 2 6 1 937.81 19.1
 -2 6 -1 923.91 19.1
 2 6 1 916.51 18.7
 -2 6 -1 952.4 21
 -2 6 -1 916.71 19.3
 2 6 1 937.81 20.8
 -3 -6 -1 340.67 9.2
 3 -6 1 345.67 10.5
 -3 -6 -1 338.97 8.9
 -3 -6 -1 357.56 7.9
 3 -6 1 342.17 8.2
 -3 -6 -1 338.37 8.8
 3 -6 1 335.67 8.4
 3 -6 1 342.87 9.8
 3 -6 1 339.37 10.2
 -3 -6 -1 347.27 7.7
 3 -6 1 336.87 8.7
 3 -6 1 335.27 10.3
 -3 6 -1 341.67 8.5
 -3 6 -1 352.36 8.5
 3 6 1 336.67 8
 -3 6 -1 329.67 10.4
 3 6 1 339.37 9.4
 3 6 1 356.26 9.7
 -3 6 -1 349.96 8.8
 -3 6 -1 326.77 10
 -3 6 -1 343.87 10.3
 3 6 1 340.47 7.9
 3 6 1 348.77 9.1
 4 -6 1 408.06 10.5
 4 -6 1 411.86 10.2
 -4 -6 -1 405.16 9.9
 -4 -6 -1 440.36 9.6
 -4 -6 -1 393.66 9.3
 -4 -6 -1 420.06 10.7
 4 -6 1 430.06 12
 4 -6 1 426.06 12.1
 4 -6 1 417.06 11.4
 4 -6 1 416.16 12
 -4 -6 -1 420.76 10.3
 -4 6 -1 425.36 10.2
 -4 6 -1 415.76 9.9
 4 6 1 435.16 9.7
 -4 6 -1 435.66 10.6
 4 6 1 444.46 10.6
 4 6 1 411.56 11.1
 -4 6 -1 448.76 12.1
 -4 6 -1 432.46 10.2
 -4 6 -1 418.26 12.1
 4 6 1 419.96 10.8
 4 6 1 426.56 9.7
 -5 -6 -1 208.98 5.8
 -5 -6 -1 206.38 5.6
 -5 -6 -1 214.48 6.4
 5 -6 1 213.28 6.7
 5 -6 1 213.18 8.5
 5 -6 1 208.48 7.9
 -5 -6 -1 214.78 6.8
 5 -6 1 211.38 8.4
 5 -6 1 211.88 7
 5 -6 1 209.58 8.2
 -5 6 -1 204.68 6.6
 5 6 1 203.88 6.2
 5 6 1 216.88 6.1
 -5 6 -1 225.68 8.3
 -5 6 -1 211.68 8.3
 5 6 1 205.38 6.5
 -5 6 -1 209.58 7.1
 5 6 1 213.18 7.1
 -5 6 -1 216.18 7.2
 5 6 1 213.48 6.9
 -5 6 -1 218.48 7
 -6 -6 -1 9.3 2.3
 6 -6 1 3.1 3.3
 6 -6 1 4.7 3.1
 6 -6 1 6.8 2.7
 -6 -6 -1 4.7 2.4
 6 -6 1 5.2 2.5
 6 -6 1 4.2 2.6
 -6 -6 -1 6.6 2.1
 6 -6 1 8.3 3.3
 -6 -6 -1 6.7 1.9
 6 6 1 7.8 2.4
 6 6 1 5.5 2.2
 -6 6 -1 1.8 2.3
 6 6 1 6.4 2.4
 -6 6 -1 3.9 3.1
 -6 6 -1 8.2 3.1
 6 6 1 7.2 2.1
 -6 6 -1 8.3 2.1
 -6 6 -1 4.2 2.3
 -6 6 -1 10.6 2.4
 7 -6 1 394.46 12.4
 -7 -6 -1 391.06 8.9
 7 -6 1 398.26 10.8
 7 -6 1 386.46 12
 7 -6 1 399.56 11.2
 7 -6 1 388.56 12.2
 -7 -6 -1 397.26 10.1
 -7 -6 -1 386.36 9.8
 -7 -6 -1 375.76 9.6
 7 -6 1 408.96 12.7
 -7 -6 -1 401.66 9.7
 7 6 1 401.66 10.2
 7 6 1 395.36 10.4
 7 6 1 401.76 10
 -7 6 -1 402.56 11.2
 -7 6 -1 412.46 10.4
 -7 6 -1 392.96 12.2
 7 6 1 393.46 10.1
 -7 6 -1 403.06 10.5
 8 -6 1 2.3 3.7
 -8 -6 -1 6.2 2.5
 8 -6 1 3.8 3.5
 8 -6 1 -1.8 3.6
 8 -6 1 1 3
 -8 -6 -1 4.5 1.6
 8 -6 1 6.1 3.1
 -8 -6 -1 7.2 1.7
 8 -6 1 1.3 3.1
 -8 -6 -1 4.4 2.2
 -8 -6 -1 7.7 2.1
 -8 -6 -1 6.4 1.6
 8 6 1 9.4 2.6
 8 6 1 4.2 2.6
 -8 6 -1 2.4 3.3
 8 6 1 5.7 2.3
 -8 6 -1 5 2.8
 8 6 1 5.6 2.4
 -8 6 -1 5.8 2.8
 9 -6 1 82.89 6.9
 9 -6 1 90.69 6.8
 9 -6 1 79.99 7.4
 -9 -6 -1 80.99 5.2
 -9 -6 -1 84.49 5.2
 9 -6 1 92.49 7.9
 -9 -6 -1 87.19 4.2
 9 -6 1 88.19 6.4
 -9 -6 -1 86.59 4.2
 -9 -6 -1 85.49 5.5
 9 -6 1 106.39 6.4
 9 6 1 93.09 5.5
 9 6 1 85.59 3.9
 9 6 1 96.79 5.2
 -9 6 -1 94.89 9.7
 9 6 1 90.49 5.4
 -9 6 -1 88.19 6.8
 9 6 1 94.09 4.8
 -9 6 -1 79.49 5.5
 -10 -6 -1 169.48 8
 10 -6 1 165.88 8.5
 10 -6 1 165.78 8.6
 10 -6 1 156.98 8
 10 -6 1 163.98 8.2
 10 -6 1 169.58 9.2
 -10 -6 -1 161.78 5.8
 10 -6 1 153.58 9.1
 10 6 1 168.88 5.5
 10 6 1 160.68 7
 10 6 1 166.98 7.3
 10 6 1 158.38 6
 -10 6 -1 173.48 7.3
 -10 6 -1 160.68 8.3
 10 6 1 172.58 6.4
 -10 6 -1 171.08 7.3
 11 -6 1 15.3 4.3
 -11 -6 -1 15.5 2.6
 -11 -6 -1 13.8 3
 11 -6 1 12.2 5
 11 -6 1 11.8 4.5
 -11 -6 -1 13.4 2.8
 11 -6 1 9.7 4.1
 11 -6 1 11.3 4.7
 -11 -6 -1 9.1 2.5
 11 -6 1 17.9 4.1
 11 6 1 19.2 3.1
 11 6 1 12.4 3.6
 -11 6 -1 13.1 3.8
 11 6 1 10.7 3.5
 -11 6 -1 12 3.8
 11 6 1 10 2.7
 -11 6 -1 10.9 3.8
 11 6 1 11.3 2.6
 11 6 1 15.6 3
 12 -6 1 125.49 9.2
 12 -6 1 134.69 8.5
 -12 -6 -1 132.99 5.6
 -12 -6 -1 141.69 6.1
 12 -6 1 171.08 14.1
 12 -6 1 134.29 9.7
 12 -6 1 142.89 10.8
 -12 -6 -1 128.89 5.5
 12 -6 1 136.79 8.8
 -12 6 -1 131.79 7.7
 12 6 1 137.69 5.8
 12 6 1 135.29 5.8
 12 6 1 138.29 6.1
 12 6 1 136.19 6.1
 -12 6 -1 137.39 7.7
 -12 6 -1 140.19 7.9
 12 6 1 129.19 7.4
 12 6 1 132.09 7.6
 13 -6 1 18.5 5.5
 13 -6 1 15.8 5.1
 -13 -6 -1 18.1 3.3
 13 -6 1 15.8 5.1
 13 -6 1 21.1 5.3
 -13 -6 -1 16.6 2.8
 -13 -6 -1 19.8 3.1
 13 -6 1 20.1 5.6
 13 -6 1 12.8 4.1
 13 6 1 15 3.2
 13 6 1 19.9 4.5
 13 6 1 19.3 3.3
 13 6 1 17.2 4.1
 13 6 1 14.1 3.3
 -13 6 -1 16.1 4.6
 -13 6 -1 18.9 4.5
 -13 6 -1 17.1 6.2
 13 6 1 21.8 3.1
 14 -6 1 86.19 8.7
 14 -6 1 74.89 9
 14 -6 1 63.29 7.9
 14 -6 1 78.09 9.5
 -14 -6 -1 63.09 4.6
 -14 -6 -1 80.49 4.9
 14 -6 1 71.19 8.7
 -14 -6 -1 82.19 5.4
 14 -6 1 67.39 8.6
 14 6 1 68.19 6
 14 6 1 65.69 5.1
 14 6 1 80.59 7.6
 -14 6 -1 64.19 6.7
 14 6 1 79.49 5.6
 -14 6 -1 72.79 7.8
 14 6 1 80.99 7.6
 -14 6 -1 70.49 7.6
 14 6 1 73.69 6.6
 -15 -6 -1 242.98 7.8
 15 -6 1 261.87 13.3
 15 -6 1 266.87 12.2
 -15 -6 -1 254.47 8.5
 15 -6 1 263.37 12.1
 15 -6 1 246.98 11.4
 15 -6 1 267.07 13.7
 15 -6 1 268.97 12.6
 15 6 1 248.68 8.3
 15 6 1 276.87 9.8
 15 6 1 237.28 9.4
 15 6 1 262.27 11.1
 15 6 1 245.58 9
 -15 6 -1 258.97 11.2
 -15 6 -1 260.27 11.2
 15 6 1 269.17 11.1
 16 -6 1 6.4 6.1
 16 -6 1 5.9 5.7
 -16 -6 -1 8.6 3
 16 -6 1 7 5.8
 16 -6 1 10.9 5.9
 -16 -6 -1 14.2 3.3
 16 -6 1 7.9 5.8
 16 6 1 10.1 3.4
 16 6 1 17.3 5.5
 -16 6 -1 15.2 5.6
 16 6 1 9.5 3
 -16 6 -1 7.8 5.1
 16 6 1 5.8 6.1
 16 6 1 10.8 4.1
 16 6 1 10.5 3.9
 17 -6 1 137.79 11.7
 -17 -6 -1 129.79 6
 17 -6 1 143.19 11
 17 -6 1 136.69 11.8
 17 -6 1 141.79 11.3
 17 -6 1 135.09 11.5
 -17 -6 -1 139.49 6.5
 17 6 1 135.09 6.6
 -17 6 -1 141.99 10.4
 17 6 1 126.69 7.9
 17 6 1 148.19 7
 17 6 1 144.29 10.4
 17 6 1 127.99 8.1
 -17 6 -1 155.28 10.3
 17 6 1 157.08 10.3
 16 -7 -1 18 6.7
 16 -7 -1 24.9 6.5
 16 -7 -1 20.8 6.2
 16 -7 -1 19.1 6.6
 16 -7 -1 19.7 6.9
 16 7 -1 23 4
 16 7 -1 24.4 3.9
 16 7 -1 26.1 5.9
 -16 7 1 21.7 5.5
 16 7 -1 22 5.7
 -16 7 1 31.2 5.9
 16 7 -1 22.2 4.3
 15 -7 -1 18.6 5.8
 15 -7 -1 0 5.9
 15 -7 -1 14 5.4
 15 -7 -1 4.7 6.8
 -15 -7 1 15.5 2.7
 15 -7 -1 9.7 6.2
 -15 7 1 14 5.2
 15 7 -1 12.7 5
 15 7 -1 11.9 3.9
 15 7 -1 6.8 4.7
 15 7 -1 8.7 3.6
 -15 7 1 5.8 4.8
 14 -7 -1 130.59 10.8
 14 -7 -1 136.69 11.1
 14 -7 -1 146.99 14.9
 14 -7 -1 128.19 9.8
 14 -7 -1 140.89 10.3
 14 -7 -1 151.08 9.8
 -14 -7 1 147.69 5.9
 14 7 -1 120.99 6.2
 14 7 -1 137.19 6.9
 14 7 -1 140.69 8.8
 14 7 -1 140.59 9
 -14 7 1 122.79 8.6
 -14 7 1 145.89 8.7
 14 7 -1 155.28 8.2
 -14 7 1 132.29 8.9
 13 -7 -1 7.8 4.9
 -13 -7 1 9.5 2.7
 -13 -7 1 5.6 2.3
 13 -7 -1 1.6 5.7
 13 -7 -1 5.8 4.5
 13 -7 -1 12.9 4.7
 13 -7 -1 -1.6 5.3
 -13 -7 1 0 2.3
 13 -7 -1 4.9 5.3
 -13 -7 1 9.7 2.5
 -13 -7 1 5.6 2.8
 -13 7 1 8.1 4.4
 13 7 -1 6.2 3.1
 -13 7 1 4.8 4
 13 7 -1 8.7 3.5
 13 7 -1 9 4.1
 13 7 -1 5.4 4.4
 13 7 -1 2.7 2.7
 -13 7 1 -0.6 4
 -12 -7 1 123.39 5
 12 -7 -1 116.09 8.3
 -12 -7 1 105.19 4.7
 12 -7 -1 117.49 8.7
 12 -7 -1 113.59 10.1
 12 -7 -1 94.59 9.5
 12 -7 -1 103.59 8.7
 12 -7 -1 102.39 9
 -12 -7 1 118.69 5.4
 -12 7 1 109.39 8.3
 -12 7 1 112.59 7.5
 12 7 -1 123.89 6.9
 12 7 -1 116.79 10.4
 12 7 -1 119.89 7.7
 -12 7 1 111.69 7.4
 12 7 -1 106.99 7.4
 11 -7 -1 32.6 4.7
 -11 -7 1 39.7 4
 11 -7 -1 16.3 5.2
 11 -7 -1 33.7 5.8
 -11 -7 1 34.2 3.5
 -11 -7 1 37.7 4.3
 11 -7 -1 32.3 4.7
 11 -7 -1 23.9 5.6
 -11 -7 1 29.2 2.8
 -11 -7 1 23.5 2.5
 11 -7 -1 36.4 5.3
 11 7 -1 23.5 2.7
 11 7 -1 28.9 4
 -11 7 1 28.2 4.8
 11 7 -1 33.3 4.4
 11 7 -1 26.8 4.2
 -11 7 1 25.2 4.2
 -11 7 1 27.5 4.2
 11 7 -1 29.9 3.7
 -10 -7 1 46.8 4.5
 10 -7 -1 32.7 4.6
 10 -7 -1 31.1 5.3
 10 -7 -1 39 4.7
 -10 -7 1 42.6 3.6
 10 -7 -1 39.1 5.1
 10 -7 -1 39.3 5.9
 -10 -7 1 42.7 4
 10 -7 -1 32.6 5.6
 10 7 -1 47.5 5.5
 10 7 -1 35.2 4.1
 10 7 -1 38.5 5
 10 7 -1 42.6 5.1
 -10 7 1 35.3 4.2
 -10 7 1 34.6 4.9
 -10 7 1 44 5.5
 -9 -7 1 58.29 4.2
 9 -7 -1 55.09 7.5
 9 -7 -1 47.1 7.3
 9 -7 -1 55.79 6.1
 -9 -7 1 48.3 4.5
 -9 -7 1 52.09 3.7
 9 -7 -1 47.2 6.2
 9 -7 -1 55.99 6.8
 9 -7 -1 39.4 4.5
 9 7 -1 49.9 4.9
 -9 7 1 54.79 7
 -9 7 1 48.9 5.3
 -9 7 1 50.99 5
 9 7 -1 49 5.2
 9 7 -1 55.39 5.3
 9 7 -1 48.8 5.4
 8 -7 -1 392.26 11.6
 8 -7 -1 381.66 12.3
 -8 -7 1 381.66 10.1
 8 -7 -1 400.66 13.2
 8 -7 -1 377.76 13
 8 -7 -1 396.56 15.3
 -8 -7 1 375.46 9.7
 -8 -7 1 370.66 9.6
 8 7 -1 398.06 14.9
 -8 7 1 373.96 10.4
 8 7 -1 368.06 11
 8 7 -1 393.16 10.4
 8 7 -1 381.46 10.6
 -8 7 1 382.46 12.8
 -8 7 1 385.76 10.5
 7 -7 -1 17.7 3.2
 7 -7 -1 9.3 4.1
 -7 -7 1 15.2 2.8
 7 -7 -1 10.7 3.2
 -7 -7 1 17.4 2.3
 7 -7 -1 16.6 3.2
 7 -7 -1 20.4 4.5
 -7 -7 1 12.2 2.4
 -7 -7 1 17.3 3
 7 -7 -1 14.2 4.1
 -7 -7 1 15.6 2.5
 -7 7 1 18 3
 -7 7 1 19.9 4.2
 7 7 -1 23.9 3.1
 -7 7 1 21 3
 -7 7 1 16 2.5
 7 7 -1 14.8 3.4
 7 7 -1 16.9 3
 7 7 -1 15.9 3.1
 6 -7 -1 12.5 3
 -6 -7 1 8.7 2
 -6 -7 1 10.1 3
 6 -7 -1 5.8 3.8
 6 -7 -1 13.1 6.6
 -6 -7 1 8 2.1
 6 -7 -1 2 3.8
 6 -7 -1 11.6 2.8
 -6 -7 1 7.2 3
 6 -7 -1 13.2 3.6
 6 7 -1 9.8 2.8
 -6 7 1 13.7 2.6
 6 7 -1 15.1 2.6
 6 7 -1 5.3 2.6
 -6 7 1 9 4.1
 -6 7 1 11.2 3.9
 6 7 -1 9.3 3.2
 -6 7 1 9.6 2.5
 6 7 -1 4 2.3
 -6 7 1 13.1 2.3
 -5 -7 1 3 1.9
 5 -7 -1 1.2 2.9
 5 -7 -1 0.7 3.5
 -5 -7 1 3.7 1.8
 5 -7 -1 4.5 2.6
 5 -7 -1 8.8 3.6
 5 -7 -1 6.1 2.5
 5 -7 -1 -1.5 3.5
 -5 7 1 7.6 1.9
 -5 7 1 6.6 2.2
 5 7 -1 4.6 2.5
 5 7 -1 6.8 2.9
 -5 7 1 3.5 2.2
 -5 7 1 3.7 2.8
 5 7 -1 10.6 2.3
 5 7 -1 9.7 2.3
 -5 7 1 4.2 3.6
 -5 7 1 -0.8 2.3
 -4 -7 1 116.89 4.3
 4 -7 -1 109.19 5.7
 -4 -7 1 119.49 5.9
 -4 -7 1 119.59 5.4
 4 -7 -1 105.59 6.4
 4 -7 -1 120.89 7.1
 4 -7 -1 101.99 8
 4 -7 -1 105.29 6.6
 -4 -7 1 110.29 5.1
 4 -7 -1 115.39 5.4
 -4 7 1 126.99 4.6
 -4 7 1 119.49 4.3
 4 7 -1 110.99 6.3
 -4 7 1 109.99 4.7
 -4 7 1 110.99 5.1
 -4 7 1 113.49 7.3
 4 7 -1 116.09 4.7
 4 7 -1 111.49 4.6
 -4 7 1 115.19 6.6
 4 7 -1 112.39 5.2
 -3 -7 1 24.8 2.7
 3 -7 -1 21.9 2.5
 -3 -7 1 25.4 3.4
 3 -7 -1 18.5 2.5
 -3 -7 1 21.4 2.9
 3 -7 -1 15.9 3.6
 3 -7 -1 19.5 3.5
 -3 -7 1 21.3 3.2
 3 -7 -1 18.3 3.8
 3 -7 -1 26.7 3.9
 3 7 -1 28.6 3.8
 -3 7 1 28.6 3
 -3 7 1 26.6 2.4
 3 7 -1 25.1 3.3
 3 7 -1 25 3
 3 7 -1 21.9 2.3
 3 7 -1 24.2 2.4
 -3 7 1 22.8 2.6
 -3 7 1 24.6 4.7
 -3 7 1 27.9 2.6
 -3 7 1 32.6 3.8
 2 -7 -1 334.87 10.6
 -2 -7 1 353.06 9.8
 2 -7 -1 342.47 8.6
 2 -7 -1 343.07 10.7
 -2 -7 1 360.26 8.2
 2 -7 -1 345.47 10.2
 -2 -7 1 342.47 9.5
 2 -7 -1 348.17 8.4
 -2 -7 1 343.27 10
 2 -7 -1 321.57 10.9
 -2 7 1 342.97 8.3
 2 7 -1 337.57 10.2
 2 7 -1 359.16 8.5
 2 7 -1 369.36 10.9
 -2 7 1 348.77 8.7
 2 7 -1 350.96 8.4
 -2 7 1 348.87 10.7
 -2 7 1 320.47 8.3
 -2 7 1 359.16 11.2
 -2 7 1 341.57 8.3
 2 7 -1 341.07 9.7
 -2 7 1 327.77 7.9
 1 -7 -1 4.5 2.7
 1 -7 -1 3.3 3
 1 -7 -1 0.6 2.8
 -1 -7 1 -0.4 2.9
 1 -7 -1 -1.3 1.5
 -1 -7 1 4.9 1.6
 -1 -7 1 2.9 1.5
 1 -7 -1 -0.9 1.6
 -1 -7 1 2.4 2.5
 1 -7 -1 2.9 1.3
 -1 -7 1 -1.8 2.6
 1 7 -1 3.6 1.7
 -1 7 1 -1.5 2.3
 1 7 -1 -0.6 2.9
 -1 7 1 0.1 1.5
 -1 7 1 1.4 3
 -1 7 1 3.8 1.6
 -1 7 1 1.7 1.5
 1 7 -1 5.2 5.1
 -1 7 1 -0.5 1.6
 1 7 -1 4.4 1.8
 0 -7 -1 137.69 3.9
 0 -7 1 139.89 4.3
 0 -7 -1 127.59 6.4
 0 -7 1 134.49 6.4
 0 -7 -1 131.79 6.1
 0 -7 1 142.39 6.7
 0 -7 -1 130.79 3.8
 0 -7 -1 134.29 6.3
 0 -7 1 136.49 4.5
 0 -7 1 123.99 6.1
 0 7 -1 122.99 6
 0 7 1 130.59 7.1
 0 7 -1 129.39 7
 0 7 -1 133.89 4.6
 0 7 1 138.39 4.3
 0 7 -1 138.19 4.7
 0 7 1 135.49 3.9
 0 7 1 130.49 4.1
 0 7 1 141.59 6.6
 0 7 -1 131.39 6.5
 -1 -7 -1 2.9 1.3
 -1 -7 -1 5 2.7
 1 -7 1 9.1 1.7
 1 -7 1 4.4 3.2
 1 -7 1 1 2.8
 -1 -7 -1 4.3 2.4
 1 -7 1 5.3 3
 1 -7 1 5.5 3.2
 1 -7 1 8.7 1.6
 -1 -7 -1 5.6 2.9
 -1 -7 -1 4.1 1.3
 -1 7 -1 8.3 2
 -1 7 -1 0.9 1.6
 1 7 1 8.3 3.1
 -1 7 -1 4 1.9
 -1 7 -1 0.6 1.5
 -1 7 -1 -1.9 3
 1 7 1 2.2 1.5
 1 7 1 -0.4 2.5
 1 7 1 8.7 2.7
 1 7 1 5.5 1.6
 2 -7 1 94.79 6
 2 -7 1 88.59 4.1
 -2 -7 -1 88.09 3.2
 -2 -7 -1 94.89 3.4
 2 -7 1 79.69 5.7
 2 -7 1 95.09 3.7
 -2 -7 -1 89.49 5
 -2 -7 -1 82.69 5.1
 2 -7 1 87.09 6.1
 -2 -7 -1 78.89 5.5
 2 -7 1 86.19 3.8
 2 7 1 85.39 5.1
 -2 7 -1 94.19 4.1
 -2 7 -1 82.99 3.7
 -2 7 -1 101.69 6.8
 2 7 1 101.69 5.5
 -2 7 -1 95.19 4.1
 2 7 1 92.79 3.6
 -2 7 -1 94.69 6
 2 7 1 85.89 3.5
 2 7 1 92.59 6
 -2 7 -1 93.99 4.1
 3 -7 1 5.1 3.3
 3 -7 1 4.1 1.8
 3 -7 1 5.7 2.1
 -3 -7 -1 6.3 3
 3 -7 1 4.3 2.1
 3 -7 1 2.8 3.1
 3 -7 1 9.5 3.3
 -3 -7 -1 4.9 2.2
 -3 -7 -1 8.4 1.6
 -3 -7 -1 4.7 1.5
 -3 -7 -1 4.8 2.7
 3 7 1 2.1 2.9
 3 7 1 4.5 1.7
 3 7 1 3.4 1.8
 -3 7 -1 5.6 3.1
 -3 7 -1 3.4 2
 3 7 1 4.2 2.4
 4 -7 1 203.98 8.1
 -4 -7 -1 208.48 6.5
 4 -7 1 203.88 8.5
 -4 -7 -1 220.68 5.7
 4 -7 1 196.48 7.3
 -4 -7 -1 206.28 7.4
 4 -7 1 225.08 9.1
 4 -7 1 199.78 9.9
 4 -7 1 206.08 6.9
 -4 -7 -1 200.88 6.9
 -4 7 -1 206.58 6.7
 -4 7 -1 200.98 8.8
 -4 7 -1 212.78 6.9
 4 7 1 210.28 9.4
 -4 7 -1 209.18 6.6
 4 7 1 214.78 7.1
 -4 7 -1 213.08 6.2
 4 7 1 204.18 7.5
 4 7 1 205.58 6
 4 7 1 210.28 5.9
 -4 7 -1 223.28 13.3
 5 -7 1 174.88 8.5
 -5 -7 -1 183.38 6.6
 -5 -7 -1 195.48 7.1
 -5 -7 -1 181.38 5.7
 5 -7 1 189.98 6.9
 5 -7 1 205.28 9
 5 -7 1 171.18 7.9
 5 -7 1 184.48 8.3
 -5 -7 -1 190.78 5.6
 5 -7 1 189.38 6.6
 5 7 1 186.68 6.6
 -5 7 -1 182.78 6.8
 5 7 1 195.18 7.5
 -5 7 -1 195.68 6.1
 -5 7 -1 184.58 6.4
 5 7 1 189.28 5.9
 5 7 1 180.98 5.9
 -5 7 -1 185.78 8.4
 -5 7 -1 206.08 6.4
 5 7 1 189.88 7.2
 -5 7 -1 178.98 8.7
 6 -7 1 102.79 7.4
 -6 -7 -1 113.29 5.3
 -6 -7 -1 98.59 4.4
 6 -7 1 102.49 6.9
 -6 -7 -1 113.59 5.7
 6 -7 1 108.19 7.6
 6 -7 1 102.49 11.3
 6 -7 1 106.59 5.6
 6 -7 1 100.89 5.9
 -6 7 -1 102.79 5.2
 6 7 1 110.19 5.7
 6 7 1 106.29 6
 -6 7 -1 101.09 7.5
 -6 7 -1 104.79 5.3
 6 7 1 103.99 4.8
 -6 7 -1 100.09 4.8
 6 7 1 98.89 4.9
 6 7 1 96.09 5
 7 -7 1 259.67 9.9
 -7 -7 -1 268.97 7.5
 7 -7 1 278.07 8.8
 -7 -7 -1 280.57 8
 7 -7 1 274.77 10.9
 7 -7 1 276.17 9.1
 7 -7 1 278.27 10.6
 -7 -7 -1 271.47 8.4
 7 -7 1 252.77 10.6
 -7 -7 -1 270.47 7.9
 7 7 1 270.47 8.1
 7 7 1 270.77 8.8
 7 7 1 269.87 7.9
 -7 7 -1 265.87 8.3
 -7 7 -1 284.77 8.4
 -7 7 -1 280.27 10.6
 7 7 1 257.17 9.7
 -8 -7 -1 206.68 6.9
 8 -7 1 221.18 10.2
 8 -7 1 210.38 9.2
 8 -7 1 209.98 8.4
 8 -7 1 203.88 8.4
 -8 -7 -1 200.28 6.8
 8 -7 1 201.18 9.8
 8 -7 1 211.08 9.5
 -8 -7 -1 209.68 7.4
 8 7 1 193.88 7.7
 -8 7 -1 215.08 7.6
 -8 7 -1 210.38 7.5
 8 7 1 206.38 7.5
 -8 7 -1 209.88 9.6
 8 7 1 198.28 7.3
 8 7 1 204.38 7.1
 9 -7 1 61.99 6.9
 9 -7 1 60.39 6
 -9 -7 -1 74.19 5.2
 9 -7 1 63.89 7.9
 9 -7 1 59.09 6.2
 9 -7 1 61.59 7.7
 -9 -7 -1 64.59 4.6
 -9 -7 -1 59.59 3.4
 9 -7 1 53.49 6.4
 -9 -7 -1 63.79 4.3
 -9 7 -1 57.09 7.2
 -9 7 -1 64.09 5.7
 -9 7 -1 66.49 5.5
 9 7 1 57.69 5.3
 9 7 1 57.39 5.2
 9 7 1 56.69 5.3
 9 7 1 61.99 5
 10 -7 1 56.89 6.5
 -10 -7 -1 56.59 5.1
 10 -7 1 45.2 6.7
 10 -7 1 63.79 8.6
 10 -7 1 62.59 6.9
 -10 -7 -1 50.59 3.9
 -10 -7 -1 65.39 4.7
 -10 -7 -1 57.99 4.3
 10 -7 1 61.39 7
 10 -7 1 70.29 6.8
 -10 -7 -1 49 3.7
 -10 7 -1 61.59 6
 10 7 1 60.79 5.5
 -10 7 -1 66.59 6
 10 7 1 55.89 5.2
 10 7 1 59.79 7.9
 -10 7 -1 61.19 7.1
 10 7 1 51.49 5.2
 11 -7 1 67.49 7.4
 11 -7 1 64.69 8.9
 11 -7 1 41.4 6.2
 -11 -7 -1 52.69 4.1
 11 -7 1 45.6 5.7
 -11 -7 -1 46.2 4.2
 -11 -7 -1 56.59 4.6
 11 -7 1 50.19 6.3
 -11 -7 -1 53.69 5
 11 -7 1 63.99 7.2
 -11 -7 -1 43.1 3.9
 11 7 1 43.3 5
 -11 7 -1 46.9 5
 -11 7 -1 44.5 4.8
 -11 7 -1 43.8 5.5
 11 7 1 52.89 5.5
 11 7 1 47.6 6
 11 7 1 56.39 6.1
 12 -7 1 28.4 5.2
 -12 -7 -1 23.7 3
 12 -7 1 28.6 6.1
 12 -7 1 29.3 5.8
 12 -7 1 20.3 5.7
 -12 -7 -1 22.8 3
 -12 -7 -1 24.5 3
 -12 -7 -1 38.8 4.5
 12 -7 1 30.4 5.4
 -12 -7 -1 31.7 3.7
 12 -7 1 34.4 5.2
 12 7 1 28.3 4.6
 12 7 1 27 3.1
 12 7 1 34.7 5.2
 -12 7 -1 33.3 4.7
 12 7 1 30.4 4.6
 -12 7 -1 35.8 5
 12 7 1 30.1 3.6
 -12 7 -1 22.5 4.7
 13 -7 1 26.3 6.1
 13 -7 1 28 5.2
 13 -7 1 21.6 5.3
 13 -7 1 26.9 6.3
 -13 -7 -1 19.4 3.3
 13 -7 1 31.1 5.6
 -13 -7 -1 18.5 3
 -13 -7 -1 35.4 4.4
 13 -7 1 16.7 6.1
 -13 7 -1 17.1 4.6
 13 7 1 20.6 3.3
 13 7 1 23.1 3.4
 13 7 1 30.3 4.7
 -13 7 -1 25.8 5
 13 7 1 23.8 4.6
 -13 7 -1 25.1 4.9
 13 7 1 26.1 3.8
 14 -7 1 10.7 5.2
 -14 -7 -1 11 3.2
 14 -7 1 5.2 5.5
 14 -7 1 9.9 5.5
 -14 -7 -1 9.4 2.9
 -14 -7 -1 7.1 3.1
 14 -7 1 9 8.4
 14 -7 1 4.2 4.8
 14 7 1 7.7 3.2
 14 7 1 6.3 4.3
 14 7 1 12.3 4.9
 -14 7 -1 10.6 4.9
 14 7 1 9 5
 14 7 1 9.1 3.6
 -14 7 -1 5.7 4.8
 -15 -7 -1 -3.3 3.2
 15 -7 1 -5.2 6
 15 -7 1 -0.9 5.8
 -15 -7 -1 3.8 2.7
 15 -7 1 -1.7 5.5
 15 -7 1 -0.8 5
 -15 -7 -1 3.2 2.9
 15 -7 1 -5.9 5.7
 15 7 1 -5.3 3.2
 -15 7 -1 4.4 5.1
 -15 7 -1 -3.4 5.5
 15 7 1 -1.3 2.8
 15 7 1 5.3 3.6
 15 7 1 1.6 4.6
 15 7 1 -2.6 4.5
 -16 -7 -1 5 2.8
 16 -7 1 1.5 6
 16 -7 1 1 6.2
 16 -7 1 3.2 5.9
 -16 -7 -1 1.3 3.6
 16 -7 1 1.9 6
 16 -7 1 4.1 5.7
 -16 -7 -1 8.6 2.9
 16 7 1 2.4 4.8
 -16 7 -1 -1.5 4.9
 16 7 1 1.3 2.9
 16 7 1 -0.9 5.3
 16 7 1 3.3 3.4
 -16 7 -1 -1 5.3
 16 7 1 3.1 3.7
 15 -8 -1 111.49 11
 15 -8 -1 145.59 10.5
 15 -8 -1 127.29 12.3
 -15 -8 1 117.79 6
 15 -8 -1 103.19 11.3
 15 -8 -1 133.89 10.4
 15 8 -1 123.79 9.1
 -15 8 1 124.99 9.4
 15 8 -1 123.19 8.6
 15 8 -1 125.69 7.9
 -15 8 1 134.49 9.3
 15 8 -1 111.49 9
 -14 -8 1 155.48 7.5
 14 -8 -1 153.18 11.8
 14 -8 -1 153.48 12.4
 -14 -8 1 159.98 5.8
 14 -8 -1 156.58 10.2
 14 -8 -1 161.88 10.5
 14 -8 -1 137.49 10.9
 -14 8 1 134.89 8.9
 -14 8 1 153.28 9.1
 14 8 -1 156.38 8.3
 14 8 -1 146.19 9
 14 8 -1 149.59 7.7
 14 8 -1 150.58 9.1
 13 -8 -1 553.14 16.8
 13 -8 -1 562.94 18.9
 13 -8 -1 590.64 20
 13 -8 -1 542.35 17.4
 13 -8 -1 548.05 16.4
 13 8 -1 519.05 16.8
 13 8 -1 532.55 14.9
 13 8 -1 523.85 15.4
 13 8 -1 519.05 14.4
 -13 8 1 537.85 15.3
 -13 8 1 522.05 15.3
 -13 8 1 522.45 16.7
 12 -8 -1 17.7 6.1
 12 -8 -1 30.2 6.5
 -12 -8 1 35.8 3.7
 12 -8 -1 18.5 6.4
 -12 -8 1 24.2 3
 -12 -8 1 34.8 4.4
 12 -8 -1 33.8 5.4
 12 -8 -1 26.8 5
 -12 8 1 26.1 4.6
 12 8 -1 30 4.6
 12 8 -1 25.6 4.8
 -12 8 1 30.5 4.9
 12 8 -1 33.6 5
 -12 8 1 21 5.2
 12 8 -1 33.5 4.6
 11 -8 -1 554.84 15.7
 11 -8 -1 554.94 17.7
 11 -8 -1 563.74 17
 -11 -8 1 518.85 12.8
 -11 -8 1 536.25 13.3
 11 -8 -1 509.45 16.8
 -11 -8 1 543.75 12.9
 11 -8 -1 557.24 18.2
 11 -8 -1 545.75 15.9
 11 8 -1 546.75 14.6
 -11 8 1 543.45 14.6
 11 8 -1 536.65 14.8
 -11 8 1 526.75 14.7
 11 8 -1 539.15 14.7
 11 8 -1 529.35 14.4
 10 -8 -1 83.09 7.3
 -10 -8 1 70.29 4.5
 10 -8 -1 79.19 7.4
 10 -8 -1 78.49 8.7
 10 -8 -1 77.39 9.3
 -10 -8 1 78.29 5.2
 10 -8 -1 77.69 8.3
 -10 -8 1 74.89 5.6
 10 -8 -1 78.59 8
 10 8 -1 66.09 6.3
 -10 8 1 89.39 8.3
 10 8 -1 79.89 6.4
 -10 8 1 87.49 6.3
 10 8 -1 85.29 6.8
 -10 8 1 81.99 6.2
 10 8 -1 77.19 6.3
 9 -8 -1 215.78 10.4
 -9 -8 1 209.98 7.1
 -9 -8 1 219.98 7.3
 9 -8 -1 230.18 9.2
 9 -8 -1 219.68 9.5
 -9 -8 1 228.98 7.7
 9 -8 -1 218.98 14.7
 9 -8 -1 214.68 11
 9 -8 -1 231.88 12.4
 -9 8 1 227.68 8.2
 9 8 -1 223.78 8.6
 -9 8 1 223.48 11
 -9 8 1 231.38 9.3
 9 8 -1 205.68 8.8
 9 8 -1 216.28 8.1
 9 8 -1 219.08 8.4
 8 -8 -1 23.1 5.1
 8 -8 -1 25.8 5.2
 8 -8 -1 23.5 5.4
 -8 -8 1 23.6 3.3
 8 -8 -1 21.1 4
 -8 -8 1 25.5 3
 -8 -8 1 19.2 3.4
 8 -8 -1 20.6 3.9
 -8 8 1 27.4 3.7
 -8 8 1 23.9 3.5
 8 8 -1 20.9 3.4
 8 8 -1 22.8 4.1
 8 8 -1 21.3 3.8
 8 8 -1 24.2 3.5
 -8 8 1 16.3 4.8
 7 -8 -1 14.2 3.4
 7 -8 -1 2.2 4.7
 7 -8 -1 7.5 4.3
 7 -8 -1 -2.5 4.3
 -7 -8 1 9.7 3.1
 -7 -8 1 8.4 2.9
 -7 -8 1 5.7 2.6
 -7 8 1 12.9 3
 -7 8 1 4.1 4
 7 8 -1 6.4 2.6
 -7 8 1 12.7 3
 7 8 -1 11.2 3.3
 7 8 -1 7.2 3.5
 7 8 -1 7 2.8
 7 8 -1 7.6 2.9
 -6 -8 1 314.27 8.3
 6 -8 -1 320.57 9.4
 -6 -8 1 316.27 8.5
 6 -8 -1 305.67 11.1
 -6 -8 1 306.17 9.6
 6 -8 -1 309.37 11.7
 -6 -8 1 295.17 9
 6 -8 -1 293.47 12
 6 -8 -1 328.07 9.7
 -6 8 1 289.87 8.3
 -6 8 1 322.97 8.8
 6 8 -1 318.77 10.6
 -6 8 1 289.77 8.8
 6 8 -1 311.57 8.7
 6 8 -1 314.27 10.1
 6 8 -1 309.77 9
 -6 8 1 311.57 14
 6 8 -1 311.57 8.8
 5 -8 -1 629.64 16.8
 5 -8 -1 654.43 15.4
 5 -8 -1 634.74 15
 -5 -8 1 649.93 15.2
 -5 -8 1 651.93 15.8
 5 -8 -1 666.03 17.9
 5 -8 -1 649.74 17.7
 -5 -8 1 636.74 15.1
 -5 8 1 626.04 15.4
 -5 8 1 665.63 18.1
 -5 8 1 628.74 17.4
 5 8 -1 626.84 15.3
 -5 8 1 634.64 15.7
 5 8 -1 657.83 16.8
 -5 8 1 639.24 16.8
 5 8 -1 624.54 16.2
 -4 -8 1 87.89 6
 -4 -8 1 84.59 5.1
 4 -8 -1 83.69 7.2
 -4 -8 1 89.29 4
 -4 -8 1 89.29 5.5
 4 -8 -1 88.29 4.8
 4 -8 -1 82.29 7.3
 4 -8 -1 84.89 5.1
 4 -8 -1 86.39 6.7
 -4 8 1 92.69 4.5
 4 8 -1 92.79 4.5
 4 8 -1 92.89 6.9
 -4 8 1 77.49 6.7
 4 8 -1 90.89 4.6
 4 8 -1 79.49 5.1
 -4 8 1 83.39 7.8
 -4 8 1 72.09 4.8
 -4 8 1 85.69 4
 -4 8 1 86.29 4.6
 -3 -8 1 1143.89 24.9
 3 -8 -1 1159.08 26
 3 -8 -1 1157.98 26.7
 -3 -8 1 1158.38 23.7
 -3 -8 1 1161.18 25.6
 3 -8 -1 1166.38 23.9
 3 -8 -1 1178.38 26.9
 3 -8 -1 1150.48 24.2
 -3 -8 1 1128.29 25.2
 3 8 -1 1158.38 23.8
 3 8 -1 1156.78 26
 -3 8 1 1099.09 23.5
 -3 8 1 1153.98 23.9
 3 8 -1 1118.19 26.4
 -3 8 1 1106.09 23.8
 -3 8 1 1189.18 27.3
 -3 8 1 1151.98 24.3
 3 8 -1 1149.98 23.9
 -3 8 1 1122.09 26.7
 2 -8 -1 4 3.9
 -2 -8 1 -0.4 1.7
 2 -8 -1 4.9 3.3
 2 -8 -1 3.7 3.7
 -2 -8 1 3.4 3.2
 2 -8 -1 -1.5 2
 2 -8 -1 -0.4 2
 -2 -8 1 -1.7 3
 2 8 -1 2.9 2
 -2 8 1 0.7 1.9
 2 8 -1 5.3 3
 -2 8 1 7 3.8
 -2 8 1 1.2 3
 -2 8 1 3.3 2.8
 -2 8 1 1.1 1.9
 2 8 -1 3.7 2.1
 1 -8 -1 1860.11 40
 1 -8 -1 1910.21 37.5
 1 -8 -1 1925.41 37.7
 1 -8 -1 1890.91 37.5
 1 -8 -1 1916.61 40.6
 -1 -8 1 1930.71 37.8
 -1 -8 1 1947.11 39.5
 -1 -8 1 1937.81 40.1
 -1 -8 1 1904.41 40.1
 1 8 -1 1904.31 37.9
 -1 8 1 1887.21 37.8
 -1 8 1 1871.41 37.7
 1 8 -1 1907.51 40.5
 -1 8 1 1956.2 41.2
 1 8 -1 1891.61 38
 -1 8 1 1786.52 37.4
 -1 8 1 1878.71 37.8
 1 8 -1 1894.61 40.9
 -1 8 1 1869.01 37.6
 -1 8 1 1869.61 40.7
 0 -8 1 418.96 11.6
 0 -8 -1 406.76 11.6
 0 -8 1 409.26 9.5
 0 -8 -1 439.56 12.1
 0 -8 1 418.96 12.2
 0 -8 -1 388.26 12.1
 0 -8 -1 399.36 9
 0 -8 -1 406.26 9.1
 0 -8 1 401.86 12.1
 0 8 1 404.56 12.1
 0 8 1 415.86 12.8
 0 8 -1 396.46 9.8
 0 8 -1 404.16 12.3
 0 8 -1 417.36 9.9
 0 8 1 412.46 9.4
 0 8 -1 422.46 13
 0 8 1 417.76 9.5
 1 -8 1 356.76 8.5
 -1 -8 -1 346.27 11
 1 -8 1 336.87 11.4
 1 -8 1 358.36 8.3
 1 -8 1 370.66 8.2
 1 -8 1 361.16 11.3
 -1 -8 -1 356.76 8.1
 -1 -8 -1 374.96 10.7
 1 -8 1 363.76 10.8
 -1 -8 -1 345.07 8
 -1 -8 -1 343.67 10.4
 1 8 1 335.87 12.5
 1 8 1 350.06 8.3
 1 8 1 358.06 8.4
 1 8 1 340.57 11.9
 -1 8 -1 352.36 11.3
 -1 8 -1 351.96 9
 -1 8 -1 339.47 8.2
 -1 8 -1 350.86 8.5
 -1 8 -1 376.46 12.1
 -1 8 -1 350.16 8.8
 2 -8 1 415.26 9.9
 -2 -8 -1 429.16 11.5
 2 -8 1 414.56 9.7
 -2 -8 -1 412.96 12
 2 -8 1 397.36 14.4
 -2 -8 -1 423.06 9.2
 -2 -8 -1 421.26 9.3
 -2 -8 -1 407.26 11.4
 2 -8 1 405.66 9.6
 2 -8 1 411.96 12.8
 -2 8 -1 402.36 12.6
 2 8 1 411.96 12.1
 -2 8 -1 405.96 10.1
 -2 8 -1 412.86 10
 2 8 1 411.66 9.5
 -2 8 -1 403.26 10.2
 -2 8 -1 415.36 13.3
 2 8 1 401.36 12.6
 2 8 1 412.56 9.4
 -3 -8 -1 52.59 4.6
 3 -8 1 54.79 4.2
 3 -8 1 57.49 6.5
 -3 -8 -1 66.49 3.8
 -3 -8 -1 67.29 3.2
 -3 -8 -1 58.29 5.8
 3 -8 1 52.79 5.9
 3 -8 1 53.69 6.6
 -3 -8 -1 52.69 5.3
 3 -8 1 62.29 4
 3 8 1 64.09 3.5
 -3 8 -1 54.49 4
 3 8 1 57.19 3.6
 -3 8 -1 63.79 4.2
 -3 8 -1 52.39 6.9
 -3 8 -1 68.19 4.2
 -3 8 -1 59.09 6.1
 3 8 1 59.09 6.3
 4 -8 1 150.38 8.5
 4 -8 1 177.38 8.8
 -4 -8 -1 153.88 6.1
 -4 -8 -1 152.48 6.8
 -4 -8 -1 144.59 7.2
 -4 -8 -1 165.68 5
 4 -8 1 162.18 8
 4 -8 1 168.38 6.4
 4 -8 1 167.78 6
 -4 8 -1 160.58 9
 -4 8 -1 161.78 8.3
 4 8 1 164.08 5.4
 -4 8 -1 167.98 5.6
 -4 8 -1 179.68 6.2
 4 8 1 157.68 5.3
 -4 8 -1 160.88 6.2
 4 8 1 154.38 7.8
 4 8 1 152.88 7.2
 -4 8 -1 162.98 6.1
 5 -8 1 441.56 13.1
 5 -8 1 435.66 11.2
 -5 -8 -1 425.96 10.7
 -5 -8 -1 439.66 12.1
 -5 -8 -1 447.86 10.2
 5 -8 1 437.86 11.5
 5 -8 1 421.36 13.6
 5 -8 1 414.16 14
 -5 -8 -1 430.76 11.5
 -5 8 -1 449.66 20
 -5 8 -1 444.56 10.8
 5 8 1 435.36 10.5
 5 8 1 428.96 12.7
 -5 8 -1 449.56 11.3
 5 8 1 431.16 10.4
 5 8 1 445.06 12.3
 -5 8 -1 416.06 11.4
 -5 8 -1 427.96 11.1
 6 -8 1 12.1 4.4
 -6 -8 -1 18.5 3.4
 -6 -8 -1 19.7 2.2
 6 -8 1 12.1 4.4
 -6 -8 -1 19.6 3.8
 6 -8 1 20.4 3.3
 6 -8 1 9.9 4.5
 6 -8 1 18.3 3.3
 -6 -8 -1 16.6 3.7
 6 8 1 12.6 4.5
 -6 8 -1 20.8 3.2
 6 8 1 17.2 3.7
 -6 8 -1 19 4.9
 6 8 1 21.4 3.5
 -6 8 -1 23.5 3.2
 7 -8 1 738.83 20.1
 -7 -8 -1 730.93 16.5
 7 -8 1 751.12 19.4
 7 -8 1 743.33 17.9
 7 -8 1 715.33 20.7
 7 -8 1 781.22 20.6
 -7 -8 -1 748.33 17.1
 -7 -8 -1 752.92 17.7
 7 8 1 754.22 16.9
 -7 8 -1 748.73 17.5
 7 8 1 733.93 18.3
 7 8 1 736.53 16.7
 -7 8 -1 771.92 20.4
 7 8 1 731.53 18.3
 -7 8 -1 749.92 17.4
 8 -8 1 575.34 17.3
 8 -8 1 551.04 14.5
 8 -8 1 551.94 16.9
 8 -8 1 564.84 16.9
 8 -8 1 531.25 16.4
 -8 -8 -1 541.65 13.6
 -8 -8 -1 568.84 14.2
 8 -8 1 559.94 15
 8 8 1 551.04 13.5
 -8 8 -1 570.84 15.3
 -8 8 -1 543.35 16.7
 8 8 1 552.94 14.4
 8 8 1 557.24 13.7
 8 8 1 563.74 14.8
 9 -8 1 818.62 22.3
 -9 -8 -1 801.32 18.5
 9 -8 1 873.81 22.7
 9 -8 1 824.52 20.4
 9 -8 1 770.62 21.6
 -9 -8 -1 817.32 19.1
 9 -8 1 851.61 20.1
 9 -8 1 829.22 21.4
 -9 8 -1 858.01 22.1
 -9 8 -1 825.12 19.5
 9 8 1 795.92 18.8
 9 8 1 807.72 19.5
 9 8 1 821.52 19.9
 9 8 1 812.32 19
 -9 8 -1 842.32 19.4
 10 -8 1 539.95 17.2
 10 -8 1 590.34 17.3
 10 -8 1 568.14 15.7
 -10 -8 -1 575.24 14.5
 10 -8 1 588.24 18.5
 10 -8 1 596.94 16.3
 -10 -8 -1 585.24 13.9
 10 -8 1 612.44 18.3
 -10 8 -1 567.74 19.9
 10 8 1 566.84 14.8
 -10 8 -1 577.04 15.1
 -10 8 -1 575.34 15.3
 10 8 1 551.14 15
 10 8 1 577.14 14.7
 10 8 1 569.34 14.8
 11 -8 1 42.1 6.9
 -11 -8 -1 58.39 5.2
 11 -8 1 55.49 6.8
 11 -8 1 46.8 5.4
 11 -8 1 52.59 7.2
 11 -8 1 60.89 7.6
 11 -8 1 55.09 5.6
 -11 -8 -1 52.69 5.5
 -11 8 -1 45.2 5.7
 11 8 1 55.59 5.7
 -11 8 -1 59.39 6.5
 11 8 1 49.2 6.1
 -11 8 -1 59.79 6.6
 11 8 1 62.09 6.2
 11 8 1 50.39 4.8
 -12 -8 -1 480.25 12.6
 12 -8 1 493.05 15.3
 12 -8 1 454.85 16
 12 -8 1 472.75 17.3
 -12 -8 -1 466.75 12
 12 -8 1 491.05 17.1
 12 -8 1 493.95 14.9
 12 -8 1 455.65 16
 -12 8 -1 473.65 15.7
 -12 8 -1 495.05 14.2
 12 8 1 488.55 13.8
 12 8 1 470.95 13.1
 12 8 1 448.66 13.5
 12 8 1 466.05 13.5
 -12 8 -1 486.55 14.2
 13 -8 1 -0.5 5.8
 -13 -8 -1 2.2 2.6
 -13 -8 -1 1.5 2.4
 -13 -8 -1 3.7 3.2
 13 -8 1 -4.7 4.6
 13 -8 1 -9.5 5.6
 -13 -8 -1 7.2 3
 13 -8 1 6.2 5.2
 13 -8 1 -4.8 5.4
 -13 8 -1 1.5 4.7
 13 8 1 1 3.5
 -13 8 -1 4.5 4.5
 13 8 1 1.4 3.9
 13 8 1 7.7 3.3
 -13 8 -1 1.6 4.3
 14 -8 1 60.29 6.7
 -14 -8 -1 62.59 5
 14 -8 1 62.99 8.1
 -14 -8 -1 58.49 4.8
 14 -8 1 66.69 8.2
 14 -8 1 63.69 8.4
 -14 -8 -1 75.59 5
 14 -8 1 79.49 9.1
 -14 -8 -1 80.79 5.5
 14 8 1 74.29 7.7
 -14 8 -1 69.79 8
 14 8 1 71.09 6.1
 -14 8 -1 72.09 8.2
 14 8 1 68.79 6.5
 14 8 1 62.09 7.8
 -15 -8 -1 148.29 6.6
 -15 -8 -1 154.08 6.6
 15 -8 1 150.68 10.9
 15 -8 1 153.78 10.8
 -15 -8 -1 149.88 6
 15 -8 1 132.09 12.1
 15 -8 1 134.39 11.4
 15 -8 1 135.59 12.6
 -15 -8 -1 143.29 6.8
 15 8 1 149.49 9.5
 -15 8 -1 160.68 9.8
 15 8 1 123.99 9.2
 15 8 1 147.19 7.7
 15 8 1 137.39 7.3
 -15 8 -1 138.19 9.8
 14 -9 -1 392.96 15.9
 14 -9 -1 407.66 14.4
 14 -9 -1 389.36 14.9
 14 -9 -1 326.17 24.3
 14 -9 -1 377.76 16.7
 -14 9 1 377.26 13.5
 14 9 -1 379.56 13.2
 14 9 -1 360.46 12.1
 14 9 -1 377.76 13.1
 14 9 -1 374.36 12.7
 -14 9 1 383.86 13.1
 13 -9 -1 45.4 7.8
 -13 -9 1 46.3 4.8
 13 -9 -1 39.4 6.1
 13 -9 -1 36.7 7.6
 13 -9 -1 27.8 7.1
 13 -9 -1 43.1 6.1
 -13 9 1 38.7 5.3
 13 9 -1 34 5
 -13 9 1 24.7 7.4
 13 9 -1 43.6 5.3
 13 9 -1 34.4 5.4
 13 9 -1 45.7 5
 -13 9 1 38 5.5
 12 -9 -1 913.81 24.5
 12 -9 -1 899.11 25.7
 12 -9 -1 921.11 23.5
 -12 -9 1 908.01 20.5
 12 -9 -1 914.81 25.8
 12 -9 -1 945.91 23.1
 -12 -9 1 920.61 20
 -12 9 1 913.71 22.1
 12 9 -1 897.51 21.9
 12 9 -1 875.21 22.5
 -12 9 1 910.01 22.1
 12 9 -1 896.41 22.1
 12 9 -1 903.01 22.4
 -12 9 1 916.61 24.6
 11 -9 -1 73.19 10.6
 -11 -9 1 82.49 5.9
 11 -9 -1 68.09 8.1
 11 -9 -1 88.79 10.7
 11 -9 -1 82.49 9.4
 -11 -9 1 78.79 5.5
 11 -9 -1 75.59 7.9
 -11 9 1 88.29 6.7
 11 9 -1 68.09 6.9
 11 9 -1 77.39 6.7
 -11 9 1 71.99 8.9
 -11 9 1 74.99 6.9
 11 9 -1 82.49 7
 11 9 -1 91.59 9.5
 10 -9 -1 585.34 18.4
 -10 -9 1 564.54 14.2
 10 -9 -1 545.35 17.1
 10 -9 -1 531.25 15.8
 -10 -9 1 551.44 13.6
 10 -9 -1 552.64 18.3
 10 9 -1 536.75 14.4
 10 9 -1 550.64 14.7
 -10 9 1 558.94 14.9
 10 9 -1 546.65 15.2
 10 9 -1 541.25 15.6
 -10 9 1 550.74 17.8
 -10 9 1 562.84 14.6
 9 -9 -1 761.22 21.9
 9 -9 -1 783.22 20.9
 9 -9 -1 771.92 22
 -9 -9 1 757.32 17.8
 9 -9 -1 779.52 19.6
 -9 -9 1 763.32 18.3
 9 -9 -1 756.32 19
 -9 9 1 773.42 18.3
 9 9 -1 753.52 18.5
 -9 9 1 758.42 18.5
 9 9 -1 746.63 19.1
 -9 9 1 775.02 21.8
 9 9 -1 832.42 20
 8 -9 -1 46.1 4.8
 8 -9 -1 53.19 6.9
 -8 -9 1 45.4 5.8
 8 -9 -1 50.39 4.9
 8 -9 -1 40.7 6
 8 -9 -1 45.4 6.7
 -8 -9 1 42.7 5.3
 8 9 -1 46.7 5.2
 8 9 -1 44.4 5.2
 -8 9 1 49.99 5.8
 -8 9 1 61.19 5.2
 8 9 -1 59.09 7.1
 8 9 -1 56.99 6.1
 -8 9 1 37.4 6.9
 7 -9 -1 1534.45 32.9
 7 -9 -1 1577.24 35.9
 -7 -9 1 1541.65 32.5
 7 -9 -1 1606.84 36.2
 7 -9 -1 1545.45 33.3
 7 -9 -1 1557.84 34.9
 -7 -9 1 1552.64 33.1
 -7 9 1 1532.45 32.5
 -7 9 1 1550.14 36.1
 -7 9 1 1537.85 32.4
 7 9 -1 1533.75 34.4
 7 9 -1 1509.85 32.3
 7 9 -1 1518.45 32.2
 7 9 -1 1501.15 33.9
 6 -9 -1 189.28 10.4
 6 -9 -1 205.68 10.7
 6 -9 -1 179.08 11.1
 -6 -9 1 198.88 6.5
 -6 -9 1 205.78 8.4
 6 -9 -1 210.68 8.1
 -6 -9 1 207.88 7.9
 6 -9 -1 209.98 7.8
 6 9 -1 203.58 7.2
 -6 9 1 217.98 10.8
 -6 9 1 211.38 6.7
 6 9 -1 194.38 7
 6 9 -1 216.68 9.7
 -6 9 1 218.18 7.2
 -6 9 1 205.38 7.2
 6 9 -1 208.28 8.8
 -5 -9 1 1059.79 23.1
 5 -9 -1 1164.68 27.4
 -5 -9 1 1101.09 25
 5 -9 -1 1136.09 26.2
 5 -9 -1 1110.79 27.1
 -5 -9 1 1062.99 24.3
 5 -9 -1 1115.19 24.2
 -5 -9 1 1104.49 24.4
 5 -9 -1 1102.19 23.9
 5 9 -1 1081.19 23.4
 -5 9 1 1105.69 23.6
 -5 9 1 1084.79 23.7
 5 9 -1 1106.29 23.6
 -5 9 1 1164.88 27.6
 5 9 -1 1110.49 26.3
 -5 9 1 1077.59 23.2
 -4 -9 1 1463.65 31.3
 4 -9 -1 1445.26 29.7
 4 -9 -1 1409.76 29.9
 4 -9 -1 1461.65 33.1
 4 -9 -1 1472.25 32.1
 -4 -9 1 1398.66 30.8
 4 -9 -1 1418.56 32.9
 -4 -9 1 1441.36 30.7
 -4 9 1 1427.06 30.3
 -4 9 1 1455.15 33.5
 -4 9 1 1448.16 30.2
 4 9 -1 1403.06 32.4
 -4 9 1 1412.16 29.4
 -4 9 1 1405.26 32.9
 4 9 -1 1367.66 31.8
 4 9 -1 1425.86 32.4
 -4 9 1 1421.86 29.7
 3 -9 -1 88.69 7.7
 -3 -9 1 89.09 9.9
 3 -9 -1 88.89 5.1
 3 -9 -1 94.69 7.2
 -3 -9 1 88.29 6.3
 -3 -9 1 92.09 4.1
 -3 -9 1 89.89 6.8
 3 -9 -1 88.99 7.9
 3 -9 -1 90.19 4.8
 3 9 -1 88.09 6.9
 3 9 -1 97.79 7.8
 -3 9 1 90.19 4.5
 3 9 -1 98.89 4.7
 -3 9 1 93.29 4.2
 3 9 -1 95.29 4.7
 -3 9 1 94.99 4.5
 -3 9 1 85.89 8.3
 -2 -9 1 1021.1 23.5
 -2 -9 1 1024.3 21.1
 2 -9 -1 989.4 24.4
 2 -9 -1 1028.1 24.6
 2 -9 -1 1014.5 21.3
 -2 -9 1 994.5 24.5
 2 -9 -1 1028.5 23.8
 2 -9 -1 1026 21
 -2 9 1 1002.4 21.5
 2 9 -1 1009.5 21.4
 -2 9 1 1044.7 26
 2 9 -1 1017.4 24.8
 -2 9 1 999.9 21.1
 -2 9 1 994.6 21.2
 2 9 -1 1027.1 24.3
 -2 9 1 1025.7 24.8
 2 9 -1 995.9 21.2
 -2 9 1 978.3 20.9
 -1 -9 1 272.37 9.8
 -1 -9 1 268.97 10.2
 1 -9 -1 269.67 6.7
 1 -9 -1 281.77 10.2
 1 -9 -1 267.67 9.9
 -1 -9 1 266.77 7
 1 -9 -1 273.77 10.6
 -1 -9 1 262.77 9.5
 -1 9 1 258.17 7
 -1 9 1 240.08 6.7
 -1 9 1 269.27 10.3
 1 9 -1 255.17 7.4
 -1 9 1 268.07 7.2
 -1 9 1 287.37 11.5
 1 9 -1 270.67 7.4
 1 9 -1 268.67 11.1
 -1 9 1 265.67 7
 1 9 -1 272.57 10.3
 0 -9 1 291.97 10.9
 0 -9 -1 309.97 11
 0 -9 1 308.37 10.3
 0 -9 -1 306.87 7.3
 0 -9 -1 317.17 10.7
 0 -9 -1 309.67 10.4
 0 -9 1 311.77 7.8
 0 -9 1 318.47 10.8
 0 9 1 316.37 11.9
 0 9 -1 315.87 11.1
 0 9 1 308.17 11.1
 0 9 1 294.67 7.6
 0 9 -1 299.77 11.7
 0 9 -1 298.87 8.2
 0 9 1 304.67 7.7
 0 9 -1 287.97 8
 -1 -9 -1 1099.89 22.4
 -1 -9 -1 1055.19 22.2
 -1 -9 -1 1076.29 25.6
 1 -9 1 1108.89 22.8
 -1 -9 -1 1121.59 25.1
 -1 -9 -1 1094.89 25.3
 1 -9 1 1135.99 26
 1 -9 1 1141.79 26.2
 1 -9 1 1087.29 25.2
 1 9 1 1081.69 26
 -1 9 -1 1093.09 26.4
 1 9 1 1093.39 22.7
 -1 9 -1 1180.18 30.5
 1 9 1 1147.89 26.7
 -1 9 -1 1091.39 23.1
 1 9 1 1086.99 22.5
 -1 9 -1 1072.69 23.2
 -2 -9 -1 273.07 9.6
 2 -9 1 281.77 7.3
 -2 -9 -1 278.17 6.8
 2 -9 1 262.57 10.7
 2 -9 1 286.47 10.2
 -2 -9 -1 299.37 10.4
 -2 -9 -1 266.67 7.1
 -2 -9 -1 267.17 9.3
 2 -9 1 269.27 7.4
 2 -9 1 269.37 11.1
 2 -9 1 279.97 7.5
 -2 9 -1 274.37 8
 -2 9 -1 278.87 7.8
 2 9 1 290.97 11.1
 -2 9 -1 279.07 11.5
 -2 9 -1 281.37 7.6
 2 9 1 274.77 10.3
 2 9 1 271.27 7.2
 -2 9 -1 266.97 10.8
 2 9 1 268.77 7.1
 -3 -9 -1 2067.09 40.9
 -3 -9 -1 2045.7 43
 3 -9 1 2089.09 45
 3 -9 1 2127.49 41.4
 3 -9 1 2097.59 41.7
 3 -9 1 2096.09 44.7
 -3 -9 -1 2155.18 45.5
 3 -9 1 2069.29 43.8
 -3 9 -1 2001 41.5
 -3 9 -1 2076.39 41.8
 3 9 1 1983.2 44.4
 -3 9 -1 2025.3 44.9
 3 9 1 2000.3 40.9
 3 9 1 2002.5 44
 -3 9 -1 2041.2 42.1
 -3 9 -1 2132.09 45.6
 3 9 1 2022 41.1
 -3 9 -1 2117.89 41.9
 4 -9 1 502.65 14.6
 4 -9 1 519.15 12.3
 -4 -9 -1 502.25 11.4
 4 -9 1 489.35 15.4
 -4 -9 -1 485.75 12.9
 4 -9 1 519.15 12.6
 -4 -9 -1 519.25 13.8
 4 -9 1 515.95 15.7
 4 9 1 514.05 11.6
 4 9 1 483.75 11.7
 -4 9 -1 493.15 12.5
 -4 9 -1 518.05 12.7
 -4 9 -1 482.65 11.9
 -4 9 -1 514.25 16.2
 4 9 1 510.25 15
 -4 9 -1 501.25 12.5
 5 -9 1 482.85 15.2
 -5 -9 -1 473.35 13.7
 5 -9 1 495.15 14.6
 -5 -9 -1 468.75 11
 5 -9 1 471.55 12.4
 -5 -9 -1 470.65 12.8
 5 -9 1 473.05 12
 -5 -9 -1 449.86 12
 -5 9 -1 465.65 12.2
 -5 9 -1 471.45 13.2
 5 9 1 459.75 11.2
 5 9 1 463.75 13.5
 5 9 1 473.05 11.3
 -5 9 -1 479.25 15.7
 -5 9 -1 486.35 12.1
 5 9 1 484.15 14.3
 6 -9 1 963.6 21.6
 6 -9 1 971.9 24.6
 -6 -9 -1 940.81 21.5
 -6 -9 -1 830.12 22.4
 6 -9 1 976.1 24.3
 -6 -9 -1 961.6 22.1
 6 -9 1 943.21 21.2
 -6 -9 -1 922.31 20
 -6 9 -1 969.3 21.3
 6 9 1 935.21 20.4
 6 9 1 969.8 23
 6 9 1 925.61 22.4
 -6 9 -1 959.2 24.6
 -6 9 -1 965.2 21.3
 6 9 1 908.51 20.2
 -7 -9 -1 36.1 4.2
 -7 -9 -1 32.6 4.4
 7 -9 1 33.9 4.3
 7 -9 1 37.4 4.4
 -7 -9 -1 29.2 3.7
 7 -9 1 31.9 5.7
 7 -9 1 30.6 6.1
 7 -9 1 28 5.5
 7 9 1 39.7 4.9
 7 9 1 36 3.5
 7 9 1 36.2 4.5
 7 9 1 32 3.4
 -7 9 -1 47.6 5.1
 -7 9 -1 43.2 5.2
 -7 9 -1 33.4 6
 8 -9 1 898.41 31.7
 8 -9 1 895.41 21.4
 8 -9 1 903.91 23.9
 -8 -9 -1 883.21 20.8
 -8 -9 -1 884.11 20.3
 8 -9 1 890.71 21
 8 -9 1 899.11 22.9
 -8 9 -1 928.61 24
 -8 9 -1 923.01 20.8
 8 9 1 860.81 21.7
 -8 9 -1 898.01 20.6
 8 9 1 861.01 19.9
 8 9 1 850.11 21.3
 8 9 1 853.71 19.7
 9 -9 1 356.66 14.2
 9 -9 1 336.17 14.6
 9 -9 1 363.06 12.1
 9 -9 1 348.87 13.5
 -9 -9 -1 364.06 11.1
 -9 -9 -1 373.66 10.6
 9 -9 1 367.66 11.8
 9 9 1 390.76 12.2
 -9 9 -1 370.46 11.2
 -9 9 -1 366.56 11.3
 9 9 1 363.56 10.7
 -9 9 -1 353.86 13.9
 9 9 1 344.37 10.5
 9 9 1 361.76 11.4
 10 -9 1 143.89 8.7
 10 -9 1 122.69 10.3
 10 -9 1 122.99 10.9
 -10 -9 -1 132.69 7.1
 10 -9 1 128.69 13.2
 -10 -9 -1 132.39 6.7
 10 -9 1 124.49 9.8
 -10 9 -1 139.99 7.5
 10 9 1 134.19 8
 10 9 1 122.29 7.2
 -10 9 -1 107.39 9.4
 -10 9 -1 127.09 7.5
 10 9 1 136.79 6.9
 10 9 1 111.49 6.8
 11 -9 1 913.61 24.1
 -11 -9 -1 898.41 20.9
 11 -9 1 919.31 23.1
 11 -9 1 911.61 22.5
 11 -9 1 912.91 25.5
 -11 -9 -1 899.21 20.4
 11 -9 1 934.81 25.6
 11 9 1 869.61 22.2
 11 9 1 880.21 21.3
 11 9 1 885.21 21.1
 -11 9 -1 926.21 25.8
 -11 9 -1 903.91 24.3
 11 9 1 883.81 22
 -11 9 -1 914.21 22
 -12 -9 -1 3.1 3.4
 12 -9 1 3.8 4.8
 -12 -9 -1 2.4 3.1
 12 -9 1 -0.8 4.6
 12 -9 1 -12.4 5.7
 12 -9 1 -0.3 5.6
 12 -9 1 -8.2 6
 12 9 1 4.2 3.5
 12 9 1 -1.6 3.7
 -12 9 -1 -0.9 4.3
 -12 9 -1 0.4 3.9
 12 9 1 2.3 3.7
 -12 9 -1 5.5 4.6
 12 9 1 -3.7 3.9
 13 -9 1 411.36 15.9
 13 -9 1 426.16 14.9
 13 -9 1 409.66 14.4
 -13 -9 -1 416.36 11.7
 13 -9 1 399.36 16.8
 13 -9 1 405.36 16.5
 -13 -9 -1 415.66 11
 13 9 1 404.86 12.9
 13 9 1 413.06 13.1
 -13 9 -1 409.76 13.5
 -13 9 -1 393.96 13.4
 13 9 1 387.36 12.4
 13 9 1 406.86 12.8
 14 -9 1 264.87 12.3
 -14 -9 -1 289.77 8.5
 14 -9 1 272.07 14.8
 14 -9 1 267.27 15
 -14 -9 -1 291.77 9.1
 14 -9 1 260.47 12.8
 14 -9 1 264.97 14
 14 9 1 262.77 10
 14 9 1 264.57 11
 -14 9 -1 267.37 11.6
 -14 9 -1 277.67 11.5
 14 9 1 255.67 10.3
 14 9 1 282.77 11.2
 -12 -10 1 22.5 3.7
 12 -10 -1 26 7.5
 -12 -10 1 23.7 3.6
 12 -10 -1 13.8 5.4
 12 -10 -1 10.3 6.6
 12 -10 -1 13.5 6.1
 12 -10 -1 19.5 7.3
 12 10 -1 23.6 5
 -12 10 1 13.4 4.4
 12 10 -1 18.7 4.4
 12 10 -1 15 3.9
 -12 10 1 22.2 4.8
 -12 10 1 22.5 6.3
 -11 -10 1 627.34 15.7
 11 -10 -1 637.64 19.7
 11 -10 -1 604.84 20.3
 11 -10 -1 636.54 17.9
 11 -10 -1 644.04 17.6
 -11 -10 1 618.64 15.1
 11 -10 -1 654.83 21.2
 11 10 -1 566.54 16.8
 11 10 -1 611.24 16.3
 -11 10 1 643.14 20.1
 11 10 -1 594.54 17.7
 -11 10 1 624.24 16.6
 -11 10 1 630.24 17.8
 11 10 -1 609.84 16.3
 10 -10 -1 548.85 19
 10 -10 -1 577.84 18.4
 10 -10 -1 589.64 19.7
 -10 -10 1 578.14 14.4
 10 -10 -1 571.44 16.1
 10 -10 -1 557.44 16.5
 -10 -10 1 578.74 15
 10 10 -1 569.24 16.9
 10 10 -1 564.44 15
 -10 10 1 593.74 15.3
 -10 10 1 581.74 18.9
 10 10 -1 567.14 15.1
 10 10 -1 566.64 16.2
 -10 10 1 559.64 15.2
 9 -10 -1 399.96 16.7
 -9 -10 1 388.96 11.3
 9 -10 -1 397.16 16
 9 -10 -1 415.36 12.6
 -9 -10 1 389.56 12
 9 -10 -1 391.26 14.6
 9 -10 -1 399.16 12.9
 9 10 -1 387.36 13.2
 9 10 -1 388.16 11.4
 -9 10 1 398.76 11.8
 -9 10 1 425.26 11.8
 9 10 -1 440.96 16.6
 9 10 -1 389.86 11.6
 -9 10 1 380.86 15.3
 8 -10 -1 1469.15 32.2
 8 -10 -1 1492.65 31.8
 8 -10 -1 1416.16 35.7
 -8 -10 1 1441.56 31.3
 8 -10 -1 1397.76 35
 8 -10 -1 1491.45 34.2
 8 10 -1 1490.65 33.7
 -8 10 1 1431.96 32.6
 8 10 -1 1445.76 32.9
 -8 10 1 1457.65 31.4
 8 10 -1 1428.26 31.2
 -8 10 1 1472.45 35.3
 8 10 -1 1436.16 30.8
 7 -10 -1 1.3 3.6
 7 -10 -1 -1.1 4.9
 7 -10 -1 -10.4 5.2
 7 -10 -1 -5.3 3.3
 -7 -10 1 0.1 4.3
 7 10 -1 3.6 3.6
 -7 10 1 7.1 5.4
 7 10 -1 0.8 2.9
 7 10 -1 1.6 2.9
 -7 10 1 -0.5 3
 -7 10 1 0.7 3
 7 10 -1 0.8 4.3
 6 -10 -1 1806.42 39.9
 -6 -10 1 1836.22 38.1
 6 -10 -1 1774.92 38.6
 6 -10 -1 1854.51 41.3
 -6 -10 1 1661.93 37.3
 6 -10 -1 1826.32 41.1
 -6 -10 1 1792.72 38.6
 -6 10 1 1844.32 41.6
 6 10 -1 1848.92 40.2
 6 10 -1 1744.43 39.4
 -6 10 1 1805.42 37.2
 -6 10 1 1757.82 37.2
 6 10 -1 1786.52 36.8
 6 10 -1 1781.12 37
 5 -10 -1 338.57 12.9
 -5 -10 1 336.07 10.5
 -5 -10 1 357.26 9.2
 5 -10 -1 343.27 13.6
 -5 -10 1 362.96 11.8
 5 -10 -1 355.86 13.8
 -5 -10 1 354.36 11.1
 5 -10 -1 364.46 10.5
 5 -10 -1 355.56 10.1
 -5 10 1 344.77 9.2
 5 10 -1 349.37 9.6
 5 10 -1 355.86 9.5
 -5 10 1 359.46 9.8
 -5 10 1 370.56 16.8
 5 10 -1 358.26 13.3
 -5 10 1 363.66 9.7
 -4 -10 1 669.33 17.2
 4 -10 -1 682.83 19.6
 4 -10 -1 663.73 18.4
 -4 -10 1 675.63 17.1
 4 -10 -1 663.93 19.4
 -4 -10 1 673.83 15.1
 4 -10 -1 697.93 16
 -4 -10 1 691.03 17.9
 4 -10 -1 695.33 15.7
 -4 10 1 679.93 16.2
 -4 10 1 697.33 16.3
 4 10 -1 679.53 19.3
 4 10 -1 669.23 18.4
 -4 10 1 684.03 16.3
 4 10 -1 689.03 15.6
 4 10 -1 677.73 15.4
 -4 10 1 686.63 20.2
 -3 -10 1 961.5 22.9
 3 -10 -1 968.2 24.7
 3 -10 -1 982.8 24.7
 -3 -10 1 986.6 22.7
 -3 -10 1 974.5 23.5
 3 -10 -1 991.1 29.7
 3 -10 -1 974.4 23.8
 -3 10 1 974.2 20.8
 -3 10 1 945.71 20.6
 -3 10 1 933.81 20.3
 -3 10 1 990.3 25.6
 3 10 -1 971.8 24.7
 -3 10 1 951 24.6
 2 -10 -1 -6.8 4.5
 2 -10 -1 -4.4 2.1
 -2 -10 1 -0.1 1.9
 2 -10 -1 -2.1 4.3
 -2 -10 1 1.6 3.3
 -2 -10 1 0 4.2
 -2 -10 1 -8.2 3.9
 2 -10 -1 1.2 4
 2 10 -1 0.2 3.3
 -2 10 1 -0.3 4.8
 -2 10 1 2.5 4.2
 2 10 -1 -0.6 2.3
 -2 10 1 2.8 2.2
 -2 10 1 2.3 2.2
 2 10 -1 -1.4 2.4
 2 10 -1 4.6 4.7
 1 -10 -1 1070.79 26.4
 1 -10 -1 1116.79 25.9
 -1 -10 1 1125.09 26.1
 -1 -10 1 1103.89 22.9
 -1 -10 1 1103.09 26.2
 -1 -10 1 1102.19 25.5
 1 -10 -1 1126.49 26.8
 -1 10 1 1156.88 27.9
 -1 10 1 1112.29 22.9
 1 10 -1 1080.29 23.1
 1 10 -1 1077.99 23.2
 1 10 -1 1125.99 27.6
 -1 10 1 1054.69 26.8
 1 10 -1 1096.89 26.8
 -1 10 1 1092.59 22.8
 0 -10 1 1306.07 26.8
 0 -10 1 1346.77 30.4
 0 -10 -1 1335.27 30.5
 0 -10 -1 1260.87 30
 0 -10 -1 1333.27 29.7
 0 -10 -1 1296.37 26.4
 0 -10 1 1298.17 30.2
 0 -10 1 1339.47 29.5
 0 10 -1 1286.67 27.2
 0 10 -1 1275.17 30.8
 0 10 1 1275.87 30.8
 0 10 -1 1309.87 27.1
 0 10 1 1259.07 26.7
 0 10 -1 1345.07 31.7
 0 10 1 1380.16 31.8
 1 -10 1 72.49 7.4
 -1 -10 -1 74.89 6.6
 -1 -10 -1 75.69 3.4
 -1 -10 -1 82.79 7.8
 -1 -10 -1 79.79 7.2
 1 -10 1 61.59 7.7
 1 -10 1 79.59 7.4
 -1 10 -1 81.29 7.5
 1 10 1 81.59 7.3
 -1 10 -1 77.29 5.8
 1 10 1 75.79 8.5
 -1 10 -1 81.49 9.1
 1 10 1 73.69 3.9
 -2 -10 -1 2124.19 43.1
 -2 -10 -1 2173.88 46.7
 2 -10 1 2176.78 43.5
 2 -10 1 2185.58 43.3
 2 -10 1 2170.78 48.5
 -2 -10 -1 2211.28 46
 2 -10 1 2218.38 47.4
 2 -10 1 2235.18 46.6
 -2 -10 -1 2223.48 49.3
 2 10 1 2267.07 48
 2 10 1 2160.48 43.3
 -2 10 -1 2155.88 44.4
 -2 10 -1 2162.98 43.8
 2 10 1 2167.08 47.5
 2 10 1 2149.39 43.4
 -2 10 -1 2147.89 47.7
 -2 10 -1 2150.78 44.1
 -2 10 -1 2281.67 48.7
 -3 -10 -1 171.08 8.4
 -3 -10 -1 164.48 7.5
 3 -10 1 152.38 9.7
 3 -10 1 172.58 6.1
 -3 -10 -1 177.08 9.1
 3 -10 1 184.08 11.1
 3 -10 1 165.58 9.8
 -3 -10 -1 158.48 5.1
 3 -10 1 177.98 6.1
 3 10 1 168.08 8.8
 3 10 1 164.68 10
 -3 10 -1 165.38 10.9
 -3 10 -1 170.38 5.9
 3 10 1 157.28 5.5
 -3 10 -1 169.18 6.3
 -3 10 -1 170.98 6.4
 3 10 1 165.98 5.6
 -3 10 -1 169.38 6.4
 -3 10 -1 149.69 10.7
 -4 -10 -1 2009.4 40.3
 -4 -10 -1 1991.2 42.3
 4 -10 1 2028.8 45.1
 4 -10 1 2040.9 44
 4 -10 1 2004.8 44.7
 4 -10 1 2092.89 41.1
 -4 -10 -1 2056.69 42.6
 4 -10 1 2082.09 41.4
 -4 -10 -1 2056.29 43.5
 4 10 1 2002.6 40.4
 4 10 1 1979.3 44.4
 -4 10 -1 1934.51 41
 -4 10 -1 2022.4 41.6
 -4 10 -1 2056.89 41.4
 -4 10 -1 2081.59 53.79
 4 10 1 1973.2 40.5
 -4 10 -1 2015.2 41.5
 4 10 1 2006.6 46.1
 -5 -10 -1 905.31 20.4
 5 -10 1 962.9 25.4
 5 -10 1 938.81 23.7
 5 -10 1 979.5 21.4
 -5 -10 -1 899.91 21.1
 -5 -10 -1 954.1 22.2
 5 -10 1 960.5 24.7
 -5 -10 -1 940.91 22.8
 5 -10 1 955.2 20.9
 5 10 1 918.91 23.8
 5 10 1 913.41 21.3
 5 10 1 916.31 23.2
 -5 10 -1 949.71 21.2
 -5 10 -1 951.9 21.1
 -5 10 -1 993.4 25.5
 5 10 1 933.01 20.8
 6 -10 1 277.97 12.9
 -6 -10 -1 284.57 7.7
 6 -10 1 266.57 11.8
 -6 -10 -1 290.37 10.7
 -6 -10 -1 280.17 10.1
 6 -10 1 293.27 10.5
 6 -10 1 277.57 12.6
 6 10 1 287.07 8.2
 6 10 1 278.87 11.6
 6 10 1 286.57 10.8
 -6 10 -1 287.67 9.2
 6 10 1 283.37 8.1
 -6 10 -1 283.27 9.1
 -6 10 -1 272.27 12.9
 -7 -10 -1 1188.78 26.6
 -7 -10 -1 1200.08 26.7
 7 -10 1 1233.48 30.1
 -7 -10 -1 1198.78 27.3
 7 -10 1 1212.48 26.5
 7 -10 1 1188.18 30.2
 7 -10 1 1161.48 26.7
 7 -10 1 1173.68 28.9
 -7 10 -1 1220.18 27.9
 -7 10 -1 1178.28 26.5
 7 10 1 1169.88 25.3
 7 10 1 1192.38 25.5
 7 10 1 1165.38 27.8
 -7 10 -1 1243.68 30.4
 7 10 1 1166.18 28.4
 -8 -10 -1 45.2 4.9
 8 -10 1 37.9 4.8
 -8 -10 -1 45.9 5.1
 8 -10 1 42.9 4.9
 8 -10 1 49.5 6.9
 8 -10 1 49.2 7.1
 8 10 1 44.8 4.1
 -8 10 -1 49.3 4.7
 -8 10 -1 49.3 6.9
 8 10 1 52.49 6.3
 8 10 1 42.2 5.6
 8 10 1 44.2 5
 -8 10 -1 43.9 4.6
 9 -10 1 699.53 21.4
 -9 -10 -1 656.73 16.8
 -9 -10 -1 704.63 17.7
 9 -10 1 693.53 19.9
 9 -10 1 664.33 18
 9 -10 1 680.23 17.9
 9 -10 1 668.13 21.1
 9 10 1 667.23 18.1
 -9 10 -1 699.23 21
 -9 10 -1 689.43 17.4
 9 10 1 670.73 17.5
 9 10 1 683.93 19
 -9 10 -1 704.33 17.5
 -10 -10 -1 517.95 13.8
 10 -10 1 524.35 18.1
 10 -10 1 503.95 18.5
 -10 -10 -1 509.85 14.3
 10 -10 1 537.25 15.2
 10 -10 1 495.25 17.1
 10 -10 1 515.25 15.5
 10 10 1 507.65 13.7
 -10 10 -1 498.55 14.4
 10 10 1 487.95 14.8
 -10 10 -1 487.45 17.4
 10 10 1 517.65 15.5
 -10 10 -1 547.45 14.6
 10 10 1 499.75 13.6
 -11 -10 -1 24 4.7
 11 -10 1 15.3 6.8
 -11 -10 -1 23.2 4.4
 11 -10 1 22.3 5.3
 11 -10 1 15.1 5
 11 -10 1 17.3 6.7
 11 -10 1 14.7 6.5
 11 10 1 25.1 4.2
 11 10 1 18.6 4.3
 11 10 1 15.7 4.2
 -11 10 -1 18.5 4.6
 -11 10 -1 20.5 4.8
 11 10 1 21.8 4.9
 -11 10 -1 17.5 5.7
 12 -10 1 779.52 22.9
 -12 -10 -1 812.72 20
 12 -10 1 768.62 20.9
 12 -10 1 762.22 21.4
 12 -10 1 760.22 23.6
 12 -10 1 793.22 24.3
 12 10 1 764.02 20.3
 -12 10 -1 769.12 20.1
 -12 10 -1 812.82 20.1
 12 10 1 731.43 19.6
 12 10 1 770.12 19.3
 12 10 1 759.32 19.2
 11 -11 -1 76.89 8.2
 11 -11 -1 82.29 9
 11 -11 -1 56.89 8.4
 -11 -11 1 85.29 7.1
 11 -11 -1 83.29 11.8
 -11 11 1 89.49 7
 11 11 -1 86.99 9.2
 -11 11 1 67.49 10.3
 11 11 -1 73.99 6.8
 -11 11 1 86.69 7.3
 11 11 -1 72.89 6.8
 10 -11 -1 317.07 11.6
 10 -11 -1 295.27 11.9
 10 -11 -1 321.37 15.3
 10 -11 -1 306.57 14.1
 -10 -11 1 318.57 10.2
 -10 -11 1 302.77 10.6
 10 -11 -1 304.77 15.1
 10 11 -1 309.87 10.4
 -10 11 1 316.07 10.8
 -10 11 1 315.87 14.8
 -10 11 1 348.57 11
 10 11 -1 297.37 10.2
 10 11 -1 313.47 13.1
 9 -11 -1 642.74 21
 9 -11 -1 637.34 17
 9 -11 -1 649.34 20.2
 -9 -11 1 655.63 16.3
 -9 -11 1 624.34 16.8
 9 -11 -1 634.34 17.5
 9 -11 -1 621.94 20.7
 -9 11 1 627.74 16.4
 -9 11 1 664.83 21.1
 -9 11 1 647.24 16.3
 9 11 -1 631.44 15.8
 9 11 -1 625.84 19
 9 11 -1 620.94 15.9
 8 -11 -1 54.99 8.8
 8 -11 -1 47.4 5
 8 -11 -1 50.09 7.9
 -8 -11 1 50.99 5.3
 -8 -11 1 55.69 5.3
 8 -11 -1 44.7 7.4
 8 -11 -1 56.79 5.3
 -8 11 1 52.99 5.7
 -8 11 1 48 12
 -8 11 1 47.9 5.6
 8 11 -1 53.19 6.5
 7 -11 -1 1227.28 31.6
 7 -11 -1 1222.38 27.8
 -7 -11 1 1238.88 27.7
 -7 -11 1 1252.97 28.5
 7 -11 -1 1270.67 30.4
 7 -11 -1 1240.48 31.5
 7 -11 -1 1232.38 27.4
 -7 11 1 1282.97 32.1
 7 11 -1 1247.38 30.5
 7 11 -1 1204.58 26.5
 -7 11 1 1232.48 27.9
 7 11 -1 1204.18 26.7
 -7 11 1 1248.18 27
 -6 -11 1 139.79 8
 6 -11 -1 131.39 7.2
 -6 -11 1 156.48 8.7
 6 -11 -1 130.89 10.2
 6 -11 -1 141.69 10.8
 6 -11 -1 137.99 7
 -6 11 1 145.59 6.5
 6 11 -1 136.79 6.2
 -6 11 1 119.69 11.2
 6 11 -1 135.99 6.2
 6 11 -1 149.49 10.7
 -6 11 1 150.38 6.5
 5 -11 -1 625.14 19.5
 5 -11 -1 640.84 19.6
 -5 -11 1 655.33 17.6
 -5 -11 1 607.34 14.3
 -5 -11 1 591.94 16.6
 5 -11 -1 664.73 15.7
 5 -11 -1 640.54 18.7
 5 -11 -1 631.54 15.2
 -5 -11 1 657.13 16.9
 -5 11 1 635.24 14.9
 5 11 -1 637.14 14.9
 -5 11 1 611.04 14.5
 5 11 -1 651.53 19.3
 5 11 -1 638.14 14.8
 5 11 -1 618.74 18.2
 -5 11 1 661.63 20.5
 -5 11 1 637.54 15.1
 -4 -11 1 451.05 10.9
 -4 -11 1 455.55 13.3
 4 -11 -1 469.75 11.9
 -4 -11 1 483.05 13.8
 4 -11 -1 482.75 15.5
 4 -11 -1 452.25 16.1
 -4 -11 1 474.85 14.5
 4 -11 -1 461.85 11.6
 4 -11 -1 449.56 16
 4 11 -1 463.45 11.3
 -4 11 1 470.95 17
 -4 11 1 453.95 12.1
 -4 11 1 443.26 11
 4 11 -1 459.35 11.5
 -4 11 1 466.95 11.5
 4 11 -1 445.96 15.1
 4 11 -1 451.95 15.9
 -4 11 1 462.15 11.3
 -3 -11 1 4.6 2.6
 -3 -11 1 3.4 3.5
 3 -11 -1 5 5.2
 -3 -11 1 4.7 4.5
 3 -11 -1 4.5 5.3
 -3 -11 1 9.1 4.8
 3 -11 -1 6.6 4.7
 3 11 -1 11.3 4.1
 -3 11 1 12.5 2.9
 3 11 -1 6.1 5.1
 3 11 -1 7.5 3.2
 -3 11 1 6.5 5.2
 -3 11 1 12 2.2
 -3 11 1 9.6 2.5
 3 11 -1 11.1 2.8
 -2 -11 1 1179.98 26.7
 2 -11 -1 1149.89 27.4
 -2 -11 1 1144.99 27.4
 -2 -11 1 1110.79 27.5
 2 -11 -1 1181.68 28.5
 2 -11 -1 1117.49 28.1
 -2 11 1 1126.09 28.5
 -2 11 1 1184.28 29.6
 -2 11 1 1143.99 23.8
 -2 11 1 1105.19 23.5
 2 11 -1 1135.29 28.9
 2 11 -1 1118.19 28.1
 1 -11 -1 338.87 12.4
 -1 -11 1 324.17 11.9
 -1 -11 1 333.37 12.6
 -1 -11 1 317.67 11.9
 1 -11 -1 321.27 12.9
 1 -11 -1 309.87 12.1
 -1 11 1 319.97 8.2
 -1 11 1 333.57 14.3
 -1 11 1 310.47 7.9
 -1 11 1 327.37 13.1
 1 11 -1 315.27 12.6
 -1 11 1 324.47 8.3
 1 11 -1 323.07 13.9
 0 -11 -1 367.26 13.5
 0 -11 -1 369.96 12.9
 0 -11 1 353.16 12.9
 0 -11 -1 371.26 13
 0 -11 1 371.26 13.5
 0 11 -1 361.76 13.6
 0 11 -1 371.96 15
 0 11 1 385.06 14.9
 0 11 1 378.26 13.8
 1 -11 1 895.91 23.9
 1 -11 1 950.3 24.3
 -1 -11 -1 901.81 23.1
 -1 -11 -1 964.5 24.1
 1 -11 1 964.1 23.5
 -1 11 -1 916.21 24.5
 -1 11 -1 943.51 20.4
 1 11 1 905.31 24.3
 1 11 1 964 25.3
 -1 11 -1 985.2 25.9
 -1 11 -1 974.8 20.8
 -2 -11 -1 18.2 5.2
 -2 -11 -1 20.4 4.1
 2 -11 1 20.2 5.7
 2 -11 1 23 9.1
 -2 -11 -1 19 5.2
 2 -11 1 13.9 5.3
 -2 11 -1 13.8 5.8
 2 11 1 14.3 5.5
 2 11 1 25.7 5.1
 -2 11 -1 21.8 2.5
 -2 11 -1 16.9 5.9
 -2 11 -1 26.1 3.2
 -2 11 -1 20.3 3.1
 -3 -11 -1 1509.75 34.4
 3 -11 1 1502.15 35.6
 3 -11 1 1507.75 31
 3 -11 1 1534.45 35.5
 -3 -11 -1 1467.45 33.4
 3 -11 1 1569.04 34.7
 -3 -11 -1 1547.15 33.7
 3 -11 1 1515.15 31.4
 -3 11 -1 1482.75 31.6
 3 11 1 1566.64 35.9
 -3 11 -1 1418.46 31.1
 -3 11 -1 1598.54 36.8
 -3 11 -1 1479.35 31.5
 3 11 1 1482.15 30.5
 -3 11 -1 1499.25 31.4
 -4 -11 -1 144.89 8.7
 -4 -11 -1 157.18 9.3
 4 -11 1 134.19 10
 -4 -11 -1 144.59 7.7
 4 -11 1 148.49 6.3
 4 -11 1 156.48 6
 4 -11 1 140.39 10.3
 4 -11 1 145.89 9.8
 4 11 1 129.99 10.1
 -4 11 -1 150.08 6.4
 -4 11 -1 140.79 6.2
 4 11 1 154.48 9.1
 -4 11 -1 135.79 11.2
 4 11 1 137.99 5.3
 -4 11 -1 151.88 6.4
 5 -11 1 336.97 13.3
 5 -11 1 325.17 14
 -5 -11 -1 318.07 9.3
 5 -11 1 328.67 10
 -5 -11 -1 368.96 11.8
 -5 -11 -1 326.27 12.2
 5 -11 1 345.87 14.4
 5 -11 1 327.77 9.7
 -5 11 -1 356.26 10
 5 11 1 327.17 13.5
 -5 11 -1 341.57 14.8
 -5 11 -1 334.07 10
 5 11 1 339.17 10.2
 6 -11 1 921.41 24.1
 -6 -11 -1 939.51 22.1
 6 -11 1 910.11 21.2
 6 -11 1 911.71 20.9
 -6 -11 -1 913.01 22.8
 6 -11 1 896.91 25.2
 6 11 1 900.01 19.9
 6 11 1 896.01 19.7
 -6 11 -1 942.91 24.9
 6 11 1 876.11 23.2
 -6 11 -1 966.1 26
 7 -11 1 0.9 5.9
 -7 -11 -1 10.8 4.8
 7 -11 1 6.2 3.8
 7 -11 1 12.4 3.9
 -7 -11 -1 7.3 4.4
 7 -11 1 9.9 5.9
 7 -11 1 -3.2 5.7
 7 11 1 5.9 2.7
 7 11 1 8 2.9
 -7 11 -1 9.6 3.6
 -7 11 -1 5.7 3.6
 -7 11 -1 5.6 10.6
 7 11 1 1.5 5
 7 11 1 11.6 4.3
 8 -11 1 780.32 22.3
 -8 -11 -1 795.02 19.5
 8 -11 1 791.72 19.4
 8 -11 1 784.92 23.7
 8 -11 1 793.52 20
 8 -11 1 801.72 23.4
 -8 -11 -1 781.42 20.2
 -8 11 -1 822.22 19.4
 8 11 1 759.02 17.9
 8 11 1 786.52 21.7
 -8 11 -1 786.92 23.6
 -8 11 -1 793.52 19.4
 8 11 1 779.62 18.1
 9 -11 1 186.58 9.2
 9 -11 1 196.08 9.6
 -9 -11 -1 177.58 9.3
 9 -11 1 185.18 12.9
 9 -11 1 164.48 12.5
 9 -11 1 183.28 12.1
 -9 -11 -1 184.68 8.6
 -9 11 -1 188.68 12.3
 -9 11 -1 203.78 8.8
 9 11 1 187.68 10.6
 -9 11 -1 175.18 8.6
 10 -11 1 360.56 15.4
 10 -11 1 376.36 12.6
 10 -11 1 339.07 16.3
 -10 -11 -1 368.06 12.2
 10 -11 1 357.96 13
 -10 -11 -1 343.57 11.4
 10 -11 1 344.47 15.8
 10 11 1 350.06 10.8
 -10 11 -1 374.76 13.9
 10 11 1 367.26 11
 10 11 1 363.16 13.7
 -10 11 -1 361.16 15.6
 -10 11 -1 365.56 12
 8 -12 -1 305.77 15.1
 -8 -12 1 324.57 11.9
 8 -12 -1 329.17 11.5
 8 -12 -1 310.27 15.3
 8 -12 -1 315.57 14.6
 -8 -12 1 330.97 11.4
 -8 12 1 319.27 10.2
 8 12 -1 329.67 14.5
 -8 12 1 328.47 10.4
 8 12 -1 321.97 10.6
 -8 12 1 319.87 16
 7 -12 -1 19.4 4.3
 7 -12 -1 12.1 7.1
 7 -12 -1 15.3 6.2
 7 -12 -1 5.2 6.6
 -7 -12 1 17.6 5.2
 -7 -12 1 14.7 4.7
 7 -12 -1 18.3 4.2
 7 12 -1 13.4 6.1
 7 12 -1 20.2 3.5
 7 12 -1 19 3.6
 -7 12 1 13.1 6.4
 -6 -12 1 436.46 14.5
 6 -12 -1 428.46 12.4
 6 -12 -1 429.46 17
 6 -12 -1 441.46 16
 -6 -12 1 450.25 15.5
 6 -12 -1 412.96 12
 6 -12 -1 449.16 17
 6 12 -1 428.26 11.2
 6 12 -1 432.56 16.3
 6 12 -1 424.86 11.4
 -6 12 1 420.06 11.5
 -6 12 1 428.76 11.4
 -6 12 1 449.36 17.6
 5 -12 -1 166.88 11.9
 5 -12 -1 173.08 6.9
 5 -12 -1 173.58 7.2
 5 -12 -1 165.08 11.2
 -5 -12 1 191.28 10
 5 -12 -1 171.58 12.4
 5 12 -1 168.98 6.6
 -5 12 1 182.28 6.6
 5 12 -1 161.28 6.3
 5 12 -1 188.78 11.9
 -5 12 1 185.48 13.2
 -5 12 1 170.98 6.7
 -4 -12 1 51.59 6
 4 -12 -1 50.59 7.2
 4 -12 -1 35 3.6
 4 -12 -1 37.6 7
 4 -12 -1 49.9 6.7
 -4 -12 1 47.3 6.2
 4 -12 -1 38.4 4.4
 -4 12 1 47.3 4.5
 4 12 -1 46.3 7.2
 4 12 -1 42.1 4.3
 -4 12 1 44.9 7.3
 -4 12 1 42.5 4.3
 4 12 -1 41.4 4.5
 3 -12 -1 555.14 26.2
 3 -12 -1 589.34 19
 -3 -12 1 598.84 17.8
 -3 -12 1 654.93 17.4
 3 -12 -1 606.04 18.3
 3 12 -1 613.74 15.1
 3 12 -1 646.44 21
 -3 12 1 649.04 20.9
 -3 12 1 606.64 14.1
 3 12 -1 523.55 20.7
 2 -12 -1 137.69 10.6
 -2 -12 1 131.99 9.9
 -2 -12 1 140.89 9.4
 2 -12 -1 127.29 9.6
 2 -12 -1 133.59 10
 -2 12 1 142.99 12.3
 2 12 -1 137.59 11.5
 2 12 -1 115.49 11.1
 -1 -12 1 343.67 13.4
 -1 -12 1 321.07 12.4
 1 -12 -1 292.37 12.5
 1 -12 -1 335.67 13.1
 1 -12 -1 317.07 13.7
 -1 -12 1 296.67 12.3
 1 12 -1 320.77 14.9
 1 12 -1 290.07 15.9
 -1 12 1 342.17 15.4
 0 -12 1 277.37 12.6
 0 -12 -1 255.17 11.3
 0 -12 -1 277.37 12.6
 0 -12 1 239.68 11.3
 0 -12 1 280.07 11.8
 0 -12 -1 278.27 12.1
 0 12 -1 258.07 18.6
 0 12 1 246.68 14.8
 0 12 1 282.67 14.1
 0 12 -1 275.67 14
 0 12 -1 250.57 9.2
 1 -12 1 162.88 10.7
 -1 -12 -1 174.78 10.7
 1 -12 1 162.98 10.3
 1 -12 1 154.18 10
 -1 -12 -1 164.78 10
 -1 12 -1 162.48 6.1
 -1 12 -1 165.98 12.7
 1 12 1 175.38 12.2
 -1 12 -1 164.38 6.1
 1 12 1 152.68 11
 2 -12 1 384.46 14.9
 2 -12 1 387.26 14.2
 2 -12 1 393.86 16.7
 -2 -12 -1 383.26 13.5
 -2 -12 -1 391.76 14.5
 2 12 1 393.16 16
 -2 12 -1 373.06 16.4
 2 12 1 342.07 14.4
 -2 12 -1 389.06 10.2
 -2 12 -1 379.96 10
 3 -12 1 16.9 5.4
 -3 -12 -1 17.1 5.4
 -3 -12 -1 9.7 5.4
 3 -12 1 11.3 5.9
 3 -12 1 2.8 9.8
 -3 12 -1 25.5 6.7
 -3 12 -1 19.4 3.3
 3 12 1 10.2 4.3
 3 12 1 19.2 9.3
 -3 12 -1 16.1 2.9
 4 -12 1 246.68 12.2
 4 -12 1 238.28 12.6
 4 -12 1 244.78 7.4
 4 -12 1 228.28 7.7
 -4 -12 -1 254.87 11.5
 -4 -12 -1 235.18 10.7
 4 -12 1 245.08 12.9
 -4 12 -1 246.08 8
 -4 12 -1 244.48 8.1
 -4 12 -1 248.08 13.9
 4 12 1 218.38 12.6
 -5 -12 -1 180.98 10.3
 5 -12 1 172.48 6.9
 5 -12 1 167.18 11.2
 5 -12 1 183.88 11.8
 5 -12 1 171.18 12
 5 -12 1 168.78 7.3
 -5 -12 -1 180.98 9.6
 -5 12 -1 173.88 13
 5 12 1 177.18 11.5
 -5 12 -1 181.28 7.3
 -5 12 -1 185.48 7.4
 -6 -12 -1 61.09 8.2
 6 -12 1 61.79 8
 6 -12 1 50.29 7.7
 6 -12 1 51.69 4.7
 6 -12 1 44 7.7
 6 -12 1 51.39 5.9
 -6 -12 -1 54.59 5.9
 -6 12 -1 44.7 5.4
 6 12 1 57.59 7.3
 -6 12 -1 43.4 7.6
 -6 12 -1 69.29 5.5
 -7 -12 -1 368.86 13.2
 -7 -12 -1 368.36 13.9
 7 -12 1 338.67 11.4
 7 -12 1 347.07 15.6
 7 -12 1 349.57 11.1
 7 -12 1 351.56 14.9
 7 -12 1 363.96 23.6
 7 12 1 329.37 14.7
 -7 12 -1 362.36 16.5
 7 12 1 349.57 9.6
 -7 12 -1 363.76 11.1
 -7 12 -1 369.16 11
 8 -12 1 18.2 6.7
 8 -12 1 2.6 6.8
 -8 -12 -1 9.7 4.9
 8 -12 1 6.6 6.7
 8 -12 1 10.7 4.2
 -8 12 -1 9.1 3.8
 8 12 1 14.7 2.9
 8 12 1 11.9 3.2
 -8 12 -1 11.1 6.1
 8 12 1 8 5.8
 -4 -13 1 291.77 11.9
 -4 -13 1 263.27 12.4
 4 -13 -1 286.37 13.7
 4 -13 -1 268.67 14.2
 -4 13 1 277.87 15.8
 4 13 -1 283.87 15.1
 -3 -13 1 4.9 5.5
 -3 -13 1 7.3 5.4
 3 -13 -1 5.6 6
 3 -13 -1 8.7 6.5
 -3 13 1 6.9 6.7
 3 13 -1 5.4 6.4
 2 -13 -1 74.09 10.4
 2 -13 -1 68.19 7.7
 -2 -13 1 51.69 11.5
 -2 -13 1 78.79 9
 -2 13 1 69.89 8.8
 2 13 -1 77.29 8.9
 1 -13 -1 54.39 7.2
 1 -13 -1 38.9 7.2
 -1 -13 1 43.2 6.8
 -1 -13 1 40.5 8
 1 13 -1 51.59 8.2
 0 -13 1 4.4 5.9
 0 -13 1 2 5.7
 0 -13 -1 6.9 5.8
 0 -13 -1 7.4 6.1
 0 13 -1 -3.7 8.7
 0 13 1 4.9 6.4
 -1 -13 -1 10.3 6.1
 -1 -13 -1 12.3 6.2
 1 -13 1 17.6 6.6
 1 -13 1 27.1 6.4
 1 13 1 14.7 6.5
 -1 13 -1 6.7 6.5
 2 -13 1 -0.4 5.8
 2 -13 1 4.3 6.2
 -2 -13 -1 9 6.9
 -2 -13 -1 14.3 5.9
 -2 13 -1 6.6 2.3
 -2 13 -1 5.1 2.4
 2 13 1 11 6.8
 -2 13 -1 11.4 7
 3 -13 1 135.19 11.5
 -3 -13 -1 154.28 10.1
 3 -13 1 139.69 10.9
 -3 13 -1 122.19 5.6
 -3 13 -1 121.29 5.6
 3 13 1 154.08 12.6
 -3 13 -1 140.89 13.5
 4 -13 1 19.3 6.9
 4 -13 1 20 7
 -4 -13 -1 18.2 6.1
 -4 -13 -1 16.9 5.7
 4 13 1 17.8 6.7
 -4 13 -1 18.5 3.3
 -4 13 -1 21 3.1
 -4 13 -1 22 7.6
 19 0 -2 843.02 22.7
 19 0 -2 777.32 20.4
 19 0 -2 795.62 21.3
 19 0 -2 823.32 22.4
 19 0 -2 820.02 22.9
 19 0 -2 825.52 23.8
 19 0 -2 807.22 19.9
 18 0 -2 455.35 13.6
 18 0 -2 436.26 16.2
 18 0 -2 455.55 12.9
 18 0 -2 442.56 13.7
 18 0 -2 475.25 15.9
 18 0 -2 454.55 15.4
 18 0 -2 444.66 14.2
 18 0 -2 429.86 15.1
 17 0 -2 539.95 15.1
 17 0 -2 539.15 14.8
 17 0 -2 542.85 16.3
 17 0 -2 553.54 16.9
 17 0 -2 545.35 14.3
 17 0 -2 488.15 22.5
 17 0 -2 533.65 17.4
 16 0 -2 1285.97 29.7
 16 0 -2 1314.17 29.1
 16 0 -2 1293.77 28.9
 16 0 -2 1288.77 29.1
 16 0 -2 1313.77 30.1
 16 0 -2 1301.87 30.4
 16 0 -2 1255.47 30.9
 15 0 -2 135.79 6.6
 15 0 -2 131.69 6.1
 15 0 -2 121.39 7.1
 15 0 -2 119.09 6.8
 15 0 -2 120.69 10
 15 0 -2 108.79 7.9
 15 0 -2 94.99 8.5
 15 0 -2 112.79 7.7
 14 0 -2 2347.47 49.99
 14 0 -2 2395.56 49.5
 14 0 -2 2369.86 49.1
 14 0 -2 2348.47 48.3
 14 0 -2 2417.86 50.59
 14 0 -2 2426.76 49
 14 0 -2 2374.46 49.2
 14 0 -2 2399.56 49.8
 13 0 -2 446.46 13
 13 0 -2 439.76 11.2
 -13 0 2 429.86 11.6
 13 0 -2 448.76 13
 13 0 -2 446.86 13.4
 13 0 -2 449.16 12.6
 13 0 -2 432.96 11.7
 13 0 -2 439.86 12
 13 0 -2 460.55 12.7
 12 0 -2 1118.39 25
 12 0 -2 1073.69 25.1
 12 0 -2 1086.49 24.4
 12 0 -2 1111.49 24.1
 -12 0 2 1062.29 22
 12 0 -2 1086.79 24.2
 -12 0 2 1132.49 23.9
 12 0 -2 1086.79 23.7
 12 0 -2 1107.89 23.9
 12 0 -2 1089.69 23.3
 11 0 -2 1216.28 26
 11 0 -2 1305.57 30.8
 11 0 -2 1188.68 27
 11 0 -2 1265.07 29.5
 -11 0 2 1252.27 26.9
 -11 0 2 1213.18 24.7
 11 0 -2 1186.28 26.6
 11 0 -2 1214.28 26.5
 11 0 -2 1196.78 26
 11 0 -2 1196.18 26.2
 -10 0 2 8.7 1.6
 10 0 -2 8.7 2
 10 0 -2 10 2.2
 10 0 -2 9.6 2.2
 10 0 -2 8.8 2.6
 10 0 -2 10.4 2.3
 -10 0 2 14.9 2.3
 10 0 -2 5.9 2.4
 -9 0 2 2108.69 42.5
 9 0 -2 2068.49 42.7
 9 0 -2 2182.18 42.3
 9 0 -2 2076.69 42.4
 9 0 -2 2096.09 42.5
 9 0 -2 2097.89 41.7
 -9 0 2 2122.99 41.6
 -9 0 2 2198.68 42.2
 9 0 -2 2143.29 42.1
 -9 0 2 2143.79 43
 9 0 -2 2029.7 43
 -9 0 2 1972.9 41.4
 9 0 -2 2065.19 42.2
 8 0 -2 901.31 19.2
 8 0 -2 931.31 19.4
 -8 0 2 890.41 18.8
 8 0 -2 915.91 18.9
 -8 0 2 916.61 18.9
 -8 0 2 918.61 18.9
 8 0 -2 901.41 19.5
 -8 0 2 991.6 19.4
 8 0 -2 905.21 19.4
 8 0 -2 897.91 19.6
 -8 0 2 929.01 19.6
 8 0 -2 857.21 23.4
 -7 0 2 2501.15 48.1
 -7 0 2 2380.86 47.7
 -7 0 2 2437.36 47.8
 7 0 -2 2454.15 48.5
 7 0 -2 2437.56 48.1
 7 0 -2 2400.76 47.9
 7 0 -2 2395.86 48.3
 7 0 -2 2395.96 48.1
 7 0 -2 2376.86 47.7
 7 0 -2 2392.66 48.7
 -7 0 2 2516.95 47.8
 7 0 -2 2411.96 48.2
 -7 0 2 2451.05 48.7
 -7 0 2 2530.75 48.3
 -6 0 2 3981.2 76.89
 -6 0 2 3997.5 76.29
 6 0 -2 3887.31 75.99
 6 0 -2 3970.6 76.49
 -6 0 2 4011 76.59
 6 0 -2 3882.11 76.69
 -6 0 2 3917.41 76.19
 6 0 -2 3924.11 76.49
 6 0 -2 3734.23 76.29
 6 0 -2 3902.71 76.89
 6 0 -2 3858.41 76.49
 -6 0 2 3987.7 76.09
 -6 0 2 4104.59 76.19
 6 0 -2 3838.82 76.39
 -5 0 2 114.59 3.3
 5 0 -2 107.79 3.8
 -5 0 2 110.59 3.2
 -5 0 2 105.99 3.5
 -5 0 2 115.29 3.5
 5 0 -2 107.99 3.4
 5 0 -2 103.49 3.6
 5 0 -2 104.19 3.4
 -5 0 2 112.29 3.3
 5 0 -2 109.09 3.2
 -5 0 2 114.29 3.7
 5 0 -2 111.29 3.4
 5 0 -2 113.99 3.1
 -5 0 2 121.29 3.3
 -5 0 2 114.09 3.1
 4 0 -2 3760.32 72.39
 4 0 -2 3784.72 72.29
 -4 0 2 3833.62 72.69
 -4 0 2 3759.42 72.59
 4 0 -2 3424.26 72.89
 4 0 -2 3426.86 73.19
 -4 0 2 3729.03 72.39
 4 0 -2 3752.32 72.59
 -4 0 2 3929.91 72.29
 4 0 -2 3799.02 72.09
 -4 0 2 3839.82 72.49
 -4 0 2 3689.63 72.39
 -4 0 2 3908.31 72.19
 -3 0 2 1482.15 29.3
 3 0 -2 1456.85 29.5
 3 0 -2 1473.05 29.3
 -3 0 2 1495.25 29.6
 -3 0 2 1478.55 29.4
 -3 0 2 1512.35 29.3
 -3 0 2 1527.25 29.4
 3 0 -2 1489.95 29.2
 -3 0 2 1503.45 29.3
 -3 0 2 1532.35 29.1
 3 0 -2 1524.25 29.1
 -3 0 2 1536.35 29.2
 3 0 -2 1473.95 29.3
 3 0 -2 1461.55 29.4
 2 0 2 3123.89 59.99
 3 0 2 605.84 12.3
 -3 0 -2 638.94 12.9
 3 0 2 628.44 12.7
 -3 0 -2 602.94 12.8
 3 0 2 633.74 12.8
 -3 0 -2 629.54 12.6
 3 0 2 615.44 12.8
 3 0 2 628.84 12.4
 -3 0 -2 630.74 12.8
 -3 0 -2 625.94 12.7
 3 0 2 629.24 12.8
 3 0 2 619.94 12.7
 3 0 2 621.34 12.9
 -4 0 -2 4297.07 82.69
 4 0 2 4254.97 82.99
 4 0 2 4166.68 82.89
 4 0 2 4252.37 82.79
 4 0 2 4272.27 82.69
 4 0 2 4249.98 82.39
 4 0 2 4237.68 82.39
 4 0 2 4289.67 82.89
 -4 0 -2 4256.57 82.79
 -4 0 -2 4359.46 82.99
 -4 0 -2 4384.96 82.89
 -4 0 -2 4378.56 82.89
 -4 0 -2 4231.48 82.79
 5 0 2 1145.49 22.9
 -5 0 -2 1142.09 23.1
 -5 0 -2 1197.48 23.2
 5 0 2 1110.89 22.6
 -5 0 -2 1197.48 23.4
 5 0 2 1099.09 23.1
 5 0 2 1113.49 23.2
 -5 0 -2 1141.89 22.9
 -5 0 -2 1098.19 23
 5 0 2 1121.79 23.1
 -5 0 -2 1157.28 23.2
 5 0 2 1152.68 22.7
 -6 0 -2 8174.58 156.88
 -6 0 -2 8256.77 156.58
 -6 0 -2 7915.51 156.28
 7 0 2 3596.44 70.09
 -7 0 -2 3670.73 70.49
 7 0 2 3558.64 69.79
 7 0 2 3557.54 69.59
 -7 0 -2 3735.43 70.09
 7 0 2 3552.44 69.49
 -7 0 -2 3615.24 70.29
 7 0 2 3445.26 70.49
 7 0 2 3553.04 70.19
 7 0 2 3522.75 70.19
 7 0 2 3497.05 70.19
 8 0 2 1260.17 26.4
 -8 0 -2 1294.17 26.2
 8 0 2 1207.08 25.5
 8 0 2 1251.87 25.8
 8 0 2 1300.37 26.4
 8 0 2 1285.67 26.8
 -8 0 -2 1271.37 26.3
 8 0 2 1200.38 26.1
 8 0 2 1261.47 25.7
 -8 0 -2 1281.47 26.7
 8 0 2 1246.78 26.2
 -9 0 -2 3806.42 77.09
 9 0 2 3866.01 76.79
 9 0 2 3767.02 76.79
 -9 0 -2 4088.99 76.79
 9 0 2 3781.62 76.29
 9 0 2 4093.59 78.59
 9 0 2 3801.52 77.19
 9 0 2 3886.41 75.99
 9 0 2 3893.81 76.69
 9 0 2 3874.31 76.59
 -10 0 -2 149.49 5.6
 10 0 2 141.19 6.1
 10 0 2 145.39 5.2
 10 0 2 144.29 5.3
 10 0 2 128.99 6.4
 10 0 2 150.58 5.8
 10 0 2 136.29 5.1
 10 0 2 130.99 6.2
 10 0 2 144.69 6.2
 11 0 2 1491.65 31.3
 11 0 2 1515.85 31.4
 11 0 2 1545.65 32
 11 0 2 1479.45 33.3
 -11 0 -2 1479.15 31.8
 11 0 2 1536.15 32.5
 11 0 2 1533.75 31.4
 11 0 2 1531.35 32.3
 12 0 2 813.42 19.2
 12 0 2 801.02 18.1
 12 0 2 816.82 18.8
 12 0 2 813.12 18.2
 12 0 2 806.92 18.3
 12 0 2 805.72 19
 12 0 2 799.52 19.8
 12 0 2 799.22 19.4
 13 0 2 104.19 7.1
 13 0 2 111.29 6.4
 13 0 2 105.79 7.7
 13 0 2 120.99 5.8
 13 0 2 112.99 6
 13 0 2 121.29 6
 13 0 2 106.69 6.9
 13 0 2 105.89 7.4
 14 0 2 2273.07 48.1
 14 0 2 2306.57 48.2
 14 0 2 2305.77 48.5
 14 0 2 2264.57 47
 14 0 2 2255.07 49.9
 14 0 2 2332.17 47.1
 14 0 2 2302.87 49
 15 0 2 254.07 9.1
 15 0 2 259.87 10.4
 15 0 2 266.67 9
 15 0 2 252.77 9
 15 0 2 251.87 10.4
 15 0 2 234.58 11.3
 15 0 2 210.98 10.6
 15 0 2 256.67 9.6
 16 0 2 1107.49 25
 16 0 2 1076.59 25
 16 0 2 1072.09 25.1
 16 0 2 1134.19 26.5
 16 0 2 1070.79 25.6
 16 0 2 1117.09 26.4
 16 0 2 1072.79 27.3
 16 0 2 1096.99 26.8
 17 0 2 1173.88 30.5
 17 0 2 1119.29 26.6
 17 0 2 1104.89 25.7
 17 0 2 1107.19 25.9
 17 0 2 1113.79 27.5
 17 0 2 1109.59 26
 17 0 2 1139.39 27.9
 17 0 2 1133.59 27.4
 18 0 2 193.78 11.8
 18 0 2 216.78 12.2
 18 0 2 218.58 9.3
 18 0 2 213.28 9.6
 18 0 2 227.48 10.1
 18 0 2 221.98 11.4
 18 0 2 225.38 11.4
 19 0 2 953.5 22.9
 19 0 2 942.11 26
 19 0 2 937.71 25
 -19 0 -2 956.1 25.1
 19 0 2 922.41 23.8
 19 0 2 911.71 23.1
 19 0 2 846.12 22.4
 19 0 2 984 25.7
 19 -1 -2 50.79 7.1
 19 -1 -2 47.7 6.6
 19 -1 -2 50.09 5.8
 19 -1 -2 61.99 8.7
 19 -1 -2 54.99 7.1
 19 -1 -2 36 6.9
 19 -1 -2 57.89 7.6
 19 1 -2 54.19 7.2
 19 1 -2 53.39 6.6
 19 1 -2 47.6 6.6
 19 1 -2 58.69 7.7
 19 1 -2 60.29 6.5
 19 1 -2 53.99 5.9
 19 1 -2 54.89 7.3
 19 1 -2 52.09 7
 18 -1 -2 721.43 21
 18 -1 -2 712.53 19.3
 18 -1 -2 766.22 22
 18 -1 -2 712.23 19.9
 18 -1 -2 749.03 20.5
 18 -1 -2 709.53 18.4
 18 -1 -2 733.03 20.7
 18 1 -2 740.83 18.3
 18 1 -2 732.03 17.7
 18 1 -2 753.32 20.9
 18 1 -2 764.32 20.7
 18 1 -2 716.93 18.7
 18 1 -2 742.93 20.6
 18 1 -2 705.33 18.9
 17 -1 -2 800.72 21.6
 17 -1 -2 756.72 19.9
 17 -1 -2 809.82 22.1
 17 -1 -2 758.02 18.9
 17 -1 -2 735.73 19.8
 17 -1 -2 801.02 20.8
 17 1 -2 768.82 21.6
 17 1 -2 783.62 20.6
 17 1 -2 828.62 21.2
 17 1 -2 744.03 19.1
 16 -1 -2 142.99 9.9
 16 -1 -2 145.99 7.2
 16 -1 -2 133.19 7.7
 16 -1 -2 147.19 12.8
 16 -1 -2 135.99 8.8
 16 -1 -2 151.88 8.5
 16 -1 -2 133.79 9.5
 16 -1 -2 154.08 9.1
 16 1 -2 146.29 6.6
 16 1 -2 141.79 7.2
 16 1 -2 153.58 7.2
 16 1 -2 142.79 7.8
 16 1 -2 146.79 8.7
 16 1 -2 141.19 8.9
 16 1 -2 134.19 9
 16 1 -2 148.89 9.7
 15 -1 -2 1208.48 27.5
 15 -1 -2 1217.68 28.7
 15 -1 -2 1191.88 27.1
 15 -1 -2 1178.38 28.7
 15 -1 -2 1203.48 27.4
 15 -1 -2 1181.38 27
 15 -1 -2 1216.08 27.8
 15 -1 -2 1204.78 27.6
 15 1 -2 1196.78 26.3
 15 1 -2 1193.28 27.6
 15 1 -2 1175.58 26.4
 15 1 -2 1213.48 27.8
 15 1 -2 1151.48 28.2
 15 1 -2 1215.08 26.6
 15 1 -2 1195.18 25.7
 15 1 -2 1172.38 27.4
 14 -1 -2 112.59 7
 14 -1 -2 96.69 8.1
 14 -1 -2 104.19 7.1
 14 -1 -2 107.09 5.9
 14 -1 -2 100.89 6.5
 14 -1 -2 108.39 6.5
 14 -1 -2 107.49 7.2
 14 -1 -2 92.79 7.6
 -14 -1 2 111.99 5.5
 14 1 -2 119.29 5.8
 14 1 -2 93.89 7.1
 14 1 -2 103.29 6.2
 14 1 -2 108.19 5.3
 14 1 -2 109.59 5.9
 14 1 -2 109.59 7.5
 14 1 -2 101.39 7.7
 14 1 -2 112.59 7.3
 13 -1 -2 1488.55 31.8
 13 -1 -2 1449.35 31
 13 -1 -2 1474.15 31.8
 13 -1 -2 1467.45 31.9
 -13 -1 2 1481.55 30.9
 13 -1 -2 1392.36 31.5
 13 -1 -2 1439.56 32.3
 13 -1 -2 1504.65 31.8
 13 -1 -2 1459.55 32.9
 13 1 -2 1469.55 31.8
 13 1 -2 1431.76 31.1
 13 1 -2 1484.65 32.1
 -13 1 2 1500.35 30
 13 1 -2 1489.75 30.9
 13 1 -2 1457.75 32
 13 1 -2 1487.35 31
 13 1 -2 1500.45 32.6
 13 1 -2 1473.25 30.4
 12 -1 -2 526.05 14.2
 12 -1 -2 524.85 14.7
 12 -1 -2 550.64 13.8
 12 -1 -2 553.04 13.7
 12 -1 -2 509.05 13.4
 -12 -1 2 554.64 12.9
 12 -1 -2 533.85 13.9
 12 -1 -2 516.35 12.9
 12 -1 -2 522.15 13.7
 -12 1 2 529.75 13.6
 12 1 -2 534.85 13
 12 1 -2 529.95 13.9
 12 1 -2 530.55 12.9
 12 1 -2 530.15 13.7
 12 1 -2 525.05 12.4
 12 1 -2 529.75 14
 12 1 -2 546.25 12.9
 -12 1 2 525.85 12.3
 11 -1 -2 343.77 10.7
 11 -1 -2 362.76 9.9
 11 -1 -2 324.17 12
 11 -1 -2 333.27 9.1
 11 -1 -2 339.37 10.4
 11 -1 -2 341.07 9.7
 -11 -1 2 360.26 9
 11 1 -2 337.47 10
 11 1 -2 321.17 10
 11 1 -2 358.36 8.7
 11 1 -2 353.26 10.1
 11 1 -2 359.56 12.2
 11 1 -2 348.97 9.1
 -11 1 2 346.17 9.7
 -11 1 2 341.47 8.8
 11 1 -2 342.27 10.5
 10 -1 -2 1541.65 32.3
 10 -1 -2 1509.95 32.8
 10 -1 -2 1527.05 33.2
 -10 -1 2 1639.24 31.8
 -10 -1 2 1555.44 32.9
 10 -1 -2 1560.94 32.5
 10 -1 -2 1534.25 32.4
 10 -1 -2 1538.65 32.5
 10 1 -2 1565.04 32.5
 10 1 -2 1618.64 31.7
 -10 1 2 1560.24 31.8
 10 1 -2 1522.55 32.8
 10 1 -2 1530.75 31.9
 10 1 -2 1584.84 31.3
 10 1 -2 1575.84 31.9
 10 1 -2 1534.15 32.3
 10 1 -2 1548.65 32.5
 9 -1 -2 325.27 8.2
 9 -1 -2 324.97 8.8
 -9 -1 2 310.67 8.9
 -9 -1 2 329.77 8
 9 -1 -2 317.47 8.8
 -9 -1 2 318.87 7.6
 -9 -1 2 295.67 6.8
 -9 -1 2 323.97 7
 9 -1 -2 309.97 9.1
 9 -1 -2 309.67 9.4
 9 -1 -2 318.77 8.6
 9 -1 -2 326.97 8.7
 9 -1 -2 331.47 8.8
 -9 1 2 313.67 9.2
 9 1 -2 329.37 8
 9 1 -2 312.17 8.1
 -9 1 2 344.67 8.4
 -9 1 2 291.17 8.1
 9 1 -2 314.67 8.7
 -9 1 2 321.27 8.7
 9 1 -2 311.17 9.1
 9 1 -2 322.77 7.6
 9 1 -2 304.27 8.7
 9 1 -2 337.77 8.3
 -9 1 2 335.57 8.8
 9 1 -2 337.57 8.9
 -8 -1 2 1828.02 35.5
 8 -1 -2 1819.22 36.9
 8 -1 -2 1766.52 36.7
 8 -1 -2 1794.22 36.4
 8 -1 -2 1795.52 37.1
 8 -1 -2 1773.52 36.8
 -8 -1 2 1863.51 36.8
 -8 -1 2 1866.21 36.1
 -8 -1 2 1877.81 35.9
 8 -1 -2 1742.13 37.3
 8 -1 -2 1780.52 36.6
 8 -1 -2 1785.82 36.8
 -8 -1 2 1813.22 37
 -8 1 2 1795.42 37.5
 8 1 -2 1860.61 37.1
 -8 1 2 1832.22 36.5
 8 1 -2 1737.23 36.3
 8 1 -2 1778.92 36.8
 8 1 -2 1856.91 36.1
 8 1 -2 1834.52 35.8
 -8 1 2 1855.71 36.8
 -8 1 2 1833.52 37.3
 -8 1 2 1908.01 36.9
 8 1 -2 1783.02 36.8
 8 1 -2 1800.22 36.6
 8 1 -2 1792.52 36.2
 -7 -1 2 3120.19 59.99
 7 -1 -2 3036.5 61.19
 -7 -1 2 3192.88 60.09
 -7 -1 2 3131.39 60.89
 -7 -1 2 3209.28 60.29
 7 -1 -2 3080.39 60.59
 7 -1 -2 3104.29 60.99
 -7 -1 2 3092.09 61.09
 7 -1 -2 2724.83 60.79
 7 -1 -2 3066.49 60.89
 -7 -1 2 3067.99 59.89
 7 -1 -2 3022.8 60.89
 7 -1 -2 3050.69 60.79
 7 1 -2 3062.69 60.89
 7 1 -2 3106.59 60.89
 -7 1 2 3203.98 60.99
 -7 1 2 3081.79 60.89
 7 1 -2 3068.19 60.79
 7 1 -2 3064.19 59.99
 7 1 -2 3009.1 60.29
 -7 1 2 3161.18 61.49
 -7 1 2 3203.08 61.09
 -7 1 2 3111.99 60.69
 -7 1 2 3089.99 60.79
 7 1 -2 3114.19 60.49
 7 1 -2 3096.29 61.09
 7 1 -2 3248.07 60.59
 -6 -1 2 445.86 9.2
 -6 -1 2 456.75 10
 -6 -1 2 425.06 9.8
 6 -1 -2 424.06 10.1
 -6 -1 2 435.26 9.2
 -6 -1 2 437.36 9.2
 -6 -1 2 453.15 9.4
 6 -1 -2 424.16 10.2
 6 -1 -2 431.16 10.1
 6 -1 -2 435.96 9.9
 6 -1 -2 442.56 9.8
 -6 -1 2 433.76 10.1
 6 -1 -2 423.86 9.9
 -6 1 2 454.65 10
 -6 1 2 435.46 10.4
 6 1 -2 428.66 10.1
 -6 1 2 447.56 9.9
 6 1 -2 433.36 9.6
 6 1 -2 439.86 9.9
 -6 1 2 439.36 10
 6 1 -2 424.06 9.1
 6 1 -2 432.56 9.3
 -6 1 2 470.25 10.2
 6 1 -2 438.16 10
 6 1 -2 431.06 10
 6 1 -2 435.46 9.7
 -6 1 2 460.35 9.8
 -5 -1 2 1978.6 37.9
 5 -1 -2 1911.51 38.8
 -5 -1 2 2000.7 38
 5 -1 -2 2007.8 38.9
 5 -1 -2 1921.61 38.8
 5 -1 -2 1974.5 38.6
 -5 -1 2 1916.61 38.1
 5 -1 -2 1939.61 38.5
 -5 -1 2 1906.91 38.5
 -5 -1 2 1944.01 38.5
 5 -1 -2 1976 38.5
 -5 -1 2 1964.5 38.7
 5 -1 -2 1890.91 39
 -5 -1 2 2003.7 38.6
 -5 -1 2 1941.51 38.4
 -5 1 2 1995.1 38.6
 5 1 -2 1910.01 38
 5 1 -2 1948.51 38.5
 5 1 -2 1926.71 38.7
 5 1 -2 1945.41 38.5
 5 1 -2 1953.1 37.9
 -5 1 2 2105.39 39.1
 5 1 -2 1919.21 38.6
 -5 1 2 1956.1 38.8
 -5 1 2 1996.7 39.1
 5 1 -2 1874.11 38.3
 -5 1 2 1912.81 38.5
 -5 1 2 1909.81 38.8
 5 1 -2 1966.9 38.3
 -5 1 2 2040.1 38.9
 -5 1 2 1944.71 38.7
 4 -1 -2 2321.87 45.8
 -4 -1 2 2340.17 45.3
 4 -1 -2 2289.47 45.5
 4 -1 -2 2392.46 46.5
 -4 -1 2 2348.57 45.6
 -4 -1 2 2367.46 45.3
 -4 -1 2 2294.17 45.6
 4 -1 -2 2307.87 46.3
 -4 -1 2 2334.87 45.5
 -4 -1 2 2361.86 45.1
 4 -1 -2 2330.07 45.8
 4 -1 -2 2274.57 46
 -4 -1 2 2370.16 45
 4 -1 -2 2295.77 45.6
 4 1 -2 2316.87 45.6
 4 1 -2 2371.06 45
 -4 1 2 2331.27 45.8
 4 1 -2 2372.76 45
 -4 1 2 2354.46 45.8
 -4 1 2 2271.57 45.8
 -4 1 2 2350.26 45.6
 4 1 -2 2328.47 45.4
 4 1 -2 2328.37 45.5
 -4 1 2 2413.26 45.6
 4 1 -2 2330.17 45.4
 4 1 -2 2303.27 45.5
 4 1 -2 2280.77 45.6
 -4 1 2 2362.26 45.8
 3 -1 -2 1493.05 30.1
 3 -1 -2 1544.55 29.8
 -3 -1 2 1525.85 29.8
 -3 -1 2 1518.65 29.8
 -3 -1 2 1521.15 29.7
 -3 -1 2 1512.75 29.8
 3 -1 -2 1554.64 30
 -3 -1 2 1522.05 29.7
 -3 -1 2 1453.35 29.7
 3 -1 -2 1485.05 30.2
 3 -1 -2 1492.55 29.8
 3 -1 -2 1523.65 30.2
 3 -1 -2 1506.35 30.1
 -3 1 2 1471.05 30.1
 -3 1 2 1542.15 29.8
 3 1 -2 1498.05 29.9
 -3 1 2 1525.75 30.2
 3 1 -2 1559.64 29.8
 -3 1 2 1588.24 30.2
 -3 1 2 1526.15 29.8
 3 1 -2 1523.85 29.8
 3 1 -2 1525.75 29.8
 3 1 -2 1507.65 29.8
 -3 1 2 1579.14 30
 -3 1 2 1566.94 30.7
 -2 -1 2 1690.33 32.2
 -2 -1 2 1497.85 32.4
 2 -1 -2 1650.13 32.5
 -2 -1 2 1660.93 32.1
 2 -1 -2 1642.84 32.5
 2 -1 -2 1656.13 32.3
 2 -1 -2 1661.23 32.4
 2 -1 -2 1664.23 32.1
 2 -1 -2 1651.73 32
 -2 -1 2 1653.53 32
 -2 -1 2 1674.13 32
 2 -1 -2 1697.83 32.3
 2 1 -2 1638.14 32.2
 2 1 -2 1647.74 32
 -2 1 2 1676.63 32
 -2 1 2 1692.33 32.1
 2 1 -2 1659.33 32.1
 -2 1 2 1662.23 32.4
 2 1 -2 1646.24 32.1
 -2 1 2 1629.14 32.5
 -2 1 2 1640.24 32.4
 -2 1 2 1677.93 32.3
 2 1 -2 1650.93 32.2
 1 -1 -2 806.22 14.5
 -1 1 2 682.43 14.6
 1 1 -2 726.93 14.4
 -1 1 2 687.63 14.2
 1 1 -2 704.53 14.4
 -1 1 2 681.43 14.1
 1 1 -2 820.52 14.6
 1 -1 2 2214.28 40.7
 -1 -1 -2 2263.77 40.5
 1 1 2 1972.4 40.4
 1 1 2 2006.5 40.4
 -1 1 -2 2213.08 40.6
 -1 1 -2 2160.08 40.7
 -1 1 -2 2108.59 40.7
 1 1 2 1988.4 40.4
 1 1 2 2042 40.5
 1 1 2 2044 40.6
 4 -1 2 184.88 5
 4 -1 2 181.68 4.8
 4 -1 2 174.28 4.8
 -4 -1 -2 184.38 4.6
 -4 -1 -2 182.88 4.6
 4 -1 2 176.68 4.8
 4 -1 2 176.58 4.8
 -4 -1 -2 187.28 4.4
 4 -1 2 177.58 4.8
 -4 -1 -2 198.98 4.8
 -4 -1 -2 186.78 4.7
 -4 1 -2 177.78 4.6
 4 1 2 187.58 4.8
 4 1 2 190.18 4.7
 -4 1 -2 178.48 4.6
 -4 1 -2 193.28 5
 -4 1 -2 195.68 4.9
 4 1 2 183.28 4.6
 -4 1 -2 192.28 4.7
 4 1 2 185.08 4.6
 -4 1 -2 194.78 5.1
 -4 1 -2 180.28 4.8
 4 1 2 184.58 4.4
 -5 -1 -2 8207.08 158.48
 -5 1 -2 8257.47 158.58
 -6 -1 -2 213.68 5.3
 6 -1 2 227.48 5.9
 6 -1 2 212.88 6
 6 -1 2 215.48 5.9
 6 -1 2 216.08 5.8
 -6 -1 -2 223.08 5.6
 -6 -1 -2 220.58 6
 -6 -1 -2 214.88 5.8
 6 -1 2 210.58 5.8
 6 -1 2 210.18 6.3
 6 1 2 206.88 4.8
 6 1 2 214.78 5.9
 -6 1 -2 226.08 6.1
 -6 1 -2 212.18 5.9
 6 1 2 215.98 5.7
 6 1 2 216.38 5.4
 6 1 2 205.58 6
 -6 1 -2 203.18 5.3
 6 1 2 208.58 4.9
 -6 1 -2 208.78 5.8
 6 1 2 202.38 5.8
 -7 -1 -2 3005.8 57.79
 -7 -1 -2 2978.6 57.29
 7 -1 2 3023.9 60.59
 7 -1 2 2795.12 59.09
 -7 -1 -2 2832.72 56.99
 7 -1 2 2818.22 58.99
 7 -1 2 2898.61 57.39
 7 -1 2 2749.02 57.69
 -7 -1 -2 3069.69 57.59
 7 -1 2 2922.61 57.59
 7 1 2 2923.61 56.59
 7 1 2 2945.71 57.79
 -7 1 -2 3054.09 57.89
 7 1 2 2875.61 57.39
 -7 1 -2 2941.31 60.49
 -7 1 -2 2947.21 56.99
 7 1 2 2903.41 57.49
 7 1 2 2889.21 57.49
 7 1 2 2898.81 57.59
 7 1 2 2875.81 56.59
 -7 1 -2 2907.31 56.99
 7 1 2 2883.31 57.09
 8 -1 2 2759.52 55.89
 8 -1 2 2698.03 55.99
 8 -1 2 2715.63 55.59
 8 -1 2 2779.62 55.79
 -8 -1 -2 2945.21 57.29
 -8 -1 -2 2900.71 55.59
 8 -1 2 2789.72 56.49
 8 -1 2 2774.12 55.59
 8 -1 2 2741.53 55.99
 -8 -1 -2 2816.32 55.79
 8 -1 2 2701.13 56.09
 8 1 2 2770.92 55.59
 -8 1 -2 2826.72 54.99
 -8 1 -2 2853.21 56.39
 8 1 2 2757.72 54.79
 -8 1 -2 2854.91 54.89
 -8 1 -2 2819.12 55.89
 8 1 2 2843.72 56.89
 -8 1 -2 2963.2 56.19
 8 1 2 2878.21 54.89
 8 1 2 2975.4 59.89
 8 1 2 2795.12 55.89
 8 1 2 2690.83 55.69
 8 1 2 2807.12 55.29
 -9 -1 -2 248.38 6.9
 9 -1 2 242.28 7.6
 9 -1 2 234.38 8
 9 -1 2 233.08 7
 9 -1 2 237.68 7.7
 9 -1 2 230.58 7
 9 -1 2 243.98 7.1
 9 -1 2 230.28 7.4
 -9 -1 -2 235.28 7.4
 9 -1 2 238.48 7.4
 -9 1 -2 226.38 6.1
 9 1 2 230.18 7.4
 9 1 2 251.67 7.4
 9 1 2 231.58 7.7
 9 1 2 235.08 6.2
 9 1 2 249.68 7.6
 -9 1 -2 260.37 7.4
 9 1 2 233.28 6.2
 -9 1 -2 242.58 6
 10 -1 2 2991.8 59.89
 10 -1 2 3042.7 60.49
 10 -1 2 3046.3 60.09
 10 -1 2 2940.71 59.89
 10 -1 2 3008.8 60.99
 10 -1 2 3012.1 60.59
 10 -1 2 3042.9 60.29
 10 -1 2 2916.51 60.29
 -10 1 -2 3042.7 60.39
 10 1 2 3037.3 60.29
 10 1 2 2986.3 60.19
 10 1 2 3068.29 59.19
 10 1 2 3033.2 60.69
 10 1 2 3016.6 60.39
 10 1 2 2864.01 58.99
 -10 1 -2 3074.69 58.59
 11 -1 2 140.89 6.3
 11 -1 2 119.89 5.7
 11 -1 2 128.79 6.3
 11 -1 2 136.99 6.6
 -11 -1 -2 131.69 5.5
 11 -1 2 136.79 8.1
 11 -1 2 125.39 7
 11 -1 2 134.29 5.8
 11 -1 2 128.59 6
 -11 1 -2 134.19 3.7
 11 1 2 124.99 6.4
 11 1 2 135.09 5.9
 11 1 2 133.19 5.1
 11 1 2 137.99 5.4
 11 1 2 134.89 5
 11 1 2 147.69 6.6
 11 1 2 123.89 6.7
 12 -1 2 550.14 13.9
 12 -1 2 532.15 14.4
 12 -1 2 574.94 17.7
 12 -1 2 573.84 14.5
 -12 -1 -2 565.44 14.8
 12 -1 2 548.85 14.8
 12 -1 2 548.25 14.5
 12 -1 2 546.25 15.3
 12 -1 2 561.74 14
 12 1 2 560.34 14.5
 12 1 2 574.44 13.1
 12 1 2 582.04 14.5
 12 1 2 539.25 13.9
 12 1 2 549.74 15
 12 1 2 568.84 13.4
 12 1 2 546.45 14.5
 12 1 2 535.15 13
 13 -1 2 1207.78 28
 13 -1 2 1197.68 27.6
 13 -1 2 1241.88 27.1
 13 -1 2 1252.07 28.6
 13 -1 2 1216.68 28.3
 13 -1 2 1276.07 27.6
 13 -1 2 1231.48 27
 13 1 2 1228.08 26.1
 13 1 2 1208.98 27
 13 1 2 1241.28 27.7
 13 1 2 1235.38 27.7
 13 1 2 1247.28 26.5
 13 1 2 1247.88 28.2
 13 1 2 1227.48 27.5
 13 1 2 1225.58 26.2
 14 -1 2 3 3.8
 14 -1 2 -0.1 4.3
 14 -1 2 -0.1 4.2
 14 -1 2 17.6 3.7
 14 -1 2 7.9 3.7
 14 -1 2 3.1 3.3
 14 -1 2 9.6 3.1
 14 1 2 7.7 3.2
 14 1 2 7.2 3.3
 14 1 2 11.1 3.9
 14 1 2 0.5 4.2
 14 1 2 11.7 2.7
 14 1 2 15.9 3.1
 14 1 2 13 4.4
 15 -1 2 1205.18 28.3
 15 -1 2 1177.48 27.6
 15 -1 2 1200.68 27
 15 -1 2 1212.88 27.9
 15 -1 2 1204.48 29
 15 -1 2 1197.28 27.1
 15 -1 2 1165.78 26.8
 15 -1 2 1136.69 27.5
 15 1 2 1175.18 27.7
 15 1 2 1188.68 27.7
 15 1 2 1232.68 26.1
 15 1 2 1208.98 26.1
 15 1 2 1219.08 27
 15 1 2 1185.98 26.5
 15 1 2 1193.48 28.4
 16 -1 2 498.65 16.5
 16 -1 2 493.85 16
 16 -1 2 489.45 15.3
 16 -1 2 487.35 14.7
 16 -1 2 483.95 15.2
 16 -1 2 494.65 14.4
 16 -1 2 498.25 14.2
 16 -1 2 492.25 14
 16 1 2 453.35 15.6
 16 1 2 505.25 13.6
 16 1 2 504.15 14.1
 16 1 2 503.25 15.2
 16 1 2 480.45 13.3
 16 1 2 489.75 15.3
 16 1 2 491.15 13.1
 16 1 2 502.65 15.3
 17 -1 2 377.96 14.2
 17 -1 2 351.26 13.3
 17 -1 2 362.96 12.4
 17 -1 2 355.06 11.9
 17 -1 2 332.57 16.1
 17 -1 2 369.56 13.7
 17 -1 2 332.07 12.5
 -17 1 -2 349.27 13.3
 17 1 2 357.56 11
 17 1 2 368.96 11.4
 17 1 2 360.76 11.4
 17 1 2 349.07 14
 17 1 2 361.06 13.5
 17 1 2 380.96 12.2
 17 1 2 351.86 13.6
 17 1 2 361.96 13.4
 18 -1 2 791.42 20.6
 18 -1 2 821.82 22.2
 18 -1 2 790.92 23.3
 18 -1 2 808.02 21
 18 -1 2 824.82 22.8
 18 -1 2 797.52 21.4
 18 -1 2 821.12 23.5
 18 1 2 775.42 19.6
 18 1 2 789.02 21.9
 -18 1 -2 795.52 21.9
 18 1 2 819.92 22.3
 18 1 2 800.42 20
 18 1 2 803.02 19.8
 18 1 2 832.32 22.5
 18 1 2 800.72 20.5
 18 1 2 839.02 23
 19 -1 2 24.8 5.3
 19 -1 2 32 5.9
 19 -1 2 26.7 6.5
 19 -1 2 34.2 7.2
 19 -1 2 25.1 7
 19 -1 2 35.8 5.6
 19 1 2 34.1 5.2
 19 1 2 36.4 5
 19 1 2 30.2 6.4
 19 1 2 34.5 6.9
 19 1 2 45.7 6.2
 19 1 2 33 6.7
 19 1 2 33.5 5.1
 19 1 2 28.1 6.7
 -19 1 -2 29 6.5
 19 -2 -2 194.18 10.6
 19 -2 -2 220.48 11.9
 19 -2 -2 184.68 11.4
 19 -2 -2 213.68 9.9
 19 -2 -2 224.28 13
 19 -2 -2 221.48 11.8
 19 -2 -2 215.28 12.6
 19 2 -2 230.08 11.9
 19 2 -2 220.18 12
 19 2 -2 216.08 11.5
 19 2 -2 195.48 8.4
 19 2 -2 191.38 9
 19 2 -2 205.48 9.8
 19 2 -2 213.48 11.9
 19 2 -2 195.88 7.8
 18 -2 -2 126.29 8.1
 18 -2 -2 127.79 9.9
 18 -2 -2 119.09 10.8
 18 -2 -2 127.69 9.7
 18 -2 -2 112.89 9.8
 18 -2 -2 133.89 10.7
 18 -2 -2 115.89 8.9
 18 2 -2 123.89 10
 18 2 -2 130.69 9.7
 18 2 -2 122.39 7.5
 18 2 -2 123.69 8
 18 2 -2 119.69 6.7
 18 2 -2 120.39 10
 18 2 -2 120.59 9.8
 17 -2 -2 240.48 11.1
 17 -2 -2 249.08 9.8
 17 -2 -2 205.08 12.5
 17 -2 -2 248.78 12.5
 17 -2 -2 224.68 10.3
 17 -2 -2 215.08 11.6
 17 -2 -2 223.78 17.4
 17 -2 -2 214.68 9.9
 17 2 -2 226.18 10.8
 17 2 -2 221.78 8.2
 17 2 -2 221.58 7.7
 17 2 -2 240.78 11.2
 17 2 -2 228.88 8.7
 17 2 -2 220.98 11.2
 17 2 -2 231.68 10.4
 16 -2 -2 322.47 11.8
 16 -2 -2 335.77 13.5
 16 -2 -2 337.57 11.2
 16 -2 -2 357.36 13.3
 16 -2 -2 357.86 12.4
 16 -2 -2 336.67 11.9
 16 -2 -2 330.97 12.6
 16 -2 -2 341.97 12.3
 16 2 -2 335.17 9.6
 16 2 -2 369.66 14.2
 16 2 -2 346.77 12.4
 16 2 -2 318.47 10.8
 16 2 -2 349.37 10.2
 16 2 -2 344.27 12.4
 16 2 -2 329.57 14.9
 16 2 -2 356.46 12.7
 15 -2 -2 6 4.1
 15 -2 -2 5.2 4.2
 15 -2 -2 5.8 3.8
 15 -2 -2 -2 4.3
 15 -2 -2 6.1 3.6
 -15 -2 2 9.3 2.6
 15 -2 -2 9.9 3.5
 15 -2 -2 1.3 4.3
 15 -2 -2 5.8 4
 15 2 -2 7.7 2.7
 15 2 -2 5.3 4.2
 15 2 -2 9.2 2.9
 15 2 -2 3.9 4
 15 2 -2 8.6 3
 15 2 -2 1 4
 15 2 -2 5.5 3.1
 15 2 -2 4.6 4.4
 14 -2 -2 473.45 13.7
 14 -2 -2 453.05 14.2
 14 -2 -2 480.95 13.6
 14 -2 -2 458.05 13.5
 14 -2 -2 470.75 14.9
 14 -2 -2 479.05 13.6
 -14 -2 2 471.25 11.9
 14 -2 -2 494.55 14
 14 -2 -2 485.45 13
 14 2 -2 475.25 12.3
 -14 2 2 456.55 11.8
 14 2 -2 470.45 14
 14 2 -2 470.45 13.8
 14 2 -2 477.25 13.7
 14 2 -2 485.65 12.1
 14 2 -2 472.15 12.4
 14 2 -2 465.95 13.6
 14 2 -2 483.95 11.6
 13 -2 -2 215.48 8.6
 13 -2 -2 216.18 7.8
 13 -2 -2 211.28 8.5
 13 -2 -2 224.58 8.5
 13 -2 -2 195.48 9
 13 -2 -2 214.18 8.7
 13 -2 -2 191.88 9.4
 13 -2 -2 213.38 8.6
 -13 -2 2 226.78 7
 13 2 -2 205.58 8.4
 13 2 -2 213.28 7
 13 2 -2 215.78 7.3
 13 2 -2 206.68 8.8
 13 2 -2 216.18 7.4
 13 2 -2 216.98 8.6
 13 2 -2 211.98 8.7
 -13 2 2 220.38 7.1
 13 2 -2 219.58 7
 12 -2 -2 534.05 14.2
 12 -2 -2 560.94 14
 12 -2 -2 536.25 14.6
 12 -2 -2 544.05 14.4
 12 -2 -2 546.35 14.3
 12 -2 -2 536.05 13.6
 12 -2 -2 550.04 15.1
 -12 -2 2 561.84 12.7
 12 -2 -2 540.45 14
 12 2 -2 528.75 13.9
 12 2 -2 529.05 13
 12 2 -2 536.15 12.7
 -12 2 2 533.05 13.1
 12 2 -2 528.85 14.1
 12 2 -2 547.95 13.9
 12 2 -2 513.05 12.8
 12 2 -2 531.95 12.3
 12 2 -2 548.25 14.3
 11 -2 -2 1291.87 28.7
 -11 -2 2 1275.47 25.6
 11 -2 -2 1272.07 29
 11 -2 -2 1221.48 26.5
 11 -2 -2 1197.78 27
 11 -2 -2 1272.57 30.9
 11 -2 -2 1217.08 27.7
 11 -2 -2 1237.18 27.1
 11 -2 -2 1211.58 28.1
 11 2 -2 1217.88 26
 11 2 -2 1223.58 25.3
 11 2 -2 1219.08 26.6
 11 2 -2 1197.28 27.9
 11 2 -2 1306.47 31.7
 -11 2 2 1243.98 26.4
 11 2 -2 1216.98 27
 11 2 -2 1203.18 25.8
 11 2 -2 1247.48 25.6
 10 -2 -2 105.29 5.5
 10 -2 -2 87.89 5.6
 10 -2 -2 76.89 5.9
 10 -2 -2 97.59 5.3
 10 -2 -2 94.09 5.7
 10 -2 -2 99.39 5
 -10 -2 2 96.69 3.9
 -10 -2 2 88.39 3.5
 10 -2 -2 102.89 5.3
 -10 2 2 95.59 5.3
 10 2 -2 77.19 5.3
 10 2 -2 91.29 4.3
 -10 2 2 89.19 4.7
 10 2 -2 75.19 5
 10 2 -2 91.09 5.2
 10 2 -2 82.99 5.3
 10 2 -2 92.69 4.4
 10 2 -2 105.99 4.1
 10 2 -2 104.19 3.8
 9 -2 -2 571.04 13.5
 9 -2 -2 553.94 14.2
 -9 -2 2 576.14 12.1
 -9 -2 2 575.14 14.2
 9 -2 -2 566.24 13.4
 9 -2 -2 555.74 13.8
 -9 -2 2 596.94 12.4
 9 -2 -2 549.05 13.9
 9 -2 -2 556.24 13.3
 9 -2 -2 571.04 14
 9 2 -2 583.84 12.8
 9 2 -2 562.44 13.5
 9 2 -2 565.14 12.2
 -9 2 2 545.35 13.7
 -9 2 2 582.24 13.5
 9 2 -2 572.34 12.4
 9 2 -2 570.14 13.4
 -9 2 2 584.94 13.8
 -8 -2 2 68.59 3.9
 8 -2 -2 65.99 4
 8 -2 -2 67.19 4.4
 -8 -2 2 78.89 3
 8 -2 -2 75.69 4.4
 8 -2 -2 77.29 4.1
 8 -2 -2 66.39 4.4
 8 -2 -2 68.99 4.6
 8 -2 -2 68.19 4
 -8 -2 2 69.69 3.8
 8 2 -2 68.19 4.1
 -8 2 2 73.89 4.2
 8 2 -2 63.89 4.1
 8 2 -2 80.79 4.1
 8 2 -2 79.09 3.5
 -8 2 2 72.39 3.8
 -8 2 2 73.29 3.8
 -8 2 2 72.29 4.1
 8 2 -2 71.59 3.9
 -8 2 2 59.39 4.3
 -7 -2 2 66.99 3.4
 7 -2 -2 70.79 4
 7 -2 -2 56.69 7
 7 -2 -2 67.19 4.1
 -7 -2 2 67.49 3.5
 7 -2 -2 63.99 3.7
 -7 -2 2 65.69 2.6
 7 -2 -2 70.19 4.1
 7 -2 -2 65.79 3.5
 7 -2 -2 68.39 3.7
 -7 -2 2 72.59 2.4
 -7 2 2 70.19 4
 7 2 -2 72.49 3.1
 7 2 -2 71.19 2.7
 7 2 -2 57.99 3.4
 -7 2 2 70.49 3.6
 7 2 -2 68.59 2.4
 7 2 -2 63.39 3.6
 7 2 -2 57.79 3.6
 7 2 -2 67.29 3.7
 -7 2 2 69.19 3.5
 7 2 -2 69.49 3.6
 -7 2 2 70.59 3.8
 -6 -2 2 744.23 15.9
 -6 -2 2 757.42 15
 6 -2 -2 729.93 16.5
 -6 -2 2 750.22 15
 6 -2 -2 745.63 16.3
 -6 -2 2 752.52 15
 6 -2 -2 731.13 15.8
 6 -2 -2 739.63 16.5
 6 -2 -2 749.13 16.2
 6 -2 -2 745.73 16.5
 6 -2 -2 742.23 15.9
 -6 -2 2 734.13 15.7
 -6 -2 2 758.42 15.9
 6 2 -2 746.13 15
 -6 2 2 770.02 16.3
 -6 2 2 784.62 16.6
 -6 2 2 763.62 16.6
 6 2 -2 759.82 15.9
 6 2 -2 737.93 16
 6 2 -2 749.53 15.9
 -6 2 2 756.22 15.9
 6 2 -2 747.73 15.5
 6 2 -2 765.72 15.1
 -6 2 2 768.92 16.5
 6 2 -2 719.03 15.7
 6 2 -2 739.43 15.5
 -5 -2 2 657.33 13.5
 -5 -2 2 660.63 13.6
 5 -2 -2 643.84 13.7
 -5 -2 2 648.34 13.2
 5 -2 -2 638.24 14.3
 5 -2 -2 628.54 14.1
 5 -2 -2 660.33 14.4
 5 -2 -2 629.74 13.6
 -5 -2 2 664.33 13.7
 -5 -2 2 662.63 13.1
 -5 -2 2 663.33 13
 -5 -2 2 656.83 13
 5 -2 -2 661.03 14.1
 -5 -2 2 651.93 12.9
 5 -2 -2 648.24 14.4
 -5 -2 2 634.24 13.6
 5 -2 -2 636.44 14.4
 5 2 -2 646.14 12.9
 -5 2 2 626.44 14.2
 -5 2 2 653.33 14.3
 5 2 -2 635.94 13.7
 -5 2 2 681.63 14.4
 -5 2 2 658.33 14.3
 -5 2 2 649.43 13.6
 5 2 -2 642.14 13.7
 -5 2 2 652.33 13.7
 5 2 -2 636.24 13.5
 -5 2 2 655.83 14
 5 2 -2 643.44 13.8
 5 2 -2 640.84 13.5
 4 -2 -2 4068.49 80.69
 4 -2 -2 3975.2 80.69
 4 -2 -2 4067.39 80.69
 -4 -2 2 4141.59 79.49
 -4 -2 2 4089.29 79.79
 -4 -2 2 4111.39 79.89
 4 -2 -2 4006.3 80.09
 -4 -2 2 4216.08 79.99
 4 -2 -2 4086.39 80.39
 4 -2 -2 4087.99 80.49
 -4 -2 2 4206.98 79.39
 -4 -2 2 4157.48 79.39
 4 -2 -2 4114.39 80.29
 -4 -2 2 4141.49 79.39
 4 -2 -2 4092.19 79.89
 -4 -2 2 4138.79 79.69
 -4 -2 2 4077.69 79.69
 -4 2 2 4297.97 80.79
 -4 2 2 4085.19 80.69
 4 2 -2 4134.69 79.79
 -4 2 2 4176.28 80.59
 -4 2 2 4221.18 80.39
 -4 2 2 4238.78 80.39
 -4 2 2 4186.58 79.99
 4 2 -2 4209.28 79.99
 -4 2 2 4183.08 80.39
 4 2 -2 4059.09 79.99
 4 2 -2 4066.19 80.09
 4 2 -2 4078.09 79.89
 -4 2 2 4193.98 80.59
 4 2 -2 4249.17 79.99
 -3 -2 2 153.78 3.7
 -3 -2 2 142.69 3.3
 -3 -2 2 144.39 3.6
 -3 -2 2 142.69 3.3
 -3 -2 2 138.79 3.6
 3 -2 -2 135.79 4.3
 -3 -2 2 145.59 3.2
 3 -2 -2 142.09 4.2
 -3 -2 2 142.79 3.4
 -3 -2 2 146.39 3.1
 3 -2 -2 136.19 4.1
 3 -2 -2 138.29 3.9
 -3 -2 2 142.49 3.6
 -3 2 2 136.29 4.3
 3 2 -2 147.39 3.7
 -3 2 2 139.59 3.6
 -3 2 2 142.49 4.3
 3 2 -2 144.39 3.3
 3 2 -2 138.29 3.6
 -3 2 2 144.89 3.5
 3 2 -2 143.89 3.2
 3 2 -2 145.79 3.8
 -3 2 2 140.69 4.1
 3 2 -2 138.29 3.4
 3 2 -2 137.19 3.7
 2 -2 -2 18.6 1.5
 -2 -2 2 20 1.3
 2 -2 -2 23.1 1.2
 2 -2 -2 20.9 1.6
 -2 -2 2 20.9 1.5
 -2 -2 2 23.8 1.3
 2 -2 -2 20 1.9
 2 -2 -2 24 1.8
 -2 -2 2 24.4 1.3
 2 -2 -2 24.7 1.2
 -2 -2 2 23.4 1.2
 -2 2 2 19.2 1.5
 2 2 -2 23.5 1.7
 -2 2 2 22.2 1.9
 2 2 -2 26.8 1.1
 -2 2 2 22.9 1.7
 -2 2 2 27.3 1.2
 -2 2 2 23 1.7
 2 2 -2 24 1.5
 -2 2 2 25.5 1.3
 2 2 -2 23 1.4
 2 2 -2 25.4 1.2
 1 -2 -2 2576.44 51.49
 1 -2 -2 2675.83 50.99
 -1 -2 2 2692.53 51.49
 -1 -2 2 2669.83 50.99
 -1 -2 2 2620.14 51.29
 -1 -2 2 2626.74 51.19
 1 -2 -2 2662.93 51.29
 1 -2 -2 2628.24 51.59
 1 -2 -2 2630.04 51.09
 -1 -2 2 2631.04 51.09
 -1 -2 2 2625.44 50.99
 -1 2 2 2485.35 51.49
 -1 2 2 2615.44 50.69
 -1 2 2 2679.13 51.49
 -1 2 2 2701.33 50.99
 -1 2 2 2674.33 50.69
 1 2 -2 2627.44 50.99
 -1 2 2 2595.04 51.49
 1 2 -2 2689.63 51.49
 -1 2 2 2588.94 50.69
 1 2 -2 2620.94 51.09
 -1 2 2 2708.83 51.09
 1 2 -2 2655.53 51.09
 1 2 -2 2637.54 50.99
 0 -2 -2 1054.39 21.3
 0 -2 2 1069.19 20.8
 0 -2 -2 1031.8 21.3
 0 -2 2 1108.89 21.4
 0 -2 2 1091.19 21.1
 0 -2 -2 1085.29 20.9
 0 -2 -2 1059.59 21.4
 0 -2 2 1053.69 21
 0 -2 -2 1069.19 21.2
 0 -2 -2 1077.29 20.9
 0 -2 2 1094.59 21.2
 0 -2 2 1029.3 21.5
 0 -2 2 1048.3 21.6
 0 -2 2 1070.19 20.8
 0 2 2 1088.19 21.4
 0 2 -2 1047.9 21.1
 0 2 -2 1075.89 21.5
 0 2 -2 1060.69 21.1
 0 2 2 1079.89 21.4
 0 2 -2 1078.59 20.8
 0 2 2 1071.29 21.2
 0 2 -2 1108.09 21.3
 0 2 -2 1069.29 21.6
 0 2 2 1080.79 20.9
 0 2 2 1073.99 20.9
 0 2 -2 1042.6 21.8
 0 2 -2 1069.79 20.8
 -1 -2 -2 2006.5 39.6
 1 -2 2 2081.39 39.9
 -1 -2 -2 2057.39 39.3
 1 -2 2 2015.2 39.5
 1 -2 2 1992.3 40.1
 -1 -2 -2 2006.7 39.5
 -1 -2 -2 2022.4 39.8
 1 -2 2 2043.5 39.6
 -1 -2 -2 2000.1 39.6
 1 -2 2 2020.5 39.6
 -1 -2 -2 2058.29 39.3
 1 -2 2 2044.8 40.2
 -1 -2 -2 2044.4 39.2
 -1 -2 -2 2015.3 39.2
 1 -2 2 2038.4 40.1
 1 2 2 2011.5 39.8
 -1 2 -2 2017.5 40.2
 1 2 2 2109.99 39.3
 1 2 2 2071.69 39.7
 -1 2 -2 1986.4 39.6
 1 2 2 2053.69 39.4
 1 2 2 1975.3 39.3
 -1 2 -2 2098.69 40.1
 1 2 2 2045.8 39.6
 -1 2 -2 2092.39 39.9
 -1 2 -2 2044.9 39.6
 -1 2 -2 2018.5 39.5
 1 2 2 2049.2 39.2
 1 2 2 2020.7 39.7
 -1 2 -2 2050.59 39.6
 3 -2 2 303.87 7.7
 3 -2 2 315.97 7.6
 -3 -2 -2 314.67 7
 -3 -2 -2 311.77 6.8
 -3 -2 -2 338.77 8.1
 3 -2 2 309.37 7.4
 3 -2 2 294.17 7.7
 -3 -2 -2 324.47 6.9
 -3 -2 -2 315.77 7.1
 3 -2 2 309.97 7.2
 -3 -2 -2 337.07 6.8
 3 -2 2 318.77 7.4
 -3 -2 -2 320.27 6.9
 -3 2 -2 308.87 7.2
 -3 2 -2 309.57 7.6
 -3 2 -2 318.07 7.4
 3 2 2 321.17 6.9
 -3 2 -2 314.57 7.1
 3 2 2 319.67 6.5
 -3 2 -2 312.77 7.3
 3 2 2 321.37 6.9
 -3 2 -2 324.17 7.4
 -3 2 -2 328.77 7.2
 3 2 2 322.07 6.9
 -3 2 -2 315.67 7.6
 -3 2 -2 327.77 7.7
 3 2 2 324.97 6.5
 3 2 2 313.77 6.8
 -3 2 -2 322.37 7.2
 3 2 2 311.17 6.9
 -4 -2 -2 2229.38 42.1
 -4 -2 -2 2194.38 42
 4 -2 2 2131.19 42.5
 4 -2 2 2118.69 42.7
 -4 -2 -2 2092.29 42.2
 4 -2 2 2129.99 42.4
 -4 -2 -2 2175.08 42
 -4 -2 -2 2226.28 42.2
 4 -2 2 2147.69 42.6
 -4 -2 -2 2179.48 42.2
 -4 -2 -2 2138.19 42
 4 -2 2 2103.59 42.8
 -4 2 -2 2172.08 42.4
 -4 2 -2 2134.99 42.5
 4 2 2 2150.98 42
 4 2 2 2143.49 42.1
 4 2 2 2188.28 42
 -4 2 -2 2257.97 42.9
 -4 2 -2 2061.39 42.6
 4 2 2 2133.89 42.2
 -4 2 -2 2143.49 42.4
 4 2 2 2146.39 42.1
 -4 2 -2 2173.58 42.6
 -4 2 -2 2129.39 42.7
 -4 2 -2 2158.78 42.8
 -4 2 -2 2086.29 42.3
 -5 -2 -2 49 2.5
 -5 -2 -2 49.1 2.1
 -5 -2 -2 45.7 2.4
 5 -2 2 48.5 3.2
 5 -2 2 44.7 2.9
 -5 -2 -2 48.8 2.3
 5 -2 2 42.1 2.8
 5 -2 2 57.19 3.3
 5 -2 2 47.4 3.1
 -5 -2 -2 44.5 2.6
 -5 -2 -2 45.3 2.3
 -5 2 -2 51.19 3
 -5 2 -2 40 2.7
 5 2 2 47.7 2.6
 -5 2 -2 40 2.8
 -5 2 -2 42.9 2.8
 5 2 2 53.59 2.5
 -5 2 -2 45.1 2.8
 5 2 2 51.39 2.7
 5 2 2 52.59 2.3
 -6 -2 -2 3415.46 64.89
 6 -2 2 3237.28 65.49
 -6 -2 -2 3268.57 64.69
 6 -2 2 3248.07 65.09
 -6 -2 -2 3292.57 64.29
 -6 -2 -2 3318.87 64.59
 6 -2 2 3228.58 65.49
 6 -2 2 3255.77 64.99
 -6 -2 -2 3350.46 64.79
 6 -2 2 3257.87 65.19
 6 -2 2 3330.47 65.39
 6 2 2 3336.57 64.39
 6 2 2 3339.97 64.69
 6 2 2 3318.27 64.89
 -6 2 -2 3393.06 65.49
 -6 2 -2 3322.87 64.99
 6 2 2 3372.16 63.69
 -6 2 -2 3274.07 64.99
 -6 2 -2 3359.76 64.99
 -6 2 -2 3407.86 65.49
 6 2 2 3325.17 64.69
 6 2 2 3259.07 64.79
 6 2 2 3332.77 63.69
 6 2 2 3262.27 64.79
 -6 2 -2 3266.77 65.09
 -7 -2 -2 668.13 14
 7 -2 2 621.24 14.5
 7 -2 2 624.84 15
 7 -2 2 664.73 14.5
 -7 -2 -2 612.64 13.6
 -7 -2 -2 644.64 14.2
 7 -2 2 653.83 15
 7 -2 2 636.54 14.8
 -7 -2 -2 678.43 14.4
 7 -2 2 621.24 14.7
 7 -2 2 610.44 14.9
 7 2 2 645.04 13.8
 -7 2 -2 684.23 15.1
 -7 2 -2 649.83 14.2
 7 2 2 654.03 14.2
 -7 2 -2 668.73 14.9
 7 2 2 605.64 13
 -7 2 -2 677.03 14.4
 7 2 2 640.84 14.4
 7 2 2 652.73 14.1
 -7 2 -2 633.24 14.6
 7 2 2 658.63 13.1
 7 2 2 640.84 14.4
 7 2 2 648.84 14.2
 -8 -2 -2 504.05 11.4
 -8 -2 -2 499.05 11.9
 8 -2 2 492.35 12.3
 8 -2 2 503.85 12.2
 8 -2 2 562.54 12.6
 8 -2 2 495.65 12.5
 8 -2 2 508.95 12.1
 8 -2 2 497.15 12.1
 -8 -2 -2 513.05 11.8
 8 -2 2 495.25 12
 8 2 2 499.05 12
 8 2 2 473.15 10.5
 -8 2 -2 503.95 12.5
 8 2 2 505.05 11.2
 8 2 2 508.45 10.6
 8 2 2 503.45 11.6
 8 2 2 499.25 11.8
 8 2 2 496.35 12
 -8 2 -2 493.45 11.7
 8 2 2 500.15 11.8
 -8 2 -2 474.75 11.5
 -8 2 -2 500.25 12.4
 9 -2 2 1984.6 41
 9 -2 2 1982.3 40.9
 -9 -2 -2 2052.69 40.4
 9 -2 2 2021.5 41.2
 9 -2 2 1997.7 41.1
 -9 -2 -2 2027.8 41
 9 -2 2 2031.1 41.8
 9 -2 2 2039.1 41.4
 9 -2 2 1981.3 41.2
 9 -2 2 1916.91 41.4
 9 2 2 2055.39 40.8
 9 2 2 1907.71 39.5
 9 2 2 2063.99 40.6
 9 2 2 1984.9 40.8
 -9 2 -2 2057.09 40.5
 9 2 2 1997.3 39.5
 -9 2 -2 2062.99 41.5
 9 2 2 2033.2 41.1
 9 2 2 2004.2 40.2
 9 2 2 1975.1 41
 -10 -2 -2 165.58 5.6
 10 -2 2 159.98 6.8
 10 -2 2 160.18 6.7
 10 -2 2 150.58 7.4
 10 -2 2 152.98 6.3
 10 -2 2 154.58 6.2
 10 -2 2 156.28 6.9
 10 -2 2 146.99 6.5
 10 -2 2 157.78 6.5
 10 2 2 165.58 6
 10 2 2 155.58 5.4
 10 2 2 149.69 6.6
 10 2 2 157.28 6.5
 10 2 2 147.79 6.3
 10 2 2 162.68 6.4
 -10 2 -2 158.18 5.4
 10 2 2 145.89 4.8
 10 2 2 152.08 4.8
 11 -2 2 799.62 18.6
 11 -2 2 809.42 19.1
 -11 -2 -2 787.92 17.7
 11 -2 2 769.22 19.4
 11 -2 2 783.72 18.7
 11 -2 2 776.02 18.9
 11 -2 2 779.62 18.3
 11 -2 2 803.72 18.6
 11 -2 2 814.92 18.8
 11 2 2 760.02 18.7
 11 2 2 803.92 17.5
 11 2 2 764.42 18.7
 11 2 2 793.62 18.4
 11 2 2 806.82 16.9
 11 2 2 821.52 18
 -11 2 -2 771.42 17.2
 11 2 2 855.11 23.1
 11 2 2 789.12 16.9
 12 -2 2 1199.58 28.1
 12 -2 2 1211.38 27.3
 12 -2 2 1205.58 27.6
 -12 -2 -2 1210.08 26.2
 12 -2 2 1232.38 27.2
 12 -2 2 1230.48 27.2
 12 -2 2 1235.28 27.1
 12 -2 2 1242.18 28.3
 12 2 2 1201.58 27.1
 12 2 2 1202.78 25.4
 12 2 2 1219.48 27
 12 2 2 1201.68 25.9
 12 2 2 1239.18 26.5
 -12 2 -2 1323.77 28.1
 12 2 2 1235.98 25.4
 12 2 2 1235.08 27.7
 13 -2 2 414.26 11.7
 13 -2 2 391.26 12.8
 13 -2 2 407.76 12.4
 13 -2 2 386.96 12.1
 13 -2 2 411.46 12.4
 13 -2 2 401.36 13.2
 13 -2 2 390.06 12.1
 13 -2 2 400.06 11.8
 13 2 2 391.36 11.2
 13 2 2 403.56 12.4
 13 2 2 406.26 10.2
 13 2 2 400.76 12
 13 2 2 409.76 10.7
 13 2 2 397.36 10.3
 13 2 2 382.36 11.9
 13 2 2 411.46 12.1
 14 -2 2 303.87 10.7
 14 -2 2 297.27 11.9
 14 -2 2 312.47 11.6
 14 -2 2 299.07 10.2
 14 -2 2 293.27 10.8
 14 -2 2 296.77 10.3
 14 -2 2 304.07 13.3
 14 2 2 297.57 8.7
 14 2 2 299.67 8.6
 14 2 2 287.97 9
 14 2 2 305.47 11
 14 2 2 302.07 9.6
 14 2 2 297.47 10.9
 -14 2 -2 290.77 10.7
 14 2 2 286.87 11
 14 2 2 291.17 10.7
 15 -2 2 39.8 5.8
 15 -2 2 46.6 7.7
 15 -2 2 44.6 6.9
 15 -2 2 35.7 5.7
 15 -2 2 33 5.2
 15 -2 2 50.09 6.9
 15 -2 2 54.59 6.3
 15 2 2 44.9 5.3
 15 2 2 32.3 5.2
 15 2 2 41.7 5.6
 15 2 2 48.1 4.6
 15 2 2 45.9 5.2
 15 2 2 51.59 5.1
 15 2 2 54.99 5.3
 -15 2 -2 48 5.5
 15 2 2 43 5.4
 16 -2 2 245.08 11.8
 16 -2 2 255.77 10.9
 16 -2 2 263.07 12.3
 16 -2 2 268.87 11.1
 16 -2 2 254.07 10.4
 16 -2 2 247.58 10.1
 16 -2 2 246.98 10.8
 16 2 2 247.88 8.3
 16 2 2 260.97 11.3
 16 2 2 258.97 11
 16 2 2 240.68 8.7
 16 2 2 240.98 11.2
 -16 2 -2 263.17 11.2
 16 2 2 247.58 8.8
 16 2 2 252.77 9.4
 16 2 2 263.77 11.1
 17 -2 2 331.97 13.8
 17 -2 2 330.47 12.6
 17 -2 2 314.77 12.4
 17 -2 2 306.97 11.7
 17 -2 2 329.87 12.9
 17 -2 2 325.97 11.8
 17 -2 2 315.67 13.8
 17 2 2 311.17 10.2
 17 2 2 320.57 12.9
 17 2 2 319.97 13
 17 2 2 316.87 10.9
 -17 2 -2 330.27 12.9
 17 2 2 311.87 9.9
 17 2 2 314.07 12.6
 17 2 2 313.57 10.2
 17 2 2 333.17 12.9
 18 -2 2 -1 4.6
 18 -2 2 8.4 4.9
 18 -2 2 5.9 5.7
 18 -2 2 3.6 5.7
 18 -2 2 -0.7 5.6
 18 -2 2 8.3 5.1
 18 2 2 9.4 5.7
 18 2 2 4.6 3.6
 18 2 2 6.1 3.8
 18 2 2 1.6 3.2
 18 2 2 6.7 4.1
 18 2 2 3.1 5.3
 18 2 2 1.5 5.2
 -18 2 -2 -1.1 5
 18 2 2 2.3 5.3
 19 -3 -2 24 5.6
 19 -3 -2 26.6 6.8
 19 -3 -2 29.5 6.4
 -19 -3 2 27.8 3.7
 19 -3 -2 33.5 5.9
 19 3 -2 31.2 6.2
 19 3 -2 28.8 4.7
 19 3 -2 24 6.7
 19 3 -2 32.1 5.1
 19 3 -2 31.4 3.7
 -19 3 2 25.9 6.2
 -18 -3 2 90.99 5.8
 18 -3 -2 95.49 8.3
 18 -3 -2 102.99 9.6
 18 -3 -2 101.19 9.2
 18 -3 -2 108.89 10.6
 18 -3 -2 115.59 10.4
 18 -3 -2 100.49 10.3
 18 3 -2 90.09 5.4
 18 3 -2 100.89 7.5
 18 3 -2 107.39 9.4
 18 3 -2 100.79 9
 18 3 -2 110.19 9.7
 -18 3 2 97.89 9.5
 18 3 -2 95.99 9.8
 17 -3 -2 9.6 4.8
 17 -3 -2 9.4 5.2
 17 -3 -2 7.3 5.1
 17 -3 -2 3.1 5.3
 -17 -3 2 3 3
 17 -3 -2 2.3 3.7
 17 -3 -2 11.7 4.8
 17 -3 -2 3.2 5
 17 3 -2 4.5 4.6
 17 3 -2 4.2 4.5
 17 3 -2 5.8 3.7
 17 3 -2 10.8 5.4
 17 3 -2 10.9 6
 17 3 -2 1.8 2.8
 -17 3 2 3.7 4.7
 16 -3 -2 2 3.7
 16 -3 -2 4.3 4.8
 16 -3 -2 -0.5 4.4
 -16 -3 2 4.6 2.9
 16 -3 -2 7.1 4.8
 16 -3 -2 2.9 4.8
 16 -3 -2 1.1 4.2
 -16 -3 2 7.5 2.6
 16 -3 -2 7.1 5.1
 16 -3 -2 0.3 4.3
 16 3 -2 11.2 4.8
 16 3 -2 1.7 3.2
 16 3 -2 2.6 2.7
 16 3 -2 5.3 4.6
 16 3 -2 9.1 4.8
 16 3 -2 0.5 3.9
 15 -3 -2 93.09 7.3
 15 -3 -2 113.59 8
 15 -3 -2 109.49 8.1
 15 -3 -2 109.59 7.9
 -15 -3 2 106.99 5.2
 15 -3 -2 101.19 8.6
 15 -3 -2 113.39 8.7
 15 -3 -2 121.89 9.3
 15 -3 -2 120.69 7.4
 15 3 -2 119.19 6.4
 15 3 -2 107.99 8.1
 15 3 -2 102.39 7.8
 15 3 -2 104.29 7.4
 15 3 -2 107.89 8.1
 15 3 -2 106.39 5
 -15 3 2 96.09 5.5
 14 -3 -2 41.2 4.8
 14 -3 -2 32.2 4.9
 14 -3 -2 29.7 4.8
 14 -3 -2 36 5.3
 14 -3 -2 31.8 4.6
 14 -3 -2 40.6 5.1
 -14 -3 2 40.8 4.2
 14 -3 -2 31.3 6.1
 14 3 -2 36.3 4.8
 14 3 -2 33.6 4.2
 14 3 -2 29 4.3
 14 3 -2 34 4.7
 14 3 -2 38 4.6
 14 3 -2 32.6 4.5
 14 3 -2 42.1 4.5
 -14 3 2 35.7 3.8
 14 3 -2 41.2 4.8
 13 -3 -2 6.3 4
 13 -3 -2 5.2 3.5
 13 -3 -2 8.4 3.7
 13 -3 -2 11.3 3.7
 13 -3 -2 9.9 4
 13 -3 -2 10.6 3.9
 13 -3 -2 4.9 4
 13 3 -2 12.9 2.3
 -13 3 2 15.9 3.1
 13 3 -2 13.8 2.5
 13 3 -2 11.5 3.6
 13 3 -2 15.8 2.8
 13 3 -2 13.1 2.9
 13 3 -2 12.7 3.9
 13 3 -2 11.3 4.2
 12 -3 -2 1.5 3.5
 12 -3 -2 -0.5 3.3
 12 -3 -2 0.3 3.7
 12 -3 -2 -3 3.4
 12 -3 -2 0.2 3.1
 -12 -3 2 3.5 2
 12 -3 -2 5.6 3.5
 12 3 -2 -0.7 3
 12 3 -2 3.9 2.1
 12 3 -2 2.6 1.9
 -12 3 2 -0.1 2.5
 12 3 -2 -3.9 2.9
 12 3 -2 -3 2.9
 12 3 -2 1.9 3.2
 12 3 -2 4.7 2.4
 11 -3 -2 71.99 5.6
 11 -3 -2 70.39 6.4
 11 -3 -2 88.49 5.6
 -11 -3 2 76.29 3.8
 11 -3 -2 76.19 5.6
 11 -3 -2 75.29 6.4
 11 -3 -2 68.29 6.2
 11 -3 -2 79.69 6
 11 -3 -2 68.39 6.4
 -11 -3 2 78.19 3.7
 11 3 -2 78.99 3.6
 11 3 -2 84.09 4.5
 11 3 -2 79.59 5.8
 11 3 -2 72.29 7.9
 -10 -3 2 166.88 6.2
 10 -3 -2 179.78 7.5
 10 -3 -2 175.88 6.7
 -10 -3 2 175.08 4.8
 -10 -3 2 178.88 5.2
 10 -3 -2 178.88 6.9
 -10 -3 2 178.98 5.1
 10 -3 -2 174.48 6.8
 10 -3 -2 154.98 8.6
 10 -3 -2 183.18 7.7
 10 -3 -2 165.08 7.1
 10 -3 -2 159.58 7.2
 10 3 -2 173.08 4.9
 10 3 -2 170.28 5.7
 10 3 -2 172.58 6.7
 10 3 -2 168.58 6.6
 10 3 -2 172.58 6.6
 -10 3 2 174.58 6.7
 10 3 -2 154.78 6.2
 9 -3 -2 318.37 9.7
 9 -3 -2 340.37 9.2
 -9 -3 2 349.47 7.6
 9 -3 -2 338.67 9.3
 9 -3 -2 329.77 10.1
 -9 -3 2 348.67 7.9
 -9 -3 2 339.67 7.9
 9 -3 -2 340.17 9.6
 -9 -3 2 338.87 9
 9 -3 -2 328.27 9.9
 9 -3 -2 351.56 10.3
 9 -3 -2 333.07 10.1
 9 3 -2 330.47 8.8
 -9 3 2 331.27 9.6
 9 3 -2 331.07 9.2
 -9 3 2 326.47 9.8
 9 3 -2 329.37 9.1
 9 3 -2 350.86 7.7
 9 3 -2 331.57 8.5
 9 3 -2 343.97 8.5
 9 3 -2 345.77 9.4
 8 -3 -2 616.04 14.1
 8 -3 -2 607.74 14.4
 8 -3 -2 608.54 14.9
 8 -3 -2 592.54 14.9
 8 -3 -2 611.24 14.6
 -8 -3 2 588.74 13
 -8 -3 2 609.64 13.8
 -8 -3 2 627.74 13.9
 -8 -3 2 622.34 12.9
 8 -3 -2 608.54 14.9
 8 -3 -2 619.54 15
 -8 -3 2 593.44 13.3
 8 -3 -2 618.64 13.9
 -8 3 2 601.84 14.4
 8 3 -2 590.94 12.6
 -8 3 2 643.64 14.9
 8 3 -2 610.94 13.8
 8 3 -2 598.94 13.9
 -8 3 2 626.54 14
 -8 3 2 591.14 14.7
 8 3 -2 629.94 13.5
 -8 3 2 647.74 14.8
 8 3 -2 629.84 15.7
 8 3 -2 598.34 14.1
 8 3 -2 610.34 13.5
 -7 -3 2 596.44 13.3
 -7 -3 2 627.64 12.7
 -7 -3 2 623.34 12.6
 7 -3 -2 604.94 13.8
 -7 -3 2 609.74 14.4
 7 -3 -2 626.74 14.9
 7 -3 -2 616.94 13.8
 -7 -3 2 611.34 12.8
 7 -3 -2 606.54 14.6
 -7 -3 2 638.44 12.9
 7 -3 -2 605.74 14.7
 -7 -3 2 634.64 13.6
 7 -3 -2 602.84 14.3
 -7 3 2 620.54 13.8
 7 3 -2 605.64 13.4
 -7 3 2 624.24 14.6
 -7 3 2 658.93 14.8
 7 3 -2 628.24 13.4
 7 3 -2 615.84 13.5
 7 3 -2 614.04 13.3
 -7 3 2 616.84 14.6
 7 3 -2 612.14 14
 7 3 -2 601.34 14.5
 -6 -3 2 65.19 3
 6 -3 -2 66.49 3.3
 -6 -3 2 67.79 2.3
 6 -3 -2 68.29 4.2
 -6 -3 2 68.09 2.5
 6 -3 -2 67.19 4.3
 6 -3 -2 65.29 3.9
 -6 -3 2 67.19 2.3
 6 -3 -2 65.49 3.9
 6 -3 -2 67.59 4
 -6 -3 2 68.99 2.3
 -6 -3 2 73.29 2.3
 -6 -3 2 70.39 2.6
 6 -3 -2 71.09 4.1
 -6 -3 2 65.09 2.8
 -6 -3 2 65.59 3.2
 6 -3 -2 65.99 3.4
 6 3 -2 63.79 2.8
 6 3 -2 65.79 3.1
 6 3 -2 68.19 3.4
 6 3 -2 66.79 3.5
 -6 3 2 68.09 4.1
 -6 3 2 77.49 4.1
 -6 3 2 67.59 4.1
 6 3 -2 60.89 3
 -6 3 2 64.79 3.9
 -6 3 2 72.19 3.3
 6 3 -2 70.09 3.1
 5 -3 -2 334.57 8.6
 5 -3 -2 322.27 9
 -5 -3 2 345.97 7.1
 -5 -3 2 335.27 7.9
 -5 -3 2 338.37 7.4
 5 -3 -2 339.47 8.6
 5 -3 -2 323.07 8.3
 5 -3 -2 324.07 11.4
 -5 -3 2 329.17 7.5
 -5 -3 2 345.77 7.2
 5 -3 -2 329.97 7.8
 -5 -3 2 327.37 7.4
 -5 -3 2 344.37 7.3
 5 -3 -2 348.47 8
 -5 -3 2 341.57 7.5
 5 -3 -2 336.07 8.9
 5 3 -2 334.97 7.8
 -5 3 2 355.36 9
 5 3 -2 356.26 8
 -5 3 2 334.27 8.8
 5 3 -2 332.37 7.5
 5 3 -2 338.77 8
 -5 3 2 339.37 7.9
 -5 3 2 339.17 8.6
 -5 3 2 325.87 7.8
 -5 3 2 342.47 8.9
 5 3 -2 332.67 7.9
 5 3 -2 322.47 7.4
 -4 -3 2 15.5 1.3
 -4 -3 2 14.8 1.6
 -4 -3 2 13.9 1.4
 -4 -3 2 14.2 1.7
 4 -3 -2 16.1 2
 -4 -3 2 11.3 1.1
 4 -3 -2 13.7 1.8
 4 -3 -2 9.4 1.6
 4 -3 -2 18.9 2
 4 -3 -2 18.5 2.5
 4 -3 -2 17.9 2.3
 -4 -3 2 12.8 1.1
 -4 -3 2 16.4 1.7
 4 -3 -2 13.3 1.5
 4 3 -2 13.5 2.1
 4 3 -2 12.2 1.4
 -4 3 2 14 1.7
 -4 3 2 16.6 2.1
 -4 3 2 11.9 1.8
 4 3 -2 13.1 1.5
 -4 3 2 15.2 1.4
 4 3 -2 14.8 1.8
 -4 3 2 18 1.8
 -4 3 2 18.6 2.2
 4 3 -2 11.7 1.4
 3 -3 -2 341.47 8.8
 -3 -3 2 357.96 7.8
 -3 -3 2 358.56 8
 3 -3 -2 366.36 8.9
 3 -3 -2 356.76 8.8
 3 -3 -2 358.96 8.5
 3 -3 -2 351.66 8.1
 3 -3 -2 346.87 7.6
 -3 -3 2 346.97 7.9
 -3 -3 2 361.36 7.5
 3 -3 -2 356.16 8.3
 -3 -3 2 350.26 7.7
 -3 -3 2 355.36 7.7
 3 3 -2 365.96 7.5
 3 3 -2 376.26 8.3
 -3 3 2 359.96 8.3
 -3 3 2 334.87 8.7
 -3 3 2 341.47 7.6
 3 3 -2 341.97 7.9
 3 3 -2 337.57 8
 -3 3 2 368.06 8.9
 -3 3 2 360.06 7.7
 -3 3 2 355.66 8.1
 -3 3 2 353.26 8.4
 -3 3 2 345.97 7.6
 3 3 -2 344.67 7.8
 2 -3 -2 69.29 3.1
 2 -3 -2 77.39 2.7
 2 -3 -2 70.99 2.8
 -2 -3 2 81.49 2.5
 -2 -3 2 77.19 2.4
 2 -3 -2 77.19 3.4
 2 -3 -2 77.89 3.4
 -2 -3 2 74.69 2.9
 -2 -3 2 76.29 2.9
 -2 -3 2 79.39 2.8
 -2 -3 2 77.49 2.6
 2 3 -2 78.09 2.5
 2 3 -2 78.89 3.1
 -2 3 2 73.19 2.2
 2 3 -2 81.39 2.6
 -2 3 2 74.09 2.7
 2 3 -2 77.79 2.7
 -2 3 2 80.19 3.3
 -2 3 2 80.89 2.3
 -2 3 2 75.49 2.2
 -2 3 2 83.29 3.5
 -2 3 2 75.79 2.9
 2 3 -2 76.29 2.4
 -2 3 2 76.79 2.3
 -2 3 2 79.09 3
 -1 -3 2 74.19 2.9
 1 -3 -2 65.89 2.3
 -1 -3 2 68.59 2.2
 -1 -3 2 67.09 2.3
 -1 -3 2 66.29 2.7
 1 -3 -2 66.79 2.2
 -1 -3 2 66.09 2.5
 1 -3 -2 59.39 2.7
 -1 -3 2 65.69 2.8
 1 -3 -2 57.39 2.9
 1 -3 -2 67.59 3
 1 3 -2 70.89 2.5
 -1 3 2 64.49 3.5
 1 3 -2 69.29 2.9
 1 3 -2 70.19 2.3
 -1 3 2 66.89 1.9
 -1 3 2 65.19 2.7
 -1 3 2 70.09 1.9
 1 3 -2 69.99 2.7
 1 3 -2 68.89 3
 -1 3 2 63.29 2.2
 1 3 -2 65.99 2.3
 -1 3 2 68.49 1.8
 -1 3 2 64.79 3
 -1 3 2 64.79 3
 0 -3 2 50.39 1.9
 0 -3 -2 47 2.5
 0 -3 2 53.59 2.7
 0 -3 2 53.59 1.7
 0 -3 -2 48.4 2.4
 0 -3 -2 50.79 2.4
 0 -3 2 51.29 1.6
 0 -3 2 51.59 2
 0 -3 -2 51.19 1.7
 0 -3 -2 53.89 2.5
 0 -3 -2 50.59 1.8
 0 3 -2 48.3 2.7
 0 3 -2 50.79 2.6
 0 3 2 54.99 2.3
 0 3 2 49.1 2.6
 0 3 2 52.39 2.5
 0 3 -2 50.59 2.1
 0 3 -2 48.6 2.6
 0 3 2 53.29 1.7
 0 3 -2 49.7 2
 0 3 2 51.09 1.8
 0 3 -2 51.49 2.7
 -1 -3 -2 85.49 3.2
 1 -3 2 86.39 2.7
 -1 -3 -2 91.29 2.9
 -1 -3 -2 89.19 2.3
 -1 -3 -2 87.99 2.3
 1 -3 2 84.79 3.4
 1 -3 2 86.69 3.2
 -1 -3 -2 90.49 2.9
 -1 -3 -2 83.79 2.9
 -1 -3 -2 87.29 2.1
 1 -3 2 83.79 3.4
 1 -3 2 85.69 2.6
 1 -3 2 83.29 3.4
 -1 -3 -2 88.09 2.2
 1 3 2 89.19 2.2
 1 3 2 87.59 2.1
 -1 3 -2 88.39 2.8
 1 3 2 92.09 2.3
 1 3 2 91.99 3.2
 -1 3 -2 86.19 3.5
 1 3 2 87.79 3.1
 -1 3 -2 88.59 2.8
 1 3 2 92.69 2.4
 1 3 2 90.29 3.2
 -1 3 -2 83.79 3.4
 -1 3 -2 84.69 3.1
 -1 3 -2 90.09 2.5
 -2 -3 -2 9.7 1.1
 2 -3 2 6 1.2
 2 -3 2 10.9 1.6
 -2 -3 -2 10.1 1
 -2 -3 -2 7.3 1
 -2 -3 -2 6.7 1.2
 2 -3 2 9.7 1.5
 -2 -3 -2 7.3 1.5
 -2 -3 -2 6.9 1
 2 -3 2 5.3 1.5
 2 -3 2 7.9 1.6
 -2 -3 -2 6 0.8
 2 -3 2 8.1 1.2
 2 3 2 7.6 1.2
 -2 3 -2 4.7 1.5
 2 3 2 7.7 1.2
 -2 3 -2 7 1.1
 -2 3 -2 10.2 1.5
 -2 3 -2 4.4 1.1
 -2 3 -2 5.3 1.4
 -2 3 -2 7.9 1.1
 2 3 2 7.6 1.3
 2 3 2 8.8 1.4
 -2 3 -2 5.5 1.3
 2 3 2 7.9 0.9
 -3 -3 -2 414.16 8.6
 -3 -3 -2 418.96 8.8
 -3 -3 -2 413.16 8.7
 3 -3 2 418.36 10.1
 -3 -3 -2 417.46 8.8
 -3 -3 -2 403.56 9.3
 3 -3 2 421.06 10.1
 -3 -3 -2 416.56 8.5
 3 -3 2 430.56 9.2
 -3 -3 -2 410.56 9
 -3 -3 -2 408.76 9
 -3 -3 -2 411.66 8.5
 3 -3 2 411.36 9.5
 -3 -3 -2 415.16 8.7
 3 -3 2 421.66 9.7
 3 -3 2 416.96 9.3
 3 -3 2 403.76 10.1
 3 3 2 422.46 9.2
 3 3 2 411.66 8.9
 -3 3 -2 422.76 9.3
 -3 3 -2 432.96 9.2
 -3 3 -2 417.46 9.2
 3 3 2 420.26 9
 -3 3 -2 429.76 9.3
 -3 3 -2 433.66 10.1
 -3 3 -2 407.46 10
 3 3 2 405.86 8.8
 3 3 2 417.06 9.1
 -3 3 -2 426.06 9.5
 -4 -3 -2 930.81 18.8
 -4 -3 -2 940.61 19.2
 -4 -3 -2 962.9 19
 -4 -3 -2 931.51 18.9
 4 -3 2 927.81 19.6
 -4 -3 -2 951 18.8
 4 -3 2 924.91 19.4
 4 -3 2 955.9 20.2
 -4 -3 -2 941.21 19.1
 4 -3 2 904.81 20.1
 -4 -3 -2 947.61 18.9
 -4 -3 -2 931.41 18.7
 4 -3 2 930.51 20.1
 -4 3 -2 926.71 19.6
 -4 3 -2 924.01 19.2
 -4 3 -2 974.9 20.2
 4 3 2 925.71 18.6
 -4 3 -2 952.7 19.3
 4 3 2 937.01 18.9
 -4 3 -2 922.31 20
 -4 3 -2 928.71 20.1
 -4 3 -2 959 20
 4 3 2 943.21 18.8
 4 3 2 928.91 18.8
 -4 3 -2 904.31 19.2
 4 3 2 913.21 18.7
 4 3 2 928.51 19
 -4 3 -2 908.91 19.3
 -5 -3 -2 411.56 8.9
 -5 -3 -2 415.36 9.1
 5 -3 2 395.16 9.6
 -5 -3 -2 401.56 9
 -5 -3 -2 385.66 8.9
 5 -3 2 401.06 9.9
 -5 -3 -2 408.06 8.9
 5 -3 2 395.56 10.2
 -5 -3 -2 397.16 9.2
 -5 -3 -2 410.26 9.1
 5 -3 2 414.96 10.4
 5 -3 2 405.76 9.9
 -5 -3 -2 400.16 8.9
 5 -3 2 417.76 10.4
 -5 3 -2 413.66 10
 -5 3 -2 389.16 9.5
 5 3 2 404.46 9.2
 5 3 2 399.56 9.1
 5 3 2 406.56 8.6
 5 3 2 402.46 8.8
 5 3 2 394.36 8.6
 -5 3 -2 404.16 9.8
 -5 3 -2 406.76 9.4
 -5 3 -2 424.06 10.3
 -5 3 -2 403.56 9.4
 -5 3 -2 395.86 10.1
 5 3 2 401.86 9.1
 -6 -3 -2 78.69 3.3
 6 -3 2 86.39 4.8
 6 -3 2 78.29 3.9
 -6 -3 -2 89.09 3.5
 6 -3 2 79.19 4.9
 -6 -3 -2 81.09 3.4
 -6 -3 -2 72.89 3.4
 6 -3 2 71.69 4.5
 -6 -3 -2 87.29 3.2
 -6 -3 -2 80.19 3
 6 -3 2 76.89 4.3
 6 3 2 78.79 3.5
 -6 3 -2 80.69 4.2
 6 3 2 83.79 3.2
 -6 3 -2 68.09 3.9
 6 3 2 77.49 3.7
 -6 3 -2 89.59 4.9
 6 3 2 78.99 3.3
 -6 3 -2 83.29 3.8
 -6 3 -2 79.59 5.3
 6 3 2 83.99 3.6
 6 3 2 83.39 2.7
 6 3 2 83.09 2.6
 7 -3 2 360.46 9.4
 7 -3 2 375.96 9.7
 7 -3 2 362.96 10
 7 -3 2 375.96 10.2
 -7 -3 -2 381.26 9
 7 -3 2 362.06 10
 -7 -3 -2 368.76 8.9
 -7 -3 -2 378.76 8.9
 -7 -3 -2 382.46 9.1
 7 -3 2 345.57 10.1
 -7 -3 -2 381.46 8.8
 7 -3 2 375.06 9.7
 -7 3 -2 376.86 9.6
 -7 3 -2 361.56 10
 7 3 2 356.26 9
 -7 3 -2 367.96 9.8
 7 3 2 360.86 9.1
 7 3 2 367.06 9.2
 7 3 2 373.76 8.6
 -7 3 -2 368.36 9.3
 7 3 2 375.66 8
 -7 3 -2 354.56 9.5
 7 3 2 366.06 8.8
 -7 3 -2 358.76 9.7
 7 3 2 386.26 8.1
 -8 -3 -2 219.88 6.4
 -8 -3 -2 212.48 6.6
 8 -3 2 214.68 7.7
 8 -3 2 223.18 7.8
 -8 -3 -2 225.48 6.6
 -8 -3 -2 222.18 6.2
 8 -3 2 219.38 7.1
 8 -3 2 232.28 7.3
 8 -3 2 218.98 7.3
 8 3 2 217.48 5.4
 -8 3 -2 228.28 7.2
 -8 3 -2 210.08 6.9
 -8 3 -2 226.38 7.6
 8 3 2 224.58 6.5
 8 3 2 214.18 6
 8 3 2 212.48 6.9
 8 3 2 228.08 6.7
 8 3 2 214.48 6.7
 -8 3 -2 212.58 7.1
 9 -3 2 18.4 3.3
 9 -3 2 18.8 3.2
 9 -3 2 7.8 2.8
 9 -3 2 9.4 2.8
 9 -3 2 10.5 3
 9 -3 2 15.6 3.2
 -9 -3 -2 13.7 2.2
 -9 -3 -2 10.9 2.4
 -9 3 -2 15.6 2.9
 9 3 2 10.8 2.5
 9 3 2 14.6 2.2
 9 3 2 14.2 2.6
 9 3 2 15.3 2.3
 9 3 2 16.5 2.8
 9 3 2 8.6 2.5
 9 3 2 13.6 1.7
 9 3 2 16.5 2.4
 -9 3 -2 12 2.8
 10 -3 2 76.29 6
 -10 -3 -2 90.19 4.3
 10 -3 2 94.29 6.2
 10 -3 2 99.19 5.8
 10 -3 2 92.99 6.4
 10 3 2 82.79 3.7
 10 3 2 94.29 4.8
 10 3 2 76.49 5.5
 10 3 2 92.49 4.3
 10 3 2 77.29 3.6
 -10 3 -2 74.79 4.9
 -10 3 -2 90.49 9.9
 10 3 2 76.19 5.1
 10 3 2 103.79 5.5
 11 -3 2 356.36 11.5
 11 -3 2 354.06 10.9
 11 -3 2 339.87 12.4
 11 -3 2 367.96 11.3
 11 -3 2 370.66 11.1
 -11 -3 -2 352.96 9.4
 11 -3 2 362.66 10.6
 11 3 2 359.56 10.5
 11 3 2 354.76 10.6
 11 3 2 363.16 11
 11 3 2 350.56 9.3
 -11 3 -2 345.57 9.8
 -11 3 -2 355.76 10.7
 11 3 2 340.27 12.1
 11 3 2 334.67 8.6
 11 3 2 354.86 10.1
 11 3 2 342.47 9.7
 12 -3 2 669.23 17.9
 12 -3 2 693.13 17.8
 12 -3 2 706.23 17.9
 12 -3 2 701.93 17.4
 12 -3 2 702.23 17.3
 -12 -3 -2 700.73 16.1
 12 -3 2 692.63 17.6
 12 -3 2 679.13 18.2
 12 3 2 725.13 17.3
 12 3 2 698.23 15.3
 12 3 2 697.93 15.8
 12 3 2 698.83 16.3
 12 3 2 673.03 15.3
 12 3 2 719.13 17.2
 12 3 2 707.03 16.8
 -12 3 -2 692.03 16.3
 -12 3 -2 709.93 17.5
 12 3 2 650.83 18.2
 13 -3 2 9.7 3.9
 -13 -3 -2 6.4 3.2
 13 -3 2 0.7 4
 13 -3 2 12.1 4.2
 13 -3 2 3.5 3
 13 -3 2 5.9 3.9
 13 -3 2 9 3.9
 13 -3 2 1.2 4
 13 3 2 4.6 3
 13 3 2 9 3.8
 13 3 2 13.4 3.7
 13 3 2 4.3 2.2
 13 3 2 4.1 3.7
 13 3 2 1.2 2.2
 -13 3 -2 -0.4 3.6
 13 3 2 6.8 2.6
 13 3 2 14.6 3.8
 14 -3 2 7.6 4.5
 14 -3 2 12.9 4.2
 14 -3 2 12.7 3.6
 14 -3 2 19.2 4.6
 14 -3 2 13.2 4.7
 14 -3 2 14.3 4.3
 14 -3 2 14.3 4.4
 14 3 2 19.7 3.2
 14 3 2 13.4 2.8
 14 3 2 4.8 3.9
 14 3 2 10.6 5
 14 3 2 13.7 4.1
 14 3 2 18.6 3.5
 -14 3 -2 10.7 4.3
 14 3 2 15.2 2.6
 14 3 2 5.5 4
 15 -3 2 73.59 6.9
 15 -3 2 73.39 7.2
 15 -3 2 70.79 8
 15 -3 2 75.09 8.5
 15 -3 2 66.59 7.7
 15 -3 2 62.79 8.5
 15 -3 2 68.09 7.7
 -15 3 -2 64.49 7.6
 15 3 2 75.29 5.4
 15 3 2 73.69 5.9
 15 3 2 68.29 7.7
 15 3 2 61.39 7.4
 15 3 2 69.29 5
 15 3 2 71.99 4.8
 15 3 2 73.99 7.9
 15 3 2 65.39 7.2
 16 -3 2 10.8 5.1
 16 -3 2 1.8 5.3
 16 -3 2 3.4 5.4
 16 -3 2 6.3 4.8
 16 -3 2 6 3.8
 16 -3 2 11.3 4.8
 16 -3 2 -6.6 9
 16 3 2 1.1 4.4
 16 3 2 6.1 4.6
 16 3 2 4 4.4
 16 3 2 5.7 3.5
 16 3 2 8.3 3.4
 -16 3 -2 13.4 5.6
 16 3 2 5.8 3
 16 3 2 9.1 5.1
 17 -3 2 -0.1 5.5
 17 -3 2 7 5.2
 17 -3 2 9.8 5
 17 -3 2 -6.4 4.7
 17 -3 2 6.3 5.3
 17 -3 2 1.9 2.9
 17 -3 2 -1.6 4.8
 17 3 2 2.9 3.4
 17 3 2 1.9 4.7
 17 3 2 10 3.4
 17 3 2 2.2 4.7
 -17 3 -2 -0.8 4.8
 17 3 2 6.4 4.9
 17 3 2 8.3 5.4
 18 -3 2 19.4 6
 18 -3 2 13.8 5.4
 18 -3 2 9.9 5.6
 -18 -3 -2 6.6 4
 18 -3 2 12.4 6.1
 18 -3 2 13.1 5.8
 18 -3 2 5 2.5
 18 -3 2 7.5 5.2
 18 3 2 11.4 5.6
 18 3 2 8.8 3.5
 18 3 2 4.9 5.3
 -18 3 -2 12.8 5.7
 18 3 2 11.7 3.7
 18 3 2 -0.1 5.1
 18 -4 -2 90.49 10.5
 18 -4 -2 74.29 8.5
 18 -4 -2 64.99 7.7
 18 -4 -2 56.69 7.2
 18 -4 -2 93.59 9.6
 -18 -4 2 65.89 4.4
 18 -4 -2 72.19 9.2
 18 4 -2 67.29 8.5
 -18 4 2 74.69 9
 18 4 -2 66.29 7.5
 18 4 -2 60.39 6.9
 18 4 -2 67.89 7.2
 18 4 -2 76.09 6.9
 18 4 -2 56.29 6.2
 -17 -4 2 32.3 3.8
 17 -4 -2 25.9 6
 17 -4 -2 23.7 5.4
 -17 -4 2 28.6 4
 17 -4 -2 27.6 6.1
 17 -4 -2 25.3 5.8
 17 -4 -2 19.1 5.6
 17 -4 -2 26.3 6.1
 17 4 -2 25.8 3.9
 17 4 -2 21.9 4.8
 17 4 -2 27.8 5
 -17 4 2 21.6 5.4
 17 4 -2 29.6 6.1
 17 4 -2 30.2 5.8
 17 4 -2 32.5 4.4
 16 -4 -2 38.6 6.2
 16 -4 -2 44.8 6.2
 16 -4 -2 42.4 6.2
 16 -4 -2 48.1 6
 16 -4 -2 39.3 5.5
 16 -4 -2 51.39 6
 16 4 -2 40.7 5
 16 4 -2 40.4 6
 16 4 -2 46.3 5.2
 16 4 -2 39.3 5.2
 -16 4 2 35.6 5.5
 16 4 -2 34.8 5.3
 -16 4 2 36.7 5.2
 16 4 -2 41.9 5.8
 15 -4 -2 10 4.9
 15 -4 -2 6.4 4.8
 15 -4 -2 5.2 4.8
 15 -4 -2 4.5 4.7
 15 -4 -2 5 4.5
 -15 -4 2 9 2.5
 -15 -4 2 4.5 2.5
 15 -4 -2 3.2 4.5
 15 -4 -2 2.6 3.8
 -15 -4 2 7.2 2.4
 15 4 -2 8.7 3
 15 4 -2 0.5 3.7
 15 4 -2 10.4 4.7
 15 4 -2 1.6 3.9
 -15 4 2 3.6 4.2
 15 4 -2 8.1 3.2
 -15 4 2 4.5 2.9
 15 4 -2 1.5 4.3
 14 -4 -2 99.19 7.4
 -14 -4 2 94.59 4.6
 -14 -4 2 87.09 4.2
 -14 -4 2 99.89 4.6
 14 -4 -2 94.39 8.6
 14 -4 -2 85.79 7.4
 14 -4 -2 85.59 8.2
 14 -4 -2 97.69 8.6
 14 -4 -2 96.29 8
 14 -4 -2 111.79 12.3
 -14 4 2 80.69 7.3
 14 4 -2 80.09 6.8
 14 4 -2 93.79 5.8
 14 4 -2 82.29 9.5
 14 4 -2 97.69 6.4
 -14 4 2 86.99 6.2
 14 4 -2 92.79 7.6
 14 4 -2 81.59 6.3
 13 -4 -2 4.5 4.1
 13 -4 -2 5 4.3
 13 -4 -2 7.8 4.2
 13 -4 -2 6.4 3.7
 -13 -4 2 7.5 2.2
 -13 -4 2 3.7 2
 13 -4 -2 4.8 4.1
 13 -4 -2 7.2 4
 13 -4 -2 -0.4 3.3
 -13 -4 2 5.2 2
 13 4 -2 14.9 4
 13 4 -2 3.1 2.6
 13 4 -2 3.5 3.2
 -13 4 2 -0.6 3.5
 13 4 -2 7.5 3.8
 -13 4 2 2.8 3
 13 4 -2 -1.9 2.8
 13 4 -2 3.8 3.2
 -12 -4 2 222.28 6.2
 -12 -4 2 208.28 6.1
 12 -4 -2 206.48 8.3
 12 -4 -2 226.08 9.3
 12 -4 -2 212.88 9.4
 12 -4 -2 218.38 9.7
 12 -4 -2 200.38 8.4
 12 -4 -2 203.78 9
 12 -4 -2 198.38 9.7
 -12 -4 2 216.98 5.9
 12 -4 -2 220.18 8.7
 12 4 -2 205.68 7
 12 4 -2 195.08 7.6
 12 4 -2 211.28 7.2
 12 4 -2 195.38 7.9
 12 4 -2 218.08 8.5
 12 4 -2 220.38 8.5
 -12 4 2 205.78 9.2
 11 -4 -2 19 4
 11 -4 -2 21.5 4
 11 -4 -2 21.8 3.8
 -11 -4 2 25.5 2.5
 11 -4 -2 34.1 4.7
 -11 -4 2 29.4 2.8
 11 -4 -2 19.9 3.5
 -11 -4 2 17.1 2.9
 11 -4 -2 18.8 4
 -11 -4 2 28.7 2.9
 11 -4 -2 28.1 4.3
 -11 4 2 27.9 3.7
 11 4 -2 21.5 3.8
 11 4 -2 22.8 3.6
 11 4 -2 24.6 2.9
 11 4 -2 16.5 3.1
 11 4 -2 30 3.9
 11 4 -2 18.7 3.1
 10 -4 -2 86.69 7.8
 10 -4 -2 99.69 6.5
 10 -4 -2 97.09 5.7
 10 -4 -2 95.29 6.1
 -10 -4 2 98.39 3.4
 10 -4 -2 90.59 5.3
 -10 -4 2 100.59 4
 10 -4 -2 95.99 6.5
 10 -4 -2 94.59 6.2
 -10 -4 2 107.59 3.7
 -10 -4 2 103.19 3.7
 10 -4 -2 97.09 6.9
 10 4 -2 99.09 4.6
 10 4 -2 96.69 5.6
 10 4 -2 105.39 4.7
 10 4 -2 105.49 5.7
 -10 4 2 99.39 5.9
 9 -4 -2 348.77 10.5
 -9 -4 2 350.96 8.1
 -9 -4 2 359.86 8
 9 -4 -2 328.77 9.5
 9 -4 -2 334.77 10.9
 9 -4 -2 344.07 10.8
 -9 -4 2 359.46 8.2
 9 -4 -2 341.47 10.3
 -9 -4 2 365.36 9
 -9 -4 2 347.67 7.8
 9 -4 -2 341.27 9.5
 9 -4 -2 352.66 10.2
 9 -4 -2 338.07 10.8
 9 4 -2 351.96 9
 9 4 -2 355.66 9.7
 9 4 -2 347.77 9
 9 4 -2 343.97 8.9
 -9 4 2 349.07 10.4
 9 4 -2 351.06 8.8
 9 4 -2 350.16 9.6
 -8 -4 2 28 3.3
 -8 -4 2 25.4 3
 -8 -4 2 31.2 2.3
 -8 -4 2 29.8 2.4
 8 -4 -2 22.4 3
 8 -4 -2 26.7 3.3
 -8 -4 2 30.6 3.1
 8 -4 -2 39.3 4.4
 8 -4 -2 30.6 3.7
 -8 -4 2 33 2.4
 8 -4 -2 32.8 3.8
 8 -4 -2 33.4 4.5
 8 -4 -2 41.7 4.9
 8 4 -2 25.1 2.4
 8 4 -2 39.1 5.5
 8 4 -2 36.3 3.4
 -8 4 2 28.5 3.5
 8 4 -2 28.8 2.9
 -8 4 2 23.4 2.5
 8 4 -2 27.6 3
 8 4 -2 27.9 2.4
 -7 -4 2 5.6 1.9
 -7 -4 2 5.5 1.4
 7 -4 -2 0.4 2.5
 7 -4 -2 3.7 2.2
 -7 -4 2 7.8 1
 7 -4 -2 2.5 2.2
 7 -4 -2 8.9 2.6
 -7 -4 2 6.4 1.4
 -7 -4 2 5.5 1.4
 7 -4 -2 0.3 2.6
 7 -4 -2 -3 4.7
 -7 -4 2 6.2 1.4
 -7 -4 2 5.2 2.3
 -7 -4 2 7.5 1.6
 -7 4 2 5.5 2.4
 -7 4 2 5.5 2.2
 -7 4 2 4.9 2.2
 -7 4 2 7.7 2.5
 7 4 -2 4.5 1.7
 7 4 -2 5.9 1.5
 7 4 -2 7.7 2.5
 7 4 -2 3.3 1.5
 7 4 -2 5.7 1.8
 7 4 -2 5.6 2.5
 6 -4 -2 29.7 3.8
 -6 -4 2 31.3 2.4
 6 -4 -2 32.3 4.1
 6 -4 -2 32.4 4.2
 -6 -4 2 31.1 2
 6 -4 -2 28 4.3
 -6 -4 2 31.6 2.4
 -6 -4 2 33.2 2.8
 -6 -4 2 32.7 1.9
 6 -4 -2 31.7 3.8
 -6 -4 2 30.9 2.2
 6 -4 -2 37.1 4.8
 -6 -4 2 36.2 2.1
 6 -4 -2 36 3
 -6 -4 2 28.3 2
 -6 -4 2 30.6 2.2
 -6 4 2 31 2.7
 6 4 -2 28.8 3.1
 -6 4 2 41.6 4.7
 6 4 -2 37.6 3
 -6 4 2 27 3
 -6 4 2 26.8 3.6
 6 4 -2 25.4 2.2
 6 4 -2 25 2.3
 -6 4 2 35.1 3.9
 6 4 -2 32.8 3.1
 6 4 -2 39.2 3.1
 -6 4 2 29.4 3.9
 -5 -4 2 115.09 3.5
 5 -4 -2 119.69 5.5
 -5 -4 2 112.49 5.3
 -5 -4 2 116.09 3.7
 -5 -4 2 119.09 4
 5 -4 -2 114.29 5.2
 5 -4 -2 116.59 4
 5 -4 -2 111.59 4.5
 -5 -4 2 122.09 3.3
 5 -4 -2 106.79 4.7
 -5 -4 2 110.39 3.1
 -5 4 2 120.59 4.1
 5 4 -2 117.49 3.6
 -5 4 2 117.79 4.7
 -5 4 2 107.09 5.2
 5 4 -2 121.29 5.5
 5 4 -2 119.99 4.2
 5 4 -2 110.29 3.2
 5 4 -2 109.69 3.1
 5 4 -2 118.39 4.2
 -5 4 2 120.79 4
 5 4 -2 118.69 4.2
 -5 4 2 118.49 5.2
 -4 -4 2 89.19 3
 -4 -4 2 95.09 3.4
 4 -4 -2 84.39 4.4
 4 -4 -2 90.09 4.4
 4 -4 -2 82.49 4
 -4 -4 2 93.59 3.4
 -4 -4 2 81.59 3.1
 -4 -4 2 86.79 3.3
 4 -4 -2 82.39 3.7
 -4 -4 2 91.49 3.3
 4 -4 -2 86.69 4.7
 4 -4 -2 82.29 4.6
 -4 4 2 84.09 3.2
 -4 4 2 87.19 3
 4 4 -2 90.19 3.4
 4 4 -2 87.59 2.9
 -4 4 2 93.99 4.6
 -4 4 2 83.19 3.9
 -4 4 2 101.19 4.8
 -4 4 2 81.69 4.3
 4 4 -2 95.99 3.2
 -4 4 2 90.69 3.3
 4 4 -2 87.79 3.4
 4 4 -2 93.39 3.9
 4 4 -2 88.29 3.6
 -3 -4 2 397.56 9.3
 3 -4 -2 415.86 10.3
 -3 -4 2 402.26 8.8
 -3 -4 2 389.66 9.4
 3 -4 -2 408.46 9.4
 -3 -4 2 387.86 8.9
 3 -4 -2 392.56 10.2
 -3 -4 2 407.36 8.9
 3 -4 -2 412.66 9.9
 3 -4 -2 398.46 9.2
 3 -4 -2 392.96 10.2
 -3 4 2 410.86 8.7
 -3 4 2 401.96 8.8
 3 4 -2 412.66 9.8
 -3 4 2 405.06 8.7
 -3 4 2 403.56 8.7
 -3 4 2 397.96 10.3
 -3 4 2 399.96 9.2
 3 4 -2 397.66 9
 -3 4 2 427.96 10.3
 3 4 -2 407.46 9
 -3 4 2 399.66 9.4
 3 4 -2 390.96 8.9
 2 -4 -2 131.29 4.1
 2 -4 -2 126.29 4.9
 -2 -4 2 130.29 3.7
 -2 -4 2 129.89 4
 -2 -4 2 122.19 4.3
 2 -4 -2 126.99 4.6
 2 -4 -2 121.69 4.8
 -2 -4 2 123.09 4.2
 2 -4 -2 124.69 5
 -2 -4 2 127.39 3.6
 2 -4 -2 131.49 3.9
 -2 -4 2 129.69 4.3
 -2 4 2 137.99 3.4
 2 4 -2 128.39 3.7
 -2 4 2 130.89 3.4
 -2 4 2 134.59 5.1
 2 4 -2 127.39 3.8
 -2 4 2 132.99 3.3
 -2 4 2 131.39 4.1
 2 4 -2 131.79 4.1
 -2 4 2 129.09 3.5
 2 4 -2 131.79 3.8
 -2 4 2 121.89 4.8
 -2 4 2 129.89 4.2
 2 4 -2 134.39 4.7
 1 -4 -2 494.65 9.9
 -1 -4 2 504.15 11.2
 -1 -4 2 471.95 11.2
 -1 -4 2 481.65 10.7
 -1 -4 2 480.65 11
 1 -4 -2 475.85 11.3
 1 -4 -2 482.05 11.4
 1 -4 -2 485.65 10.4
 1 -4 -2 482.15 10.2
 -1 -4 2 499.35 10.4
 1 -4 -2 470.55 11
 1 -4 -2 481.75 11.4
 -1 4 2 482.55 11.5
 -1 4 2 503.85 10
 1 4 -2 492.05 10.7
 -1 4 2 478.75 9.9
 -1 4 2 488.65 10.3
 1 4 -2 478.45 10.3
 -1 4 2 484.55 11.4
 1 4 -2 491.75 11
 1 4 -2 476.95 11.2
 -1 4 2 482.55 9.8
 1 4 -2 477.25 11.4
 -1 4 2 498.75 11.4
 -1 4 2 494.15 10.4
 0 -4 2 206.68 6.2
 0 -4 -2 214.48 5.8
 0 -4 -2 221.98 6
 0 -4 -2 217.68 4.6
 0 -4 -2 213.88 6.1
 0 -4 2 218.48 4.7
 0 -4 -2 217.28 6.1
 0 -4 -2 219.48 4.9
 0 -4 2 212.78 5.8
 0 -4 -2 214.78 5
 0 -4 2 213.58 5.2
 0 -4 2 215.78 6.2
 0 -4 2 219.68 4.8
 0 -4 2 209.18 6.1
 0 4 -2 211.18 6.4
 0 4 -2 213.88 4.8
 0 4 2 213.88 6.1
 0 4 2 207.78 5.8
 0 4 -2 210.88 5.3
 0 4 -2 215.88 4.9
 0 4 -2 215.98 5.7
 0 4 2 208.28 6.2
 0 4 2 220.98 4.7
 0 4 2 215.58 4.9
 0 4 -2 212.78 6.2
 0 4 2 214.58 5.3
 0 4 -2 219.18 6.2
 0 4 2 220.28 6
 1 -4 2 617.14 13.8
 -1 -4 -2 594.34 13.1
 -1 -4 -2 589.24 13.2
 -1 -4 -2 581.74 13.1
 1 -4 2 599.34 12.6
 -1 -4 -2 613.24 12.1
 1 -4 2 610.34 12.5
 -1 -4 -2 618.24 12.1
 1 -4 2 597.84 13.8
 1 -4 2 593.14 13.3
 1 -4 2 594.44 12.5
 -1 -4 -2 609.34 13
 -1 -4 -2 597.64 12
 -1 -4 -2 611.64 12.1
 1 -4 2 603.54 12.4
 1 -4 2 580.14 13.6
 -1 4 -2 607.54 12.7
 -1 4 -2 579.94 12.8
 1 4 2 592.54 12.1
 1 4 2 600.44 12
 1 4 2 613.94 12.1
 1 4 2 605.04 13.5
 -1 4 -2 606.84 12.4
 -1 4 -2 606.74 13.7
 1 4 2 575.84 12.9
 -1 4 -2 615.14 12.6
 1 4 2 615.74 12.2
 1 4 2 613.54 13.3
 -1 4 -2 625.64 13.7
 -2 -4 -2 137.89 4.1
 2 -4 2 147.09 4
 2 -4 2 133.69 5.2
 2 -4 2 133.49 4.8
 2 -4 2 139.39 3.9
 -2 -4 -2 137.99 4.3
 2 -4 2 140.49 4.2
 2 -4 2 138.49 5.2
 -2 -4 -2 146.99 3.4
 -2 -4 -2 133.89 4.1
 2 -4 2 141.09 4
 -2 -4 -2 138.89 3.3
 2 -4 2 137.49 5.2
 -2 -4 -2 135.99 4.5
 -2 4 -2 143.39 4.4
 2 4 2 138.69 3.6
 2 4 2 140.99 4.5
 2 4 2 134.09 4.1
 -2 4 -2 139.89 4.1
 2 4 2 145.69 3.5
 -2 4 -2 144.29 4.2
 2 4 2 139.69 4.6
 2 4 2 143.59 4.5
 -2 4 -2 150.08 5.3
 -2 4 -2 137.89 4.2
 -2 4 -2 140.29 5.1
 3 -4 2 220.88 6.4
 3 -4 2 213.58 5.9
 -3 -4 -2 210.28 4.8
 3 -4 2 224.88 6.9
 -3 -4 -2 212.18 4.7
 -3 -4 -2 215.08 4.8
 3 -4 2 223.28 7
 3 -4 2 212.78 5.7
 -3 -4 -2 197.88 4.9
 -3 -4 -2 217.38 4.7
 3 -4 2 217.88 5.6
 -3 -4 -2 204.18 5.6
 -3 -4 -2 205.58 5.2
 -3 -4 -2 219.08 5.1
 -3 -4 -2 211.78 5.2
 -3 -4 -2 210.48 5.9
 -3 4 -2 208.88 5.6
 -3 4 -2 205.98 5.5
 -3 4 -2 214.08 6.7
 3 4 2 202.08 5.7
 -3 4 -2 209.28 5.7
 -3 4 -2 212.68 5.9
 3 4 2 199.28 5.1
 3 4 2 196.48 5.8
 3 4 2 196.08 5.4
 3 4 2 213.18 5.1
 -3 4 -2 219.28 5.6
 3 4 2 212.48 5.8
 -3 4 -2 230.08 6.8
 -4 -4 -2 2501.25 47.6
 -4 -4 -2 2457.95 47.6
 -4 -4 -2 2339.57 48
 4 -4 2 2478.65 49.7
 -4 -4 -2 2492.35 47.7
 4 -4 2 2425.86 49.3
 -4 -4 -2 2461.35 47.8
 -4 -4 -2 2523.05 47.9
 4 -4 2 2451.85 49.6
 4 -4 2 2400.26 48.5
 -4 -4 -2 2421.66 48.1
 -4 -4 -2 2496.35 47.7
 -4 -4 -2 2501.15 48.4
 -4 -4 -2 2370.46 47.4
 4 -4 2 2397.06 49.6
 4 -4 2 2425.76 48.7
 -4 -4 -2 2456.75 47.4
 -4 4 -2 2445.36 48.4
 4 4 2 2422.46 47.9
 -4 4 -2 2478.55 49.6
 -4 4 -2 2462.35 49.6
 4 4 2 2470.95 48.2
 4 4 2 2556.24 48.5
 -4 4 -2 2434.36 48.4
 -4 4 -2 2391.36 48.4
 -4 4 -2 2511.85 48.8
 -4 4 -2 2471.65 49.5
 4 4 2 2397.06 48.3
 4 4 2 2448.66 48
 -5 -4 -2 3.5 1.2
 5 -4 2 5.7 2.4
 -5 -4 -2 0.9 1.2
 -5 -4 -2 4.3 1.3
 -5 -4 -2 1.1 1.3
 5 -4 2 0.7 2.1
 -5 -4 -2 4.7 1.5
 5 -4 2 2.3 2.1
 -5 -4 -2 4 1.4
 5 -4 2 8.7 2.4
 -5 -4 -2 3.9 1.3
 5 4 2 2.1 1.5
 -5 4 -2 9.4 1.9
 -5 4 -2 2.2 1.7
 -5 4 -2 -0.5 2
 5 4 2 1.3 1.5
 5 4 2 4.1 1.5
 -5 4 -2 8.6 1.9
 -5 4 -2 3.7 1.9
 5 4 2 4.3 1.5
 -5 4 -2 3.7 2
 -5 4 -2 3.9 1.5
 -6 -4 -2 266.47 6.5
 6 -4 2 260.17 9.7
 -6 -4 -2 270.57 6.7
 -6 -4 -2 263.47 6.9
 6 -4 2 252.57 7.6
 6 -4 2 259.77 7.9
 -6 -4 -2 276.07 7.1
 6 -4 2 276.27 8.6
 -6 -4 -2 281.87 6.8
 6 -4 2 270.67 11.8
 -6 -4 -2 273.27 6.7
 6 -4 2 265.27 8
 6 4 2 271.47 6.7
 -6 4 -2 263.27 8
 6 4 2 265.17 6.5
 6 4 2 266.77 6.6
 -6 4 -2 276.67 8.4
 6 4 2 271.07 7.1
 -6 4 -2 261.77 7.7
 6 4 2 259.47 6.9
 -6 4 -2 262.67 8.2
 6 4 2 253.97 6.4
 -7 -4 -2 23.5 2.7
 7 -4 2 17.2 3.1
 -7 -4 -2 22.1 2.2
 7 -4 2 21 2.8
 7 -4 2 20.3 3
 -7 -4 -2 20.6 2.1
 -7 -4 -2 19.5 2.1
 7 -4 2 20.6 3
 7 -4 2 19.2 3.3
 -7 -4 -2 21.7 3
 7 -4 2 25.9 3.1
 7 4 2 23.4 2.4
 -7 4 -2 19.7 2.6
 -7 4 -2 22.2 2.5
 7 4 2 22.3 2.6
 -7 4 -2 28.6 3.2
 7 4 2 23.1 2.9
 7 4 2 24.3 2.5
 7 4 2 24.8 2.5
 7 4 2 18.6 2.3
 -7 4 -2 16.7 2.5
 -7 4 -2 24.6 2.7
 -7 4 -2 17.1 2.8
 -8 -4 -2 217.98 6.3
 8 -4 2 228.68 8.4
 8 -4 2 238.78 7.9
 8 -4 2 227.78 8.1
 8 -4 2 229.38 7.3
 8 -4 2 226.68 8.5
 -8 -4 -2 240.78 6.3
 -8 -4 -2 244.08 6.7
 -8 -4 -2 221.58 6.6
 -8 -4 -2 229.38 6.6
 8 -4 2 215.98 7.9
 8 -4 2 212.28 7.6
 8 4 2 225.98 6.4
 8 4 2 211.48 5.8
 8 4 2 235.08 6
 -8 4 -2 217.18 7.8
 8 4 2 225.08 6.9
 8 4 2 225.48 7
 -8 4 -2 219.78 7.4
 8 4 2 220.38 6.6
 9 -4 2 295.27 9.6
 -9 -4 -2 292.47 7.8
 9 -4 2 284.97 9.7
 9 -4 2 293.77 9.4
 9 -4 2 296.87 10
 9 -4 2 285.97 8.8
 -9 -4 -2 299.57 8.1
 -9 -4 -2 297.77 7.7
 9 -4 2 276.17 9.2
 9 -4 2 309.37 10.1
 9 4 2 287.27 7.2
 9 4 2 300.57 8.5
 -9 4 -2 284.77 9.1
 9 4 2 280.17 9.1
 9 4 2 295.47 8.7
 9 4 2 293.37 7.2
 -9 4 -2 285.07 8.8
 10 -4 2 565.74 15.2
 -10 -4 -2 583.54 13.4
 10 -4 2 552.34 15
 -10 -4 -2 561.24 13.7
 10 -4 2 566.14 15.5
 10 -4 2 537.65 15.3
 10 -4 2 556.34 15.1
 10 -4 2 547.85 14.7
 10 -4 2 598.34 15.5
 -10 -4 -2 579.14 13.2
 10 4 2 575.04 14.1
 -10 4 -2 547.65 14.4
 10 4 2 557.44 12.6
 10 4 2 589.14 13.7
 10 4 2 567.04 12.4
 10 4 2 560.74 13.3
 -10 4 -2 549.74 14.3
 10 4 2 600.44 14.1
 11 -4 2 129.89 7.4
 11 -4 2 160.88 8.2
 11 -4 2 132.39 7.2
 11 -4 2 163.18 7.7
 -11 -4 -2 130.09 5.4
 11 -4 2 145.59 8.3
 11 -4 2 162.78 8.2
 11 -4 2 157.28 7.6
 -11 -4 -2 139.09 6.1
 11 4 2 142.89 5.5
 -11 4 -2 128.59 6.7
 11 4 2 157.78 7
 11 4 2 142.19 6.9
 11 4 2 126.19 6.2
 11 4 2 131.19 5
 -11 4 -2 132.19 7.3
 11 4 2 137.29 5.1
 -12 -4 -2 220.38 7.6
 -12 -4 -2 212.18 7.1
 12 -4 2 224.78 9.8
 12 -4 2 220.08 9.1
 12 -4 2 199.28 10
 12 -4 2 232.38 10
 12 -4 2 218.08 8.8
 12 -4 2 240.88 9.7
 12 -4 2 217.48 9.9
 12 4 2 213.78 7.9
 12 4 2 211.98 6.6
 -12 4 -2 221.78 9.1
 12 4 2 211.58 8.3
 12 4 2 230.58 8.7
 12 4 2 226.68 8.6
 12 4 2 228.38 7
 -12 4 -2 217.08 8.1
 12 4 2 213.38 6.5
 13 -4 2 42 5.4
 13 -4 2 41.2 5.5
 13 -4 2 45.4 5.3
 13 -4 2 43.7 5.1
 13 -4 2 38.4 8.1
 -13 -4 -2 48.6 4.9
 13 -4 2 52.69 7.4
 -13 -4 -2 36.7 4.2
 13 4 2 31.2 4.2
 13 4 2 45.4 4.9
 13 4 2 55.59 4.5
 -13 4 -2 38.2 4.8
 13 4 2 49.9 4.1
 13 4 2 47.7 4.9
 13 4 2 37.1 4.2
 13 4 2 42.1 3.9
 -13 4 -2 39.5 4.9
 14 -4 2 195.98 10.7
 14 -4 2 188.68 10.1
 14 -4 2 183.88 10
 -14 -4 -2 185.38 7.4
 14 -4 2 183.88 9.2
 14 -4 2 189.98 9.9
 14 -4 2 182.18 10.2
 14 4 2 174.58 6.4
 14 4 2 173.28 8.2
 14 4 2 192.28 9.3
 -14 4 -2 178.38 9.2
 -14 4 -2 166.18 10.8
 14 4 2 182.28 6.5
 14 4 2 180.28 6.8
 14 4 2 192.08 8.5
 15 -4 2 62.69 6.7
 15 -4 2 65.89 8.8
 15 -4 2 67.09 7.6
 15 -4 2 82.39 8.5
 15 -4 2 64.39 7
 15 -4 2 73.49 8
 15 -4 2 65.19 8.8
 -15 -4 -2 74.09 5.8
 15 4 2 80.29 7.9
 15 4 2 59.49 5.7
 15 4 2 68.89 7.7
 -15 4 -2 79.99 7.9
 15 4 2 66.59 4.9
 15 4 2 64.29 7
 15 4 2 60.49 6.8
 15 4 2 71.79 5.3
 16 -4 2 32.9 6.2
 16 -4 2 35.5 5.8
 16 -4 2 34 5.8
 16 -4 2 40.6 5.4
 16 -4 2 39.5 6.2
 16 -4 2 34.4 6.2
 16 -4 2 37.6 6.5
 -16 4 -2 28.2 6.6
 16 4 2 41 5.1
 16 4 2 36.9 5.8
 16 4 2 41.9 5.1
 16 4 2 40.3 6
 16 4 2 30 4.6
 16 4 2 38.2 5.9
 16 4 2 45.9 7
 17 -4 2 26.3 6.2
 17 -4 2 21.7 6.3
 17 -4 2 29.3 6.1
 -17 -4 -2 28.6 4.3
 17 -4 2 29.1 6.5
 17 -4 2 33.5 6.3
 17 -4 2 25.4 6.3
 17 4 2 26.6 5.2
 17 4 2 29.9 5.3
 -17 4 -2 26.3 6
 17 4 2 31.1 3.7
 17 4 2 34.6 6.1
 17 4 2 31.3 3.8
 17 4 2 39.3 6.3
 18 -4 2 61.79 8
 18 -4 2 88.39 9.7
 18 -4 2 81.79 10.1
 18 -4 2 64.99 7.2
 -18 -4 -2 65.79 6
 18 -4 2 86.29 10.5
 18 -4 2 88.59 10.3
 -18 -4 -2 80.49 6.4
 18 4 2 79.49 9.5
 18 4 2 66.79 8.6
 18 4 2 72.39 6
 18 4 2 80.59 8.5
 -18 4 -2 76.09 9.6
 18 4 2 71.19 5.7
 18 4 2 87.79 9.8
 18 -5 -2 398.56 15.7
 18 -5 -2 386.26 16.1
 18 -5 -2 399.76 14.9
 18 -5 -2 395.66 14.7
 18 -5 -2 398.86 15.9
 18 -5 -2 396.06 16.2
 18 5 -2 390.86 14.9
 18 5 -2 362.66 13.2
 18 5 -2 371.46 12.9
 18 5 -2 377.56 11.8
 18 5 -2 388.06 14.8
 18 5 -2 370.96 12
 -18 5 2 379.86 14.4
 17 -5 -2 124.39 9.6
 17 -5 -2 140.19 11.2
 17 -5 -2 148.89 11
 17 -5 -2 129.79 11.3
 17 -5 -2 128.39 9.7
 17 -5 -2 127.99 12.1
 -17 5 2 133.49 9.9
 17 5 -2 132.79 9.4
 17 5 -2 117.29 8.3
 17 5 -2 131.99 10.2
 17 5 -2 158.08 10.2
 17 5 -2 137.09 7.7
 16 -5 -2 207.38 11.4
 -16 -5 2 194.28 6.3
 16 -5 -2 185.08 11.2
 16 -5 -2 192.38 11.5
 16 -5 -2 209.58 10.6
 16 -5 -2 184.38 10.3
 16 -5 -2 225.88 16.4
 16 5 -2 195.58 8.7
 -16 5 2 193.88 11.7
 16 5 -2 203.28 10.7
 16 5 -2 187.68 7.9
 16 5 -2 185.98 8.9
 16 5 -2 200.88 10.6
 16 5 -2 204.48 8.3
 15 -5 -2 563.24 17.4
 15 -5 -2 595.84 17.3
 15 -5 -2 559.54 17.8
 15 -5 -2 579.64 18.1
 -15 -5 2 575.34 13.1
 15 -5 -2 565.94 16.8
 -15 -5 2 553.84 13
 15 -5 -2 564.24 16.2
 15 -5 -2 600.94 17.9
 -15 5 2 557.24 16.3
 15 5 -2 560.94 15.2
 15 5 -2 580.34 15
 15 5 -2 581.34 16.4
 15 5 -2 578.94 16.6
 15 5 -2 550.04 14.6
 -15 5 2 563.94 15.7
 15 5 -2 542.45 14.4
 -14 -5 2 3.3 2.3
 14 -5 -2 0.1 4.8
 14 -5 -2 -1.1 3.9
 14 -5 -2 -1 5
 14 -5 -2 6.2 4.6
 14 -5 -2 -7.3 4.2
 -14 -5 2 1.6 2.1
 14 -5 -2 6.1 4.4
 -14 -5 2 4.3 2.1
 -14 5 2 -3 4
 14 5 -2 -2.9 5.1
 14 5 -2 0 4.1
 14 5 -2 6.2 3.1
 14 5 -2 -1.4 3.3
 14 5 -2 5.8 2.9
 -14 5 2 -2.5 3.1
 14 5 -2 -7.5 3.7
 13 -5 -2 362.76 13.1
 13 -5 -2 373.96 11.7
 13 -5 -2 365.46 12.5
 13 -5 -2 354.16 12.2
 -13 -5 2 360.66 9
 13 -5 -2 369.96 12.7
 13 -5 -2 368.16 13
 13 -5 -2 373.16 13.7
 -13 -5 2 366.26 8.7
 -13 -5 2 362.46 9.1
 13 5 -2 358.16 10.6
 13 5 -2 377.06 10.5
 -13 5 2 342.47 11.5
 13 5 -2 373.26 11.9
 13 5 -2 356.26 11.4
 -13 5 2 357.06 12
 13 5 -2 358.76 11.7
 13 5 -2 350.76 10.2
 -12 -5 2 1012 21
 12 -5 -2 1016.6 24.4
 12 -5 -2 1024 23.1
 12 -5 -2 1049 25.3
 -12 -5 2 1010.4 21
 12 -5 -2 995.1 24.4
 12 -5 -2 1013 24.1
 12 -5 -2 993.9 24.9
 -12 -5 2 1002.7 20.7
 12 -5 -2 995.8 23.9
 12 5 -2 1017.9 23.3
 12 5 -2 998.8 22.1
 12 5 -2 1014.8 23.2
 12 5 -2 1026.4 22.3
 12 5 -2 974.6 21.8
 -12 5 2 983.5 23.8
 -12 5 2 1024 23.2
 12 5 -2 967.6 22.2
 -11 -5 2 20.2 2
 -11 -5 2 23 2.2
 11 -5 -2 15.7 4
 -11 -5 2 22.4 2.5
 11 -5 -2 16.3 4
 11 -5 -2 19.2 4.5
 -11 -5 2 21.6 2.8
 11 -5 -2 25.4 4.6
 11 -5 -2 17 3.8
 -11 -5 2 16.4 2.7
 11 -5 -2 18.3 3.6
 11 -5 -2 16.5 4.2
 11 5 -2 23 3.6
 -11 5 2 19.5 3.6
 -11 5 2 18.2 3.8
 11 5 -2 20.7 3
 11 5 -2 16.4 2.9
 11 5 -2 20.7 2.8
 11 5 -2 17.9 3.8
 11 5 -2 16.9 2.9
 -10 -5 2 142.69 4.3
 10 -5 -2 158.48 7.9
 10 -5 -2 160.88 6.6
 -10 -5 2 141.19 5.4
 -10 -5 2 152.98 4.6
 10 -5 -2 136.09 7.5
 -10 -5 2 148.59 4.6
 -10 -5 2 153.68 5
 10 -5 -2 155.08 7.3
 10 -5 -2 159.38 7.8
 10 -5 -2 139.89 8
 10 -5 -2 143.89 9.5
 10 5 -2 153.48 6
 10 5 -2 145.19 6.7
 -10 5 2 140.09 6.6
 -10 5 2 147.59 7.4
 10 5 -2 156.48 6.9
 10 5 -2 133.49 5.5
 10 5 -2 141.09 5.3
 10 5 -2 151.38 5.8
 -9 -5 2 16.8 2.2
 9 -5 -2 15.1 3.4
 -9 -5 2 16.9 2.1
 9 -5 -2 12.4 3.8
 -9 -5 2 18.1 2.4
 9 -5 -2 12.7 3.2
 9 -5 -2 12.8 4.5
 -9 -5 2 18.2 2
 9 -5 -2 16.6 3
 -9 -5 2 17.7 2.2
 -9 5 2 14.4 3.5
 9 5 -2 12.1 2.9
 -9 5 2 21.4 3
 9 5 -2 12 2.2
 9 5 -2 11.2 2.1
 9 5 -2 15.8 2.6
 9 5 -2 11.6 2.8
 9 5 -2 19.4 2.6
 8 -5 -2 705.03 17.2
 8 -5 -2 664.03 16.6
 8 -5 -2 686.43 16.5
 8 -5 -2 659.13 16.1
 -8 -5 2 685.43 14.6
 8 -5 -2 668.53 17.3
 8 -5 -2 711.03 17.6
 -8 -5 2 697.53 14.6
 8 -5 -2 675.33 15.5
 -8 -5 2 661.33 15.3
 -8 -5 2 663.13 14.3
 -8 -5 2 678.93 14.3
 -8 -5 2 668.93 14.1
 -8 -5 2 682.93 14.4
 8 5 -2 729.93 18.3
 8 5 -2 648.44 15.6
 8 5 -2 682.73 15.7
 -8 5 2 702.83 17.2
 8 5 -2 669.03 14.3
 8 5 -2 685.13 14.5
 -8 5 2 654.53 15.3
 -8 5 2 659.93 15.5
 8 5 -2 677.43 15.5
 -7 -5 2 604.84 12.9
 7 -5 -2 629.44 16.3
 7 -5 -2 613.24 14
 7 -5 -2 632.14 15.9
 -7 -5 2 614.34 13.8
 -7 -5 2 633.54 13.4
 -7 -5 2 626.44 12.8
 7 -5 -2 591.84 14.6
 7 -5 -2 623.74 15
 7 -5 -2 622.24 15.7
 -7 -5 2 586.94 13.5
 -7 -5 2 612.64 13
 -7 -5 2 611.64 13.1
 -7 -5 2 605.34 13.2
 7 -5 -2 598.44 15.2
 -7 5 2 614.04 13.9
 -7 5 2 608.24 14.1
 7 5 -2 634.54 14.2
 -7 5 2 653.43 16.2
 7 5 -2 615.34 14
 7 5 -2 604.14 12.8
 7 5 -2 611.74 14
 -7 5 2 628.04 15.7
 -7 5 2 607.14 15.5
 7 5 -2 601.04 14.2
 6 -5 -2 175.88 7.1
 -6 -5 2 179.88 4.8
 -6 -5 2 191.38 5
 6 -5 -2 174.18 6.2
 -6 -5 2 186.58 5
 6 -5 -2 183.58 7.5
 6 -5 -2 174.48 6.8
 -6 -5 2 181.88 5
 6 -5 -2 182.68 6.5
 -6 -5 2 189.68 5.5
 6 -5 -2 182.88 7.5
 -6 -5 2 182.48 5.3
 -6 5 2 189.88 5.6
 6 5 -2 182.58 6.1
 6 5 -2 180.38 5.8
 -6 5 2 193.18 9.1
 6 5 -2 180.58 5.8
 -6 5 2 177.68 6.4
 -6 5 2 181.68 5.6
 -6 5 2 173.18 8.9
 -6 5 2 179.38 5.5
 6 5 -2 181.28 5.7
 5 -5 -2 1554.84 33.6
 -5 -5 2 1567.14 31.8
 5 -5 -2 1555.94 33.1
 -5 -5 2 1616.74 31.8
 -5 -5 2 1575.24 31.8
 5 -5 -2 1569.14 33.7
 5 -5 -2 1550.44 33.7
 -5 -5 2 1506.45 31.9
 5 -5 -2 1566.64 32.6
 -5 -5 2 1595.64 31.6
 5 -5 -2 1555.24 32.5
 -5 5 2 1566.94 31.7
 5 5 -2 1588.04 31.5
 -5 5 2 1607.54 33.6
 -5 5 2 1596.34 33.6
 -5 5 2 1566.24 31.8
 5 5 -2 1601.64 32.4
 5 5 -2 1637.84 31.8
 -5 5 2 1647.04 32.8
 -5 5 2 1602.04 31.8
 5 5 -2 1611.14 32
 5 5 -2 1601.74 32.7
 5 5 -2 1557.84 31.9
 4 -5 -2 184.68 6.7
 4 -5 -2 195.08 6.9
 4 -5 -2 195.68 7.1
 -4 -5 2 208.78 5.4
 -4 -5 2 201.98 6
 4 -5 -2 193.38 5.8
 4 -5 -2 183.28 7.1
 -4 -5 2 192.68 5.7
 -4 -5 2 189.28 5.4
 4 -5 -2 188.28 6
 -4 -5 2 190.28 5.7
 4 5 -2 200.28 6.1
 -4 5 2 195.68 5.2
 4 5 -2 203.08 6.4
 -4 5 2 190.18 5.1
 -4 5 2 188.08 7
 4 5 -2 200.18 5.5
 -4 5 2 198.58 5.3
 -4 5 2 203.48 5.3
 -4 5 2 193.28 6
 -4 5 2 191.68 6.8
 4 5 -2 193.98 5.2
 -4 5 2 193.18 7
 4 5 -2 193.08 5.5
 4 5 -2 202.48 5.5
 3 -5 -2 653.13 15.6
 3 -5 -2 648.24 14.5
 3 -5 -2 657.23 15.3
 -3 -5 2 654.73 14.8
 -3 -5 2 643.14 14.6
 -3 -5 2 656.33 14.6
 3 -5 -2 661.33 16
 3 -5 -2 646.74 15.7
 -3 -5 2 639.54 13.9
 -3 -5 2 690.63 14.1
 3 -5 -2 650.13 14.3
 -3 -5 2 658.63 14.3
 3 5 -2 742.53 18.5
 -3 5 2 656.03 13.8
 -3 5 2 666.83 15.7
 -3 5 2 679.63 15.7
 -3 5 2 665.03 13.9
 -3 5 2 654.43 15.8
 -3 5 2 668.03 13.8
 3 5 -2 671.83 14.1
 3 5 -2 670.33 14.2
 -3 5 2 666.13 14.6
 3 5 -2 659.73 14.1
 -3 5 2 673.53 13.9
 -3 5 2 655.83 14.4
 3 5 -2 683.13 14.5
 2 -5 -2 414.36 9.3
 -2 -5 2 418.46 9.8
 2 -5 -2 419.06 10.8
 -2 -5 2 417.26 9.1
 -2 -5 2 406.36 10.1
 -2 -5 2 412.86 10.1
 2 -5 -2 420.86 9.5
 -2 -5 2 431.66 9.3
 2 -5 -2 415.46 10.8
 2 -5 -2 399.86 11.9
 -2 -5 2 406.46 10.7
 -2 5 2 422.26 11.1
 -2 5 2 405.36 9.3
 2 5 -2 402.56 10.6
 -2 5 2 411.66 10.8
 -2 5 2 409.76 8.9
 -2 5 2 430.16 11.7
 -2 5 2 417.36 8.8
 2 5 -2 420.56 9.3
 2 5 -2 409.76 10.4
 -2 5 2 414.46 9.6
 -2 5 2 405.06 9
 2 5 -2 430.46 10.2
 2 5 -2 415.66 9.4
 -2 5 2 414.76 8.9
 2 5 -2 411.96 10
 -1 -5 2 9.1 2
 1 -5 -2 6.8 2
 1 -5 -2 13.8 2.3
 1 -5 -2 4.9 2.1
 -1 -5 2 10.7 1.4
 1 -5 -2 13.3 1.8
 1 -5 -2 6.7 1.6
 1 -5 -2 7.6 2.3
 -1 -5 2 10.3 1.5
 -1 -5 2 6.6 1.9
 -1 -5 2 8.4 2.1
 -1 -5 2 9.4 2
 1 -5 -2 6.8 1.4
 -1 5 2 8.4 1.2
 1 5 -2 9 2.2
 -1 5 2 6.8 1.4
 -1 5 2 13.8 2.6
 1 5 -2 10.3 2
 -1 5 2 13.6 2.3
 -1 5 2 7.7 2
 -1 5 2 11.8 1.2
 1 5 -2 10.6 2.2
 0 -5 -2 3585.74 71.49
 0 -5 -2 3567.24 70.19
 0 -5 -2 3611.54 71.99
 0 -5 -2 3639.94 70.29
 0 -5 2 3647.74 70.19
 0 -5 -2 3628.74 71.99
 0 -5 2 3674.03 71.59
 0 -5 -2 3564.14 71.89
 0 -5 2 3636.74 70.69
 0 -5 -2 3689.03 70.59
 0 -5 2 3683.13 70.29
 0 -5 2 3571.74 72.19
 0 -5 2 3672.63 70.79
 0 -5 2 3631.14 71.99
 0 -5 -2 3652.33 70.39
 0 -5 2 3528.25 72.09
 0 5 -2 3584.74 73.39
 0 5 2 3699.33 71.99
 0 5 -2 3591.04 72.39
 0 5 2 3707.63 70.39
 0 5 2 3577.44 70.29
 0 5 -2 3714.73 71.99
 0 5 -2 3648.83 70.89
 0 5 2 3749.72 70.59
 0 5 2 3665.83 72.19
 0 5 2 3708.33 70.29
 0 5 -2 3573.04 70.89
 0 5 2 3709.83 72.29
 0 5 -2 3689.63 70.39
 0 5 -2 3710.73 70.29
 -1 -5 -2 1575.24 30.6
 1 -5 2 1536.25 32.8
 1 -5 2 1562.14 30.9
 1 -5 2 1546.35 32.1
 -1 -5 -2 1578.94 30.6
 -1 -5 -2 1556.74 31.8
 1 -5 2 1525.25 31.1
 1 -5 2 1570.14 32.6
 1 -5 2 1526.15 31.2
 1 -5 2 1584.14 31
 1 -5 2 1587.54 32.8
 -1 -5 -2 1522.45 32.2
 -1 -5 -2 1567.04 32.3
 -1 -5 -2 1536.55 31.6
 -1 -5 -2 1613.94 32.1
 1 5 2 1563.84 32.5
 1 5 2 1586.74 30.7
 -1 5 -2 1576.34 33
 -1 5 -2 1593.94 32.8
 -1 5 -2 1603.54 31
 -1 5 -2 1549.94 31.4
 -1 5 -2 1572.44 31.4
 1 5 2 1563.64 30.6
 -1 5 -2 1604.04 32.7
 1 5 2 1563.74 30.6
 1 5 2 1597.14 32.2
 -1 5 -2 1596.04 31.2
 -2 -5 -2 923.11 18.1
 -2 -5 -2 901.41 19.4
 2 -5 2 938.01 18.8
 -2 -5 -2 889.81 19.1
 2 -5 2 902.51 18.8
 2 -5 2 887.61 19.9
 -2 -5 -2 904.81 19.5
 -2 -5 -2 945.01 18.2
 2 -5 2 880.81 20.3
 -2 -5 -2 878.51 19.1
 2 -5 2 900.81 18.6
 2 -5 2 901.71 18.6
 2 -5 2 918.91 20.3
 -2 5 -2 921.91 18.7
 -2 5 -2 915.41 18.9
 2 5 2 902.21 18.2
 2 5 2 868.31 19.5
 -2 5 -2 913.51 19
 -2 5 -2 937.21 20.4
 2 5 2 900.41 18.1
 -2 5 -2 905.01 20.5
 -2 5 -2 930.11 18.9
 -2 5 -2 908.81 20.3
 2 5 2 921.71 19.5
 3 -5 2 2177.88 44.9
 -3 -5 -2 2161.88 43.7
 -3 -5 -2 2135.49 43.3
 3 -5 2 2165.48 44.3
 3 -5 2 2159.18 43.4
 3 -5 2 2156.88 43.2
 3 -5 2 2110.89 44.7
 -3 -5 -2 2141.79 43.2
 -3 -5 -2 2194.68 42.7
 3 -5 2 2140.99 44.9
 3 -5 2 2204.48 43.3
 -3 -5 -2 2150.68 43.3
 -3 5 -2 2194.68 43.4
 -3 5 -2 2202.48 44.9
 3 5 2 2202.48 43.8
 3 5 2 2172.28 44
 -3 5 -2 2167.88 43.6
 3 5 2 2355.86 44.4
 -3 5 -2 2155.98 45
 3 5 2 2215.38 43.7
 -3 5 -2 2256.37 44.8
 3 5 2 2185.88 42.7
 -3 5 -2 2224.28 43.9
 -3 5 -2 2205.48 43.4
 4 -5 2 285.17 8.9
 -4 -5 -2 283.07 6.6
 4 -5 2 266.57 8.2
 4 -5 2 276.27 8.7
 -4 -5 -2 283.77 7.6
 -4 -5 -2 275.57 6.6
 4 -5 2 272.27 7.3
 4 -5 2 278.47 8.7
 -4 -5 -2 283.77 6.6
 4 -5 2 267.47 7.5
 -4 -5 -2 277.97 7.1
 -4 -5 -2 276.07 6.5
 4 5 2 270.87 6.7
 4 5 2 277.07 7.6
 -4 5 -2 278.07 7.2
 -4 5 -2 284.87 7.4
 -4 5 -2 279.97 8.6
 -4 5 -2 275.67 7.6
 4 5 2 277.87 6.8
 4 5 2 287.27 7.4
 -4 5 -2 273.27 8.5
 4 5 2 283.37 7.4
 -4 5 -2 280.47 7.2
 -5 -5 -2 2171.08 42.5
 5 -5 2 2130.89 45
 5 -5 2 2177.58 44.4
 -5 -5 -2 2137.39 43.4
 -5 -5 -2 2187.78 42.3
 -5 -5 -2 2196.18 42.8
 -5 -5 -2 2212.08 42.3
 5 -5 2 2177.68 45.1
 -5 -5 -2 2172.88 43.1
 5 -5 2 1978.8 44.6
 -5 -5 -2 2176.18 42.4
 5 -5 2 2159.98 45
 -5 5 -2 2183.48 43.4
 5 5 2 2203.58 43.5
 5 5 2 2223.58 43.4
 5 5 2 2142.59 43.3
 5 5 2 2185.28 42.9
 -5 5 -2 2206.98 45.1
 -5 5 -2 2200.78 43.4
 -5 5 -2 2192.78 43.5
 -5 5 -2 2168.48 45
 -5 5 -2 2188.58 45
 5 5 2 2149.78 43
 -6 -5 -2 315.87 7.8
 6 -5 2 301.67 8.6
 6 -5 2 295.67 10.1
 -6 -5 -2 321.47 8.3
 6 -5 2 309.57 9.7
 -6 -5 -2 317.77 8
 -6 -5 -2 315.17 7.3
 6 -5 2 315.77 10
 -6 -5 -2 305.77 7.7
 6 -5 2 305.37 9.3
 6 -5 2 304.27 8.9
 -6 -5 -2 321.17 7.4
 -6 -5 -2 315.17 7.3
 -6 5 -2 303.57 9.6
 6 5 2 312.57 7.9
 6 5 2 307.37 7.9
 6 5 2 325.57 8.2
 -6 5 -2 303.07 8.3
 6 5 2 310.77 8
 -6 5 -2 322.87 9.6
 -6 5 -2 309.77 8.4
 -6 5 -2 314.87 8.9
 -6 5 -2 316.07 8.3
 -7 -5 -2 539.65 12.1
 -7 -5 -2 570.04 12.9
 7 -5 2 537.25 13.6
 -7 -5 -2 567.74 12.3
 -7 -5 -2 564.04 12.6
 7 -5 2 563.84 14.7
 -7 -5 -2 580.04 13
 7 -5 2 557.04 14
 7 -5 2 561.24 14.9
 -7 -5 -2 564.04 12.4
 7 -5 2 530.75 14.8
 7 -5 2 554.74 14.3
 7 5 2 579.54 12.6
 -7 5 -2 573.74 13.4
 -7 5 -2 553.64 13.2
 7 5 2 576.24 15.9
 7 5 2 568.04 12.7
 -7 5 -2 566.04 14.6
 -7 5 -2 532.15 13.1
 7 5 2 560.64 12.1
 -8 -5 -2 680.33 14.9
 8 -5 2 673.03 17.2
 -8 -5 -2 666.83 14.7
 8 -5 2 653.63 16.2
 8 -5 2 668.43 16.9
 -8 -5 -2 686.93 15
 -8 -5 -2 667.23 14.6
 8 -5 2 658.33 15.9
 -8 -5 -2 660.73 14.9
 8 -5 2 656.83 17.4
 8 5 2 659.43 15.3
 8 5 2 653.23 15.1
 8 5 2 658.03 14.3
 8 5 2 673.93 14.5
 8 5 2 661.33 15.3
 -8 5 -2 652.03 16.7
 -8 5 -2 656.03 15.4
 8 5 2 662.03 14.5
 -8 5 -2 667.63 15.6
 9 -5 2 183.28 8.7
 -9 -5 -2 174.98 6.3
 9 -5 2 174.58 7.8
 -9 -5 -2 182.98 6
 9 -5 2 177.48 7.7
 9 -5 2 171.08 8.4
 -9 -5 -2 176.88 5.9
 9 -5 2 172.68 7.8
 -9 -5 -2 178.88 5.9
 9 -5 2 194.18 8.7
 9 5 2 174.58 5.7
 9 5 2 177.58 6.8
 9 5 2 182.78 5.9
 9 5 2 182.18 5.6
 -9 5 -2 176.78 7.1
 9 5 2 178.28 6.6
 -9 5 -2 182.68 7.6
 9 5 2 184.48 5.7
 -9 5 -2 185.48 7
 10 -5 2 1613.04 34.8
 -10 -5 -2 1656.23 34.2
 -10 -5 -2 1609.24 33.4
 10 -5 2 1585.54 35.2
 -10 -5 -2 1640.84 34.4
 10 -5 2 1629.04 35.6
 10 -5 2 1571.94 35
 10 -5 2 1595.94 35.9
 10 -5 2 1660.03 36
 10 5 2 1647.04 33.3
 10 5 2 1597.54 33
 -10 5 -2 1627.54 34.4
 10 5 2 1580.24 33.4
 10 5 2 1648.14 34.1
 10 5 2 1558.44 32.7
 -10 5 -2 1618.44 34.1
 10 5 2 1593.34 33.8
 -10 5 -2 1651.83 35.1
 11 -5 2 523.95 15.3
 11 -5 2 489.15 14.1
 -11 -5 -2 492.65 12.4
 -11 -5 -2 499.45 12
 -11 -5 -2 494.05 12.1
 11 -5 2 494.05 14.3
 11 -5 2 484.05 14.6
 11 -5 2 507.95 15.3
 -11 -5 -2 489.75 12.7
 11 5 2 500.25 13.2
 -11 5 -2 497.05 13.6
 11 5 2 480.75 12.5
 -11 5 -2 505.25 13.5
 11 5 2 498.35 13.4
 11 5 2 496.85 11.6
 11 5 2 489.55 11.6
 -11 5 -2 503.75 14
 11 5 2 501.15 12.2
 12 -5 2 377.86 12.2
 12 -5 2 378.46 12.3
 12 -5 2 374.46 13.1
 12 -5 2 361.96 13.1
 -12 -5 -2 361.76 9.8
 12 -5 2 358.36 12.4
 -12 -5 -2 368.26 10.1
 12 -5 2 372.06 12.7
 -12 -5 -2 371.66 9.6
 12 5 2 360.76 9.3
 12 5 2 367.36 11.3
 12 5 2 335.77 10.5
 12 5 2 354.56 9.4
 12 5 2 359.06 10.2
 -12 5 -2 347.37 11.4
 -12 5 -2 358.96 11.5
 -12 5 -2 367.26 11.6
 12 5 2 366.86 11.4
 13 -5 2 1043 25.7
 -13 -5 -2 1036.2 22.5
 -13 -5 -2 996.5 23.2
 13 -5 2 1024.9 25.9
 -13 -5 -2 1027 22
 13 -5 2 1029.3 25.3
 13 -5 2 1023.9 24.8
 13 -5 2 996 25
 -13 5 -2 1005.6 24
 13 5 2 961.8 21.7
 13 5 2 1015.9 24
 13 5 2 1048.9 24
 -13 5 -2 1003.4 23.9
 13 5 2 998.7 21.7
 13 5 2 1024 23.7
 13 5 2 1055.19 28
 14 -5 2 4.9 4.8
 14 -5 2 -1.7 4.6
 14 -5 2 3.1 3.8
 14 -5 2 -7.3 4.5
 -14 -5 -2 1.7 3.1
 -14 -5 -2 0.7 3
 14 -5 2 2.8 4.7
 14 -5 2 1.3 4.7
 14 5 2 5.4 2.8
 14 5 2 3.1 3.4
 -14 5 -2 3 4.2
 14 5 2 4.3 5.2
 -14 5 -2 0.3 3.1
 14 5 2 3.1 2.5
 -14 5 -2 -1.7 4.4
 14 5 2 3.9 4
 14 5 2 -0.8 3.4
 15 -5 2 516.55 16.2
 15 -5 2 544.05 16.4
 15 -5 2 553.14 17.3
 15 -5 2 524.85 17.3
 -15 -5 -2 521.55 12.9
 15 -5 2 539.65 16.6
 -15 -5 -2 527.25 13.6
 15 5 2 542.75 15.6
 15 5 2 502.75 14.6
 15 5 2 477.85 12.6
 -15 5 -2 494.65 16.2
 15 5 2 525.55 14.3
 -15 5 -2 532.55 15.8
 15 5 2 505.35 12.8
 -15 5 -2 512.65 15.5
 15 5 2 516.75 15.6
 -16 -5 -2 228.38 8.5
 16 -5 2 229.78 13.1
 -16 -5 -2 222.58 7.8
 16 -5 2 239.98 12.1
 16 -5 2 226.78 11.4
 16 -5 2 221.28 12.3
 16 -5 2 244.68 12.3
 -16 5 -2 236.28 11.1
 16 5 2 238.88 11.2
 -16 5 -2 230.98 11.1
 16 5 2 217.98 9.8
 16 5 2 209.58 7.5
 16 5 2 224.38 10.8
 16 5 2 230.68 7.8
 16 5 2 230.68 10.8
 17 -5 2 313.67 14.1
 17 -5 2 307.57 14.1
 17 -5 2 301.57 14
 17 -5 2 302.67 13
 -17 -5 -2 299.57 13.4
 17 -5 2 298.37 14.3
 17 5 2 287.37 9.2
 17 5 2 309.37 12.9
 17 5 2 278.37 11.4
 -17 5 -2 303.27 12.9
 -17 5 -2 314.17 12.9
 17 5 2 271.37 8.9
 17 5 2 307.37 12.8
 17 5 2 306.07 11.3
 17 -6 -2 355.86 15.2
 17 -6 -2 368.46 15
 17 -6 -2 358.26 15.9
 17 -6 -2 355.36 14.5
 17 -6 -2 351.16 15.1
 17 6 -2 334.47 11
 17 6 -2 335.27 11.2
 17 6 -2 363.36 13.9
 17 6 -2 359.56 13.9
 17 6 -2 364.86 11.5
 17 6 -2 334.17 11.7
 -17 6 2 345.97 13.4
 -17 6 2 370.46 13.6
 16 -6 -2 575.94 19.1
 16 -6 -2 582.14 17.9
 16 -6 -2 540.05 26.7
 16 -6 -2 600.34 18.8
 16 -6 -2 561.44 17.7
 16 6 -2 594.34 17.2
 16 6 -2 541.95 14.9
 -16 6 2 580.64 16.9
 16 6 -2 537.75 15.1
 16 6 -2 559.44 14.9
 16 6 -2 557.64 15.1
 -16 6 2 573.34 18.5
 15 -6 -2 11.7 5.3
 15 -6 -2 13.5 6
 15 -6 -2 7.8 5.9
 15 -6 -2 9.7 5.7
 15 -6 -2 8.2 5.8
 15 -6 -2 9.9 4.6
 15 6 -2 11.1 3.4
 -15 6 2 9.5 4.8
 15 6 -2 16.8 4.6
 15 6 -2 7.9 4.9
 15 6 -2 4.3 3.5
 15 6 -2 4.6 3.4
 -15 6 2 15 4.7
 15 6 -2 12.4 5.1
 14 -6 -2 1126.19 27.8
 14 -6 -2 1120.79 27.3
 14 -6 -2 1113.19 27.9
 14 -6 -2 1118.69 26.2
 14 -6 -2 1126.99 28.6
 14 -6 -2 1158.48 27.3
 14 -6 -2 1101.19 28.3
 14 6 -2 1149.98 26.3
 -14 6 2 1135.39 28
 14 6 -2 1109.89 25.1
 14 6 -2 1084.99 24.3
 14 6 -2 1115.59 26.4
 14 6 -2 1131.09 24.8
 -14 6 2 1102.09 26.2
 14 6 -2 1080.29 24.8
 13 -6 -2 396.16 13
 13 -6 -2 385.96 14.5
 13 -6 -2 347.67 13.8
 -13 -6 2 382.96 9
 13 -6 -2 365.96 13.5
 13 -6 -2 385.46 13.4
 13 -6 -2 346.77 11.9
 13 -6 -2 361.16 13
 13 6 -2 372.76 10.1
 13 6 -2 374.46 11.8
 -13 6 2 370.26 12
 -13 6 2 380.46 12.7
 13 6 -2 367.36 12.1
 13 6 -2 373.66 11
 13 6 -2 369.86 10.4
 13 6 -2 377.26 12.1
 12 -6 -2 518.35 16.5
 -12 -6 2 499.15 12.4
 12 -6 -2 513.15 15.3
 12 -6 -2 519.05 17.7
 12 -6 -2 483.95 15.1
 -12 -6 2 511.95 11.6
 12 -6 -2 522.45 15.6
 -12 -6 2 510.55 11.8
 -12 -6 2 511.95 11.5
 12 -6 -2 504.35 16.2
 12 6 -2 522.85 12.6
 12 6 -2 516.75 14.1
 12 6 -2 508.25 12.2
 12 6 -2 528.05 14.3
 12 6 -2 508.85 13.2
 12 6 -2 487.85 12.9
 -12 6 2 505.45 15
 -12 6 2 500.65 14
 -11 -6 2 2147.49 44.2
 -11 -6 2 2174.18 43.4
 -11 -6 2 2170.38 43.7
 11 -6 -2 2221.78 47.8
 -11 -6 2 2104.09 43.5
 11 -6 -2 2271.97 46.3
 11 -6 -2 2163.78 46.7
 11 -6 -2 2163.88 47.3
 11 -6 -2 2233.88 46.8
 11 -6 -2 2253.87 47.9
 -11 6 2 2210.38 45.4
 11 6 -2 2188.28 45.4
 -11 6 2 2205.48 45.2
 -11 6 2 2181.28 46.9
 11 6 -2 2221.48 45
 11 6 -2 2177.58 44
 11 6 -2 2194.78 44.1
 11 6 -2 2177.88 44.8
 11 6 -2 2189.18 45.5
 -10 -6 2 61.79 3.9
 10 -6 -2 56.79 6.2
 10 -6 -2 53.19 5.5
 10 -6 -2 51.39 6.4
 -10 -6 2 57.09 3.5
 10 -6 -2 61.49 7.9
 -10 -6 2 55.39 3.3
 10 -6 -2 50.89 7
 10 -6 -2 59.69 6.5
 -10 -6 2 53.19 3.6
 -10 6 2 66.29 6.4
 10 6 -2 50.59 5.2
 10 6 -2 61.99 5.1
 10 6 -2 54.99 3.8
 -10 6 2 56.99 6.4
 10 6 -2 55.89 4.7
 10 6 -2 62.39 3.6
 9 -6 -2 1821.62 39.7
 9 -6 -2 1733.73 39.5
 -9 -6 2 1797.32 36.3
 -9 -6 2 1753.52 35.7
 9 -6 -2 1841.92 38.5
 -9 -6 2 1782.62 36.1
 9 -6 -2 1801.82 39.4
 -9 -6 2 1791.92 35.9
 9 -6 -2 1798.82 38
 -9 -6 2 1788.12 35.9
 9 -6 -2 1830.42 38.8
 9 6 -2 1823.52 37.3
 -9 6 2 1821.42 37.4
 -9 6 2 1807.72 39.2
 9 6 -2 1835.82 37.5
 9 6 -2 1797.42 37.4
 9 6 -2 1825.72 35.9
 9 6 -2 1783.32 35.7
 9 6 -2 1811.02 37.2
 -9 6 2 1798.52 37.1
 8 -6 -2 22.1 4.3
 8 -6 -2 23.5 4.2
 8 -6 -2 22 3.6
 8 -6 -2 24.4 4.3
 8 -6 -2 23.9 3.5
 -8 -6 2 23.9 2.7
 -8 -6 2 25.5 3.2
 -8 -6 2 22 2.8
 8 -6 -2 24.5 3.4
 -8 6 2 28.8 3.2
 8 6 -2 27.4 3.3
 -8 6 2 26.5 3.5
 8 6 -2 27.6 3.3
 8 6 -2 25.4 3.2
 8 6 -2 25.9 3.9
 -8 6 2 28.7 3.1
 -7 -6 2 1907.21 37.6
 -7 -6 2 1909.01 38.2
 7 -6 -2 1877.61 39.2
 7 -6 -2 1856.01 42.6
 7 -6 -2 1939.81 41.1
 7 -6 -2 1884.81 39.6
 -7 -6 2 1928.51 37.9
 -7 -6 2 1912.31 38
 7 -6 -2 1882.71 40.7
 -7 -6 2 1889.41 38.4
 7 6 -2 1917.41 38.6
 -7 6 2 1918.31 38.5
 -7 6 2 1957.1 40.9
 7 6 -2 1912.81 38.8
 -7 6 2 1885.61 38.6
 -7 6 2 1883.11 38.5
 7 6 -2 1840.82 39.5
 7 6 -2 1924.81 39
 6 -6 -2 1806.32 37.7
 6 -6 -2 1772.42 38.2
 6 -6 -2 1731.23 38.2
 6 -6 -2 1791.42 37
 -6 -6 2 1836.32 36.8
 -6 -6 2 1757.12 36
 6 -6 -2 1804.32 38.4
 6 -6 -2 1812.02 36.7
 -6 -6 2 1756.42 35.7
 -6 -6 2 1780.12 35.7
 -6 6 2 1780.32 36.1
 -6 6 2 1747.83 36
 6 6 -2 1729.43 36.9
 -6 6 2 1790.22 37
 -6 6 2 1782.12 36
 6 6 -2 1791.72 36.7
 6 6 -2 1772.52 37
 -6 6 2 1829.62 38.4
 -6 6 2 1785.42 38.2
 6 6 -2 1795.92 37.4
 6 6 -2 1784.52 35.9
 -5 -6 2 2.2 1.6
 -5 -6 2 5.8 2
 5 -6 -2 2.8 2.9
 5 -6 -2 -1.9 3.1
 5 -6 -2 0.6 2.2
 -5 -6 2 4.9 2.2
 5 -6 -2 1.3 2.9
 -5 -6 2 6.4 1.8
 5 -6 -2 3 2.8
 -5 6 2 0.2 2.1
 5 6 -2 2.1 1.9
 -5 6 2 5 2.7
 -5 6 2 2 2.7
 5 6 -2 9.6 2.7
 -5 6 2 5.2 1.6
 5 6 -2 9.4 2.3
 5 6 -2 4.1 2
 5 6 -2 5.1 1.9
 -4 -6 2 3256.57 62.19
 4 -6 -2 3121.99 63.69
 4 -6 -2 3160.78 62.79
 4 -6 -2 3145.89 64.29
 -4 -6 2 3144.89 62.79
 4 -6 -2 3175.68 62.49
 -4 -6 2 3164.78 62.39
 4 -6 -2 3135.79 64.29
 4 -6 -2 3226.08 64.49
 -4 6 2 3171.98 62.09
 -4 6 2 3033.6 61.89
 4 6 -2 3214.78 63.69
 -4 6 2 3230.18 62.99
 -4 6 2 3157.58 62.19
 -4 6 2 3135.29 64.29
 4 6 -2 3178.98 62.29
 -4 6 2 3179.28 64.49
 4 6 -2 3191.48 62.69
 -4 6 2 3199.88 61.99
 4 6 -2 3210.98 62.39
 3 -6 -2 1330.17 32.2
 -3 -6 2 1356.16 27.7
 3 -6 -2 1353.56 29.3
 3 -6 -2 1344.77 27.7
 3 -6 -2 1321.97 27.4
 -3 -6 2 1304.27 28.1
 -3 -6 2 1347.47 27.2
 3 -6 -2 1342.97 28.7
 -3 -6 2 1320.97 28.1
 -3 6 2 1337.77 27.7
 -3 6 2 1437.26 30.7
 -3 6 2 1384.56 29.3
 -3 6 2 1314.87 27.1
 -3 6 2 1312.77 27
 -3 6 2 1331.37 26.8
 3 6 -2 1361.26 27.3
 3 6 -2 1352.26 28
 -3 6 2 1323.27 26.9
 -3 6 2 1345.77 29.5
 3 6 -2 1373.56 28.9
 3 6 -2 1337.77 27.3
 -2 -6 2 1234.08 27.5
 2 -6 -2 1303.57 27.6
 2 -6 -2 1301.87 28.2
 2 -6 -2 1273.07 28.1
 -2 -6 2 1291.17 27.4
 2 -6 -2 1292.37 28.2
 -2 -6 2 1315.27 27
 -2 -6 2 1262.07 27.4
 -2 -6 2 1272.67 26.3
 -2 -6 2 1340.27 26.3
 2 -6 -2 1322.27 26.5
 2 -6 -2 1282.47 26.3
 2 6 -2 1321.57 28.1
 -2 6 2 1284.57 25.8
 -2 6 2 1277.07 26.3
 2 6 -2 1308.97 27.8
 -2 6 2 1308.47 28.5
 2 6 -2 1328.97 26.4
 -2 6 2 1310.17 26.6
 -2 6 2 1334.37 28.3
 2 6 -2 1338.97 27.4
 -2 6 2 1285.97 26
 2 6 -2 1323.07 26.3
 -2 6 2 1275.97 28
 1 -6 -2 1395.66 30
 1 -6 -2 1400.16 28.2
 1 -6 -2 1402.26 28.1
 -1 -6 2 1434.16 28.3
 -1 -6 2 1371.96 29.9
 1 -6 -2 1358.96 29.9
 -1 -6 2 1402.76 29.2
 -1 -6 2 1454.95 29.8
 1 -6 -2 1411.76 27.7
 -1 -6 2 1405.86 29.6
 1 -6 -2 1463.65 30.1
 1 -6 -2 1404.16 29.5
 -1 -6 2 1372.46 28.1
 1 6 -2 1430.46 29.6
 -1 6 2 1415.06 30
 -1 6 2 1423.96 27.9
 -1 6 2 1424.56 28.3
 1 6 -2 1390.76 28.4
 -1 6 2 1374.26 30.1
 -1 6 2 1393.86 27.7
 1 6 -2 1483.55 30.1
 1 6 -2 1376.26 30.2
 -1 6 2 1430.16 28.2
 -1 6 2 1374.46 27.8
 1 6 -2 1405.56 28.5
 -1 6 2 1410.56 31.9
 0 -6 2 95.99 6.6
 0 -6 -2 103.09 3
 0 -6 2 92.89 5.5
 0 -6 2 101.29 5.3
 0 -6 -2 104.09 5
 0 -6 -2 99.39 2.9
 0 -6 -2 105.69 3.2
 0 -6 -2 107.29 3.4
 0 -6 -2 99.79 5.2
 0 -6 -2 107.89 4.9
 0 -6 -2 107.29 5
 0 -6 2 98.09 3.6
 0 -6 2 96.09 5.1
 0 -6 2 99.49 3.1
 0 -6 2 93.49 3.4
 0 6 2 116.09 5.4
 0 6 2 98.39 3.1
 0 6 2 108.89 3.4
 0 6 2 107.29 3.2
 0 6 -2 95.49 3.9
 0 6 -2 102.69 5.8
 0 6 -2 104.59 5.2
 0 6 2 100.19 4.9
 0 6 2 104.29 3.2
 0 6 -2 100.39 3.8
 0 6 2 102.09 5.5
 1 -6 2 4155.38 80.59
 -1 -6 -2 4174.98 82.09
 1 -6 2 4247.67 81.39
 -1 -6 -2 4212.38 80.39
 -1 -6 -2 4057.29 82.39
 -1 -6 -2 4128.39 81.79
 -1 -6 -2 4174.68 80.29
 1 -6 2 4168.28 82.09
 1 -6 2 4188.18 82.89
 -1 -6 -2 3886.31 81.99
 1 -6 2 4120.69 80.89
 1 -6 2 4180.18 82.69
 1 6 2 4130.99 80.39
 -1 6 -2 4156.88 81.09
 -1 6 -2 4252.87 80.89
 -1 6 -2 4158.18 81.39
 -1 6 -2 4199.88 83.19
 -1 6 -2 4169.88 81.29
 -1 6 -2 4187.08 82.89
 1 6 2 4204.28 82.49
 1 6 2 4146.19 82.49
 1 6 2 4151.18 82.69
 1 6 2 4201.18 80.39
 -1 6 -2 4292.17 82.69
 -2 -6 -2 2504.45 51.09
 -2 -6 -2 2679.83 54.19
 2 -6 2 2483.75 52.59
 2 -6 2 2514.65 50.19
 2 -6 2 2546.85 52.19
 -2 -6 -2 2572.44 49.8
 -2 -6 -2 2555.94 49.7
 2 -6 2 2494.15 50.29
 2 -6 2 2540.15 50.39
 2 -6 2 2569.14 51.59
 -2 -6 -2 2511.05 52.19
 2 -6 2 2504.15 52.29
 -2 -6 -2 2841.02 55.79
 2 6 2 2527.25 51.79
 2 6 2 2574.44 49.8
 2 6 2 2545.95 49.8
 -2 6 -2 2533.05 50.69
 -2 6 -2 2521.35 52.49
 -2 6 -2 2571.24 50.29
 -2 6 -2 2654.83 50.59
 -2 6 -2 2505.95 52.29
 -2 6 -2 2460.25 50.59
 -2 6 -2 2620.34 52.19
 -3 -6 -2 1133.49 26.7
 -3 -6 -2 1151.28 22.6
 -3 -6 -2 1089.79 23.5
 3 -6 2 1125.99 23.5
 -3 -6 -2 1155.68 22.7
 3 -6 2 1145.59 23.3
 3 -6 2 1136.69 25.2
 3 -6 2 1103.59 25.3
 3 -6 2 1120.09 24.6
 -3 -6 -2 1127.89 25.3
 3 -6 2 1135.49 25.3
 3 -6 2 1104.09 23.3
 3 6 2 1132.99 22.7
 -3 6 -2 1202.38 26.6
 3 6 2 1104.99 24.2
 -3 6 -2 1131.39 25.5
 -3 6 -2 1101.89 23.6
 -3 6 -2 1152.48 23.7
 -3 6 -2 1099.49 23.4
 3 6 2 1123.69 24.5
 3 6 2 1160.58 25.2
 3 6 2 1137.69 22.8
 -4 -6 -2 3833.12 74.99
 -4 -6 -2 3739.63 75.39
 4 -6 2 3944.11 77.89
 4 -6 2 3837.42 77.69
 4 -6 2 3893.21 77.69
 -4 -6 -2 3752.92 76.59
 4 -6 2 3781.12 76.89
 -4 -6 -2 3831.12 76.49
 4 -6 2 3808.52 75.99
 4 -6 2 3806.52 75.79
 -4 -6 -2 3986.1 75.09
 4 6 2 3972.7 76.49
 -4 6 -2 3857.01 77.79
 -4 6 -2 3924.31 75.99
 -4 6 -2 3949.41 75.89
 4 6 2 3871.81 75.09
 4 6 2 3840.52 75.19
 -4 6 -2 3960.7 76.19
 -4 6 -2 3858.91 75.69
 4 6 2 3858.21 76.39
 -4 6 -2 3898.01 77.69
 4 6 2 3843.82 76.59
 -5 -6 -2 4 1.3
 5 -6 2 2.3 2.3
 5 -6 2 2.3 2.3
 5 -6 2 1.2 3.1
 5 -6 2 8.4 2.9
 -5 -6 -2 6.3 2.6
 5 -6 2 2 3
 5 -6 2 3.6 2.8
 -5 -6 -2 5 2.4
 -5 -6 -2 4.7 1.6
 -5 6 -2 5.5 2.2
 5 6 2 4.5 1.9
 5 6 2 9.1 2.5
 5 6 2 5.8 1.8
 -5 6 -2 1.8 2.1
 -5 6 -2 4.1 2.7
 5 6 2 6.6 2
 -5 6 -2 2.6 2.6
 -5 6 -2 5.5 2.2
 6 -6 2 2066.29 42.8
 -6 -6 -2 1980.1 41.4
 6 -6 2 1958.2 41.8
 6 -6 2 1899.71 44
 -6 -6 -2 2034.2 39.9
 -6 -6 -2 1989.9 41.1
 6 -6 2 1994.3 42.5
 -6 -6 -2 1937.61 41.6
 6 -6 2 2000.5 40.8
 6 -6 2 2017.1 41.2
 -6 6 -2 2039.5 40.6
 -6 6 -2 1964.1 41.2
 -6 6 -2 2009.9 40.7
 6 6 2 1982.4 40
 -6 6 -2 2214.08 44.9
 6 6 2 1944.41 41.1
 -6 6 -2 2039.9 44.8
 6 6 2 2012.6 40.1
 -6 6 -2 1944.81 40.5
 -7 -6 -2 931.71 18.9
 -7 -6 -2 911.71 18.8
 7 -6 2 926.31 22.4
 -7 -6 -2 940.51 18.8
 7 -6 2 892.61 21.5
 7 -6 2 913.01 20.6
 -7 -6 -2 957 23.6
 7 -6 2 901.71 22.1
 -7 -6 -2 924.31 19
 7 -6 2 938.31 22.4
 7 -6 2 918.91 21
 -7 -6 -2 941.41 19.8
 7 6 2 943.41 20.1
 7 6 2 930.21 19.9
 7 6 2 903.21 20.2
 7 6 2 885.61 20.8
 -7 6 -2 929.01 20.3
 -7 6 -2 900.01 20.4
 -7 6 -2 957.7 22.3
 -8 -6 -2 140.59 4.6
 -8 -6 -2 139.79 6.8
 8 -6 2 122.39 7.8
 8 -6 2 127.39 8
 -8 -6 -2 125.09 5.1
 -8 -6 -2 132.79 4.4
 8 -6 2 127.39 6.5
 -8 -6 -2 139.79 5.6
 8 -6 2 115.09 7.8
 8 -6 2 123.69 7.2
 -8 -6 -2 132.99 4.6
 8 -6 2 145.79 7.5
 -8 -6 -2 136.59 4.4
 -8 -6 -2 140.89 6
 8 6 2 129.79 5.5
 -8 6 -2 136.39 6
 8 6 2 132.69 5.3
 -8 6 -2 128.59 6.1
 8 6 2 117.89 5.7
 -8 6 -2 132.39 7.4
 8 6 2 123.69 5.6
 9 -6 2 1631.04 41.3
 9 -6 2 1564.24 33.8
 -9 -6 -2 1561.44 31.7
 9 -6 2 1533.45 34.1
 -9 -6 -2 1547.45 31.5
 -9 -6 -2 1553.94 31.8
 9 -6 2 1582.54 33.4
 9 -6 2 1501.25 34.5
 -9 -6 -2 1570.14 32.3
 -9 -6 -2 1532.95 32.1
 9 -6 2 1527.45 34.9
 9 6 2 1526.95 32.1
 9 6 2 1539.85 31.3
 9 6 2 1561.94 32.6
 9 6 2 1543.35 32.4
 -9 6 -2 1561.94 34.4
 9 6 2 1561.94 32
 -9 6 -2 1560.84 33.2
 -10 -6 -2 304.07 8.6
 -10 -6 -2 312.77 9
 10 -6 2 319.67 10.7
 -10 -6 -2 315.37 8.7
 10 -6 2 311.17 11.8
 10 -6 2 311.57 11.3
 10 -6 2 324.07 12
 10 -6 2 290.57 11
 -10 -6 -2 304.17 9.5
 -10 -6 -2 315.77 9.1
 10 -6 2 300.57 10.9
 -10 6 -2 310.27 9.9
 10 6 2 306.67 9.6
 -10 6 -2 316.67 11
 10 6 2 315.77 9.5
 -10 6 -2 319.07 10
 10 6 2 309.97 9
 10 6 2 307.17 9.5
 10 6 2 330.37 8.8
 11 -6 2 1317.57 30.8
 11 -6 2 1388.66 31.8
 -11 -6 -2 1361.76 28.1
 11 -6 2 1360.16 30.3
 -11 -6 -2 1352.76 28.6
 -11 -6 -2 1329.77 28.4
 11 -6 2 1350.66 31.8
 -11 -6 -2 1336.87 28.3
 11 -6 2 1370.96 30.8
 11 -6 2 1313.67 31.2
 -11 -6 -2 1371.16 28.4
 11 6 2 1287.67 28
 11 6 2 1341.47 28
 -11 6 -2 1366.36 29.8
 -11 6 -2 1394.36 29.6
 -11 6 -2 1374.26 30.8
 11 6 2 1353.86 29.3
 11 6 2 1280.47 28.1
 11 6 2 1383.56 29.5
 12 -6 2 750.02 20.2
 12 -6 2 752.72 20.9
 -12 -6 -2 759.72 17.5
 12 -6 2 791.72 20.2
 12 -6 2 770.52 21
 -12 -6 -2 751.62 17
 12 -6 2 770.22 20.4
 12 -6 2 761.92 20.1
 -12 -6 -2 710.03 17.1
 -12 6 -2 733.73 18.9
 12 6 2 753.42 18.6
 12 6 2 732.43 18.3
 12 6 2 768.12 17.4
 -12 6 -2 735.53 19.4
 12 6 2 753.92 17.1
 -12 6 -2 777.42 18.8
 12 6 2 754.32 16.9
 12 6 2 765.02 17.1
 13 -6 2 317.57 13.2
 -13 -6 -2 327.87 9.1
 13 -6 2 312.67 12
 13 -6 2 318.77 12.6
 13 -6 2 321.47 13.2
 13 -6 2 312.27 12.3
 13 -6 2 300.87 12.1
 -13 -6 -2 325.27 9.5
 13 6 2 303.57 9
 -13 6 -2 308.87 11.1
 -13 6 -2 315.67 11.2
 13 6 2 310.47 9.7
 -13 6 -2 304.87 11.1
 13 6 2 322.07 11.1
 13 6 2 313.27 8.9
 13 6 2 311.37 10.9
 13 6 2 316.47 9.4
 14 -6 2 1427.46 33
 14 -6 2 1389.56 31.8
 -14 -6 -2 1361.16 28.9
 14 -6 2 1316.77 32.1
 14 -6 2 1364.66 31.9
 14 -6 2 1381.56 32.2
 -14 -6 -2 1333.67 28.3
 14 -6 2 1353.26 33.1
 -14 6 -2 1324.97 30.7
 14 6 2 1338.97 30.5
 14 6 2 1312.37 28.9
 14 6 2 1325.77 29.4
 14 6 2 1320.27 28.5
 14 6 2 1342.77 30.6
 -14 6 -2 1325.97 30.7
 14 6 2 1334.87 31
 -14 6 -2 1336.37 30.6
 15 -6 2 132.89 10.1
 15 -6 2 129.19 18
 15 -6 2 126.69 9.9
 15 -6 2 127.89 10.4
 -15 -6 -2 136.89 6.8
 -15 -6 -2 137.89 6.2
 15 6 2 123.19 6
 15 6 2 140.99 7.2
 15 6 2 125.99 7.4
 -15 6 -2 149.59 9.3
 15 6 2 137.99 9
 15 6 2 134.99 9
 -15 6 -2 133.99 14.7
 15 6 2 123.89 6.7
 -16 -6 -2 502.55 13.1
 16 -6 2 510.75 18.1
 16 -6 2 494.15 17.5
 -16 -6 -2 502.75 12.6
 16 -6 2 532.45 17.8
 16 -6 2 505.55 16.8
 16 -6 2 510.25 17.1
 -16 6 -2 503.05 15.9
 16 6 2 484.65 14.3
 16 6 2 465.35 12.4
 16 6 2 470.45 22.4
 16 6 2 465.15 13.8
 16 6 2 501.85 12.8
 -16 6 -2 504.95 16
 16 6 2 497.45 15.8
 -17 -6 -2 485.05 13
 17 -6 2 509.85 17.2
 17 -6 2 463.35 17.5
 17 -6 2 483.25 18.1
 17 -6 2 485.95 17.4
 17 -6 2 465.65 17.8
 17 6 2 478.65 15.9
 17 6 2 481.15 16.1
 17 6 2 459.55 14.2
 17 6 2 475.15 12.4
 -17 6 -2 458.55 15.9
 17 6 2 471.45 14.1
 17 6 2 450.35 12.2
 16 -7 -2 245.88 12.7
 16 -7 -2 208.38 13.4
 16 -7 -2 199.98 12.9
 16 -7 -2 229.28 12.3
 16 -7 -2 213.08 12.2
 -16 7 2 238.38 11
 16 7 -2 221.48 11.1
 16 7 -2 207.68 8.5
 16 7 -2 214.98 8.2
 -16 7 2 214.48 10.7
 16 7 -2 224.88 9.3
 16 7 -2 233.28 11.4
 16 7 -2 213.08 9.5
 15 -7 -2 1125.89 27.4
 15 -7 -2 1058.59 27.8
 15 -7 -2 1118.69 28
 15 -7 -2 1089.99 29.1
 15 -7 -2 1101.29 29.2
 15 7 -2 1106.19 25.2
 15 7 -2 1105.39 26.4
 15 7 -2 1081.89 26.6
 15 7 -2 1076.29 24.1
 -15 7 2 1108.09 26.3
 -15 7 2 1090.89 26.1
 15 7 -2 1038 24.7
 14 -7 -2 74.69 9.1
 14 -7 -2 86.69 9.2
 14 -7 -2 88.29 9.9
 14 -7 -2 108.19 9.1
 14 -7 -2 81.99 10.6
 14 -7 -2 99.49 11
 14 7 -2 91.19 6.2
 14 7 -2 88.99 8.2
 -14 7 2 85.09 7.8
 14 7 -2 88.29 8.1
 14 7 -2 100.49 7.4
 -14 7 2 85.69 8
 14 7 -2 80.29 5.7
 -14 7 2 92.99 7.9
 14 7 -2 82.99 5.3
 -13 -7 2 1184.08 25
 13 -7 -2 1265.17 29.4
 13 -7 -2 1190.08 29.6
 13 -7 -2 1202.18 30.2
 13 -7 -2 1213.78 28.4
 -13 -7 2 1119.29 25.2
 13 -7 -2 1253.87 29
 13 -7 -2 1228.58 30.4
 13 7 -2 1211.38 27.7
 13 7 -2 1182.08 25.2
 13 7 -2 1130.99 26.7
 -13 7 2 1188.58 28.9
 -13 7 2 1194.48 27.4
 13 7 -2 1220.48 26.6
 13 7 -2 1226.18 29.2
 13 7 -2 1180.98 25.5
 12 -7 -2 1202.48 30
 12 -7 -2 1257.07 30.4
 -12 -7 2 1216.08 25.4
 -12 -7 2 1185.98 25.1
 12 -7 -2 1263.57 28.4
 12 -7 -2 1188.38 29.5
 12 -7 -2 1186.38 29
 -12 -7 2 1238.68 25
 -12 -7 2 1168.08 25.6
 12 -7 -2 1249.07 28.9
 12 7 -2 1213.28 27
 12 7 -2 1264.17 27.6
 12 7 -2 1172.58 26.7
 -12 7 2 1240.48 27.2
 12 7 -2 1234.48 27.7
 -12 7 2 1197.98 29.1
 -12 7 2 1218.78 27.4
 12 7 -2 1199.88 25.6
 -11 -7 2 542.95 12.7
 11 -7 -2 517.75 17
 11 -7 -2 547.95 17.1
 -11 -7 2 548.25 12.3
 11 -7 -2 541.65 15.6
 -11 -7 2 540.35 12.2
 11 -7 -2 546.85 15.2
 11 -7 -2 530.65 16.8
 11 -7 -2 571.64 17.4
 -11 -7 2 538.15 12.3
 -11 7 2 547.95 16.1
 11 7 -2 548.35 14.4
 -11 7 2 539.45 14.1
 11 7 -2 524.45 14.2
 11 7 -2 541.75 14
 11 7 -2 518.85 12
 -11 7 2 532.75 14.3
 11 7 -2 540.85 14.6
 -10 -7 2 2020 40.6
 10 -7 -2 2023.7 44.6
 10 -7 -2 2074.89 43.7
 10 -7 -2 2047.2 51.59
 10 -7 -2 2049.49 42.7
 -10 -7 2 1938.71 40.3
 10 -7 -2 2036.8 44.6
 10 -7 -2 1994.7 43
 -10 -7 2 2028.5 40.3
 -10 7 2 2007 41.8
 10 7 -2 2024.8 41.8
 10 7 -2 2009.7 42
 10 7 -2 2014.5 42
 10 7 -2 2006.8 41.8
 -10 7 2 1949.9 45.5
 -10 7 2 1996.7 41.7
 -9 -7 2 23.4 2.9
 9 -7 -2 24 4.5
 9 -7 -2 16.5 3.8
 -9 -7 2 29.2 2.8
 -9 -7 2 22.7 3.1
 9 -7 -2 16.5 6.1
 9 -7 -2 18.2 4
 9 -7 -2 20.1 5.1
 9 -7 -2 17.5 4.6
 -9 7 2 26.9 4.7
 -9 7 2 28.6 3.5
 -9 7 2 21.6 3.4
 9 7 -2 34.4 4
 9 7 -2 27.6 3.4
 9 7 -2 28.3 3.6
 9 7 -2 25.1 3.6
 8 -7 -2 1494.15 35.2
 -8 -7 2 1578.24 31.9
 -8 -7 2 1574.84 32.3
 -8 -7 2 1517.85 31.9
 8 -7 -2 1547.55 35.3
 8 -7 -2 1581.34 34.6
 8 -7 -2 1611.74 35.6
 8 -7 -2 1531.15 33.8
 8 7 -2 1571.24 32.7
 8 7 -2 1591.54 32.9
 -8 7 2 1555.04 32.5
 8 7 -2 1530.05 33.1
 -8 7 2 1630.44 35.4
 8 7 -2 1596.54 33.6
 -8 7 2 1595.94 32.8
 7 -7 -2 1395.26 31.7
 -7 -7 2 1392.06 28.5
 7 -7 -2 1401.76 31.7
 -7 -7 2 1327.47 28.7
 7 -7 -2 1391.86 30.8
 -7 -7 2 1353.86 28.6
 7 -7 -2 1414.86 29.6
 7 -7 -2 1424.76 30
 7 -7 -2 1372.16 31.4
 -7 -7 2 1365.56 28.9
 -7 7 2 1406.56 28.9
 -7 7 2 1355.16 28.7
 7 7 -2 1368.16 28.9
 7 7 -2 1403.86 29.2
 -7 7 2 1383.16 28.9
 7 7 -2 1390.66 29.8
 -7 7 2 1436.46 31.7
 7 7 -2 1352.46 30
 6 -7 -2 171.58 7.2
 -6 -7 2 184.78 6.7
 6 -7 -2 179.38 8.2
 6 -7 -2 190.88 8.8
 6 -7 -2 180.48 8.8
 -6 -7 2 188.78 5.9
 6 -7 -2 177.28 6.8
 6 -7 -2 176.98 8.2
 -6 -7 2 189.08 6.3
 -6 -7 2 187.28 5.9
 -6 7 2 200.08 8.9
 6 7 -2 188.18 7.2
 6 7 -2 192.48 6.4
 6 7 -2 194.28 7.7
 6 7 -2 192.98 6.6
 -6 7 2 176.88 6.8
 -6 7 2 184.08 8.4
 6 7 -2 188.58 6.1
 -6 7 2 193.68 6.6
 5 -7 -2 2797.32 56.29
 5 -7 -2 2785.52 57.59
 5 -7 -2 2731.53 57.99
 5 -7 -2 2812.92 55.99
 -5 -7 2 2778.92 55.79
 5 -7 -2 2915.71 58.39
 -5 -7 2 2810.22 56.19
 -5 -7 2 2718.23 55.89
 5 -7 -2 2804.32 58.09
 5 7 -2 2809.72 57.59
 -5 7 2 2804.82 55.39
 -5 7 2 2778.82 57.99
 -5 7 2 2876.81 56.39
 -5 7 2 2863.11 58.39
 5 7 -2 2803.32 56.89
 5 7 -2 2824.52 55.99
 -5 7 2 2806.02 55.49
 5 7 -2 2758.92 56.59
 -5 7 2 2795.22 55.29
 4 -7 -2 448.36 13
 -4 -7 2 432.16 11.9
 4 -7 -2 423.66 15.4
 4 -7 -2 470.45 13.4
 -4 -7 2 459.25 10.6
 4 -7 -2 459.45 12.6
 4 -7 -2 462.55 12.5
 4 7 -2 465.75 11
 -4 7 2 471.95 14
 -4 7 2 453.15 10.7
 -4 7 2 479.55 13.2
 4 7 -2 450.05 10.8
 4 7 -2 465.15 12.7
 -4 7 2 462.75 10.4
 -4 7 2 474.55 10.7
 -4 7 2 447.76 12.3
 3 -7 -2 1151.68 27.4
 -3 -7 2 1224.38 26.5
 -3 -7 2 1212.78 26.5
 -3 -7 2 1241.88 26.1
 3 -7 -2 1240.58 25.5
 3 -7 -2 1249.77 25.7
 3 -7 -2 1241.68 27.7
 3 -7 -2 1246.28 27.1
 3 -7 -2 1260.37 29.7
 -3 -7 2 1247.78 25.3
 -3 7 2 1266.47 27.9
 3 7 -2 1257.97 25.5
 3 7 -2 1273.07 26.7
 -3 7 2 1230.18 24.9
 -3 7 2 1238.18 28.1
 -3 7 2 1217.18 25.2
 3 7 -2 1272.47 27.5
 3 7 -2 1234.98 25.4
 3 7 -2 1209.58 27
 -3 7 2 1281.77 25.9
 -3 7 2 1174.08 24.8
 -3 7 2 1196.98 25.1
 -2 -7 2 2805.02 57.29
 2 -7 -2 2867.81 57.59
 2 -7 -2 2831.92 58.19
 -2 -7 2 2816.72 57.39
 2 -7 -2 2868.01 55.89
 2 -7 -2 2835.62 55.99
 2 -7 -2 2812.62 58.19
 -2 -7 2 2855.31 56.89
 -2 -7 2 2863.11 55.89
 -2 7 2 2847.22 56.59
 2 7 -2 2934.61 57.89
 -2 7 2 2797.42 55.59
 2 7 -2 2894.21 55.99
 -2 7 2 2857.91 56.19
 -2 7 2 2751.52 55.69
 -2 7 2 2875.61 58.59
 2 7 -2 2877.61 56.09
 2 7 -2 2896.81 57.39
 -2 7 2 2826.02 55.39
 -2 7 2 2755.12 55.39
 -2 7 2 2825.62 58.29
 2 7 -2 2861.31 58.29
 -1 -7 2 920.81 21.1
 1 -7 -2 904.71 21.5
 -1 -7 2 944.31 19.3
 1 -7 -2 944.71 19.3
 -1 -7 2 915.71 21.1
 1 -7 -2 934.01 21.5
 1 -7 -2 927.61 20.9
 1 -7 -2 930.91 18.7
 -1 -7 2 947.41 20.6
 1 -7 -2 931.91 19.1
 1 7 -2 920.41 21.8
 1 7 -2 954.3 19.6
 -1 7 2 913.71 21.5
 1 7 -2 935.91 19.5
 -1 7 2 913.71 18.9
 -1 7 2 919.31 19.3
 1 7 -2 926.01 21.4
 1 7 -2 911.31 20.9
 -1 7 2 918.71 19.1
 -1 7 2 952 22
 0 -7 -2 3370.86 66.19
 0 -7 -2 3309.27 65.69
 0 -7 -2 3228.38 63.59
 0 -7 2 3277.77 66.19
 0 -7 2 3330.77 65.59
 0 -7 -2 3169.28 63.59
 0 -7 2 3364.56 64.29
 0 -7 -2 3328.67 63.89
 0 -7 2 3245.48 66.29
 0 -7 -2 3269.57 66.19
 0 7 2 3272.67 63.79
 0 7 2 3316.57 63.89
 0 7 2 3326.57 63.89
 0 7 2 3260.67 63.69
 0 7 -2 3268.87 66.49
 0 7 -2 3305.07 64.49
 0 7 2 3200.58 69.79
 0 7 -2 3284.87 66.89
 0 7 2 3284.77 66.69
 0 7 -2 3304.57 64.59
 0 7 -2 3274.17 66.19
 -1 -7 -2 512.65 10.9
 1 -7 2 519.65 13.2
 -1 -7 -2 513.25 13.4
 1 -7 2 520.15 11.6
 1 -7 2 536.35 14
 -1 -7 -2 520.75 13
 1 -7 2 476.45 13.8
 -1 -7 -2 526.35 11
 1 -7 2 533.15 11.2
 -1 -7 -2 536.75 13.2
 1 -7 2 528.45 11.6
 1 -7 2 518.75 13.8
 -1 7 -2 537.45 11.6
 -1 7 -2 507.65 11.9
 1 7 2 526.55 14
 1 7 2 511.85 13.5
 1 7 2 523.75 13.7
 1 7 2 536.65 11.5
 1 7 2 526.25 11.1
 -1 7 -2 516.45 12
 -1 7 -2 519.65 13.9
 -1 7 -2 554.24 11.7
 -1 7 -2 524.75 14.4
 2 -7 2 1969 42.8
 -2 -7 -2 2039.3 41.5
 -2 -7 -2 2111.39 39.9
 -2 -7 -2 1995 41.9
 -2 -7 -2 2118.89 41.7
 2 -7 2 2000.4 40.5
 2 -7 2 2034.9 40.3
 2 -7 2 2004.9 40.4
 2 -7 2 2051.39 42.1
 2 -7 2 2045.5 42.7
 2 -7 2 2048.7 42.9
 2 7 2 2032.4 40.5
 -2 7 -2 2009.4 40.4
 -2 7 -2 2109.59 40.7
 -2 7 -2 2039.5 43
 -2 7 -2 1966.9 40.9
 -2 7 -2 1968.8 40.8
 2 7 2 2021.8 39.9
 2 7 2 2022.8 42.5
 2 7 2 2059.69 42
 -3 -7 -2 3640.84 72.59
 3 -7 2 3591.14 74.39
 -3 -7 -2 3715.13 71.29
 3 -7 2 3659.33 71.89
 -3 -7 -2 3590.44 71.19
 3 -7 2 3652.23 71.99
 3 -7 2 3689.93 72.19
 -3 -7 -2 3626.44 73.19
 3 -7 2 3667.93 74.49
 3 -7 2 3731.33 73.59
 -3 -7 -2 3668.13 72.69
 3 -7 2 3748.92 74.29
 3 7 2 3689.83 73.19
 -3 7 -2 3658.63 74.39
 -3 7 -2 3737.13 74.79
 -3 7 -2 3617.44 72.29
 -3 7 -2 3850.81 72.39
 3 7 2 3694.53 71.39
 3 7 2 3567.44 73.29
 -3 7 -2 3646.94 72.49
 3 7 2 3736.23 71.49
 3 7 2 3651.93 73.69
 -4 -7 -2 283.47 7.8
 -4 -7 -2 286.27 8.9
 -4 -7 -2 277.47 6.9
 4 -7 2 285.37 10.3
 -4 -7 -2 290.37 7
 4 -7 2 273.37 9.1
 4 -7 2 279.37 9.6
 4 -7 2 278.87 9.9
 -4 -7 -2 284.87 8.4
 -4 7 -2 323.07 8.7
 -4 7 -2 317.37 9.3
 4 7 2 290.57 7.2
 4 7 2 298.47 13.1
 4 7 2 279.57 8.5
 4 7 2 286.67 7.3
 4 7 2 290.37 8.8
 -4 7 -2 288.87 8.5
 -4 7 -2 283.67 10.4
 -4 7 -2 300.87 9.2
 -4 7 -2 271.17 9.9
 -5 -7 -2 2772.92 55.69
 5 -7 2 2746.23 55.69
 5 -7 2 2781.42 57.89
 -5 -7 -2 2800.22 54.89
 5 -7 2 2747.93 55.99
 5 -7 2 2823.22 58.69
 -5 -7 -2 2790.22 56.19
 -5 -7 -2 2716.53 54.89
 5 -7 2 2857.41 57.19
 5 -7 2 2858.71 59.19
 5 7 2 2742.13 54.89
 -5 7 -2 2820.32 56.19
 -5 7 -2 2752.42 55.49
 5 7 2 2774.32 54.99
 5 7 2 2791.42 56.19
 -5 7 -2 2793.02 55.89
 5 7 2 2879.21 56.79
 -5 7 -2 2897.71 58.29
 5 7 2 2769.02 56.39
 -5 7 -2 2726.53 57.79
 -5 7 -2 2786.42 55.69
 6 -7 2 355.66 12.3
 -6 -7 -2 368.36 10.2
 6 -7 2 374.36 10.1
 -6 -7 -2 364.96 8.9
 6 -7 2 358.26 11.5
 6 -7 2 354.76 12.1
 -6 -7 -2 358.86 9.7
 6 -7 2 351.46 10.4
 6 -7 2 400.76 14.5
 6 7 2 367.36 10.2
 -6 7 -2 369.36 9.9
 6 7 2 358.76 9.8
 -6 7 -2 380.86 10.1
 -6 7 -2 354.76 12.1
 6 7 2 361.86 9.3
 6 7 2 361.96 9.2
 6 7 2 384.26 10.7
 -7 -7 -2 765.02 18
 7 -7 2 806.62 20.8
 -7 -7 -2 815.12 18.5
 7 -7 2 826.72 19.1
 7 -7 2 824.42 18.7
 7 -7 2 808.52 19.9
 -7 -7 -2 805.22 17.9
 -7 -7 -2 791.22 17.5
 7 -7 2 800.12 20.5
 7 -7 2 802.12 20.7
 7 7 2 803.52 17.7
 -7 7 -2 827.32 20.8
 7 7 2 820.52 17.9
 -7 7 -2 803.02 18.4
 7 7 2 803.62 18.4
 7 7 2 795.22 18.7
 -7 7 -2 825.32 18.4
 8 -7 2 1731.13 36.2
 8 -7 2 1693.93 38.2
 -8 -7 -2 1686.83 35.4
 -8 -7 -2 1725.43 35
 -8 -7 -2 1655.43 35.2
 8 -7 2 1766.02 37.4
 8 -7 2 1767.12 38.4
 -8 -7 -2 1650.13 35
 8 -7 2 1683.03 37.9
 8 -7 2 1733.03 36.6
 8 7 2 1686.33 35.7
 -8 7 -2 1742.73 35.8
 8 7 2 1674.53 35.1
 8 7 2 1723.43 35.6
 8 7 2 1703.23 35.2
 -8 7 -2 1706.23 37.3
 -8 7 -2 1706.43 44.4
 9 -7 2 67.39 7.9
 -9 -7 -2 79.59 3.8
 9 -7 2 74.99 6.8
 9 -7 2 72.69 7.1
 -9 -7 -2 71.09 3.6
 -9 -7 -2 75.19 5.3
 9 -7 2 73.39 7.3
 -9 -7 -2 64.79 4.4
 -9 -7 -2 68.09 3.7
 9 -7 2 68.89 8
 -9 -7 -2 71.79 4.9
 9 -7 2 68.69 6.4
 9 7 2 70.89 5.5
 -9 7 -2 85.89 5.8
 9 7 2 73.19 5.5
 -9 7 -2 68.59 7.1
 9 7 2 78.89 5.2
 9 7 2 64.89 5.3
 -9 7 -2 67.69 5.8
 -10 -7 -2 2014.5 39.9
 -10 -7 -2 1993.8 40.6
 10 -7 2 2082.29 44.7
 10 -7 2 1998.1 42.9
 10 -7 2 2012.7 44.2
 -10 -7 -2 1997 40.1
 10 -7 2 2050.89 42.5
 -10 -7 -2 1976.4 40.2
 -10 -7 -2 1993.2 41.2
 -10 -7 -2 1900.11 41
 10 -7 2 1969.4 44.4
 -10 7 -2 2041.8 43.8
 10 7 2 2007.8 41.5
 10 7 2 1985.3 46
 10 7 2 1942.01 41.4
 -10 7 -2 2065.09 41.9
 -10 7 -2 2046.4 42.1
 10 7 2 1961.1 41.2
 -11 -7 -2 613.54 14.5
 -11 -7 -2 618.24 15
 11 -7 2 588.34 17.8
 11 -7 2 610.44 18.7
 11 -7 2 619.74 17.7
 11 -7 2 603.34 18.5
 11 -7 2 627.14 17.2
 11 -7 2 627.74 18.6
 11 7 2 627.34 14.9
 11 7 2 592.24 15.5
 11 7 2 611.44 15
 11 7 2 625.44 15.8
 -11 7 -2 597.84 17.3
 -11 7 -2 628.34 16.3
 -11 7 -2 649.93 16.3
 12 -7 2 756.22 21.1
 12 -7 2 819.62 20.4
 12 -7 2 723.73 21.7
 12 -7 2 792.12 20.7
 12 -7 2 770.62 21.1
 -12 -7 -2 751.52 17.5
 -12 -7 -2 774.62 17.6
 -12 -7 -2 778.72 17.6
 -12 -7 -2 789.82 18.1
 12 -7 2 802.22 22.1
 -12 7 -2 788.72 19.5
 12 7 2 779.62 18.1
 12 7 2 784.22 19
 12 7 2 781.22 17.9
 -12 7 -2 765.92 20.5
 12 7 2 767.22 17.2
 12 7 2 781.32 19.2
 13 -7 2 1196.68 28.5
 13 -7 2 1208.78 29.7
 -13 -7 -2 1157.28 25.3
 -13 -7 -2 1146.69 24.8
 13 -7 2 1158.78 28.8
 -13 -7 -2 1163.98 25.2
 13 -7 2 1125.29 28.8
 13 -7 2 1197.28 28
 13 -7 2 1140.19 29.7
 -13 7 -2 1146.99 27.1
 13 7 2 1127.59 24.7
 13 7 2 1153.28 26.7
 13 7 2 1131.19 26.5
 -13 7 -2 1168.28 28
 -13 7 -2 1167.08 26.9
 13 7 2 1154.98 25.2
 13 7 2 1133.79 25.1
 -14 -7 -2 -2.4 3.2
 14 -7 2 -7.6 4.9
 14 -7 2 -6.7 5.5
 14 -7 2 -1.2 6.4
 14 -7 2 -4.5 4.9
 14 -7 2 -2.3 5.4
 14 -7 2 -5.4 5.9
 -14 -7 -2 -2.3 2.9
 14 7 2 -0.9 4.1
 14 7 2 2.3 2.9
 14 7 2 4.4 3.2
 14 7 2 -5.8 4.3
 -14 7 -2 -2.9 4.3
 14 7 2 -4.9 3.1
 -14 7 -2 0 4.7
 15 -7 2 566.94 18.1
 15 -7 2 577.94 17.5
 15 -7 2 553.64 19.1
 15 -7 2 533.35 18.9
 15 -7 2 547.25 18.1
 -15 -7 -2 556.24 14
 -15 -7 -2 558.84 14.7
 -15 -7 -2 535.75 13.3
 15 7 2 529.35 14
 -15 7 -2 540.45 16.4
 15 7 2 560.94 16.4
 -15 7 -2 544.75 16.5
 15 7 2 547.45 14.2
 15 7 2 533.45 13.7
 15 7 2 550.54 16.2
 16 -7 2 103.29 11.2
 16 -7 2 109.69 11.7
 16 -7 2 102.39 10.6
 16 -7 2 103.39 10.7
 -16 -7 -2 91.59 7
 16 -7 2 109.29 10.7
 -16 -7 -2 116.89 6.3
 -16 -7 -2 110.59 5.8
 16 7 2 111.09 6.4
 16 7 2 113.09 6
 16 7 2 90.99 9.2
 16 7 2 125.39 9.2
 -16 7 -2 112.39 9.3
 -16 7 -2 121.49 9.7
 16 7 2 100.79 6.7
 15 -8 -2 10.4 5.5
 15 -8 -2 0.9 6.4
 -15 -8 2 7 2.9
 15 -8 -2 5.2 6.6
 15 -8 -2 2 6.2
 15 -8 -2 17.6 5.9
 15 8 -2 9 3.8
 15 8 -2 12.3 5.4
 -15 8 2 3.4 5.1
 15 8 -2 13.3 4.3
 15 8 -2 12.1 5
 -14 -8 2 947.51 21.1
 14 -8 -2 909.11 24.8
 14 -8 -2 951.7 26.4
 14 -8 -2 934.21 26.1
 14 -8 -2 922.11 23.9
 14 -8 -2 957.7 24.5
 14 8 -2 900.81 22.2
 14 8 -2 913.11 22.8
 14 8 -2 917.91 22.9
 14 8 -2 880.21 21.8
 -14 8 2 913.91 22.6
 -14 8 2 884.51 22.6
 13 -8 -2 130.59 9.1
 13 -8 -2 110.89 15
 13 -8 -2 100.89 10
 13 -8 -2 100.39 12.4
 13 -8 -2 130.09 9.3
 13 -8 -2 108.49 10.9
 13 8 -2 115.69 7
 13 8 -2 106.19 8
 13 8 -2 128.59 7.7
 13 8 -2 128.09 8.2
 -13 8 2 105.69 9
 -13 8 2 115.09 7.9
 -13 8 2 108.69 7.8
 12 -8 -2 692.83 21
 12 -8 -2 714.73 21.1
 12 -8 -2 735.13 19
 -12 -8 2 656.63 15.4
 -12 -8 2 696.83 15.5
 12 -8 -2 652.03 23.4
 12 -8 -2 728.83 19.4
 -12 -8 2 701.13 15.9
 12 -8 -2 683.83 20
 12 8 -2 705.63 18
 12 8 -2 681.13 17.5
 -12 8 2 722.23 20.1
 -12 8 2 700.93 17.9
 12 8 -2 688.03 18
 -12 8 2 722.53 17.8
 12 8 -2 699.33 18
 11 -8 -2 1134.19 27.1
 11 -8 -2 1126.69 34.2
 11 -8 -2 1154.78 29.1
 -11 -8 2 1110.59 24.5
 11 -8 -2 1165.68 29
 11 -8 -2 1141.69 27.8
 -11 -8 2 1091.59 24
 11 -8 -2 1120.39 26.8
 -11 -8 2 1143.59 24.1
 11 8 -2 1118.79 25.9
 11 8 -2 1137.79 25.7
 -11 8 2 1147.19 25.6
 -11 8 2 1155.18 28.3
 -11 8 2 1164.68 25.8
 11 8 -2 1118.39 25.7
 11 8 -2 1133.69 26
 10 -8 -2 -3.7 4.9
 10 -8 -2 1.6 4
 10 -8 -2 0.6 4.9
 10 -8 -2 -3.4 4.9
 10 -8 -2 2.1 4
 10 8 -2 5.2 3.2
 -10 8 2 7.6 3.4
 10 8 -2 4.2 3.6
 -10 8 2 2.5 4.2
 10 8 -2 5.2 3.5
 10 8 -2 3.7 3.6
 -10 8 2 5.3 3.6
 -9 -8 2 874.01 20.9
 9 -8 -2 939.31 26.7
 9 -8 -2 891.01 23.6
 9 -8 -2 895.91 23.5
 -9 -8 2 900.01 21
 9 -8 -2 898.91 21.6
 9 -8 -2 893.81 21.2
 9 8 -2 920.61 25.5
 -9 8 2 889.51 20.4
 9 8 -2 859.11 21.6
 9 8 -2 862.61 21.4
 -9 8 2 922.51 23.5
 9 8 -2 888.61 21.4
 -8 -8 2 666.33 15.1
 8 -8 -2 634.64 16.3
 8 -8 -2 645.44 18.6
 8 -8 -2 651.63 16.7
 8 -8 -2 646.34 17.8
 -8 -8 2 649.54 15.6
 -8 -8 2 623.34 15
 8 -8 -2 662.53 18.9
 8 8 -2 659.93 16.7
 -8 8 2 680.53 15.8
 8 8 -2 657.33 15.8
 8 8 -2 661.53 17
 -8 8 2 653.43 15.5
 8 8 -2 650.93 15.7
 -8 8 2 678.43 18.8
 7 -8 -2 379.86 13.5
 7 -8 -2 399.66 13.8
 7 -8 -2 387.56 11.3
 -7 -8 2 398.86 11
 -7 -8 2 407.56 10.5
 7 -8 -2 385.46 12.8
 7 -8 -2 387.46 16.5
 -7 8 2 393.66 10.5
 -7 8 2 424.46 13.9
 7 8 -2 386.66 11.7
 7 8 -2 449.66 12.6
 7 8 -2 399.96 10.9
 -7 8 2 394.16 10.3
 -7 8 2 401.46 10.5
 7 8 -2 385.36 10.5
 7 8 -2 398.46 10.7
 6 -8 -2 1995.2 41.6
 6 -8 -2 2003.3 41.2
 -6 -8 2 1999.9 41.4
 -6 -8 2 2027.2 40.9
 6 -8 -2 2025.8 42.9
 -6 -8 2 1987.9 40.9
 6 -8 -2 2030.1 50.39
 -6 -8 2 1985 40.6
 6 -8 -2 1966.2 43.7
 6 8 -2 1989.6 41.1
 -6 8 2 2028.7 40.8
 6 8 -2 1956.7 42.1
 6 8 -2 2026 42.7
 -6 8 2 1981.3 40.5
 -6 8 2 2060.69 44.6
 6 8 -2 2009.4 40.8
 6 8 -2 2017.3 40.9
 -6 8 2 2056.09 40.8
 -5 -8 2 33.8 4.1
 -5 -8 2 25.8 3.4
 5 -8 -2 35.9 4.5
 5 -8 -2 27.2 3.4
 5 -8 -2 18.1 4.4
 5 -8 -2 31.2 4.8
 5 -8 -2 17.5 4.8
 -5 -8 2 25.9 3.3
 -5 -8 2 29 3.7
 -5 8 2 22.2 3.1
 5 8 -2 40 6
 -5 8 2 29 2.9
 5 8 -2 20.4 3.4
 5 8 -2 28.5 3.1
 -5 8 2 22.9 3.9
 -5 8 2 28.4 3.2
 5 8 -2 27.9 3.3
 5 8 -2 26.9 3.1
 -5 8 2 28.3 5.1
 4 -8 -2 2293.37 45.4
 -4 -8 2 2231.38 45.9
 -4 -8 2 2226.18 45.5
 4 -8 -2 2262.27 47.7
 -4 -8 2 2259.07 46.1
 4 -8 -2 2253.07 47.9
 4 -8 -2 2236.38 46.9
 4 -8 -2 2263.27 45
 -4 8 2 2207.58 53.99
 -4 8 2 2201.48 44.7
 4 8 -2 2303.97 47.3
 -4 8 2 2310.47 45.6
 4 8 -2 2146.19 45.8
 4 8 -2 2227.38 45.9
 -4 8 2 2192.88 44.4
 -4 8 2 2189.08 44.7
 4 8 -2 2183.38 47
 -4 8 2 2323.07 48.2
 3 -8 -2 1559.04 34.6
 -3 -8 2 1572.64 33.4
 3 -8 -2 1586.84 35.1
 -3 -8 2 1577.84 32.8
 3 -8 -2 1549.94 31.8
 3 -8 -2 1535.15 33.8
 -3 -8 2 1541.05 33.3
 3 -8 -2 1569.34 32.1
 -3 -8 2 1573.24 31.7
 -3 8 2 1531.25 31.3
 -3 8 2 1542.45 31.6
 -3 8 2 1603.24 35.2
 -3 8 2 1527.75 31.5
 3 8 -2 1645.14 34.7
 3 8 -2 1564.94 34
 3 8 -2 1534.75 31.8
 3 8 -2 1578.04 34.5
 3 8 -2 1544.45 32
 -3 8 2 1553.74 34.7
 -3 8 2 1605.94 32.4
 -2 -8 2 304.07 9.9
 2 -8 -2 300.17 10.6
 2 -8 -2 303.47 8.1
 -2 -8 2 315.17 7.8
 -2 -8 2 315.67 9.8
 -2 -8 2 301.97 9.3
 2 -8 -2 300.17 7.8
 2 -8 -2 311.37 10.1
 2 -8 -2 314.77 10.6
 -2 8 2 307.47 7.3
 2 8 -2 307.47 8.1
 -2 8 2 294.77 7.5
 -2 8 2 319.67 11.1
 -2 8 2 289.87 8.1
 -2 8 2 315.37 10.6
 2 8 -2 294.17 12.4
 2 8 -2 306.37 8.2
 -2 8 2 301.87 7.6
 -2 8 2 286.67 7.2
 -1 -8 2 1006 23.1
 1 -8 -2 995.1 20.6
 1 -8 -2 1012 23.5
 -1 -8 2 1021.2 20.9
 1 -8 -2 1017.5 24.4
 -1 -8 2 1027.1 23.3
 -1 -8 2 1030.7 22.6
 1 -8 -2 1004.7 20.8
 -1 8 2 967.8 20.3
 1 8 -2 993.6 23.4
 1 8 -2 1016 24
 -1 8 2 1033.3 24.2
 -1 8 2 1018.2 20.6
 -1 8 2 976.2 20.7
 1 8 -2 1019.2 21.3
 -1 8 2 991.7 20.9
 -1 8 2 972.7 20.4
 -1 8 2 1001.9 23.7
 1 8 -2 994.4 21.1
 0 -8 2 63.99 5.7
 0 -8 2 50.39 5.4
 0 -8 -2 61.09 2.6
 0 -8 2 60.29 3.4
 0 -8 -2 43.7 5.8
 0 -8 -2 65.59 5.5
 0 -8 -2 60.29 5.7
 0 -8 2 46.2 5.8
 0 8 2 63.69 3.1
 0 8 -2 56.89 5.7
 0 8 2 55.79 2.8
 0 8 2 58.39 2.9
 0 8 -2 53.99 3.9
 0 8 2 55.09 6.5
 0 8 -2 56.69 3.9
 0 8 2 58.69 5.6
 0 8 -2 56.99 6.6
 1 -8 2 1750.22 34.4
 1 -8 2 1737.03 37.6
 -1 -8 -2 1746.43 34.6
 1 -8 2 1809.92 37.6
 1 -8 2 1710.03 34.7
 -1 -8 -2 1744.63 36.4
 1 -8 2 1715.23 34.2
 -1 -8 -2 1726.03 34
 -1 -8 -2 1666.53 36.9
 -1 -8 -2 1728.23 36.6
 1 -8 2 1735.53 36.6
 1 8 2 1723.23 37.2
 -1 8 -2 1729.93 38
 -1 8 -2 1741.03 34.6
 1 8 2 1683.73 34.1
 -1 8 -2 1713.03 35.2
 1 8 2 1800.52 43
 -1 8 -2 1707.43 37.6
 -1 8 -2 1742.93 34.4
 1 8 2 1723.83 34.4
 -1 8 -2 1698.33 35.1
 -2 -8 -2 914.51 18.1
 -2 -8 -2 871.51 20.9
 2 -8 2 928.71 21.9
 2 -8 2 879.91 18.9
 2 -8 2 878.11 18.8
 -2 -8 -2 885.71 20.3
 -2 -8 -2 894.91 20.6
 -2 -8 -2 867.91 18
 2 -8 2 890.61 21.8
 2 -8 2 895.21 18.6
 -2 8 -2 919.01 22.3
 -2 8 -2 859.61 21.7
 2 8 2 889.51 21.1
 -2 8 -2 872.21 19.2
 2 8 2 885.41 18.3
 2 8 2 890.91 21.5
 -2 8 -2 912.41 19
 2 8 2 882.81 18.2
 -2 8 -2 889.91 19.4
 3 -8 2 207.98 6.2
 -3 -8 -2 212.68 5.5
 3 -8 2 197.08 8.9
 3 -8 2 202.08 6.6
 -3 -8 -2 204.58 5.4
 -3 -8 -2 197.68 8.1
 3 -8 2 199.58 8.5
 3 -8 2 203.18 9.2
 3 -8 2 197.28 6.3
 -3 -8 -2 202.88 7.6
 -3 -8 -2 202.48 7.1
 -3 8 -2 205.88 9.7
 -3 8 -2 201.98 7.6
 -3 8 -2 212.78 6.6
 -3 8 -2 210.08 6.8
 3 8 2 201.98 5.7
 -3 8 -2 233.38 11.6
 3 8 2 201.88 8.8
 3 8 2 201.38 5.6
 -4 -8 -2 2005.4 39.8
 -4 -8 -2 1946.71 40.8
 4 -8 2 2020.6 40.9
 -4 -8 -2 2008.6 41.9
 4 -8 2 2039.2 43.3
 4 -8 2 2022.9 40.6
 -4 -8 -2 2041.2 41.3
 4 -8 2 2041 42.5
 4 -8 2 2060.99 43.7
 4 8 2 1966.9 39.9
 4 8 2 1972.4 39.8
 -4 8 -2 1954.2 40.5
 -4 8 -2 2077.59 41.1
 -4 8 -2 2017.9 41
 -4 8 -2 2030.8 43.9
 4 8 2 1978.4 42.5
 -4 8 -2 2002.4 40.9
 4 8 2 1974.6 42.1
 -4 8 -2 1987.5 43.4
 5 -8 2 80.19 5.4
 5 -8 2 75.09 5
 5 -8 2 81.49 9.9
 5 -8 2 74.59 6.7
 5 -8 2 73.49 7.2
 -5 -8 -2 75.79 4
 -5 -8 -2 75.39 3.6
 -5 -8 -2 67.99 6
 -5 -8 -2 73.39 5.5
 5 8 2 77.09 4.1
 -5 8 -2 74.19 5.1
 5 8 2 72.99 4
 5 8 2 76.99 5.7
 -5 8 -2 87.69 5.1
 -5 8 -2 84.29 5
 -5 8 -2 74.59 7.6
 -5 8 -2 84.89 4.5
 5 8 2 74.69 6.3
 6 -8 2 1708.33 38
 6 -8 2 1661.53 37.7
 6 -8 2 1695.43 36.9
 6 -8 2 1597.84 40.7
 6 -8 2 1698.73 35.5
 -6 -8 -2 1682.13 34.2
 -6 -8 -2 1706.93 35.1
 6 -8 2 1699.53 35.2
 -6 -8 -2 1714.93 35.7
 -6 8 -2 1713.43 35.4
 6 8 2 1664.53 34.4
 6 8 2 1686.13 35.9
 -6 8 -2 1747.53 38.1
 6 8 2 1689.63 36.3
 -6 8 -2 1703.73 35.3
 6 8 2 1649.33 34.4
 7 -8 2 786.42 20.8
 -7 -8 -2 769.72 17.8
 7 -8 2 802.12 21.2
 7 -8 2 736.63 20.3
 -7 -8 -2 785.82 18.5
 7 -8 2 779.32 19.9
 -7 -8 -2 754.12 16.9
 7 -8 2 815.12 23.9
 7 -8 2 754.72 19.5
 -7 8 -2 772.52 18.2
 -7 8 -2 796.82 18.1
 7 8 2 789.62 18.9
 7 8 2 761.32 18.7
 7 8 2 741.13 17.1
 7 8 2 755.12 17.3
 -7 8 -2 797.82 20.8
 -8 -8 -2 451.95 11.7
 8 -8 2 461.65 13
 8 -8 2 429.36 14.8
 -8 -8 -2 450.65 12.3
 8 -8 2 439.96 14.4
 8 -8 2 455.15 15.9
 8 -8 2 456.45 12.6
 8 -8 2 454.05 19.1
 -8 8 -2 438.06 14.6
 8 8 2 430.06 11.3
 -8 8 -2 435.66 12.3
 8 8 2 424.06 12.2
 8 8 2 433.16 11.5
 -8 8 -2 438.56 12.2
 8 8 2 440.36 12.6
 -9 -8 -2 1677.73 35.6
 9 -8 2 1737.73 38.5
 9 -8 2 1787.82 39.8
 9 -8 2 1694.93 39.1
 9 -8 2 1746.83 39.5
 9 -8 2 1748.93 37
 -9 -8 -2 1700.13 36.2
 9 -8 2 1736.33 37.4
 -9 8 -2 1786.22 36.6
 9 8 2 1795.02 36.8
 -9 8 -2 1717.93 36.7
 -9 8 -2 1691.53 38.9
 9 8 2 1679.13 36.4
 9 8 2 1683.13 35.8
 9 8 2 1665.83 35.9
 -10 -8 -2 51.39 5.2
 10 -8 2 57.09 7
 10 -8 2 46.2 6.6
 -10 -8 -2 57.19 5.7
 10 -8 2 50.49 6
 10 -8 2 39.6 5.9
 10 -8 2 43.7 5.3
 10 -8 2 50.49 6.6
 -10 8 -2 52.89 6.2
 10 8 2 48 4.5
 -10 8 -2 48.2 5.8
 10 8 2 62.89 5.9
 -10 8 -2 51.09 6.2
 11 -8 2 661.93 19.1
 11 -8 2 703.63 18.3
 -11 -8 -2 653.93 16.1
 11 -8 2 653.23 20.1
 11 -8 2 623.14 19.8
 11 -8 2 662.83 17.7
 11 -8 2 631.54 19
 -11 -8 -2 670.33 15.6
 -11 8 -2 686.53 17.2
 11 8 2 651.93 16.2
 11 8 2 636.74 16.4
 -11 8 -2 667.43 18.9
 11 8 2 631.64 16.5
 11 8 2 631.14 16.3
 -11 8 -2 647.74 17.1
 -12 -8 -2 180.78 7.9
 12 -8 2 198.98 10.9
 -12 -8 -2 203.08 8
 12 -8 2 219.08 18.2
 -12 -8 -2 196.98 7.4
 12 -8 2 191.08 12.2
 -12 -8 -2 193.58 7.2
 12 -8 2 183.68 11.1
 12 -8 2 193.08 10.3
 -12 -8 -2 196.88 6.9
 12 -8 2 210.48 10.2
 -12 8 -2 199.58 9.3
 -12 8 -2 193.18 10.3
 12 8 2 183.78 8.7
 12 8 2 202.68 7.9
 12 8 2 192.18 8.4
 -12 8 -2 198.18 9.4
 12 8 2 190.88 8.7
 -13 -8 -2 32.9 3.3
 -13 -8 -2 27 3.2
 13 -8 2 24.9 6.7
 13 -8 2 16.7 6.2
 -13 -8 -2 37.4 4.1
 13 -8 2 29.9 5.8
 -13 -8 -2 37.5 3.9
 13 -8 2 28.5 6.8
 13 -8 2 26.6 6.8
 -13 8 -2 28 5.3
 13 8 2 18.5 5.5
 13 8 2 29.1 4.6
 13 8 2 36.3 4.3
 -13 8 -2 35.2 5.3
 -13 8 -2 29.1 5.3
 13 8 2 34.1 4
 -14 -8 -2 520.35 12.8
 -14 -8 -2 529.55 13.2
 14 -8 2 516.85 17.6
 -14 -8 -2 531.45 13.1
 14 -8 2 571.54 17
 14 -8 2 534.55 28.1
 14 -8 2 529.45 17.3
 -14 -8 -2 533.75 13.7
 14 -8 2 506.25 18.7
 14 8 2 499.95 15.2
 14 8 2 522.65 15.5
 -14 8 -2 541.25 15.9
 14 8 2 514.05 14
 14 8 2 508.95 13.7
 -15 -8 -2 34.8 3.8
 15 -8 2 26.9 7.7
 15 -8 2 24.8 7.2
 15 -8 2 29.1 6.5
 15 -8 2 23.5 6
 -15 -8 -2 32.4 4
 15 -8 2 30.1 7.3
 15 8 2 27.4 5.7
 15 8 2 34.4 4.2
 -15 8 -2 30.8 5.9
 -15 8 -2 36 6.2
 15 8 2 35.9 5.4
 15 8 2 39.5 5.9
 14 -9 -2 0.8 5.2
 14 -9 -2 8.9 5.3
 14 -9 -2 -1.4 6.5
 14 -9 -2 3.2 6.7
 14 -9 -2 -2.3 6.6
 -14 9 2 6.9 4.8
 -14 9 2 2.4 4.6
 14 9 -2 1.8 4.4
 14 9 -2 0.7 4.8
 14 9 -2 3.1 4.3
 14 9 -2 0.7 3.5
 13 -9 -2 236.98 12.6
 13 -9 -2 247.58 11.7
 13 -9 -2 250.27 14.3
 13 -9 -2 232.28 13.6
 13 -9 -2 249.28 11.3
 -13 9 2 238.08 10.2
 13 9 -2 230.48 9.8
 -13 9 2 255.97 13.4
 13 9 -2 236.88 10.4
 13 9 -2 232.68 10.4
 -13 9 2 238.78 10.2
 13 9 -2 224.88 10.2
 12 -9 -2 112.89 10.3
 12 -9 -2 136.79 9.1
 12 -9 -2 125.89 9.2
 12 -9 -2 118.99 11.5
 12 -9 -2 104.39 10.6
 12 9 -2 117.09 8
 12 9 -2 114.99 8.3
 -12 9 2 118.19 7.6
 12 9 -2 108.19 7.7
 12 9 -2 113.19 8
 -12 9 2 120.99 9.8
 -11 -9 2 30.5 3.4
 11 -9 -2 29.3 5.1
 11 -9 -2 25.4 6.3
 -11 -9 2 32.5 3.8
 11 -9 -2 31.4 5.2
 11 -9 -2 22.8 6.4
 11 9 -2 27.5 4.4
 -11 9 2 27.8 5.9
 -11 9 2 31 4.5
 11 9 -2 25.2 4.6
 -11 9 2 34.1 4.7
 11 9 -2 31.6 6.5
 11 9 -2 35.4 4.6
 10 -9 -2 440.26 16.2
 -10 -9 2 437.76 11.4
 10 -9 -2 448.46 16
 10 -9 -2 447.66 14
 -10 -9 2 433.16 11.9
 10 -9 -2 458.25 15.4
 -10 -9 2 410.66 11.2
 10 9 -2 428.76 12.8
 -10 9 2 459.55 12.6
 -10 9 2 456.85 12.7
 10 9 -2 436.36 13.3
 10 9 -2 427.96 12.6
 10 9 -2 454.05 14
 -10 9 2 474.05 16
 9 -9 -2 84.49 8.8
 -9 -9 2 72.89 4.8
 9 -9 -2 74.29 9.2
 -9 -9 2 83.69 5.7
 9 -9 -2 80.29 7.4
 9 -9 -2 88.89 9.9
 9 -9 -2 88.79 7.1
 -9 -9 2 86.69 6.2
 9 9 -2 106.29 11.6
 9 9 -2 83.09 6.1
 -9 9 2 80.09 10.3
 9 9 -2 82.09 6.4
 9 9 -2 98.29 7.8
 -9 9 2 97.69 5.9
 -9 9 2 94.89 6.3
 8 -9 -2 202.08 11.3
 8 -9 -2 201.58 11
 8 -9 -2 206.78 8.6
 -8 -9 2 199.48 7.5
 8 -9 -2 207.38 10.4
 8 -9 -2 192.28 8.9
 -8 -9 2 201.58 8
 8 9 -2 191.48 8.8
 8 9 -2 214.68 9.7
 -8 9 2 210.88 7.7
 -8 9 2 208.28 11.3
 8 9 -2 184.98 7.9
 -8 9 2 220.38 7.7
 8 9 -2 202.38 7.8
 -7 -9 2 462.45 12.9
 -7 -9 2 469.95 12.4
 7 -9 -2 461.95 14.8
 7 -9 -2 474.85 12.9
 7 -9 -2 488.45 13.4
 7 -9 -2 467.15 15.8
 7 -9 -2 464.95 15.7
 -7 -9 2 433.56 12
 7 9 -2 477.45 12.3
 7 9 -2 468.25 12.4
 -7 9 2 486.55 12.3
 -7 9 2 479.15 15.9
 7 9 -2 475.55 13.9
 -7 9 2 486.05 12.2
 7 9 -2 497.75 14.6
 6 -9 -2 24.1 5
 6 -9 -2 30.5 3.8
 6 -9 -2 31.5 3.8
 -6 -9 2 19.3 3.8
 -6 -9 2 24.3 4.1
 6 -9 -2 26 8.5
 6 -9 -2 16.7 5.4
 -6 -9 2 27.1 4.1
 6 9 -2 26.9 3.4
 6 9 -2 19 3.2
 -6 9 2 28.4 3.3
 -6 9 2 30 3.6
 6 9 -2 28.4 4.8
 6 9 -2 25 4.1
 -6 9 2 19.4 4.7
 -6 9 2 31.2 3.3
 5 -9 -2 1084.69 25.5
 5 -9 -2 1059.69 23.1
 -5 -9 2 1048.6 24.1
 -5 -9 2 1018.3 22.5
 -5 -9 2 1074.89 23.6
 5 -9 -2 1071.79 23.5
 5 -9 -2 1055.79 26.2
 -5 -9 2 1016.5 23.7
 5 -9 -2 1090.59 26.4
 5 9 -2 1055.69 22.8
 -5 9 2 1082.49 26.8
 5 9 -2 1064.19 23
 5 9 -2 1111.99 25.8
 4 -9 -2 68.89 7.8
 4 -9 -2 83.09 5.1
 -4 -9 2 77.49 4.2
 -4 -9 2 90.39 6.1
 4 -9 -2 69.39 7.3
 -4 -9 2 82.19 6.6
 -4 -9 2 83.29 5.8
 4 -9 -2 81.19 7.9
 4 -9 -2 86.79 5.3
 -4 9 2 85.29 4.1
 -4 9 2 74.29 7.3
 4 9 -2 73.49 6.6
 4 9 -2 82.09 4.8
 4 9 -2 74.19 7.7
 -4 9 2 75.69 8.5
 -4 9 2 67.39 5
 -4 9 2 85.79 4.5
 4 9 -2 78.99 4.8
 -4 9 2 91.89 4.4
 3 -9 -2 842.32 21.5
 -3 -9 2 848.12 19.7
 3 -9 -2 825.42 18.7
 -3 -9 2 850.51 20.4
 3 -9 -2 847.02 21.8
 3 -9 -2 852.91 20.8
 3 -9 -2 824.92 18.6
 -3 -9 2 863.61 20.2
 3 9 -2 859.41 21.1
 -3 9 2 829.82 17.8
 -3 9 2 878.81 22.4
 -3 9 2 831.02 21.5
 -3 9 2 845.72 18
 3 9 -2 839.92 21.5
 -3 9 2 854.71 19
 -3 9 2 841.42 18.1
 -2 -9 2 285.87 9.9
 2 -9 -2 278.67 10.4
 -2 -9 2 304.37 9.8
 -2 -9 2 279.57 7.7
 2 -9 -2 278.47 7.5
 2 -9 -2 283.07 7.8
 2 -9 -2 291.17 11
 2 -9 -2 299.77 10.8
 -2 9 2 283.57 7.2
 -2 9 2 273.57 7
 -2 9 2 280.77 7.8
 -2 9 2 281.57 7.3
 2 9 -2 271.67 11.2
 -2 9 2 269.77 6.9
 -2 9 2 286.17 11
 2 9 -2 297.07 10.6
 2 9 -2 284.27 8.1
 2 9 -2 286.77 8.7
 1 -9 -2 193.48 5.8
 -1 -9 2 208.68 8.7
 1 -9 -2 201.28 8.9
 1 -9 -2 191.28 9.1
 -1 -9 2 184.88 9.2
 -1 -9 2 199.78 6
 1 -9 -2 204.28 8.7
 -1 -9 2 186.48 8.7
 -1 9 2 185.78 5.5
 -1 9 2 192.78 5.8
 1 9 -2 205.38 6.5
 -1 9 2 211.68 10
 1 9 -2 205.48 9.8
 -1 9 2 201.28 5.6
 1 9 -2 201.98 6.4
 1 9 -2 194.58 8.9
 -1 9 2 199.38 5.5
 -1 9 2 190.08 9.1
 0 -9 2 338.77 10.7
 0 -9 2 318.77 11.2
 0 -9 -2 331.77 11.4
 0 -9 -2 306.87 10.7
 0 -9 -2 317.37 10.9
 0 -9 2 342.77 11.3
 0 -9 2 333.87 8.4
 0 9 -2 336.97 8.9
 0 9 -2 329.37 8.7
 0 9 -2 327.87 11.4
 0 9 2 321.17 7.7
 0 9 2 338.27 12.2
 0 9 -2 332.67 12.4
 0 9 2 318.77 11.4
 1 -9 2 48.7 5.1
 1 -9 2 48.6 6.4
 -1 -9 -2 42.3 4.8
 1 -9 2 42.6 5.3
 -1 -9 -2 47.9 5.5
 -1 -9 -2 41.7 5.2
 -1 9 -2 44.7 5.2
 1 9 2 49.99 6.2
 -1 9 -2 53.89 6.8
 1 9 2 47.9 7.1
 1 9 2 45 3
 -1 9 -2 47.6 5.9
 -2 -9 -2 158.88 4.5
 2 -9 2 156.68 8
 2 -9 2 147.29 8.7
 2 -9 2 163.58 5.1
 -2 -9 -2 154.98 7.6
 2 -9 2 145.69 8.6
 2 -9 2 150.88 5.4
 2 -9 2 162.28 5.4
 -2 -9 -2 146.09 4.3
 -2 -9 -2 160.28 8.3
 -2 -9 -2 155.48 9.2
 -2 9 -2 164.28 5.9
 2 9 2 149.88 4.7
 2 9 2 157.78 8.1
 -2 9 -2 157.78 9.6
 -2 9 -2 149.09 5.4
 2 9 2 156.78 8.9
 -2 9 -2 142.49 6
 -2 9 -2 135.99 10.7
 3 -9 2 659.03 14.6
 -3 -9 -2 630.14 13.8
 3 -9 2 664.03 18.4
 -3 -9 -2 665.93 17.2
 3 -9 2 662.93 18
 -3 -9 -2 656.93 13.8
 -3 -9 -2 625.14 15.9
 3 -9 2 672.53 17.3
 3 -9 2 656.53 14.9
 -3 -9 -2 651.73 16.6
 -3 9 -2 634.04 15
 -3 9 -2 657.73 15.3
 3 9 2 645.94 14.1
 3 9 2 632.44 13.9
 3 9 2 656.53 17.9
 -3 9 -2 652.73 18.7
 -3 9 -2 667.03 15.4
 -3 9 -2 657.03 18.3
 3 9 2 675.33 18.5
 -4 -9 -2 96.09 5.4
 4 -9 2 104.79 7.8
 4 -9 2 113.09 5.6
 4 -9 2 99.69 5.2
 4 -9 2 104.99 8.4
 -4 -9 -2 106.09 7.2
 4 -9 2 93.69 8.3
 -4 -9 -2 105.19 4.1
 -4 9 -2 108.19 5.6
 -4 9 -2 109.59 5
 -4 9 -2 98.59 8.8
 -4 9 -2 101.69 5.3
 -4 9 -2 108.69 5.7
 4 9 2 98.39 4.3
 4 9 2 102.19 4.5
 4 9 2 86.09 7.5
 4 9 2 99.99 6.8
 5 -9 2 351.56 10
 -5 -9 -2 349.17 15.4
 5 -9 2 333.37 12.6
 5 -9 2 350.56 13.1
 -5 -9 -2 319.37 12.6
 5 -9 2 349.57 9.7
 -5 -9 -2 326.27 8.3
 -5 -9 -2 312.57 9.3
 5 -9 2 348.87 12
 5 9 2 345.57 11.8
 5 9 2 334.77 8.7
 -5 9 -2 350.96 13.2
 5 9 2 339.17 11.2
 -5 9 -2 343.77 9.9
 5 9 2 326.17 8.5
 -5 9 -2 327.47 10
 6 -9 2 401.26 14.4
 6 -9 2 399.36 11.1
 -6 -9 -2 379.16 11.5
 6 -9 2 389.96 11.4
 6 -9 2 400.26 14
 6 9 2 385.96 12
 -6 9 -2 407.36 11.1
 6 9 2 387.56 12.7
 -6 9 -2 397.96 11.3
 -6 9 -2 385.26 14.3
 7 -9 2 428.66 15.3
 -7 -9 -2 432.16 12.2
 7 -9 2 443.36 12.2
 7 -9 2 423.96 14.1
 7 -9 2 436.36 15
 -7 -9 -2 415.16 10.6
 7 -9 2 436.46 12.6
 7 9 2 444.96 13.5
 7 9 2 418.16 10.9
 -7 9 -2 460.95 22.2
 7 9 2 435.86 11
 -7 9 -2 443.96 13.5
 7 9 2 405.96 14.2
 8 -9 2 369.46 14.7
 8 -9 2 361.26 13.3
 -8 -9 -2 365.66 10.9
 8 -9 2 370.36 11.9
 8 -9 2 365.36 11.4
 8 -9 2 374.66 14.2
 8 9 2 361.66 11.6
 -8 9 -2 376.66 11.3
 -8 9 -2 376.86 11.1
 -8 9 -2 362.16 13.9
 8 9 2 346.77 10
 8 9 2 367.66 12.1
 8 9 2 356.86 10.1
 9 -9 2 54.79 5.3
 9 -9 2 56.29 7.2
 9 -9 2 56.99 6.8
 9 -9 2 48.8 6.7
 9 -9 2 52.89 5.4
 -9 -9 -2 49.1 5.7
 -9 9 -2 56.49 6.6
 9 9 2 62.29 5.4
 -9 9 -2 63.59 6.3
 9 9 2 53.79 5.4
 9 9 2 66.69 6.9
 9 9 2 56.89 6
 -9 9 -2 62.29 6.3
 10 -9 2 261.07 12
 10 -9 2 245.38 10.6
 -10 -9 -2 265.97 9
 10 -9 2 245.28 11.9
 10 -9 2 254.57 12.9
 10 -9 2 267.67 13.3
 10 9 2 241.98 8.9
 10 9 2 249.18 10
 -10 9 -2 275.77 9.9
 -10 9 -2 256.17 9.9
 -10 9 -2 259.77 12.2
 10 9 2 257.57 9
 10 9 2 249.97 9.5
 11 -9 2 5.3 6
 11 -9 2 7.7 4.9
 11 -9 2 7.6 6
 11 -9 2 8 6
 -11 -9 -2 12 3.9
 11 -9 2 -2 4.4
 -11 9 -2 9 4.2
 -11 9 -2 8.1 4.7
 11 9 2 13 3.9
 11 9 2 12 4.1
 -11 9 -2 6.9 5.4
 11 9 2 15 4.1
 11 9 2 7.6 3.5
 12 -9 2 185.88 12.7
 -12 -9 -2 195.68 9.3
 12 -9 2 179.38 10
 12 -9 2 196.98 10.6
 12 -9 2 164.88 12.2
 12 -9 2 163.88 11.2
 12 9 2 186.28 8.3
 -12 9 -2 188.18 11
 12 9 2 174.38 8.5
 12 9 2 173.58 8.7
 12 9 2 182.28 8.6
 -12 9 -2 186.98 9.4
 -12 9 -2 200.08 9.4
 13 -9 2 314.77 14.5
 13 -9 2 351.26 13.2
 13 -9 2 328.87 15.5
 13 -9 2 324.17 15.8
 13 -9 2 329.37 13.4
 -13 -9 -2 333.37 11.8
 13 9 2 331.07 11.6
 13 9 2 324.47 11.3
 -13 9 -2 349.07 12.4
 13 9 2 324.17 13
 -13 9 -2 323.17 12.3
 14 -9 2 2 5.3
 -14 -9 -2 9 5.6
 14 -9 2 -1.5 6.4
 14 -9 2 3.9 5.5
 14 -9 2 2.8 6.7
 14 -9 2 0.1 6.5
 14 9 2 -4.2 4.2
 -14 9 -2 -1 4.5
 14 9 2 6.6 4
 14 9 2 2.2 3.5
 -14 9 -2 9.1 5.4
 14 9 2 -2.4 4.5
 13 10 -2 42.1 5.9
 12 -10 -2 4.9 5.2
 -12 -10 2 15.1 3.1
 12 -10 -2 6.3 6.5
 12 -10 -2 4.1 6.4
 12 -10 -2 8 6
 12 -10 -2 12.9 8.6
 -12 -10 2 10.1 3.2
 12 10 -2 11.2 4.8
 -12 10 2 3.1 5.5
 -12 10 2 6.1 4.4
 -12 10 2 8.6 4.3
 12 10 -2 7.8 4.2
 12 10 -2 6.4 3.1
 12 10 -2 1.5 4.5
 11 -10 -2 20.8 6.9
 -11 -10 2 29.7 3.5
 11 -10 -2 27 5.4
 11 -10 -2 25.8 6.7
 -11 -10 2 24.4 3.8
 11 -10 -2 13.1 6.4
 11 -10 -2 23.4 5.2
 11 10 -2 23.6 4.6
 11 10 -2 19.5 4.4
 11 10 -2 24.5 5.3
 -11 10 2 16.5 4.2
 -11 10 2 16.8 9.8
 11 10 -2 27.1 4.8
 -11 10 2 25.4 4.5
 10 -10 -2 4.2 6.1
 -10 -10 2 -0.8 3.3
 10 -10 -2 4.8 4.5
 10 -10 -2 -2 5.5
 -10 -10 2 4.5 3.4
 10 -10 -2 6.9 4.3
 10 -10 -2 8.5 5.9
 10 10 -2 10.7 4
 -10 10 2 1.2 5.4
 10 10 -2 7.5 4.6
 -10 10 2 7.5 3.9
 10 10 -2 3.2 3.7
 10 10 -2 1.2 3.8
 -10 10 2 6.2 3.6
 9 -10 -2 13.1 5.8
 9 -10 -2 14.1 4.2
 9 -10 -2 8.4 4.1
 9 -10 -2 9.4 5.8
 -9 -10 2 5.5 3.5
 9 -10 -2 6.8 6.7
 -9 -10 2 13.3 3.5
 -9 10 2 7.2 3.5
 9 10 -2 3.3 3.6
 -9 10 2 6.5 5.4
 9 10 -2 11.7 8.4
 9 10 -2 11.5 3.6
 9 10 -2 10.7 4.1
 -9 10 2 10.9 3.6
 8 -10 -2 22 4.1
 8 -10 -2 8.6 6
 8 -10 -2 12.2 5.8
 -8 -10 2 19.7 3.9
 8 -10 -2 28 4.4
 -8 -10 2 12.9 4
 8 -10 -2 11.6 5.9
 -8 10 2 11.5 4
 -8 10 2 17.3 3.5
 -8 10 2 18.1 5.9
 8 10 -2 15.2 4.6
 8 10 -2 15.5 4.3
 8 10 -2 16.4 5
 7 -10 -2 8.3 5.9
 -7 -10 2 15.6 4
 7 -10 -2 13.6 3.8
 7 -10 -2 14.4 5.5
 -7 -10 2 12 4.6
 7 -10 -2 14.7 3.8
 7 -10 -2 11.6 5.6
 7 10 -2 11.2 3.4
 7 10 -2 15.1 4.1
 -7 10 2 16.9 3.3
 -7 10 2 13.3 3.3
 7 10 -2 17.1 5
 7 10 -2 13.9 3.3
 -7 10 2 10.7 5.6
 6 -10 -2 98.59 9.2
 -6 -10 2 100.99 5.9
 6 -10 -2 100.99 9.5
 6 -10 -2 99.59 9
 6 -10 -2 98.99 9.5
 -6 -10 2 102.69 8.4
 6 10 -2 99.39 5.8
 6 10 -2 108.79 5.9
 -6 10 2 105.49 5.7
 6 10 -2 97.79 8.9
 -6 10 2 102.49 10
 -6 10 2 109.99 5.6
 -6 10 2 98.29 5
 5 -10 -2 -8.8 4.6
 5 -10 -2 -3.2 4.9
 5 -10 -2 -2 3
 -5 -10 2 -3.6 3.7
 -5 -10 2 -5.3 3.5
 5 -10 -2 1.1 3.1
 5 -10 -2 -0.6 4.4
 -5 -10 2 -2.7 2.5
 -5 -10 2 -3 2.8
 5 10 -2 1.9 2.8
 5 10 -2 -2.4 2.8
 5 10 -2 -1.2 4.5
 -5 10 2 -1.2 2.4
 -5 10 2 -4 5.8
 5 10 -2 -0.4 3.4
 -5 10 2 -0.3 2.5
 -5 10 2 3.8 2.1
 4 -10 -2 52.59 5.2
 -4 -10 2 63.69 6.7
 -4 -10 2 60.09 5.9
 -4 -10 2 63.99 7.1
 4 -10 -2 57.99 8.3
 4 -10 -2 52.09 6.1
 4 -10 -2 57.19 5
 4 -10 -2 61.69 8.6
 -4 -10 2 63.79 4.1
 -4 10 2 72.19 4.4
 4 10 -2 65.69 4.7
 -4 10 2 65.29 3.9
 -4 10 2 62.59 4.4
 4 10 -2 73.79 8.6
 4 10 -2 64.39 4.9
 4 10 -2 68.29 7.3
 -4 10 2 63.99 7.3
 -3 -10 2 7.9 2.2
 -3 -10 2 5.3 4.2
 -3 -10 2 4.3 6.3
 3 -10 -2 1.2 4.8
 -3 -10 2 4.5 4
 3 -10 -2 7.5 4.6
 -3 10 2 12.2 5.4
 -3 10 2 5.4 1.9
 3 10 -2 8.8 2.7
 3 10 -2 1.4 4.5
 3 10 -2 9.9 3.9
 -3 10 2 5.3 2.4
 3 10 -2 8.7 2.8
 -3 10 2 8.3 4
 -3 10 2 12.3 2.3
 -2 -10 2 -4.2 3.9
 -2 -10 2 1.8 3.3
 -2 -10 2 0.1 3.8
 2 -10 -2 1.2 3.9
 2 -10 -2 5.1 4.7
 2 -10 -2 -4.5 2.1
 -2 -10 2 4.4 2
 2 -10 -2 1 2.3
 2 -10 -2 2.7 4.4
 -2 10 2 -4.4 2
 -2 10 2 0.8 4.1
 -2 10 2 0.6 2
 2 10 -2 5.4 2.5
 2 10 -2 1.3 2.4
 -2 10 2 5.4 2
 2 10 -2 1.8 3.9
 -2 10 2 3.8 4.7
 2 10 -2 -6.3 4.1
 -1 -10 2 4.8 3.7
 1 -10 -2 6.7 4.5
 1 -10 -2 4.4 3.7
 1 -10 -2 5.7 4.7
 -1 -10 2 4.6 2
 -1 -10 2 9.1 4.3
 -1 -10 2 9 4.2
 -1 10 2 6.8 4.3
 1 10 -2 3.7 2.8
 1 10 -2 1.2 4.8
 1 10 -2 2.2 2.5
 -1 10 2 0.9 4.7
 1 10 -2 -1.4 3.9
 0 -10 2 -0.1 4
 0 -10 -2 2.5 3.5
 0 -10 -2 -1.1 4.2
 0 -10 -2 -1.6 4.3
 0 -10 2 1.5 3.8
 0 -10 2 -2 4.2
 0 -10 2 3.5 2
 0 10 -2 1.7 2.5
 0 10 -2 4.6 2.6
 0 10 -2 -4.3 4.2
 0 10 2 3.4 3.8
 0 10 -2 0.8 3.6
 0 10 2 -2.6 4.4
 -1 -10 -2 9.3 4.2
 -1 -10 -2 1.1 4.2
 -1 -10 -2 0.2 3.2
 1 -10 2 2.4 4.4
 1 -10 2 1.8 2.1
 1 -10 2 8.5 4.8
 1 -10 2 15 4.5
 -1 10 -2 4.4 4.8
 1 10 2 6.8 4.6
 -1 10 -2 6.8 2.8
 1 10 2 4.9 3.9
 -1 10 -2 12.7 2.9
 -1 10 -2 5.7 4.2
 2 -10 2 3.9 4.4
 -2 -10 -2 9.8 3.5
 2 -10 2 3.3 2.1
 2 -10 2 8.4 4.7
 -2 -10 -2 6.3 4.2
 -2 -10 -2 6.7 4.5
 2 -10 2 0.3 4
 -2 10 -2 7.6 4.8
 2 10 2 1.5 4.3
 -2 10 -2 5.4 2.9
 -2 10 -2 6.1 3.7
 -2 10 -2 8.4 2.8
 2 10 2 3.2 4.3
 3 -10 2 11.6 2.6
 -3 -10 -2 4.1 3
 -3 -10 -2 8.1 4.4
 3 -10 2 3.6 4.9
 3 -10 2 6.6 2.4
 3 -10 2 8.5 4.5
 -3 -10 -2 8.4 4.3
 3 -10 2 9.8 5.6
 3 10 2 8.1 4
 -3 10 -2 6.8 2.5
 -3 10 -2 12.1 3.1
 -3 10 -2 2.6 2.4
 -3 10 -2 8.2 5.3
 3 10 2 3.9 4.5
 -3 10 -2 7.4 3
 4 -10 2 6 4.9
 4 -10 2 11 2.7
 4 -10 2 10.2 5.3
 4 -10 2 13.9 5
 -4 -10 -2 6.9 3
 4 -10 2 8.6 2.7
 -4 -10 -2 8.1 1.9
 -4 -10 -2 7 4.4
 -4 -10 -2 6.4 4.1
 4 10 2 11.1 2.3
 4 10 2 12.7 2.3
 -4 10 -2 6.1 3.2
 -4 10 -2 7.4 3.1
 4 10 2 6.1 4.5
 -4 10 -2 5.8 4.9
 5 -10 2 61.79 8.7
 5 -10 2 63.99 8.8
 -5 -10 -2 64.49 7.5
 -5 -10 -2 61.49 3.7
 -5 -10 -2 58.89 4.5
 5 -10 2 70.59 5.6
 5 -10 2 69.99 5.4
 5 -10 2 62.69 6.7
 -5 -10 -2 59.19 6.9
 5 10 2 61.79 4.1
 5 10 2 60.29 8
 5 10 2 55.99 4.2
 5 10 2 74.09 6.8
 -5 10 -2 69.79 9.5
 -5 10 -2 61.49 5.6
 -5 10 -2 79.79 5.6
 6 -10 2 37.2 6.3
 6 -10 2 37.6 6.4
 6 -10 2 45.2 6.7
 -6 -10 -2 35 5.1
 -6 -10 -2 32.9 4.8
 6 -10 2 25.7 5.6
 -6 10 -2 44.9 6.8
 -6 10 -2 47.4 5.1
 6 10 2 35.7 4.9
 6 10 2 36.2 5.3
 -7 -10 -2 1.7 2.2
 7 -10 2 4.5 3.5
 -7 -10 -2 5.1 4.1
 7 -10 2 6.2 3.8
 -7 -10 -2 6.3 4.1
 7 -10 2 1 5.5
 7 -10 2 0.2 5.1
 7 -10 2 -1 5.1
 7 10 2 5.9 3.9
 7 10 2 3.4 2.7
 7 10 2 3.6 4.4
 7 10 2 3.9 2.8
 -7 10 -2 5.8 3.7
 -7 10 -2 2.2 3.4
 -7 10 -2 5.8 5.2
 -8 -10 -2 34.3 4.7
 8 -10 2 28 6.4
 8 -10 2 31.4 4.5
 8 -10 2 36.1 4.7
 8 -10 2 27.7 6.5
 -8 -10 -2 34.6 4.9
 8 -10 2 23.3 6.6
 -8 10 -2 34.7 4.5
 8 10 2 34.7 3.5
 8 10 2 31.6 4.7
 -8 10 -2 25.9 5.9
 8 10 2 31.6 5.4
 8 10 2 29.3 3.7
 -8 10 -2 37.7 4.5
 -9 -10 -2 5.8 4.2
 9 -10 2 11.5 6
 9 -10 2 5.6 5.7
 9 -10 2 8.2 5.6
 -9 -10 -2 11.5 4.2
 9 -10 2 9.1 4.2
 9 -10 2 14.5 5.2
 9 10 2 16.6 4.7
 -9 10 -2 6.9 9.6
 -9 10 -2 11.4 4.1
 -9 10 -2 16.3 4.2
 9 10 2 14.2 3.4
 9 10 2 9.4 3.4
 9 10 2 12.2 3.8
 10 -10 2 22.5 6.5
 10 -10 2 26.4 5.1
 -10 -10 -2 28.9 4.5
 10 -10 2 24.2 5.2
 10 -10 2 16.5 6.8
 10 -10 2 23.2 6.5
 -10 -10 -2 23.3 4.5
 10 10 2 26.7 4.1
 -10 10 -2 23.4 4.5
 10 10 2 31.9 5.2
 10 10 2 32.1 4.6
 -10 10 -2 23.9 6.1
 10 10 2 24.5 4
 11 -10 2 69.29 8.3
 11 -10 2 73.89 11.2
 -11 -10 -2 56.69 6.8
 11 -10 2 54.69 7.9
 -11 -10 -2 75.19 6.5
 11 -10 2 71.19 8.2
 11 -10 2 59.09 8.2
 11 10 2 67.99 6.4
 11 10 2 68.99 7.9
 11 10 2 59.39 6.4
 11 10 2 61.69 6.9
 -11 10 -2 66.09 7.5
 -11 10 -2 60.59 9.3
 -11 10 -2 63.99 7.4
 12 -10 2 6 5.1
 12 -10 2 0.8 6.6
 12 -10 2 1.7 6.4
 12 -10 2 -2.9 6.4
 12 -10 2 -0.4 5.2
 -12 -10 -2 6.7 3.9
 -12 -10 -2 8.2 3.6
 -12 10 -2 0.9 4.6
 12 10 2 5.2 4
 12 10 2 2.9 3.7
 12 10 2 4.9 4.5
 12 10 2 2.6 4
 -12 10 -2 7.7 4.7
 -11 -11 2 23.2 4.1
 11 -11 -2 8.4 6.8
 11 -11 -2 20.5 5.4
 11 -11 -2 13.7 6.8
 -11 -11 2 32.1 3.9
 11 -11 -2 18.4 7
 11 11 -2 28.8 4.8
 11 11 -2 27.6 4.7
 -11 11 2 21.4 6
 -11 11 2 27.6 4.5
 11 11 -2 23.1 5.8
 10 -11 -2 122.49 8.8
 10 -11 -2 132.39 8.5
 10 -11 -2 117.09 11.8
 10 -11 -2 118.49 11.5
 10 -11 -2 123.79 10.9
 10 11 -2 126.79 10.1
 -10 11 2 139.29 7.6
 -10 11 2 125.19 11.5
 10 11 -2 123.29 7.5
 10 11 -2 128.99 7.5
 -10 11 2 122.59 7.2
 9 -11 -2 8.2 4.4
 9 -11 -2 -1.5 6.2
 -9 -11 2 4.4 3.8
 -9 -11 2 -3.4 3.9
 9 -11 -2 4.9 4.1
 9 -11 -2 2.6 5.9
 9 -11 -2 -1.2 6.2
 -9 11 2 2.3 5.6
 9 11 -2 6.3 5.1
 9 11 -2 2.2 3.5
 -9 11 2 8 3.7
 -9 11 2 3.8 3.4
 9 11 -2 6.1 3.8
 8 -11 -2 121.69 7.6
 8 -11 -2 121.79 11.3
 -8 -11 2 119.89 7.3
 8 -11 -2 95.69 13
 8 -11 -2 114.99 10.3
 8 -11 -2 119.29 7.9
 -8 -11 2 116.19 7.7
 8 11 -2 126.29 10.3
 -8 11 2 120.39 7.3
 -8 11 2 123.69 11.6
 8 11 -2 125.29 6.9
 8 11 -2 117.99 6.7
 -7 -11 2 94.59 7.6
 -7 -11 2 85.09 7
 7 -11 -2 97.89 6.8
 7 -11 -2 101.29 7.1
 7 -11 -2 84.09 9.8
 7 -11 -2 92.29 10.1
 7 -11 -2 81.69 10.1
 7 11 -2 91.99 9.9
 -7 11 2 90.49 5.8
 -7 11 2 99.09 11
 -7 11 2 97.59 5.8
 7 11 -2 83.19 6.2
 7 11 -2 85.09 6
 -6 -11 2 24.6 4.7
 6 -11 -2 26.3 4.1
 6 -11 -2 24.9 6.3
 6 -11 -2 20.3 6.3
 6 -11 -2 26.4 4.1
 -6 -11 2 25.4 5
 -6 11 2 33.2 6.9
 6 11 -2 24 3.7
 -6 11 2 33.1 3.6
 6 11 -2 24.4 3.5
 -6 11 2 25.2 3.2
 6 11 -2 27.4 5.9
 -5 -11 2 397.06 12.9
 5 -11 -2 422.26 11.5
 5 -11 -2 435.06 16
 5 -11 -2 418.96 15.5
 -5 -11 2 438.06 13.6
 5 -11 -2 433.26 11.9
 5 -11 -2 455.95 15.1
 -5 -11 2 451.05 13.1
 5 11 -2 432.16 11.4
 -5 11 2 432.66 11
 5 11 -2 448.26 15.7
 -5 11 2 463.45 17
 -5 11 2 410.86 10.5
 5 11 -2 402.46 14.2
 -5 11 2 438.26 10.9
 5 11 -2 443.36 11.4
 4 -11 -2 3.5 2.9
 4 -11 -2 3.8 2.7
 -4 -11 2 0.3 3.1
 -4 -11 2 -1.2 4.2
 4 -11 -2 -6.3 5.2
 -4 -11 2 1.7 4.4
 -4 -11 2 -0.3 2.1
 4 -11 -2 1.7 5.7
 4 -11 -2 5.2 4.8
 4 11 -2 -3.2 4.9
 4 11 -2 -2.2 2.8
 4 11 -2 1.6 4.2
 -4 11 2 7.1 2.5
 -4 11 2 3.1 5.3
 -4 11 2 -0.6 2.1
 4 11 -2 -2.7 2.7
 -4 11 2 4.4 2.1
 -4 11 2 -4.7 2.7
 -3 -11 2 172.78 8.6
 -3 -11 2 174.98 8.9
 3 -11 -2 166.68 10.1
 3 -11 -2 157.88 12.9
 -3 -11 2 177.18 9.6
 3 -11 -2 172.08 10.8
 -3 -11 2 163.18 5.7
 3 11 -2 169.58 6.5
 -3 11 2 164.28 12
 -3 11 2 165.68 5.3
 3 11 -2 163.98 9.5
 3 11 -2 175.18 6.4
 3 11 -2 167.98 11.2
 -3 11 2 160.58 5.6
 -2 -11 2 151.48 9.3
 -2 -11 2 143.99 5.2
 -2 -11 2 141.69 8.4
 2 -11 -2 153.38 10.2
 -2 -11 2 152.18 8.8
 2 -11 -2 125.49 9.1
 2 -11 -2 146.29 9.6
 -2 11 2 146.99 9.4
 2 11 -2 135.59 9.4
 2 11 -2 135.59 10.7
 2 11 -2 147.19 6.1
 -2 11 2 145.29 11.6
 2 11 -2 143.39 5.9
 1 -11 -2 23.3 5.5
 -1 -11 2 24.9 5.2
 -1 -11 2 34.7 5.7
 1 -11 -2 41.7 6.4
 1 -11 -2 28.6 4.9
 -1 -11 2 33.5 3.5
 1 11 -2 38.1 5.6
 1 11 -2 34.6 4.3
 1 11 -2 36.7 4.2
 1 11 -2 30.7 5.9
 -1 11 2 34.6 5.4
 -1 11 2 25.6 5.9
 0 -11 -2 239.18 11.3
 0 -11 2 239.48 11.1
 0 -11 -2 216.48 10
 0 -11 2 227.88 10.6
 0 -11 2 226.68 6.8
 0 -11 -2 229.58 10.6
 0 11 2 219.28 11
 0 11 -2 214.68 11.2
 0 11 -2 230.38 7.4
 0 11 -2 231.18 7.5
 0 11 -2 230.68 12.5
 0 11 2 230.88 12.3
 1 -11 2 1.9 4.7
 -1 -11 -2 -1.6 4.7
 -1 -11 -2 3.4 4.1
 1 -11 2 0.9 2
 -1 -11 -2 -3.9 5.8
 1 -11 2 5 5
 1 -11 2 1.1 4.1
 -1 11 -2 1.6 2.7
 -1 11 -2 -0.2 5.5
 -1 11 -2 6 4.1
 -1 11 -2 6.7 2.9
 1 11 2 4.7 5.1
 1 11 2 2.6 3.9
 2 -11 2 181.88 10.5
 -2 -11 -2 181.08 11.2
 2 -11 2 195.38 10.2
 -2 -11 -2 192.78 10.4
 -2 -11 -2 179.48 8.7
 2 -11 2 199.88 10.5
 2 11 2 203.28 11.5
 2 11 2 184.98 10
 -2 11 -2 187.88 12.1
 -2 11 -2 183.88 7
 -2 11 -2 183.38 6.9
 -2 11 -2 197.38 7
 3 -11 2 108.09 9.7
 3 -11 2 91.99 4.9
 -3 -11 -2 104.99 8.1
 -3 -11 -2 110.39 6.7
 3 -11 2 105.99 9.4
 -3 -11 -2 112.39 9.1
 3 -11 2 106.29 9
 3 -11 2 110.59 4.9
 -3 11 -2 96.69 10.5
 3 11 2 110.89 9.6
 3 11 2 107.69 8.3
 -3 11 -2 112.19 5.8
 -3 11 -2 89.49 5
 -3 11 -2 107.19 5.9
 4 -11 2 19.7 5.3
 4 -11 2 12.1 5.5
 4 -11 2 8.1 5.4
 4 -11 2 17.6 3.1
 -4 -11 -2 9.8 4.9
 4 -11 2 19.3 3
 -4 -11 -2 17.6 3.5
 -4 -11 -2 11.2 4.7
 4 11 2 19.9 4.6
 -4 11 -2 11.2 5.6
 -4 11 -2 18.4 3.4
 4 11 2 15.9 5.6
 -4 11 -2 23.4 3.6
 -5 -11 -2 128.99 8.4
 5 -11 2 140.09 9.8
 5 -11 2 142.29 10.6
 5 -11 2 136.19 6.4
 5 -11 2 127.99 6.6
 -5 -11 -2 144.59 9.1
 5 -11 2 143.29 10.7
 -5 11 -2 144.69 6.8
 -5 11 -2 133.69 11.5
 5 11 2 129.89 8.8
 5 11 2 133.29 10
 -5 11 -2 124.69 7.7
 -6 -11 -2 48.6 5.9
 6 -11 2 43.2 6.7
 6 -11 2 47.6 5.9
 6 -11 2 46 5.6
 6 -11 2 51.99 7.1
 -6 -11 -2 54.09 5.8
 -6 11 -2 50.99 4.7
 6 11 2 42.1 7.9
 6 11 2 51.39 5.8
 -6 11 -2 56.49 8.1
 -6 11 -2 54.39 5.7
 7 -11 2 117.59 7
 -7 -11 -2 111.19 8.4
 7 -11 2 103.99 10.1
 7 -11 2 112.69 7.2
 -7 -11 -2 116.19 8
 7 -11 2 107.59 10.6
 -7 11 -2 113.09 6.9
 7 11 2 98.89 9.5
 -7 11 -2 110.49 11.1
 7 11 2 98.09 5.3
 -7 11 -2 109.99 7
 7 11 2 101.09 5.1
 -8 -11 -2 164.38 8.7
 8 -11 2 149.59 8.4
 -8 -11 -2 158.28 9.1
 8 -11 2 159.58 8.2
 8 -11 2 149.49 11.8
 8 -11 2 140.09 12
 8 -11 2 156.78 11.1
 -8 11 -2 165.48 8.1
 8 11 2 135.29 9.9
 8 11 2 145.09 6.3
 -8 11 -2 154.28 8
 8 11 2 147.29 6.4
 -8 11 -2 138.29 11.5
 9 -11 2 3.2 4.3
 -9 -11 -2 8.1 4.4
 9 -11 2 -4.4 6.1
 9 -11 2 1.7 4.2
 -9 -11 -2 7.5 4.5
 9 -11 2 3.3 6.3
 9 -11 2 -3 6.1
 9 11 2 1.4 3.2
 -9 11 -2 0.2 5.3
 9 11 2 1.7 2.3
 9 11 2 6 5.1
 -9 11 -2 11.5 4.4
 9 11 2 5 3.2
 -9 11 -2 7.9 4
 10 -11 2 87.49 9.1
 10 -11 2 70.09 8.9
 10 -11 2 74.29 11.4
 -10 -11 -2 82.49 7.7
 10 -11 2 77.79 7.9
 -10 -11 -2 83.19 7.2
 10 -11 2 81.89 8.1
 10 11 2 90.99 8.9
 10 11 2 69.19 6.1
 -10 11 -2 92.09 7.7
 10 11 2 64.69 5.9
 -10 11 -2 87.59 10.4
 -10 11 -2 74.99 7.4
 8 -12 -2 30.2 7.6
 8 -12 -2 42 7.3
 -8 -12 2 50.89 7
 8 -12 -2 43.7 7.7
 8 -12 -2 41.2 5
 -8 -12 2 51.39 5.4
 8 12 -2 46.5 5.6
 8 12 -2 51.69 4.8
 -8 12 2 45.4 5.4
 8 12 -2 42.6 7.2
 -8 12 2 46.5 8.2
 -8 12 2 51.69 6.1
 -7 -12 2 150.38 9.1
 7 -12 -2 156.38 12.1
 7 -12 -2 143.19 11.6
 7 -12 -2 136.79 11.9
 7 -12 -2 148.59 8
 -7 -12 2 168.58 8.8
 7 -12 -2 149.59 7.7
 -7 12 2 158.88 6.7
 -7 12 2 158.48 6.7
 7 12 -2 173.58 11.7
 -7 12 2 152.28 12.5
 6 -12 -2 571.74 19.5
 6 -12 -2 574.94 15.1
 -6 -12 2 602.04 16.2
 6 -12 -2 585.34 18.8
 -6 -12 2 583.04 16.9
 6 -12 -2 568.34 14.6
 6 -12 -2 548.35 19.2
 6 12 -2 566.94 14.1
 -6 12 2 566.74 13.8
 6 12 -2 582.74 14.4
 -6 12 2 554.44 13.8
 -6 12 2 595.64 20.4
 6 12 -2 607.54 19.4
 5 -12 -2 11.1 6.6
 5 -12 -2 26.2 6
 5 -12 -2 17.8 3.5
 5 -12 -2 18.1 3.5
 -5 -12 2 23.5 6
 -5 -12 2 25.1 5.4
 5 -12 -2 11.9 6.4
 5 12 -2 22.6 3.5
 5 12 -2 21.5 6.3
 5 12 -2 23.2 3.5
 -5 12 2 22.6 3
 -5 12 2 22.5 6.8
 -4 -12 2 488.65 16.1
 4 -12 -2 458.95 11.5
 4 -12 -2 454.05 11.8
 4 -12 -2 461.55 16
 -4 -12 2 474.85 15.1
 4 -12 -2 488.25 17.2
 4 -12 -2 472.45 16.6
 4 12 -2 460.45 11.8
 4 12 -2 432.66 18
 4 12 -2 449.66 11.7
 -4 12 2 472.75 17.8
 3 -12 -2 274.87 15.4
 -3 -12 2 262.77 11.7
 3 -12 -2 283.77 16.6
 3 -12 -2 287.17 12.6
 -3 -12 2 270.57 11
 3 12 -2 254.07 8.1
 -3 12 2 278.17 14.4
 3 12 -2 254.87 8.2
 3 12 -2 250.77 13.6
 2 -12 -2 600.34 18.4
 -2 -12 2 623.94 18.2
 2 -12 -2 566.94 18.2
 2 -12 -2 654.33 22.3
 -2 -12 2 615.24 17.2
 2 12 -2 598.64 14.1
 2 12 -2 607.14 20
 2 12 -2 613.94 14.4
 -2 12 2 615.64 20.4
 2 12 -2 556.84 24.2
 -1 -12 2 431.66 14.3
 1 -12 -2 408.16 14.5
 -1 -12 2 421.66 14.3
 1 -12 -2 432.36 15.7
 -1 -12 2 479.45 15.4
 1 -12 -2 470.65 15.2
 -1 12 2 437.86 17.1
 1 12 -2 420.66 11
 1 12 -2 418.16 16.7
 1 12 -2 363.86 21.7
 1 12 -2 415.96 10.8
 0 -12 -2 0.2 5.4
 0 -12 2 -2.1 5
 0 -12 -2 -3.6 5.1
 0 -12 -2 -4 3.9
 0 -12 2 0.1 4.1
 0 -12 2 0.1 5.2
 0 12 -2 -2.4 2.6
 0 12 -2 -1.3 2.7
 0 12 2 -7.1 5.4
 0 12 -2 -2.1 5.8
 0 12 2 9.4 6.4
 1 -12 2 489.15 16.7
 1 -12 2 471.75 16.4
 -1 -12 -2 530.45 16.8
 1 -12 2 507.95 16.1
 -1 -12 -2 514.45 15.9
 -1 12 -2 485.65 12.4
 -1 12 -2 518.65 18.5
 1 12 2 512.15 18.1
 -1 12 -2 496.95 12.5
 2 -12 2 204.28 11.7
 2 -12 2 201.48 11.1
 -2 -12 -2 216.38 11.3
 -2 -12 -2 211.18 10.8
 2 -12 2 196.58 11
 -2 12 -2 201.38 7.3
 2 12 2 178.58 11.1
 -2 12 -2 194.88 13.1
 2 12 2 199.88 12.6
 -2 12 -2 209.88 7.3
 -3 -12 -2 82.49 9
 -3 -12 -2 82.89 8.7
 3 -12 2 74.19 9.4
 3 -12 2 85.29 9.3
 -3 12 -2 88.69 11.1
 -3 12 -2 81.49 5.5
 -3 12 -2 87.49 5.5
 3 12 2 78.49 12
 -4 -12 -2 331.27 13.1
 -4 -12 -2 336.47 12.5
 4 -12 2 327.47 9.1
 4 -12 2 336.27 14.4
 4 -12 2 308.77 9.3
 4 -12 2 354.96 13.8
 4 -12 2 324.97 14.7
 4 12 2 337.27 14.5
 -4 12 -2 329.27 9.9
 -4 12 -2 333.87 9.9
 -4 12 -2 349.57 15.6
 5 -12 2 9.4 3.3
 5 -12 2 9 3.1
 -5 -12 -2 10.9 5.1
 -5 -12 -2 14.7 5.5
 5 -12 2 7 6.3
 5 -12 2 9.4 6.3
 5 -12 2 12.9 5.8
 -5 12 -2 13.7 3.6
 -5 12 -2 11 6.3
 -5 12 -2 18.9 4.3
 5 12 2 6.4 5.7
 6 -12 2 361.76 15.6
 6 -12 2 386.36 14.9
 6 -12 2 353.06 10.7
 -6 -12 -2 365.46 12.7
 -6 -12 -2 355.16 13.4
 6 -12 2 357.26 11.1
 6 -12 2 360.16 15.5
 -6 12 -2 361.26 16.3
 6 12 2 339.67 14.7
 -6 12 -2 347.27 10.9
 -6 12 -2 362.86 10.8
 -7 -12 -2 211.88 10.5
 7 -12 2 195.38 8.5
 7 -12 2 187.78 12.2
 -7 -12 -2 204.98 9.9
 7 -12 2 200.68 13.2
 7 -12 2 192.58 12.5
 7 -12 2 189.68 8.7
 -7 12 -2 189.08 8.4
 -7 12 -2 191.98 13.4
 7 12 2 191.88 11.9
 -7 12 -2 206.38 8.4
 8 -12 2 51.59 8
 8 -12 2 43.7 7.8
 8 -12 2 53.39 5.3
 -8 -12 -2 66.89 7.5
 8 -12 2 44.5 7.8
 -8 -12 -2 54.09 6.3
 -8 12 -2 58.09 6.3
 -8 12 -2 51.99 6.3
 8 12 2 50.49 7.2
 -8 12 -2 60.09 8.4
 4 -13 -2 134.69 11.5
 4 -13 -2 117.89 11.7
 -4 -13 2 125.19 9.8
 -4 -13 2 134.69 9.3
 4 13 -2 124.39 12.3
 -4 13 2 129.29 13.3
 -3 -13 2 576.44 17.1
 3 -13 -2 570.64 18.6
 -3 -13 2 551.04 17.7
 3 -13 -2 582.54 19.5
 3 13 -2 538.55 20
 -3 13 2 571.94 20.7
 -2 -13 2 672.93 18.9
 2 -13 -2 663.13 19.9
 2 -13 -2 670.63 21.1
 -2 -13 2 645.04 20
 -2 13 2 669.73 25.2
 2 13 -2 644.44 22.1
 1 -13 -2 39.1 7.3
 -1 -13 2 53.49 6.9
 1 -13 -2 34.4 6.9
 -1 13 2 42.9 8.6
 1 13 -2 37 7.7
 1 13 -2 33.2 4.1
 0 -13 -2 666.03 20.3
 0 -13 -2 626.04 19.5
 0 -13 2 662.13 19.8
 0 -13 2 636.44 18.8
 0 13 2 655.23 21.9
 0 13 -2 600.54 14.6
 1 -13 2 89.59 10.4
 -1 -13 -2 108.59 10.1
 1 -13 2 90.59 9.7
 -1 -13 -2 102.09 10.7
 -1 13 -2 93.89 5.2
 1 13 2 101.99 11.9
 -1 13 -2 83.09 12
 -1 13 -2 96.29 5.3
 2 -13 2 371.36 14.6
 -2 -13 -2 381.46 14.4
 2 -13 2 372.06 15.5
 -2 -13 -2 386.96 15.1
 2 13 2 383.06 16.6
 -2 13 -2 378.96 10.2
 -2 13 -2 371.16 10.2
 -2 13 -2 358.26 17
 3 -13 2 678.13 21.3
 -3 -13 -2 714.13 27.6
 -3 -13 -2 669.23 19.5
 3 -13 2 690.43 20.8
 -3 13 -2 695.63 23.1
 3 13 2 701.03 22.2
 -3 13 -2 693.83 16.2
 -3 13 -2 651.63 15.9
 4 -13 2 -2.4 6.2
 4 -13 2 1.1 6.3
 -4 -13 -2 7.7 5.5
 4 13 2 -0.6 6.3
 -4 13 -2 2.1 6.7
 -4 13 -2 12.1 4
 19 0 -3 -1.5 4.5
 19 0 -3 -1.6 5.6
 19 0 -3 -3.1 5.5
 19 0 -3 2.5 5.7
 19 0 -3 2.9 3.9
 19 0 -3 3.3 5.3
 19 0 -3 1.8 3.9
 18 0 -3 8.2 5.1
 18 0 -3 8.1 3.9
 18 0 -3 14 5.6
 18 0 -3 10.1 5.6
 18 0 -3 12.6 5.7
 18 0 -3 2.4 4.5
 18 0 -3 7.8 4
 18 0 -3 6.6 3.7
 17 0 -3 4.5 3.8
 17 0 -3 8.5 7.7
 17 0 -3 1.2 3.6
 17 0 -3 4 4.8
 17 0 -3 -0.3 4.9
 17 0 -3 0.8 4.9
 17 0 -3 3.4 5.5
 17 0 -3 4.1 3.5
 16 0 -3 1.2 4.5
 16 0 -3 3.1 3.2
 16 0 -3 4.6 4.6
 16 0 -3 -0.9 4.1
 16 0 -3 2.9 4.1
 16 0 -3 4.8 3.4
 16 0 -3 6.6 4
 16 0 -3 1.6 4.5
 15 0 -3 0.6 3.1
 15 0 -3 2.3 4.2
 15 0 -3 -6.8 4
 15 0 -3 -6.3 4.1
 15 0 -3 2.2 3.1
 15 0 -3 -0.6 2.8
 15 0 -3 7.7 3.6
 15 0 -3 7.1 4
 14 0 -3 4.5 2.8
 14 0 -3 0.9 3.3
 14 0 -3 8 3.3
 14 0 -3 1 2.9
 14 0 -3 1.6 3.8
 14 0 -3 2.6 3.5
 14 0 -3 -0.1 3.8
 14 0 -3 1.1 3.6
 13 0 -3 2.3 2.7
 13 0 -3 3.5 3.2
 13 0 -3 1.9 2.7
 13 0 -3 2.7 2.5
 13 0 -3 0.6 3.3
 -13 0 3 2 2.2
 13 0 -3 -1.2 3.5
 13 0 -3 -0.7 2.8
 13 0 -3 -2.1 3.4
 12 0 -3 2.5 2.7
 12 0 -3 1.9 2.4
 12 0 -3 6 3.1
 12 0 -3 1.9 3
 -12 0 3 5.3 2.4
 12 0 -3 3.4 3.3
 12 0 -3 3.4 2.4
 12 0 -3 2.9 2.4
 12 0 -3 4.9 3.8
 11 0 -3 7.2 2.2
 11 0 -3 5.8 2.2
 11 0 -3 -1.6 2.8
 11 0 -3 -2.7 2.5
 11 0 -3 -0.5 2.6
 11 0 -3 4.1 2.3
 11 0 -3 2.2 2.9
 -11 0 3 2.5 2.1
 -11 0 3 1.9 1.5
 11 0 -3 0.1 4.2
 10 0 -3 3 2.4
 10 0 -3 0.6 2.5
 10 0 -3 3 2.4
 10 0 -3 1.9 1.8
 10 0 -3 5.9 2.3
 10 0 -3 2.9 2
 10 0 -3 1.3 2.5
 -10 0 3 4.6 2
 10 0 -3 3.8 2.1
 9 0 -3 -2.3 2.2
 -9 0 3 0.2 1.3
 -9 0 3 1.1 1.8
 9 0 -3 3.8 1.8
 9 0 -3 2.1 2.1
 9 0 -3 0.9 2.1
 -9 0 3 5.1 1.8
 -9 0 3 2.9 1.9
 9 0 -3 4 1.8
 9 0 -3 2.8 1.7
 9 0 -3 0.6 1.9
 9 0 -3 0.5 2.1
 -9 0 3 3.5 1.6
 8 0 -3 10.6 2
 8 0 -3 5.3 1.8
 8 0 -3 6.9 1.8
 -8 0 3 10 1.9
 -8 0 3 10.2 1.7
 -8 0 3 7 1.5
 8 0 -3 15.2 2.9
 -8 0 3 9.8 1.7
 8 0 -3 6.8 1.7
 -8 0 3 7 1.9
 8 0 -3 7.1 1.9
 8 0 -3 8 2.1
 7 0 -3 8.2 1.7
 7 0 -3 8.7 1.6
 -7 0 3 9.9 1.5
 7 0 -3 4.1 1.8
 7 0 -3 8.3 1.7
 -7 0 3 8.2 1.3
 -7 0 3 5.6 1.6
 7 0 -3 6.8 1.5
 7 0 -3 12.2 1.9
 7 0 -3 7.9 1.3
 -6 0 3 5.6 1.2
 6 0 -3 6.2 1.3
 6 0 -3 5.2 1.4
 -6 0 3 6.6 1.2
 -6 0 3 3.8 1.4
 6 0 -3 6 1.3
 6 0 -3 3.7 1.6
 6 0 -3 2.6 1.5
 -6 0 3 3.4 1.2
 6 0 -3 3.6 1.4
 6 0 -3 6.2 1.1
 -6 0 3 7.2 1.2
 5 0 -3 2.6 0.9
 5 0 -3 2 1.2
 5 0 -3 2.1 1.2
 -5 0 3 2.6 1.1
 -5 0 3 3.1 1.1
 -5 0 3 0.5 1
 -5 0 3 4.3 0.9
 5 0 -3 3.6 1.1
 -5 0 3 2.1 1
 -5 0 3 2 0.9
 -5 0 3 0.4 0.9
 -5 0 3 3.4 1.1
 4 0 -3 2 1.6
 -4 0 3 2.7 0.9
 4 0 -3 3.5 0.9
 4 0 -3 1.2 1.6
 -4 0 3 2.3 1.1
 4 0 -3 2.2 1
 -4 0 3 1.9 1
 -4 0 3 2.7 1
 -4 0 3 2.4 0.8
 -4 0 3 3.4 0.9
 -3 0 3 17.6 1.3
 3 0 -3 13 1.3
 -3 0 3 18.3 1
 -3 0 3 13.6 1.3
 -3 0 3 15 1.3
 3 0 -3 17 1.4
 -3 0 3 14.9 1.5
 -3 0 3 18 1.2
 -2 0 3 6.6 0.8
 2 0 -3 9.1 0.8
 -2 0 3 7.7 1
 2 0 -3 9.6 1.1
 2 0 -3 6.6 0.7
 -2 0 3 7.5 1
 2 0 -3 7.6 0.9
 2 0 -3 7.5 1
 2 0 -3 5.5 0.7
 1 0 -3 29.5 1.4
 -1 0 3 28.5 1.5
 0 0 -3 0.7 0.2
 0 0 -3 1.3 0.3
 1 0 3 4.6 0.6
 1 0 3 3.6 0.5
 -2 0 -3 23.1 2.3
 2 0 3 19.7 1.2
 -2 0 -3 24 1.6
 2 0 3 18.2 1.4
 -2 0 -3 24.3 1.3
 -2 0 -3 18.4 0.7
 -2 0 -3 20.8 1.2
 2 0 3 23.5 1
 2 0 3 22.1 0.9
 -2 0 -3 24.3 2.2
 -2 0 -3 22 1.3
 3 0 3 6.7 1
 -3 0 -3 4.8 0.9
 3 0 3 5.4 1
 -3 0 -3 8 1
 3 0 3 4.5 0.9
 3 0 3 4.5 0.9
 -3 0 -3 4.9 0.9
 4 0 3 3.4 0.8
 4 0 3 2.3 0.7
 4 0 3 3.2 1.1
 -4 0 -3 4.1 1
 -4 0 -3 2.7 1
 4 0 3 2.1 1.1
 4 0 3 1.6 1
 4 0 3 1.9 1.1
 4 0 3 2.5 1
 -4 0 -3 3.1 1
 4 0 3 3.2 1.1
 -4 0 -3 2.1 1
 -4 0 -3 1.9 0.9
 -4 0 -3 3.5 1
 -5 0 -3 0.1 1.1
 5 0 3 2.5 1.3
 -5 0 -3 3.8 1.3
 5 0 3 1.7 0.9
 5 0 3 0.4 1.2
 -5 0 -3 3.4 1.3
 5 0 3 5.7 1.3
 -5 0 -3 3.3 1.2
 5 0 3 1.9 1.3
 -5 0 -3 1.2 1
 -5 0 -3 4 1.2
 5 0 3 2.7 1.3
 6 0 3 6.5 1.6
 6 0 3 3.3 1.7
 6 0 3 6.4 1.7
 -6 0 -3 7.7 1.6
 6 0 3 5.6 1.3
 -6 0 -3 4 1.5
 6 0 3 6.8 1.7
 6 0 3 7.4 1.8
 -6 0 -3 8.4 1.7
 6 0 3 7 1.7
 -7 0 -3 19.6 3.9
 -7 0 -3 8.6 1.7
 7 0 3 11.4 1.6
 7 0 3 7.4 2.3
 7 0 3 6.4 2
 7 0 3 15.6 3.8
 7 0 3 3.7 1.8
 7 0 3 6.4 1.7
 -7 0 -3 8.7 1.8
 7 0 3 10.4 1.5
 7 0 3 6 1.8
 8 0 3 3.6 2
 8 0 3 3.2 1.9
 -8 0 -3 6.8 1.9
 8 0 3 0.4 2
 8 0 3 3.6 1.6
 -8 0 -3 1 1.8
 -8 0 -3 -0.2 1.7
 8 0 3 6.4 2.2
 8 0 3 9.6 2.1
 8 0 3 1.4 2.1
 -9 0 -3 6 2.1
 9 0 3 5.3 2.6
 9 0 3 4.7 2.1
 9 0 3 13.2 2.5
 9 0 3 7 2.5
 9 0 3 12.2 2.6
 9 0 3 8.8 2.5
 9 0 3 10.6 2
 10 0 3 1.9 1.9
 10 0 3 2.9 2.6
 10 0 3 4.9 2.4
 10 0 3 0.3 2.6
 10 0 3 2.2 1.9
 10 0 3 2.9 2.5
 -10 0 -3 1.7 2.2
 10 0 3 2 2.5
 11 0 3 6.3 3.6
 11 0 3 4.8 2.9
 11 0 3 7.3 2.6
 11 0 3 5.7 5.5
 11 0 3 5.2 2.2
 11 0 3 2.2 2.3
 11 0 3 1.5 3
 11 0 3 6 2.8
 12 0 3 1.7 3.4
 12 0 3 3.7 3.2
 12 0 3 0.3 3.4
 12 0 3 1.5 2.9
 12 0 3 2.1 2.4
 12 0 3 3.7 2.8
 12 0 3 3.8 2.2
 12 0 3 2.1 3.1
 13 0 3 4.2 3.8
 13 0 3 7.5 3.9
 13 0 3 10.3 3.5
 13 0 3 10 3.6
 13 0 3 13 3.4
 13 0 3 4.1 2.7
 13 0 3 6.4 3.8
 13 0 3 4.6 2.8
 14 0 3 9.3 3.7
 14 0 3 1.7 4.2
 14 0 3 10.1 4
 14 0 3 12.1 3.6
 14 0 3 3.4 2.9
 14 0 3 -2 4.1
 14 0 3 4.6 3.1
 15 0 3 7.9 3.3
 15 0 3 7.9 3.2
 15 0 3 8.7 4.3
 15 0 3 2.1 4.6
 15 0 3 10.9 3.7
 15 0 3 10.6 4
 15 0 3 -3.4 4.4
 16 0 3 5.9 5
 16 0 3 7.4 4.8
 16 0 3 1.9 3.5
 16 0 3 7.4 4.9
 16 0 3 3.7 3.7
 16 0 3 7.2 4
 16 0 3 9.3 5.1
 16 0 3 8.2 4.2
 17 0 3 10.2 5.3
 17 0 3 4.7 3.8
 17 0 3 8.3 4.5
 17 0 3 6.7 3.6
 17 0 3 6.5 4.1
 -17 0 -3 11.8 5.1
 17 0 3 6.1 5.2
 18 0 3 5.1 3.8
 18 0 3 1 4.4
 18 0 3 4.3 4.5
 18 0 3 -2.1 5.7
 18 0 3 0.4 5.2
 -18 0 -3 -1.2 5.1
 18 0 3 6.3 4.2
 18 0 3 12.1 5.6
 19 -1 -3 142.29 11.5
 19 -1 -3 130.09 11.1
 19 -1 -3 148.59 10.7
 19 -1 -3 129.19 8.6
 19 -1 -3 139.19 9.6
 19 -1 -3 130.19 10.6
 19 -1 -3 141.69 10.3
 19 1 -3 155.48 10.9
 19 1 -3 129.99 7.5
 19 1 -3 141.09 10.2
 19 1 -3 134.29 10.4
 19 1 -3 127.19 8.9
 19 1 -3 125.79 10.8
 19 1 -3 123.09 6.9
 18 -1 -3 101.69 10.2
 18 -1 -3 101.29 7.3
 18 -1 -3 94.49 7.4
 18 -1 -3 111.79 9.5
 18 -1 -3 92.39 8.9
 18 -1 -3 105.59 10.3
 18 -1 -3 98.69 9.4
 18 1 -3 108.39 12.8
 18 1 -3 82.29 8.4
 18 1 -3 100.69 6.6
 18 1 -3 99.09 9.5
 18 1 -3 108.89 9.6
 18 1 -3 108.19 9.1
 18 1 -3 98.09 8.1
 18 1 -3 102.49 7
 17 -1 -3 14.5 4.3
 17 -1 -3 13.9 5.2
 17 -1 -3 16.6 4.1
 17 -1 -3 19.8 7.5
 17 -1 -3 1.2 5
 17 -1 -3 13.8 5.4
 17 -1 -3 7.9 5.1
 17 -1 -3 10.6 8.6
 17 1 -3 7.9 3.5
 17 1 -3 6 5
 17 1 -3 6.1 4.9
 17 1 -3 11.9 5.2
 17 1 -3 4.3 3.3
 17 1 -3 8.1 3.5
 17 1 -3 14.4 7.8
 17 1 -3 13.8 7.4
 16 -1 -3 295.17 12.2
 16 -1 -3 302.77 11.4
 16 -1 -3 278.37 10.6
 16 -1 -3 286.77 12.4
 16 -1 -3 285.87 11.4
 16 -1 -3 308.27 10.4
 16 -1 -3 284.07 9.7
 16 -1 -3 314.77 11.4
 16 1 -3 297.27 10.5
 16 1 -3 287.17 9
 16 1 -3 281.27 12
 16 1 -3 301.47 11.5
 16 1 -3 302.47 11.5
 16 1 -3 302.57 11.6
 16 1 -3 290.67 9.9
 16 1 -3 289.47 9.5
 15 -1 -3 163.88 10.7
 15 -1 -3 175.18 8.5
 -15 -1 3 157.88 9.8
 15 -1 -3 162.98 8
 15 -1 -3 154.18 8.5
 15 -1 -3 143.39 9.4
 15 -1 -3 153.28 8
 15 -1 -3 169.38 8.7
 15 1 -3 162.08 6.4
 15 1 -3 169.18 7.8
 15 1 -3 154.68 9.2
 15 1 -3 161.38 6.8
 15 1 -3 155.88 8.8
 15 1 -3 164.48 7.2
 15 1 -3 158.28 8.6
 15 1 -3 159.88 8.6
 14 -1 -3 47.7 5.3
 14 -1 -3 41.8 4.8
 14 -1 -3 53.99 6.2
 14 -1 -3 55.39 6.3
 14 -1 -3 44 5.2
 -14 -1 3 53.09 4.5
 14 -1 -3 45.8 5.3
 14 -1 -3 51.59 5.5
 14 -1 -3 58.99 6.4
 14 1 -3 55.09 4.7
 14 1 -3 50.89 5.1
 14 1 -3 47.2 4.2
 -14 1 3 47.1 4.2
 14 1 -3 45.7 5.2
 14 1 -3 44.5 5
 14 1 -3 49.9 5.4
 14 1 -3 56.09 5
 14 1 -3 39.6 4.6
 13 -1 -3 396.06 11.6
 13 -1 -3 387.36 12.1
 13 -1 -3 383.56 11.3
 13 -1 -3 392.26 11.1
 13 -1 -3 393.76 11.5
 13 -1 -3 389.96 10.5
 13 -1 -3 391.36 11.7
 13 -1 -3 378.46 12.5
 13 1 -3 387.46 10.7
 13 1 -3 379.86 10.9
 -13 1 3 380.96 12.6
 13 1 -3 395.46 12.3
 13 1 -3 401.36 11.8
 13 1 -3 399.86 11.6
 13 1 -3 393.76 11.8
 12 -1 -3 4.2 2.6
 12 -1 -3 1.6 3
 12 -1 -3 5.3 2.9
 12 -1 -3 4 3.3
 12 -1 -3 1.1 2.6
 12 -1 -3 -2.2 3.1
 -12 -1 3 5.2 2.1
 12 -1 -3 0.5 2.4
 12 -1 -3 0.4 2.9
 12 1 -3 7 3.2
 12 1 -3 4.6 2.1
 12 1 -3 0.9 3
 12 1 -3 4.2 3.1
 -12 1 3 1.2 2.4
 12 1 -3 4.8 3.8
 -12 1 3 1.4 1.9
 12 1 -3 2.5 2.4
 12 1 -3 1.4 2.2
 11 -1 -3 880.61 20.1
 11 -1 -3 887.51 20.7
 11 -1 -3 839.22 21.8
 -11 -1 3 931.91 19.4
 11 -1 -3 864.41 21.4
 11 -1 -3 893.51 24.2
 11 -1 -3 889.11 19.6
 11 -1 -3 908.11 20.4
 11 -1 -3 891.31 20.3
 11 1 -3 898.01 20.4
 11 1 -3 885.01 20.8
 11 1 -3 908.51 20.4
 11 1 -3 900.31 18.9
 11 1 -3 938.81 19.3
 11 1 -3 919.91 19.8
 -11 1 3 888.01 19.5
 11 1 -3 970.4 24.9
 -11 1 3 900.71 20.1
 10 -1 -3 41.3 4.2
 10 -1 -3 47.8 4.4
 10 -1 -3 46 3.9
 10 -1 -3 36.1 4.5
 10 -1 -3 40.5 4.9
 10 -1 -3 46.7 4.1
 -10 -1 3 39.4 2.3
 -10 -1 3 42.9 2.8
 -10 -1 3 34.1 3.9
 10 -1 -3 42.3 4.3
 10 -1 -3 38.8 3.5
 -10 -1 3 44.1 3.2
 10 1 -3 34.2 4.2
 10 1 -3 35.1 3.6
 10 1 -3 44.1 2.9
 10 1 -3 42.2 3.6
 10 1 -3 47.9 3.7
 -10 1 3 50.39 4
 10 1 -3 45.9 4.3
 -10 1 3 44.7 3.5
 10 1 -3 46.8 3.3
 10 1 -3 43.2 4.5
 9 -1 -3 1051.79 22.8
 -9 -1 3 1088.49 21.7
 9 -1 -3 1089.19 23
 -9 -1 3 1092.19 23.2
 9 -1 -3 1071.99 23
 9 -1 -3 1050.89 22.8
 9 -1 -3 1049.49 22.4
 9 -1 -3 1059.79 23.3
 9 -1 -3 1028.3 23.6
 9 -1 -3 1103.69 23.1
 -9 -1 3 1095.89 22.1
 -9 -1 3 1055.49 22.8
 -9 -1 3 1100.89 21.8
 -9 -1 3 1053.19 21.5
 -9 1 3 1040.5 23.4
 -9 1 3 1048.2 22.9
 9 1 -3 1077.39 21.8
 9 1 -3 1061.79 23
 -9 1 3 1086.29 22.9
 9 1 -3 1065.59 22.6
 -9 1 3 1127.99 23
 -9 1 3 1090.69 22.7
 9 1 -3 1075.89 22.1
 9 1 -3 1060.09 23.3
 9 1 -3 1082.79 23
 9 1 -3 1057.99 22.8
 9 1 -3 1096.49 22.5
 8 -1 -3 14.1 2.4
 -8 -1 3 18 2.2
 -8 -1 3 24.7 2.4
 8 -1 -3 23 3
 -8 -1 3 21.6 2
 -8 -1 3 22.2 2.3
 8 -1 -3 19.5 2.5
 -8 -1 3 20.7 1.8
 8 -1 -3 27.4 3.3
 8 -1 -3 21.1 2.2
 8 1 -3 18.2 2.5
 8 1 -3 22.7 3
 -8 1 3 23.9 2.9
 8 1 -3 22.2 2.8
 -8 1 3 20.3 2.5
 8 1 -3 18 2
 8 1 -3 26.6 2.8
 -8 1 3 18.1 2.4
 8 1 -3 16.6 2.2
 8 1 -3 20 2.4
 8 1 -3 18.6 2.4
 -8 1 3 26.1 2.9
 -7 -1 3 188.78 4.8
 -7 -1 3 192.08 4.8
 7 -1 -3 180.08 6.1
 7 -1 -3 170.48 5.8
 7 -1 -3 191.68 5.3
 -7 -1 3 190.78 4.6
 -7 -1 3 185.28 5.7
 7 -1 -3 183.18 5.6
 7 -1 -3 180.28 5.8
 7 -1 -3 173.48 5.4
 -7 -1 3 184.78 4.7
 7 1 -3 185.08 5.3
 7 1 -3 182.48 5.5
 -7 1 3 192.08 5.4
 7 1 -3 189.18 5.2
 7 1 -3 181.48 4.5
 -7 1 3 185.88 5.5
 7 1 -3 174.68 5.6
 -7 1 3 184.28 5.5
 7 1 -3 178.28 5.8
 -7 1 3 183.58 5.2
 -7 1 3 182.28 6
 7 1 -3 186.78 4.7
 -7 1 3 186.98 5.6
 7 1 -3 188.48 5.6
 6 -1 -3 513.25 11.4
 -6 -1 3 505.25 11.5
 -6 -1 3 532.45 10.6
 6 -1 -3 505.85 11.7
 6 -1 -3 508.55 11.7
 -6 -1 3 503.75 11.3
 6 -1 -3 520.75 11.4
 -6 -1 3 531.75 11.2
 6 -1 -3 500.55 12
 6 -1 -3 520.55 11.3
 -6 -1 3 521.15 10.9
 6 -1 -3 523.25 11.6
 6 1 -3 516.25 11.4
 6 1 -3 512.45 11.3
 6 1 -3 518.75 11.5
 6 1 -3 508.65 11.7
 6 1 -3 519.75 11.5
 -6 1 3 526.85 11.5
 -6 1 3 511.75 11.6
 -6 1 3 527.95 11.6
 6 1 -3 520.05 10.7
 6 1 -3 519.35 10.6
 6 1 -3 522.95 11.3
 -6 1 3 523.95 11.6
 -6 1 3 521.35 12
 -6 1 3 528.65 11.3
 -5 -1 3 1291.27 26
 -5 -1 3 1333.67 25.4
 5 -1 -3 1360.16 26.1
 5 -1 -3 1294.77 26.6
 5 -1 -3 1265.27 26
 -5 -1 3 1306.37 26.1
 5 -1 -3 1278.37 26.3
 5 -1 -3 1304.47 26
 5 -1 -3 1226.28 26.3
 -5 -1 3 1282.67 25.8
 -5 -1 3 1317.77 25.8
 -5 -1 3 1320.07 25.3
 -5 -1 3 1313.67 26.2
 -5 -1 3 1248.28 25.9
 -5 1 3 1346.77 26.3
 -5 1 3 1294.17 26.3
 5 1 -3 1287.47 25.4
 5 1 -3 1296.27 26
 5 1 -3 1289.47 26.1
 5 1 -3 1284.47 26
 5 1 -3 1295.87 26.3
 -5 1 3 1303.37 26.3
 -5 1 3 1343.87 26.1
 5 1 -3 1295.87 25.3
 -5 1 3 1341.87 26.6
 5 1 -3 1292.47 26
 5 1 -3 1312.07 26.1
 -5 1 3 1305.07 26
 -5 1 3 1254.07 26.2
 4 -1 -3 25.4 2
 -4 -1 3 25.9 1.8
 -4 -1 3 28 1.6
 4 -1 -3 26.5 1.7
 4 -1 -3 26 2
 4 -1 -3 27.2 3.1
 -4 -1 3 21.7 1.6
 4 -1 -3 23.2 2.1
 -4 -1 3 24.5 1.6
 -4 -1 3 26.6 1.6
 4 -1 -3 22.8 2
 -4 -1 3 24.2 1.8
 4 -1 -3 28.8 1.9
 -4 1 3 27.1 1.8
 -4 1 3 30.8 1.9
 4 1 -3 28.3 1.8
 -4 1 3 24.8 2
 4 1 -3 30.1 1.8
 -4 1 3 28.9 2
 -4 1 3 23.8 1.8
 4 1 -3 30.5 1.9
 4 1 -3 22.1 1.7
 4 1 -3 21.2 1.9
 -4 1 3 21.3 2.1
 -4 1 3 28.2 1.7
 4 1 -3 25.2 1.7
 -3 -1 3 4595.04 87.99
 -3 1 3 4546.55 88.09
 -2 -1 3 45.6 1.7
 2 -1 -3 43.6 1.5
 -2 -1 3 42.2 2.4
 -2 -1 3 48 2.5
 2 -1 -3 44.8 1.8
 2 -1 -3 46.1 1.4
 2 -1 -3 45.8 1.9
 -2 -1 3 46 1.5
 2 -1 -3 46.1 1.9
 2 -1 -3 41.7 1.7
 -2 -1 3 44.1 1.4
 2 -1 -3 45.3 1.8
 2 -1 -3 45.3 1.7
 2 1 -3 43.1 1.6
 2 1 -3 44.9 1.5
 -2 1 3 45.6 1.5
 -2 1 3 43 1.6
 -2 1 3 43 1.4
 -2 1 3 47.5 1.8
 -2 1 3 50.89 1.8
 2 1 -3 41.8 1.7
 2 1 -3 43.3 1.5
 2 1 -3 45.2 1.6
 0 -1 -3 413.86 8.6
 0 -1 -3 437.06 8.8
 0 -1 -3 437.36 9
 0 -1 3 429.36 9.1
 0 -1 -3 432.76 8.9
 0 -1 -3 440.56 8.5
 0 -1 -3 437.86 8.9
 0 -1 3 433.86 8.9
 0 -1 3 417.36 9
 0 -1 3 428.96 8.7
 0 -1 3 432.16 8.8
 0 1 3 460.95 9.1
 0 1 3 406.06 8.6
 0 1 3 467.45 8.8
 0 1 -3 429.66 8.7
 0 1 -3 434.46 8.9
 0 1 3 421.06 8.6
 0 1 3 451.35 9.1
 0 1 3 434.46 8.9
 0 1 -3 433.16 9.1
 0 1 -3 435.36 8.8
 0 1 3 460.05 8.9
 0 1 -3 435.86 8.8
 0 1 -3 452.15 8.9
 0 1 -3 439.76 8.9
 -1 -1 -3 718.53 14.4
 -1 -1 -3 740.33 14.5
 -1 -1 -3 719.53 14.2
 -1 -1 -3 717.33 14.3
 1 -1 3 719.83 14.4
 -1 -1 -3 719.23 14.2
 -1 -1 -3 728.23 14
 1 -1 3 724.63 14.5
 -1 -1 -3 731.53 14.4
 1 -1 3 721.93 14.5
 -1 -1 -3 725.53 14.1
 1 -1 3 727.63 14.6
 1 -1 3 705.63 14.6
 -1 -1 -3 707.03 14.2
 1 -1 3 716.03 14.5
 -1 -1 -3 701.53 14.3
 -1 -1 -3 718.63 14.5
 -1 1 -3 728.63 14.5
 1 1 3 734.53 14.4
 -1 1 -3 718.33 14.4
 -1 1 -3 737.93 14.6
 -1 1 -3 750.12 14.5
 -1 1 -3 728.03 14.7
 -1 1 -3 731.53 14.5
 1 1 3 708.73 14.2
 1 1 3 734.33 14.4
 1 1 3 736.63 14.2
 1 1 3 726.53 14.2
 -1 1 -3 716.53 14.6
 -1 1 -3 732.03 14.5
 2 -1 3 664.13 13.6
 2 -1 3 657.53 13.5
 2 -1 3 664.73 13.5
 2 -1 3 662.63 13.6
 -2 -1 -3 660.43 13.4
 -2 -1 -3 663.03 13.6
 -2 -1 -3 650.73 13.3
 2 -1 3 679.83 13.6
 -2 -1 -3 678.53 13.3
 -2 -1 -3 659.33 13.3
 2 1 3 668.33 13.3
 2 1 3 670.13 13.3
 -2 1 -3 665.93 13.5
 -2 1 -3 669.33 13.6
 -2 1 -3 654.83 13.5
 2 1 3 649.64 13.4
 -2 1 -3 671.43 13.5
 2 1 3 654.33 13.4
 -2 1 -3 671.73 13.6
 2 1 3 660.83 13.5
 2 1 3 665.03 13.3
 -2 1 -3 674.93 13.5
 -2 1 -3 679.83 13.6
 3 -1 3 176.48 5.3
 -3 -1 -3 192.58 4.6
 3 -1 3 188.88 5.3
 -3 -1 -3 195.08 4.7
 -3 -1 -3 197.38 4.7
 -3 -1 -3 187.68 4.5
 -3 -1 -3 192.88 4.5
 3 -1 3 188.48 4.8
 -3 -1 -3 187.78 4.6
 3 1 3 188.08 4.7
 3 1 3 186.38 4.6
 -3 1 -3 191.48 4.7
 -3 1 -3 181.18 4.7
 -3 1 -3 189.68 5.3
 3 1 3 205.68 4.6
 3 1 3 195.68 4.6
 -3 1 -3 188.78 4.9
 -3 1 -3 195.18 4.7
 3 1 3 200.68 4.7
 -3 1 -3 193.38 5.1
 3 1 3 211.18 4.8
 4 -1 3 731.63 15.2
 4 -1 3 718.03 15.4
 4 -1 3 728.93 15.1
 -4 -1 -3 751.72 15.1
 4 -1 3 745.93 15.2
 4 -1 3 723.53 15.1
 -4 -1 -3 718.83 15
 4 -1 3 702.63 15.4
 -4 -1 -3 724.53 15.2
 4 -1 3 735.63 15.3
 -4 -1 -3 710.83 15
 -4 -1 -3 741.33 15
 4 1 3 736.33 15
 -4 1 -3 726.33 15.2
 4 1 3 747.53 14.9
 -4 1 -3 723.23 15.1
 4 1 3 716.93 15.1
 -4 1 -3 736.53 14.9
 -4 1 -3 757.42 15
 4 1 3 764.42 15.2
 -4 1 -3 733.23 15.4
 4 1 3 710.63 15
 -4 1 -3 735.63 15.2
 -4 1 -3 694.63 15.1
 -4 1 -3 715.33 15.2
 5 -1 3 2215.28 43.6
 5 -1 3 2202.58 43.5
 -5 -1 -3 2164.68 43.3
 -5 -1 -3 2262.17 43.5
 5 -1 3 2084.79 43.7
 -5 -1 -3 2238.88 43.6
 5 -1 3 2180.68 43.7
 5 -1 3 2196.88 43.7
 5 -1 3 2157.28 43.9
 -5 -1 -3 2197.48 43.4
 -5 -1 -3 2231.18 43.2
 -5 -1 -3 2270.47 43.4
 5 -1 3 2201.68 43.5
 5 -1 3 2113.39 43.5
 5 1 3 2151.48 43.5
 -5 1 -3 2110.99 43.1
 5 1 3 2206.68 43.4
 5 1 3 2212.08 43.5
 5 1 3 2225.78 43.4
 -5 1 -3 2184.78 43.5
 -5 1 -3 2312.97 43.3
 -5 1 -3 2203.28 43.6
 5 1 3 2258.17 43.3
 -5 1 -3 2262.67 43.9
 5 1 3 2209.48 43.6
 -5 1 -3 2259.37 43.8
 -6 -1 -3 5.5 1.4
 6 -1 3 8 1.7
 6 -1 3 5.4 1.8
 6 -1 3 4.5 1.6
 -6 -1 -3 4.3 1.4
 6 -1 3 1.1 1.6
 6 -1 3 5.4 1.7
 6 -1 3 4 1.7
 6 -1 3 3.7 1.5
 -6 -1 -3 6.7 1.6
 -6 -1 -3 4.8 1.3
 6 1 3 6 1.6
 -6 1 -3 7.6 1.6
 -6 1 -3 4.1 1.6
 6 1 3 7.4 1.7
 -6 1 -3 4.8 1.2
 6 1 3 4.7 0.8
 6 1 3 8.3 1.8
 6 1 3 5.6 1.5
 7 -1 3 688.43 16.1
 7 -1 3 642.24 14.6
 -7 -1 -3 657.43 14.4
 -7 -1 -3 645.44 14.1
 7 -1 3 628.24 15
 7 -1 3 634.64 15.5
 7 -1 3 641.74 14.2
 7 -1 3 660.63 15.5
 7 -1 3 619.14 14.2
 -7 -1 -3 652.03 14.6
 7 1 3 641.64 13.9
 7 1 3 626.24 14.3
 7 1 3 631.54 14.4
 -7 1 -3 695.43 15.9
 7 1 3 648.64 13.2
 -7 1 -3 613.94 14.9
 -7 1 -3 645.64 14.6
 7 1 3 631.24 14.4
 -7 1 -3 650.53 14.8
 -7 1 -3 675.03 13.6
 7 1 3 640.54 14.2
 7 1 3 639.64 14.6
 7 1 3 641.04 13.2
 8 -1 3 457.25 11.6
 8 -1 3 456.85 10.8
 8 -1 3 444.66 11.1
 -8 -1 -3 455.65 10.9
 8 -1 3 444.86 10.8
 -8 -1 -3 456.75 10.7
 -8 -1 -3 469.75 11.3
 8 -1 3 447.36 11.2
 8 -1 3 461.75 11.4
 8 1 3 472.95 10.6
 -8 1 -3 440.56 9.8
 -8 1 -3 437.56 11
 8 1 3 441.86 11
 -8 1 -3 447.36 9.8
 8 1 3 457.65 10.9
 8 1 3 453.55 11.3
 8 1 3 462.25 11.1
 8 1 3 439.26 9.7
 -8 1 -3 452.95 11.4
 8 1 3 462.45 9.9
 8 1 3 449.86 10.9
 9 -1 3 794.02 17.5
 9 -1 3 775.22 18.4
 9 -1 3 779.22 18
 9 -1 3 774.42 17.5
 9 -1 3 789.02 18
 -9 -1 -3 768.82 17.9
 -9 -1 -3 814.52 17.6
 9 -1 3 798.22 17.5
 9 -1 3 795.02 18
 9 -1 3 780.92 17.8
 -9 1 -3 804.12 16.2
 9 1 3 778.52 18.1
 9 1 3 793.62 16.6
 9 1 3 802.22 17.8
 9 1 3 788.32 17.3
 9 1 3 754.22 16.4
 -9 1 -3 847.92 16.5
 9 1 3 770.92 17.8
 -9 1 -3 820.52 18
 9 1 3 789.72 17.7
 9 1 3 790.42 17.6
 10 -1 3 1286.47 28.1
 10 -1 3 1306.27 28
 10 -1 3 1297.77 28.7
 10 -1 3 1316.27 28.3
 10 -1 3 1289.77 27.6
 -10 -1 -3 1352.06 27.7
 10 -1 3 1287.97 27.6
 10 -1 3 1292.27 27.7
 10 -1 3 1319.57 28.2
 10 1 3 1367.76 27.9
 10 1 3 1316.47 27.9
 10 1 3 1299.27 26.7
 10 1 3 1273.37 26.6
 10 1 3 1309.07 28.1
 10 1 3 1326.37 28.5
 10 1 3 1319.37 27.3
 -10 1 -3 1352.26 29.5
 10 1 3 1293.37 28
 11 -1 3 447.76 11.8
 11 -1 3 447.56 12.6
 11 -1 3 467.15 13
 11 -1 3 448.46 12.3
 11 -1 3 455.05 12.2
 -11 -1 -3 461.75 11.6
 11 -1 3 449.56 11.8
 11 -1 3 460.15 13.1
 11 -1 3 478.65 12.5
 11 1 3 457.25 12.9
 11 1 3 437.46 12.2
 11 1 3 455.65 12.4
 11 1 3 456.75 10.8
 11 1 3 468.15 10.8
 11 1 3 456.25 12.3
 11 1 3 472.55 11.5
 11 1 3 439.86 11.8
 12 -1 3 300.67 10.3
 12 -1 3 300.67 9.1
 12 -1 3 291.37 9.1
 12 -1 3 296.27 10.7
 12 -1 3 302.67 9.8
 12 -1 3 284.87 9.9
 12 -1 3 285.67 9.2
 12 -1 3 300.97 9.8
 12 1 3 289.57 9.3
 12 1 3 307.37 8.9
 12 1 3 303.87 8.2
 12 1 3 298.47 9.8
 12 1 3 296.27 8.2
 12 1 3 287.37 10.2
 12 1 3 293.47 9.8
 12 1 3 292.37 9.9
 13 -1 3 30 4.2
 13 -1 3 23.1 3.6
 13 -1 3 19.9 4.3
 13 -1 3 28.4 3.9
 13 -1 3 27.1 4.5
 13 -1 3 19.9 4
 13 -1 3 24.6 3.4
 13 -1 3 26.7 4.3
 13 1 3 18.5 4.1
 13 1 3 28.2 3.6
 13 1 3 29.7 4.3
 13 1 3 14.4 3.9
 13 1 3 27.8 3
 13 1 3 21.8 4
 13 1 3 19.8 4.1
 13 1 3 27.8 3.8
 14 -1 3 139.19 7.2
 14 -1 3 118.99 9.5
 14 -1 3 135.19 8.2
 14 -1 3 124.69 13.9
 14 -1 3 126.99 6.9
 14 -1 3 125.79 7.6
 14 -1 3 110.49 8.7
 14 -1 3 120.99 7.1
 14 1 3 111.79 7.5
 14 1 3 122.59 6.1
 14 1 3 110.69 10.2
 14 1 3 131.49 7
 14 1 3 120.79 7.9
 14 1 3 114.39 8.1
 14 1 3 105.19 8.2
 15 -1 3 123.49 9.2
 15 -1 3 127.29 8.4
 15 -1 3 130.49 7.4
 15 -1 3 119.39 9.5
 15 -1 3 126.09 7.3
 15 -1 3 131.49 8
 15 -1 3 124.09 7.7
 15 1 3 137.19 7.7
 15 1 3 135.99 8.7
 15 1 3 138.29 8.5
 15 1 3 122.49 8.8
 15 1 3 127.19 6.3
 15 1 3 124.59 9.2
 -15 1 -3 142.09 8.7
 15 1 3 129.39 6.5
 15 1 3 143.49 7.1
 16 -1 3 -3.2 4.7
 16 -1 3 7.8 3.5
 16 -1 3 4.2 3.9
 16 -1 3 -0.8 5
 16 -1 3 1.4 4.7
 16 -1 3 9.4 4.2
 16 -1 3 8.6 4.5
 16 1 3 5.2 3.1
 16 1 3 4.9 3.9
 16 1 3 8.7 4.7
 16 1 3 8.8 3.3
 16 1 3 4.6 3.8
 16 1 3 4.7 4.9
 16 1 3 -1.2 4.6
 16 1 3 2.6 4.7
 -16 1 -3 9.4 4.8
 17 -1 3 254.57 12
 17 -1 3 252.67 10.7
 17 -1 3 239.08 10.4
 17 -1 3 254.67 11
 17 -1 3 269.67 12.6
 17 -1 3 257.97 12.4
 17 -1 3 254.87 10.2
 17 1 3 282.77 12
 17 1 3 253.27 9.1
 17 1 3 273.67 12
 17 1 3 267.37 10.4
 17 1 3 249.38 9.5
 17 1 3 263.67 9.8
 17 1 3 262.77 12
 17 1 3 249.58 12.2
 -17 1 -3 255.07 11.7
 18 -1 3 150.98 9.7
 18 -1 3 151.58 9.2
 18 -1 3 150.38 8.4
 18 -1 3 136.59 11.1
 18 -1 3 164.68 10.7
 18 -1 3 137.09 11.4
 18 -1 3 156.28 9.2
 18 1 3 158.18 9.6
 18 1 3 146.49 9.8
 18 1 3 164.18 10.9
 18 1 3 151.58 11.1
 -18 1 -3 152.88 10.6
 18 1 3 146.39 8.7
 18 1 3 150.48 8.1
 18 1 3 145.79 10.4
 18 1 3 148.99 10.5
 19 -2 -3 413.36 15.2
 19 -2 -3 405.86 16.6
 19 -2 -3 404.86 15.2
 19 -2 -3 417.26 14.2
 19 -2 -3 403.46 15.3
 19 -2 -3 413.76 13.5
 19 -2 -3 429.56 16.3
 19 2 -3 421.56 15.1
 19 2 -3 423.96 15.4
 19 2 -3 427.06 13.6
 19 2 -3 377.16 12.7
 19 2 -3 397.46 12.8
 19 2 -3 415.16 15.8
 19 2 -3 423.16 15.5
 18 -2 -3 50.19 5.9
 18 -2 -3 45.4 6.4
 18 -2 -3 42 6.8
 18 -2 -3 50.69 6.7
 18 -2 -3 47.5 6.8
 18 -2 -3 44.4 6.4
 18 2 -3 55.49 7
 18 2 -3 50.49 6.8
 18 2 -3 49 4.8
 18 2 -3 52.99 6.4
 18 2 -3 38.3 6.1
 18 2 -3 47.3 6.2
 18 2 -3 54.69 6.6
 18 2 -3 53.09 5.4
 17 -2 -3 796.82 22
 17 -2 -3 808.42 27.7
 17 -2 -3 785.52 20.8
 17 -2 -3 776.42 20.7
 17 -2 -3 809.62 21.1
 17 -2 -3 797.72 19.8
 17 2 -3 768.12 17.9
 17 2 -3 790.92 21.5
 17 2 -3 824.12 24.8
 17 2 -3 765.92 21.5
 17 2 -3 785.92 18.5
 17 2 -3 846.82 21.4
 17 2 -3 792.92 21
 16 -2 -3 274.77 10.4
 16 -2 -3 255.57 11.9
 16 -2 -3 262.97 10.4
 -16 -2 3 252.27 8.2
 16 -2 -3 269.17 11.8
 16 -2 -3 276.57 11
 16 -2 -3 253.57 9.6
 16 -2 -3 270.37 11.3
 16 -2 -3 258.37 11
 16 2 -3 252.87 10.8
 16 2 -3 263.17 11
 16 2 -3 260.07 7.9
 16 2 -3 257.87 11.2
 16 2 -3 268.07 8.5
 16 2 -3 265.07 9.2
 16 2 -3 273.07 9.7
 15 -2 -3 513.15 15.8
 -15 -2 3 490.85 12.3
 15 -2 -3 515.55 14.4
 15 -2 -3 479.75 13.4
 15 -2 -3 488.75 14.7
 15 -2 -3 482.25 14.2
 15 -2 -3 477.15 15.1
 15 -2 -3 485.55 14.3
 15 -2 -3 478.55 14
 15 2 -3 482.65 14.8
 15 2 -3 489.85 14.4
 15 2 -3 463.95 13.1
 15 2 -3 490.85 14.3
 -15 2 3 463.25 15.3
 15 2 -3 493.05 12.3
 15 2 -3 492.05 11.9
 15 2 -3 502.55 13.1
 15 2 -3 499.35 14.5
 14 -2 -3 613.84 16
 14 -2 -3 585.04 17.3
 14 -2 -3 604.34 16.1
 14 -2 -3 629.04 16.6
 14 -2 -3 615.24 16.2
 14 -2 -3 593.84 16.9
 14 -2 -3 636.84 16.4
 14 -2 -3 652.63 19.8
 14 2 -3 612.34 16.6
 14 2 -3 605.54 15.1
 14 2 -3 604.04 16.1
 14 2 -3 613.64 15
 14 2 -3 613.04 17.4
 -14 2 3 610.14 17.9
 14 2 -3 594.54 16.3
 14 2 -3 614.54 16.2
 13 -2 -3 140.99 7.4
 13 -2 -3 150.18 6.7
 13 -2 -3 148.19 7.4
 13 -2 -3 141.79 8.3
 13 -2 -3 156.38 7.9
 13 -2 -3 150.78 7.4
 -13 -2 3 161.68 5.6
 13 -2 -3 138.19 8
 13 -2 -3 150.38 7.4
 13 2 -3 140.49 6.4
 13 2 -3 154.38 7.8
 -13 2 3 148.49 6.1
 13 2 -3 155.08 7.5
 13 2 -3 131.79 7.5
[truncated: 3,277,145 more chars]
