# Supplementary material for: In Pursuit of Low Energy Phosphorescence: Late Metal Coordination Complexes of the Planar, π‐extended Bipyridyl Ligand 6,6′,7,7′‐Biphenanthridine
Source: Chemistry. 2025 Sep 8;31(63):e01802. doi: 10.1002/chem.202501802 (PMC12619056; doi:10.1002/chem.202501802)
Supplement: Supplementary file 2 — Supporting Information [file CHEM-31-e01802-s002.zip › p-biphe.cif]

data_p-biphe
_audit_creation_date               2023-01-07
_audit_creation_method
;
Olex2 1.5
(compiled 2022.04.07 svn.rca3783a0 for OlexSys, GUI svn.r6498)
;
_shelx_SHELXL_version_number       '2018/3'
_audit_contact_author_address      ?
_audit_contact_author_email        ?
_audit_contact_author_name         ''
_audit_contact_author_phone        ?
_publ_contact_author_id_orcid      ?
_publ_section_references
;
Dolomanov, O.V., Bourhis, L.J., Gildea, R.J, Howard, J.A.K. & Puschmann, H.
 (2009), J. Appl. Cryst. 42, 339-341.

Sheldrick, G.M. (2015). Acta Cryst. A71, 3-8.

Sheldrick, G.M. (2015). Acta Cryst. C71, 3-8.
;
_chemical_name_common              ?
_chemical_name_systematic          ?
_chemical_formula_moiety           '2(C H Cl3), C26 H14 N2'
_chemical_formula_sum              'C28 H16 Cl6 N2'
_chemical_formula_weight           593.13
_chemical_melting_point            ?
loop_
  _atom_type_symbol
  _atom_type_description
  _atom_type_scat_dispersion_real
  _atom_type_scat_dispersion_imag
  _atom_type_scat_source
 'C' 'C' 0.0033 0.0016 'International Tables Vol C Tables 4.2.6.8 and 6.1.1.4'
 'H' 'H' 0.0000 0.0000 'International Tables Vol C Tables 4.2.6.8 and 6.1.1.4'
 'Cl' 'Cl' 0.1484 0.1585 'International Tables Vol C Tables 4.2.6.8 and 6.1.1.4'
 'N' 'N' 0.0061 0.0033 'International Tables Vol C Tables 4.2.6.8 and 6.1.1.4'

_shelx_space_group_comment
;
The symmetry employed for this shelxl refinement is uniquely defined
by the following loop, which should always be used as a source of
symmetry information in preference to the above space-group names.
They are only intended as comments.
;
_space_group_crystal_system        'triclinic'
_space_group_IT_number             2
_space_group_name_H-M_alt          'P -1'
_space_group_name_Hall             '-P 1'
loop_
  _space_group_symop_operation_xyz
 'x, y, z'
 '-x, -y, -z'

_cell_length_a                     9.836(3)
_cell_length_b                     9.847(4)
_cell_length_c                     13.567(5)
_cell_angle_alpha                  106.483(15)
_cell_angle_beta                   94.182(14)
_cell_angle_gamma                  93.908(14)
_cell_volume                       1251.2(8)
_cell_formula_units_Z              2
_cell_measurement_reflns_used      7365
_cell_measurement_temperature      150.00
_cell_measurement_theta_max        24.931
_cell_measurement_theta_min        2.731
_shelx_estimated_absorpt_T_max     0.986
_shelx_estimated_absorpt_T_min     0.907
_exptl_absorpt_coefficient_mu      0.710
_exptl_absorpt_correction_T_max    0.7452
_exptl_absorpt_correction_T_min    0.6747
_exptl_absorpt_correction_type     multi-scan
_exptl_absorpt_process_details
;
SADABS-2016/2 (Bruker,2016/2) was used for absorption correction.
wR2(int) was 0.0695 before and 0.0619 after correction.
The Ratio of minimum to maximum transmission is 0.9054.
The \l/2 correction factor is Not present.
;
_exptl_absorpt_special_details     ?
_exptl_crystal_colour              yellow
_exptl_crystal_colour_primary      yellow
_exptl_crystal_density_diffrn      1.574
_exptl_crystal_density_meas        ?
_exptl_crystal_density_method      ?
_exptl_crystal_description         plate
_exptl_crystal_F_000               600
_exptl_crystal_size_max            0.14
_exptl_crystal_size_mid            0.05
_exptl_crystal_size_min            0.02
_exptl_transmission_factor_max     ?
_exptl_transmission_factor_min     ?
_diffrn_reflns_av_R_equivalents    0.0789
_diffrn_reflns_av_unetI/netI       0.0503
_diffrn_reflns_Laue_measured_fraction_full  0.996
_diffrn_reflns_Laue_measured_fraction_max  0.995
_diffrn_reflns_limit_h_max         11
_diffrn_reflns_limit_h_min         -11
_diffrn_reflns_limit_k_max         11
_diffrn_reflns_limit_k_min         -11
_diffrn_reflns_limit_l_max         16
_diffrn_reflns_limit_l_min         -16
_diffrn_reflns_number              33816
_diffrn_reflns_point_group_measured_fraction_full  0.996
_diffrn_reflns_point_group_measured_fraction_max  0.995
_diffrn_reflns_theta_full          25.242
_diffrn_reflns_theta_max           25.369
_diffrn_reflns_theta_min           2.488
_diffrn_ambient_temperature        150.00
_diffrn_detector_area_resol_mean   ?
_diffrn_measured_fraction_theta_full  0.996
_diffrn_measured_fraction_theta_max  0.995
_diffrn_measurement_device_type    'Bruker APEX-II CCD'
_diffrn_measurement_method         '\f and \w scans'
_diffrn_radiation_type             MoK\a
_diffrn_radiation_wavelength       0.71073
_diffrn_source                     ?
_diffrn_source_current             20.0
_diffrn_source_power               1.0
_diffrn_source_voltage             50.0
_diffrn_standards_number           0
_reflns_Friedel_coverage           0.000
_reflns_Friedel_fraction_full      .
_reflns_Friedel_fraction_max       .
_reflns_number_gt                  3612
_reflns_number_total               4574
_reflns_special_details
;
 Reflections were merged by SHELXL according to the crystal
 class for the calculation of statistics and refinement.
 
 _reflns_Friedel_fraction is defined as the number of unique
 Friedel pairs measured divided by the number that would be
 possible theoretically, ignoring centric projections and
 systematic absences.
;
_reflns_threshold_expression       'I > 2\s(I)'
_computing_cell_refinement         'SAINT V8.40B (?, 2016)'
_computing_data_collection         ?
_computing_data_reduction          'SAINT V8.40B (?, 2016)'
_computing_molecular_graphics      'Olex2 1.5 (Dolomanov et al., 2009)'
_computing_publication_material    'Olex2 1.5 (Dolomanov et al., 2009)'
_computing_structure_refinement    'SHELXL 2018/3 (Sheldrick, 2015)'
_computing_structure_solution      'SHELXT 2018/2 (Sheldrick, 2018)'
_refine_diff_density_max           0.964
_refine_diff_density_min           -0.619
_refine_diff_density_rms           0.123
_refine_ls_extinction_coef         .
_refine_ls_extinction_method       none
_refine_ls_goodness_of_fit_ref     1.184
_refine_ls_hydrogen_treatment      constr
_refine_ls_matrix_type             full
_refine_ls_number_parameters       325
_refine_ls_number_reflns           4574
_refine_ls_number_restraints       0
_refine_ls_R_factor_all            0.1149
_refine_ls_R_factor_gt             0.0926
_refine_ls_restrained_S_all        1.184
_refine_ls_shift/su_max            0.000
_refine_ls_shift/su_mean           0.000
_refine_ls_structure_factor_coef   Fsqd
_refine_ls_weighting_details      
 'w=1/[\s^2^(Fo^2^)+(0.0396P)^2^+14.0747P] where P=(Fo^2^+2Fc^2^)/3'
_refine_ls_weighting_scheme        calc
_refine_ls_wR_factor_gt            0.2213
_refine_ls_wR_factor_ref           0.2298
_refine_special_details            ?
_olex2_refinement_description
;
1. Fixed Uiso
 At 1.2 times of:
  All C(H) groups
2.a Ternary CH refined with riding coordinates:
 C27(H27), C28(H28)
2.b Aromatic/amide H refined with riding coordinates:
 C2(H2), C3(H3), C4(H4), C5(H5), C8(H8), C9(H9), C10(H10), C17(H17), C18(H18),
 C19(H19), C22(H22), C23(H23), C24(H24), C25(H25)
;
_atom_sites_solution_hydrogens     geom
_atom_sites_solution_primary       dual
_atom_sites_solution_secondary     ?
loop_
  _atom_site_label
  _atom_site_type_symbol
  _atom_site_fract_x
  _atom_site_fract_y
  _atom_site_fract_z
  _atom_site_U_iso_or_equiv
  _atom_site_adp_type
  _atom_site_occupancy
  _atom_site_site_symmetry_order
  _atom_site_calc_flag
  _atom_site_refinement_flags_posn
  _atom_site_refinement_flags_adp
  _atom_site_refinement_flags_occupancy
  _atom_site_disorder_assembly
  _atom_site_disorder_group
 Cl1 Cl 0.5901(2) 0.2694(2) 0.07981(16) 0.0370(5) Uani 1 1 d . . . . .
 Cl2 Cl 0.3491(2) 0.4005(2) 0.03351(18) 0.0425(6) Uani 1 1 d . . . . .
 Cl3 Cl 0.3283(2) 0.1012(2) 0.02261(16) 0.0347(5) Uani 1 1 d . . . . .
 Cl4 Cl 0.0991(2) 0.0019(2) 0.33836(15) 0.0324(5) Uani 1 1 d . . . . .
 Cl5 Cl -0.0191(2) -0.0179(3) 0.13408(19) 0.0499(6) Uani 1 1 d . . . . .
 Cl6 Cl 0.2144(2) -0.1695(2) 0.15983(18) 0.0438(6) Uani 1 1 d . . . . .
 N1 N 0.4140(6) 0.1898(6) 0.3083(5) 0.0218(13) Uani 1 1 d . . . . .
 N2 N 0.2048(6) 0.3356(6) 0.2698(5) 0.0210(13) Uani 1 1 d . . . . .
 C1 C 0.5156(7) 0.1055(7) 0.3259(6) 0.0199(15) Uani 1 1 d . . . . .
 C2 C 0.5587(7) 0.0074(8) 0.2385(6) 0.0253(16) Uani 1 1 d . . . . .
 H2 H 0.518439 0.001498 0.171422 0.030 Uiso 1 1 calc R U . . .
 C3 C 0.6571(8) -0.0781(8) 0.2498(6) 0.0297(18) Uani 1 1 d . . . . .
 H3 H 0.687119 -0.142587 0.190824 0.036 Uiso 1 1 calc R U . . .
 C4 C 0.7148(7) -0.0709(8) 0.3496(6) 0.0287(18) Uani 1 1 d . . . . .
 H4 H 0.782683 -0.132030 0.357820 0.034 Uiso 1 1 calc R U . . .
 C5 C 0.6743(7) 0.0222(8) 0.4335(6) 0.0250(16) Uani 1 1 d . . . . .
 H5 H 0.714153 0.025828 0.500260 0.030 Uiso 1 1 calc R U . . .
 C6 C 0.5735(7) 0.1146(7) 0.4239(6) 0.0204(15) Uani 1 1 d . . . . .
 C7 C 0.5311(7) 0.2209(7) 0.5122(5) 0.0192(15) Uani 1 1 d . . . . .
 C8 C 0.5887(7) 0.2427(8) 0.6134(6) 0.0277(17) Uani 1 1 d . . . . .
 H8 H 0.658806 0.187059 0.627456 0.033 Uiso 1 1 calc R U . . .
 C9 C 0.5427(8) 0.3460(8) 0.6929(6) 0.0295(18) Uani 1 1 d . . . . .
 H9 H 0.580998 0.359641 0.761732 0.035 Uiso 1 1 calc R U . . .
 C10 C 0.4426(8) 0.4296(8) 0.6746(6) 0.0269(17) Uani 1 1 d . . . . .
 H10 H 0.412947 0.499285 0.730998 0.032 Uiso 1 1 calc R U . . .
 C11 C 0.3838(7) 0.4136(7) 0.5742(5) 0.0198(15) Uani 1 1 d . . . . .
 C12 C 0.4288(7) 0.3069(8) 0.4922(5) 0.0214(15) Uani 1 1 d . . . . .
 C13 C 0.3729(7) 0.2833(8) 0.3871(5) 0.0193(15) Uani 1 1 d . . . . .
 C14 C 0.2611(7) 0.3685(7) 0.3653(5) 0.0208(15) Uani 1 1 d . . . . .
 C15 C 0.2222(7) 0.4821(7) 0.4484(6) 0.0197(15) Uani 1 1 d . . . . .
 C16 C 0.2800(7) 0.5057(7) 0.5512(6) 0.0222(15) Uani 1 1 d . . . . .
 C17 C 0.2377(8) 0.6167(8) 0.6282(6) 0.0265(17) Uani 1 1 d . . . . .
 H17 H 0.275310 0.634611 0.697671 0.032 Uiso 1 1 calc R U . . .
 C18 C 0.1414(8) 0.7007(8) 0.6043(7) 0.0316(19) Uani 1 1 d . . . . .
 H18 H 0.113449 0.775743 0.657867 0.038 Uiso 1 1 calc R U . . .
 C19 C 0.0853(7) 0.6786(8) 0.5054(6) 0.0244(16) Uani 1 1 d . . . . .
 H19 H 0.020011 0.738949 0.491139 0.029 Uiso 1 1 calc R U . . .
 C20 C 0.1229(7) 0.5678(8) 0.4247(6) 0.0224(16) Uani 1 1 d . . . . .
 C21 C 0.0636(7) 0.5355(8) 0.3187(6) 0.0244(16) Uani 1 1 d . . . . .
 C22 C -0.0362(8) 0.6119(9) 0.2854(7) 0.0326(19) Uani 1 1 d . . . . .
 H22 H -0.063450 0.694089 0.333016 0.039 Uiso 1 1 calc R U . . .
 C23 C -0.0946(8) 0.5713(9) 0.1869(8) 0.039(2) Uani 1 1 d . . . . .
 H23 H -0.160938 0.626365 0.166637 0.047 Uiso 1 1 calc R U . . .
 C24 C -0.0588(8) 0.4473(9) 0.1128(7) 0.0302(18) Uani 1 1 d . . . . .
 H24 H -0.101856 0.417402 0.044204 0.036 Uiso 1 1 calc R U . . .
 C25 C 0.0405(8) 0.3728(9) 0.1446(6) 0.0318(18) Uani 1 1 d . . . . .
 H25 H 0.067509 0.290960 0.096487 0.038 Uiso 1 1 calc R U . . .
 C26 C 0.1029(7) 0.4148(8) 0.2464(6) 0.0227(16) Uani 1 1 d . . . . .
 C27 C 0.4120(7) 0.2700(8) 0.0876(6) 0.0258(17) Uani 1 1 d . . . . .
 H27 H 0.393978 0.294738 0.161886 0.031 Uiso 1 1 calc R U . . .
 C28 C 0.1340(7) -0.0135(9) 0.2094(6) 0.0274(17) Uani 1 1 d . . . . .
 H28 H 0.196262 0.070694 0.208498 0.033 Uiso 1 1 calc R U . . .

loop_
  _atom_site_aniso_label
  _atom_site_aniso_U_11
  _atom_site_aniso_U_22
  _atom_site_aniso_U_33
  _atom_site_aniso_U_23
  _atom_site_aniso_U_13
  _atom_site_aniso_U_12
 Cl1 0.0251(10) 0.0460(12) 0.0365(12) 0.0052(9) 0.0069(8) 0.0043(9)
 Cl2 0.0450(13) 0.0439(13) 0.0441(13) 0.0201(10) 0.0037(10) 0.0113(10)
 Cl3 0.0353(11) 0.0371(11) 0.0279(11) 0.0049(9) 0.0003(8) -0.0017(9)
 Cl4 0.0320(10) 0.0412(12) 0.0259(10) 0.0124(9) 0.0035(8) 0.0053(8)
 Cl5 0.0339(12) 0.0756(18) 0.0408(13) 0.0228(12) -0.0128(10) 0.0020(11)
 Cl6 0.0438(13) 0.0411(13) 0.0424(13) 0.0024(10) 0.0104(10) 0.0103(10)
 N1 0.014(3) 0.027(3) 0.027(3) 0.010(3) 0.006(2) 0.005(2)
 N2 0.018(3) 0.025(3) 0.022(3) 0.009(3) 0.004(2) 0.006(2)
 C1 0.014(3) 0.021(4) 0.026(4) 0.008(3) 0.005(3) 0.000(3)
 C2 0.023(4) 0.026(4) 0.028(4) 0.008(3) 0.008(3) 0.007(3)
 C3 0.027(4) 0.031(4) 0.034(5) 0.010(4) 0.017(3) 0.010(3)
 C4 0.019(4) 0.027(4) 0.046(5) 0.017(4) 0.010(3) 0.008(3)
 C5 0.016(3) 0.025(4) 0.035(4) 0.013(3) -0.006(3) 0.002(3)
 C6 0.013(3) 0.023(4) 0.030(4) 0.013(3) 0.009(3) 0.002(3)
 C7 0.020(3) 0.019(4) 0.021(4) 0.011(3) 0.002(3) 0.000(3)
 C8 0.017(4) 0.029(4) 0.037(5) 0.013(4) -0.004(3) -0.002(3)
 C9 0.032(4) 0.027(4) 0.027(4) 0.008(3) -0.006(3) -0.005(3)
 C10 0.033(4) 0.024(4) 0.021(4) 0.004(3) 0.005(3) -0.001(3)
 C11 0.017(3) 0.020(4) 0.021(4) 0.004(3) 0.007(3) -0.002(3)
 C12 0.025(4) 0.023(4) 0.017(4) 0.007(3) 0.004(3) -0.002(3)
 C13 0.016(3) 0.026(4) 0.016(4) 0.006(3) 0.004(3) -0.004(3)
 C14 0.021(4) 0.021(4) 0.022(4) 0.007(3) 0.007(3) 0.005(3)
 C15 0.018(3) 0.017(3) 0.025(4) 0.005(3) 0.011(3) 0.001(3)
 C16 0.023(4) 0.020(4) 0.024(4) 0.007(3) 0.006(3) -0.002(3)
 C17 0.032(4) 0.023(4) 0.027(4) 0.010(3) 0.010(3) 0.004(3)
 C18 0.021(4) 0.023(4) 0.048(5) 0.003(4) 0.019(4) -0.001(3)
 C19 0.020(4) 0.020(4) 0.034(5) 0.007(3) 0.006(3) 0.008(3)
 C20 0.014(3) 0.021(4) 0.034(4) 0.008(3) 0.010(3) 0.001(3)
 C21 0.015(3) 0.026(4) 0.039(5) 0.019(3) 0.007(3) 0.006(3)
 C22 0.029(4) 0.028(4) 0.046(5) 0.014(4) 0.010(4) 0.013(3)
 C23 0.024(4) 0.040(5) 0.062(6) 0.029(5) -0.005(4) 0.011(4)
 C24 0.019(4) 0.041(5) 0.036(5) 0.020(4) -0.002(3) 0.004(3)
 C25 0.032(4) 0.038(5) 0.028(4) 0.014(4) -0.001(3) 0.009(4)
 C26 0.012(3) 0.029(4) 0.028(4) 0.011(3) 0.000(3) 0.000(3)
 C27 0.021(4) 0.034(4) 0.023(4) 0.008(3) 0.005(3) 0.005(3)
 C28 0.021(4) 0.036(4) 0.028(4) 0.012(3) 0.005(3) 0.003(3)

_geom_special_details
;
 All esds (except the esd in the dihedral angle between two l.s. planes)
 are estimated using the full covariance matrix.  The cell esds are taken
 into account individually in the estimation of esds in distances, angles
 and torsion angles; correlations between esds in cell parameters are only
 used when they are defined by crystal symmetry.  An approximate (isotropic)
 treatment of cell esds is used for estimating esds involving l.s. planes.
;
loop_
  _geom_bond_atom_site_label_1
  _geom_bond_atom_site_label_2
  _geom_bond_distance
  _geom_bond_site_symmetry_2
  _geom_bond_publ_flag
 Cl1 C27 1.763(7) . ?
 Cl2 C27 1.774(8) . ?
 Cl3 C27 1.759(8) . ?
 Cl4 C28 1.774(8) . ?
 Cl5 C28 1.748(8) . ?
 Cl6 C28 1.759(8) . ?
 N1 C1 1.392(9) . ?
 N1 C13 1.308(9) . ?
 N2 C14 1.312(9) . ?
 N2 C26 1.383(9) . ?
 C1 C2 1.414(10) . ?
 C1 C6 1.384(10) . ?
 C2 H2 0.9500 . ?
 C2 C3 1.353(11) . ?
 C3 H3 0.9500 . ?
 C3 C4 1.411(12) . ?
 C4 H4 0.9500 . ?
 C4 C5 1.349(11) . ?
 C5 H5 0.9500 . ?
 C5 C6 1.414(10) . ?
 C6 C7 1.458(10) . ?
 C7 C8 1.399(10) . ?
 C7 C12 1.418(10) . ?
 C8 H8 0.9500 . ?
 C8 C9 1.384(11) . ?
 C9 H9 0.9500 . ?
 C9 C10 1.378(11) . ?
 C10 H10 0.9500 . ?
 C10 C11 1.403(10) . ?
 C11 C12 1.418(10) . ?
 C11 C16 1.484(10) . ?
 C12 C13 1.438(10) . ?
 C13 C14 1.490(10) . ?
 C14 C15 1.441(10) . ?
 C15 C16 1.415(11) . ?
 C15 C20 1.410(10) . ?
 C16 C17 1.392(10) . ?
 C17 H17 0.9500 . ?
 C17 C18 1.379(11) . ?
 C18 H18 0.9500 . ?
 C18 C19 1.364(12) . ?
 C19 H19 0.9500 . ?
 C19 C20 1.400(10) . ?
 C20 C21 1.450(11) . ?
 C21 C22 1.402(10) . ?
 C21 C26 1.407(11) . ?
 C22 H22 0.9500 . ?
 C22 C23 1.352(12) . ?
 C23 H23 0.9500 . ?
 C23 C24 1.428(12) . ?
 C24 H24 0.9500 . ?
 C24 C25 1.376(11) . ?
 C25 H25 0.9500 . ?
 C25 C26 1.404(11) . ?
 C27 H27 1.0000 . ?
 C28 H28 1.0000 . ?

loop_
  _geom_angle_atom_site_label_1
  _geom_angle_atom_site_label_2
  _geom_angle_atom_site_label_3
  _geom_angle
  _geom_angle_site_symmetry_1
  _geom_angle_site_symmetry_3
  _geom_angle_publ_flag
 C13 N1 C1 118.9(6) . . ?
 C14 N2 C26 118.7(6) . . ?
 N1 C1 C2 117.1(7) . . ?
 C6 C1 N1 122.7(6) . . ?
 C6 C1 C2 120.2(7) . . ?
 C1 C2 H2 119.8 . . ?
 C3 C2 C1 120.4(7) . . ?
 C3 C2 H2 119.8 . . ?
 C2 C3 H3 120.2 . . ?
 C2 C3 C4 119.6(7) . . ?
 C4 C3 H3 120.2 . . ?
 C3 C4 H4 119.8 . . ?
 C5 C4 C3 120.4(7) . . ?
 C5 C4 H4 119.8 . . ?
 C4 C5 H5 119.4 . . ?
 C4 C5 C6 121.1(7) . . ?
 C6 C5 H5 119.4 . . ?
 C1 C6 C5 118.2(7) . . ?
 C1 C6 C7 118.9(6) . . ?
 C5 C6 C7 122.9(7) . . ?
 C8 C7 C6 123.0(7) . . ?
 C8 C7 C12 119.7(7) . . ?
 C12 C7 C6 117.3(6) . . ?
 C7 C8 H8 120.3 . . ?
 C9 C8 C7 119.3(7) . . ?
 C9 C8 H8 120.3 . . ?
 C8 C9 H9 119.2 . . ?
 C10 C9 C8 121.6(8) . . ?
 C10 C9 H9 119.2 . . ?
 C9 C10 H10 119.5 . . ?
 C9 C10 C11 121.1(7) . . ?
 C11 C10 H10 119.5 . . ?
 C10 C11 C12 117.9(7) . . ?
 C10 C11 C16 122.6(6) . . ?
 C12 C11 C16 119.6(6) . . ?
 C7 C12 C11 120.4(7) . . ?
 C7 C12 C13 118.4(6) . . ?
 C11 C12 C13 121.2(7) . . ?
 N1 C13 C12 123.7(7) . . ?
 N1 C13 C14 117.2(6) . . ?
 C12 C13 C14 119.0(6) . . ?
 N2 C14 C13 117.2(6) . . ?
 N2 C14 C15 123.8(6) . . ?
 C15 C14 C13 118.9(6) . . ?
 C16 C15 C14 121.1(6) . . ?
 C20 C15 C14 118.0(7) . . ?
 C20 C15 C16 120.9(6) . . ?
 C15 C16 C11 119.9(6) . . ?
 C17 C16 C11 121.8(7) . . ?
 C17 C16 C15 118.4(7) . . ?
 C16 C17 H17 119.8 . . ?
 C18 C17 C16 120.4(8) . . ?
 C18 C17 H17 119.8 . . ?
 C17 C18 H18 119.2 . . ?
 C19 C18 C17 121.5(7) . . ?
 C19 C18 H18 119.2 . . ?
 C18 C19 H19 119.6 . . ?
 C18 C19 C20 120.7(7) . . ?
 C20 C19 H19 119.6 . . ?
 C15 C20 C21 118.5(6) . . ?
 C19 C20 C15 118.1(7) . . ?
 C19 C20 C21 123.4(7) . . ?
 C22 C21 C20 124.0(7) . . ?
 C22 C21 C26 118.1(7) . . ?
 C26 C21 C20 117.8(6) . . ?
 C21 C22 H22 119.3 . . ?
 C23 C22 C21 121.5(8) . . ?
 C23 C22 H22 119.3 . . ?
 C22 C23 H23 119.3 . . ?
 C22 C23 C24 121.4(7) . . ?
 C24 C23 H23 119.3 . . ?
 C23 C24 H24 121.3 . . ?
 C25 C24 C23 117.4(8) . . ?
 C25 C24 H24 121.3 . . ?
 C24 C25 H25 119.2 . . ?
 C24 C25 C26 121.6(8) . . ?
 C26 C25 H25 119.2 . . ?
 N2 C26 C21 122.8(7) . . ?
 N2 C26 C25 117.2(7) . . ?
 C25 C26 C21 119.9(7) . . ?
 Cl1 C27 Cl2 109.5(4) . . ?
 Cl1 C27 H27 108.8 . . ?
 Cl2 C27 H27 108.8 . . ?
 Cl3 C27 Cl1 110.5(4) . . ?
 Cl3 C27 Cl2 110.4(4) . . ?
 Cl3 C27 H27 108.8 . . ?
 Cl4 C28 H28 109.2 . . ?
 Cl5 C28 Cl4 109.4(4) . . ?
 Cl5 C28 Cl6 110.2(4) . . ?
 Cl5 C28 H28 109.2 . . ?
 Cl6 C28 Cl4 109.7(4) . . ?
 Cl6 C28 H28 109.2 . . ?

loop_
  _geom_torsion_atom_site_label_1
  _geom_torsion_atom_site_label_2
  _geom_torsion_atom_site_label_3
  _geom_torsion_atom_site_label_4
  _geom_torsion
  _geom_torsion_site_symmetry_1
  _geom_torsion_site_symmetry_2
  _geom_torsion_site_symmetry_3
  _geom_torsion_site_symmetry_4
  _geom_torsion_publ_flag
 N1 C1 C2 C3 -179.9(7) . . . . ?
 N1 C1 C6 C5 178.8(6) . . . . ?
 N1 C1 C6 C7 -2.8(10) . . . . ?
 N1 C13 C14 N2 5.2(9) . . . . ?
 N1 C13 C14 C15 -174.0(6) . . . . ?
 N2 C14 C15 C16 175.4(7) . . . . ?
 N2 C14 C15 C20 -3.5(10) . . . . ?
 C1 N1 C13 C12 1.3(10) . . . . ?
 C1 N1 C13 C14 -178.2(6) . . . . ?
 C1 C2 C3 C4 1.2(11) . . . . ?
 C1 C6 C7 C8 -176.7(7) . . . . ?
 C1 C6 C7 C12 1.8(9) . . . . ?
 C2 C1 C6 C5 -0.9(10) . . . . ?
 C2 C1 C6 C7 177.4(6) . . . . ?
 C2 C3 C4 C5 -1.2(12) . . . . ?
 C3 C4 C5 C6 0.0(11) . . . . ?
 C4 C5 C6 C1 1.0(10) . . . . ?
 C4 C5 C6 C7 -177.3(7) . . . . ?
 C5 C6 C7 C8 1.5(10) . . . . ?
 C5 C6 C7 C12 -179.9(6) . . . . ?
 C6 C1 C2 C3 -0.2(11) . . . . ?
 C6 C7 C8 C9 179.9(7) . . . . ?
 C6 C7 C12 C11 -179.2(6) . . . . ?
 C6 C7 C12 C13 0.5(9) . . . . ?
 C7 C8 C9 C10 -0.9(11) . . . . ?
 C7 C12 C13 N1 -2.1(10) . . . . ?
 C7 C12 C13 C14 177.4(6) . . . . ?
 C8 C7 C12 C11 -0.6(10) . . . . ?
 C8 C7 C12 C13 179.1(6) . . . . ?
 C8 C9 C10 C11 -0.3(12) . . . . ?
 C9 C10 C11 C12 1.1(11) . . . . ?
 C9 C10 C11 C16 -177.4(7) . . . . ?
 C10 C11 C12 C7 -0.6(10) . . . . ?
 C10 C11 C12 C13 179.7(6) . . . . ?
 C10 C11 C16 C15 -178.6(7) . . . . ?
 C10 C11 C16 C17 1.9(10) . . . . ?
 C11 C12 C13 N1 177.6(6) . . . . ?
 C11 C12 C13 C14 -2.9(10) . . . . ?
 C11 C16 C17 C18 179.8(7) . . . . ?
 C12 C7 C8 C9 1.4(10) . . . . ?
 C12 C11 C16 C15 2.9(10) . . . . ?
 C12 C11 C16 C17 -176.6(7) . . . . ?
 C12 C13 C14 N2 -174.3(6) . . . . ?
 C12 C13 C14 C15 6.5(9) . . . . ?
 C13 N1 C1 C2 -178.9(6) . . . . ?
 C13 N1 C1 C6 1.3(10) . . . . ?
 C13 C14 C15 C16 -5.5(10) . . . . ?
 C13 C14 C15 C20 175.6(6) . . . . ?
 C14 N2 C26 C21 4.6(10) . . . . ?
 C14 N2 C26 C25 -177.2(7) . . . . ?
 C14 C15 C16 C11 0.8(10) . . . . ?
 C14 C15 C16 C17 -179.6(6) . . . . ?
 C14 C15 C20 C19 -179.8(6) . . . . ?
 C14 C15 C20 C21 1.2(9) . . . . ?
 C15 C16 C17 C18 0.2(11) . . . . ?
 C15 C20 C21 C22 179.6(7) . . . . ?
 C15 C20 C21 C26 3.6(10) . . . . ?
 C16 C11 C12 C7 177.9(6) . . . . ?
 C16 C11 C12 C13 -1.8(10) . . . . ?
 C16 C15 C20 C19 1.2(10) . . . . ?
 C16 C15 C20 C21 -177.7(6) . . . . ?
 C16 C17 C18 C19 -0.2(11) . . . . ?
 C17 C18 C19 C20 0.8(11) . . . . ?
 C18 C19 C20 C15 -1.3(10) . . . . ?
 C18 C19 C20 C21 177.7(7) . . . . ?
 C19 C20 C21 C22 0.7(11) . . . . ?
 C19 C20 C21 C26 -175.4(7) . . . . ?
 C20 C15 C16 C11 179.7(6) . . . . ?
 C20 C15 C16 C17 -0.7(10) . . . . ?
 C20 C21 C22 C23 -175.5(8) . . . . ?
 C20 C21 C26 N2 -6.7(10) . . . . ?
 C20 C21 C26 C25 175.1(7) . . . . ?
 C21 C22 C23 C24 1.0(13) . . . . ?
 C22 C21 C26 N2 177.0(7) . . . . ?
 C22 C21 C26 C25 -1.2(11) . . . . ?
 C22 C23 C24 C25 -1.8(12) . . . . ?
 C23 C24 C25 C26 1.2(12) . . . . ?
 C24 C25 C26 N2 -177.9(7) . . . . ?
 C24 C25 C26 C21 0.3(12) . . . . ?
 C26 N2 C14 C13 -178.4(6) . . . . ?
 C26 N2 C14 C15 0.7(10) . . . . ?
 C26 C21 C22 C23 0.5(12) . . . . ?

_shelx_res_file
;
TITL deh467_a.res in P-1
    deh467.res
    created by SHELXL-2018/3 at 10:11:34 on 07-Jan-2023
REM Old TITL deh467 in P-1
REM SHELXT solution in P-1: R1 0.172, Rweak 0.039, Alpha 0.083
REM <I/s> 0.000 for 0 systematic absences, Orientation as input
REM Formula found by SHELXT: C28 N2 Cl6
CELL 0.71073 9.836 9.8467 13.5673 106.483 94.182 93.908
ZERR 2 0.0027 0.004 0.0047 0.015 0.014 0.014
LATT 1
SFAC C H Cl N
UNIT 56 32 12 4

L.S. 200
PLAN  1
SIZE 0.02 0.05 0.14
TEMP -123.15
CONF
list 4
fmap 2 53
ACTA
MORE -1
BOND $H
OMIT 2 -2 2
OMIT 3 1 1
OMIT 0 -1 1
OMIT 0 -1 8
OMIT 0 5 7
OMIT -3 -3 1
REM <olex2.extras>
REM <HklSrc "%.\\deh467.hkl">
REM </olex2.extras>

WGHT    0.039600   14.074699
FVAR       0.47443
CL1   3    0.590127    0.269444    0.079815    11.00000    0.02513    0.04599 =
         0.03645    0.00519    0.00690    0.00435
CL2   3    0.349108    0.400452    0.033511    11.00000    0.04503    0.04390 =
         0.04409    0.02012    0.00368    0.01127
CL3   3    0.328338    0.101206    0.022608    11.00000    0.03526    0.03705 =
         0.02788    0.00488    0.00035   -0.00175
CL4   3    0.099062    0.001898    0.338359    11.00000    0.03199    0.04122 =
         0.02592    0.01237    0.00349    0.00533
CL5   3   -0.019105   -0.017887    0.134079    11.00000    0.03392    0.07564 =
         0.04083    0.02279   -0.01284    0.00200
CL6   3    0.214405   -0.169536    0.159827    11.00000    0.04382    0.04106 =
         0.04241    0.00245    0.01038    0.01032
N1    4    0.413968    0.189779    0.308276    11.00000    0.01449    0.02686 =
         0.02651    0.00971    0.00643    0.00504
N2    4    0.204768    0.335645    0.269831    11.00000    0.01789    0.02529 =
         0.02219    0.00915    0.00369    0.00623
C1    1    0.515613    0.105497    0.325908    11.00000    0.01396    0.02130 =
         0.02565    0.00848    0.00462   -0.00015
C2    1    0.558740    0.007415    0.238483    11.00000    0.02281    0.02610 =
         0.02826    0.00754    0.00781    0.00658
AFIX  43
H2    2    0.518439    0.001498    0.171422    11.00000   -1.20000
AFIX   0
C3    1    0.657095   -0.078072    0.249795    11.00000    0.02742    0.03087 =
         0.03426    0.00975    0.01748    0.00969
AFIX  43
H3    2    0.687119   -0.142587    0.190824    11.00000   -1.20000
AFIX   0
C4    1    0.714812   -0.070881    0.349629    11.00000    0.01901    0.02738 =
         0.04558    0.01695    0.00955    0.00795
AFIX  43
H4    2    0.782683   -0.132030    0.357820    11.00000   -1.20000
AFIX   0
C5    1    0.674276    0.022248    0.433549    11.00000    0.01605    0.02541 =
         0.03505    0.01293   -0.00564    0.00242
AFIX  43
H5    2    0.714153    0.025828    0.500260    11.00000   -1.20000
AFIX   0
C6    1    0.573488    0.114598    0.423932    11.00000    0.01280    0.02278 =
         0.03008    0.01318    0.00915    0.00151
C7    1    0.531102    0.220904    0.512198    11.00000    0.02007    0.01902 =
         0.02128    0.01053    0.00218   -0.00018
C8    1    0.588741    0.242666    0.613415    11.00000    0.01734    0.02909 =
         0.03735    0.01336   -0.00419   -0.00205
AFIX  43
H8    2    0.658806    0.187059    0.627456    11.00000   -1.20000
AFIX   0
C9    1    0.542694    0.346008    0.692909    11.00000    0.03163    0.02706 =
         0.02731    0.00770   -0.00636   -0.00493
AFIX  43
H9    2    0.580998    0.359641    0.761732    11.00000   -1.20000
AFIX   0
C10   1    0.442591    0.429628    0.674628    11.00000    0.03329    0.02420 =
         0.02146    0.00417    0.00528   -0.00124
AFIX  43
H10   2    0.412947    0.499285    0.730998    11.00000   -1.20000
AFIX   0
C11   1    0.383757    0.413591    0.574175    11.00000    0.01671    0.02048 =
         0.02108    0.00399    0.00671   -0.00176
C12   1    0.428794    0.306853    0.492171    11.00000    0.02507    0.02282 =
         0.01713    0.00742    0.00416   -0.00236
C13   1    0.372916    0.283336    0.387104    11.00000    0.01590    0.02582 =
         0.01604    0.00645    0.00436   -0.00436
C14   1    0.261097    0.368454    0.365257    11.00000    0.02051    0.02138 =
         0.02228    0.00730    0.00724    0.00471
C15   1    0.222189    0.482133    0.448421    11.00000    0.01785    0.01670 =
         0.02509    0.00487    0.01094    0.00116
C16   1    0.279981    0.505683    0.551151    11.00000    0.02344    0.01972 =
         0.02416    0.00735    0.00579   -0.00167
C17   1    0.237655    0.616659    0.628196    11.00000    0.03213    0.02265 =
         0.02734    0.00959    0.00993    0.00403
AFIX  43
H17   2    0.275310    0.634611    0.697671    11.00000   -1.20000
AFIX   0
C18   1    0.141377    0.700688    0.604253    11.00000    0.02149    0.02282 =
         0.04822    0.00339    0.01888   -0.00098
AFIX  43
H18   2    0.113449    0.775743    0.657867    11.00000   -1.20000
AFIX   0
C19   1    0.085304    0.678578    0.505408    11.00000    0.01966    0.02030 =
         0.03396    0.00717    0.00552    0.00766
AFIX  43
H19   2    0.020011    0.738949    0.491139    11.00000   -1.20000
AFIX   0
C20   1    0.122940    0.567841    0.424719    11.00000    0.01367    0.02094 =
         0.03370    0.00821    0.00958    0.00066
C21   1    0.063604    0.535454    0.318711    11.00000    0.01472    0.02625 =
         0.03947    0.01917    0.00705    0.00575
C22   1   -0.036226    0.611893    0.285372    11.00000    0.02927    0.02774 =
         0.04552    0.01442    0.00976    0.01292
AFIX  43
H22   2   -0.063450    0.694089    0.333016    11.00000   -1.20000
AFIX   0
C23   1   -0.094627    0.571266    0.186942    11.00000    0.02428    0.04028 =
         0.06207    0.02872   -0.00520    0.01119
AFIX  43
H23   2   -0.160938    0.626365    0.166637    11.00000   -1.20000
AFIX   0
C24   1   -0.058796    0.447298    0.112813    11.00000    0.01894    0.04073 =
         0.03620    0.02036   -0.00181    0.00404
AFIX  43
H24   2   -0.101856    0.417402    0.044204    11.00000   -1.20000
AFIX   0
C25   1    0.040491    0.372837    0.144593    11.00000    0.03202    0.03836 =
         0.02781    0.01361   -0.00121    0.00886
AFIX  43
H25   2    0.067509    0.290960    0.096487    11.00000   -1.20000
AFIX   0
C26   1    0.102906    0.414840    0.246377    11.00000    0.01236    0.02904 =
         0.02799    0.01117    0.00015    0.00007

C27   1    0.412027    0.270049    0.087575    11.00000    0.02102    0.03429 =
         0.02286    0.00809    0.00494    0.00481
AFIX  13
H27   2    0.393978    0.294738    0.161886    11.00000   -1.20000
AFIX   0

C28   1    0.133998   -0.013487    0.209405    11.00000    0.02089    0.03614 =
         0.02756    0.01244    0.00472    0.00284
AFIX  13
H28   2    0.196262    0.070694    0.208498    11.00000   -1.20000
AFIX   0
HKLF 4


REM  deh467_a.res in P-1
REM wR2 = 0.2298, GooF = S = 1.184, Restrained GooF = 1.184 for all data
REM R1 = 0.0926 for 3612 Fo > 4sig(Fo) and 0.1149 for all 4574 data
REM 325 parameters refined using 0 restraints

END

WGHT      0.0426     13.6961

REM Highest difference peak  0.964,  deepest hole -0.619,  1-sigma level  0.123
Q1    1  -0.1449  0.5965  0.2587  11.00000  0.05    0.96
;
_shelx_res_checksum                8003
_shelx_hkl_file
;
   0   2   0  835.82   23.60
   0   2   0  768.82   23.60
   0   2   0  776.02   24.80
   0   2   0  794.62   23.90
   0   2   0  808.32   24.30
   0   2   0  842.22   23.60
   0  -2   0  782.62   25.00
   0  -2   0  830.72   23.70
   0  -2   0  840.22   23.70
   0  -2   0  846.32   23.60
   0  -2   0  863.81   24.40
   0  -2   0  787.92   24.00
   0   3   0 1078.99   31.80
   0   3   0 1079.29   32.80
   0   3   0 1100.29   31.30
   0   3   0 1093.99   31.40
   0   3   0 1092.49   32.20
   0   3   0 1095.69   31.30
   0  -3   0 1064.79   32.80
   0  -3   0 1056.79   32.10
   0  -3   0 1049.40   31.70
   0  -3   0 1078.89   31.50
   0  -3   0 1064.79   31.40
   0  -3   0 1074.29   31.20
   0   4   0   24.00    6.30
   0   4   0   15.30    7.60
   0   4   0   18.20    6.10
   0   4   0   16.80    6.90
   0   4   0   19.90    6.50
   0  -4   0   28.20    7.60
   0  -4   0   19.20    7.40
   0  -4   0   26.30    6.70
   0  -4   0   29.90    9.10
   0  -4   0   25.20    6.10
   0  -4   0   27.00    6.60
   0   5   0  353.66   15.30
   0   5   0  381.96   18.30
   0   5   0  391.26   16.00
   0  -5   0  400.56   16.10
   0  -5   0  406.66   17.00
   0   6   0    1.00    6.60
   0   6   0    5.70    7.70
   0   6   0   -5.20    8.30
   0   6   0   -3.10    6.70
   0   6   0   10.50    7.10
   0   6   0    8.90    9.70
   0  -6   0   11.90    8.20
   0  -6   0   -2.20    7.80
   0  -6   0   -7.60    7.00
   0  -6   0   -5.10   10.20
   0  -6   0   18.20    7.50
   0  -6   0   -4.10    7.00
   0   7   0  275.97   20.50
   0   7   0  245.18   15.90
   0   7   0  258.87   14.10
   0   7   0  255.57   15.40
   0   7   0  274.37   15.20
   0   7   0  251.07   15.10
   0  -7   0  266.47   18.50
   0  -7   0  250.87   15.70
   0  -7   0  258.57   14.80
   0  -7   0  258.07   14.60
   0  -7   0  289.97   15.60
   0  -7   0  247.08   13.90
   0   8   0   53.99   11.30
   0   8   0   70.19   15.00
   0   8   0   65.09   10.10
   0   8   0   75.89   10.90
   0   8   0   56.29   12.00
   0   8   0   71.59   11.60
   0  -8   0   81.99   11.90
   0  -8   0   72.29   11.10
   0  -8   0   77.09   10.40
   0  -8   0   82.79   11.90
   0  -8   0   73.29   10.80
   0  -8   0   75.59   15.00
   0   9   0    4.00   10.00
   0   9   0   26.20   16.80
   0   9   0   17.00   13.20
   0   9   0   -6.10    9.70
   0   9   0   14.20   13.60
   0  -9   0   -3.70   10.20
   0  -9   0    5.10    9.60
   0  -9   0  -14.10   11.50
   0  -9   0    5.00   10.60
   0  10   0  136.89   17.00
   0  10   0  124.99   14.50
   0  10   0  172.38   18.30
   0 -10   0  159.48   17.00
   0 -10   0  125.59   13.80
   0 -10   0  156.58   17.90
   0 -10   0  178.68   22.50
   0 -10   0  141.39   14.80
   0  11   0   29.50   15.60
   0  11   0   52.99   13.30
   0 -11   0   45.00   13.10
   0 -11   0   41.20   13.70
   0 -11   0   59.89   18.10
   0 -11   0   66.19   19.90
   1 -11   0   31.70   13.00
   1 -11   0   -1.00   10.10
   1 -11   0   40.30   17.90
   1 -11   0    0.80   16.20
  -1  11   0    7.40   13.20
  -1  11   0   -7.00   14.50
  -1  11   0   33.40   13.10
   1 -10   0   21.60   12.00
   1 -10   0   10.00   15.60
   1 -10   0   20.80   10.50
   1 -10   0   -6.10   13.60
  -1  10   0    3.50   12.70
  -1  10   0   30.50   11.80
  -1  10   0   16.50   12.40
  -1  10   0   20.70   12.10
   1  -9   0    9.90   11.10
   1  -9   0    7.00   12.30
   1  -9   0   16.60   10.00
  -1   9   0   35.10   11.00
  -1   9   0   -9.60   11.30
  -1   9   0   33.60   11.70
  -1   9   0    8.40   11.80
  -1   9   0   -0.10   10.60
  -1   9   0    8.60   12.00
   1  -8   0   61.89   18.60
   1  -8   0   70.79   10.50
   1  -8   0   58.09   14.40
   1  -8   0   64.29   12.20
   1  -8   0   39.00   10.60
  -1   8   0   63.29   11.90
  -1   8   0   63.59    9.90
  -1   8   0   64.29   10.90
  -1   8   0   74.69   10.60
  -1   8   0   37.80   14.80
  -1   8   0   52.29   12.00
   1  -7   0   66.59   13.10
   1  -7   0   56.59    9.80
   1  -7   0   68.09    8.70
   1  -7   0   70.89    9.50
   1  -7   0   39.30    9.00
   1  -7   0   56.69    9.00
  -1   7   0   56.89   10.10
  -1   7   0   58.59    9.10
  -1   7   0   51.59   10.40
  -1   7   0   62.69    9.20
  -1   7   0   59.79    8.40
   1  -6   0  519.25   19.30
   1  -6   0  469.25   21.30
   1  -6   0  487.55   18.40
   1  -6   0  481.15   18.30
   1  -6   0  477.25   19.20
   1  -6   0  479.05   17.70
  -1   6   0  480.45   19.70
  -1   6   0  461.85   17.80
  -1   6   0  462.85   17.70
  -1   6   0  473.75   19.30
  -1   6   0  474.75   21.00
   1  -5   0  438.96   16.10
   1  -5   0  439.36   20.90
   1  -5   0  444.86   17.80
   1  -5   0  433.26   16.50
   1  -5   0  440.26   17.40
   1  -5   0  441.96   16.70
  -1   5   0  467.95   19.60
  -1   5   0  433.26   16.10
  -1   5   0  464.75   16.50
  -1   5   0  412.06   17.40
  -1   5   0  457.85   16.70
  -1   5   0  444.36   21.00
   1  -4   0  322.67   13.30
   1  -4   0  331.57   13.40
   1  -4   0  329.47   12.80
   1  -4   0  333.27   16.10
   1  -4   0  339.47   14.40
   1  -4   0  299.47   13.90
  -1   4   0  332.87   13.10
  -1   4   0  307.47   12.70
  -1   4   0  320.87   13.10
  -1   4   0  307.07   14.20
  -1   4   0  339.57   14.30
  -1   4   0  328.47   15.30
   1  -3   0 2308.47   64.29
   1  -3   0 2263.17   65.49
   1  -3   0 2325.27   64.69
   1  -3   0 2322.27   64.49
   1  -3   0 2256.37   64.89
  -1   3   0 2365.36   64.49
  -1   3   0 2430.26   64.99
  -1   3   0 2347.67   64.39
  -1   3   0 2298.47   64.29
  -1   3   0 2292.27   64.59
  -1   3   0 2302.97   65.59
   1  -2   0 1045.20   31.60
   1  -2   0 1078.29   30.70
   1  -2   0 1041.50   30.70
   1  -2   0 1134.59   31.30
   1  -2   0 1101.19   30.50
  -1   2   0 1109.39   30.60
  -1   2   0 1052.89   30.40
  -1   2   0 1048.00   31.10
  -1   2   0 1071.29   30.70
  -1   2   0 1107.09   30.80
  -1   2   0 1041.60   31.60
  -1   2   0 1065.39   30.50
   1  -1   0    9.10    3.30
   1  -1   0    8.00    3.90
   1  -1   0   13.30    4.20
  -1   1   0    9.20    3.00
  -1   1   0    5.80    3.90
  -1   1   0    8.60    3.00
  -1   1   0   16.70    4.50
  -1   1   0   10.80    2.90
   1   1   0  152.48    7.60
   1   1   0  143.09    6.80
   1   1   0  125.39    7.70
   1   1   0  134.79    6.10
  -1  -1   0  161.98    7.00
  -1  -1   0  128.99    6.00
  -1  -1   0  140.19    7.10
  -1  -1   0  117.59    6.80
   1   2   0 3227.78   86.79
   1   2   0 3131.49   86.89
   1   2   0 3212.78   87.09
   1   2   0 3081.79   87.19
   1   2   0 3219.38   87.39
   1   2   0 3246.18   86.79
  -1  -2   0 3239.98   86.79
  -1  -2   0 3186.48   87.29
  -1  -2   0 3137.79   86.99
  -1  -2   0 3068.29   86.99
  -1  -2   0 3149.08   87.29
   1   3   0  227.08   12.30
   1   3   0  245.58   11.30
   1   3   0  244.48   10.70
   1   3   0  251.37   13.20
   1   3   0  228.78   10.80
   1   3   0  251.57   11.00
  -1  -3   0  240.78   10.40
  -1  -3   0  241.48   12.00
  -1  -3   0  244.28   10.80
  -1  -3   0  215.18   13.60
  -1  -3   0  242.18   11.40
  -1  -3   0  239.18   11.60
   1   4   0    3.10    6.30
   1   4   0   10.90    6.60
   1   4   0    3.20    7.40
   1   4   0   -2.20    6.20
   1   4   0   -7.50    6.70
  -1  -4   0    0.10    5.90
  -1  -4   0  -13.20    8.90
  -1  -4   0    5.40    6.40
  -1  -4   0    0.90    6.40
  -1  -4   0   -5.30    8.20
   1   5   0  356.06   14.80
   1   5   0  352.16   14.10
   1   5   0  338.57   14.40
   1   5   0  336.27   15.70
   1   5   0  356.36   16.20
   1   5   0  330.27   17.10
  -1  -5   0  335.77   14.70
  -1  -5   0  318.07   13.80
  -1  -5   0  310.07   15.70
  -1  -5   0  315.97   14.50
  -1  -5   0  349.07   14.90
   1   6   0  370.26   17.10
   1   6   0  359.06   15.90
   1   6   0  362.16   15.90
   1   6   0  377.46   15.60
   1   6   0  368.86   15.50
   1   6   0  340.97   18.60
  -1  -6   0  339.57   16.20
  -1  -6   0  342.77   15.40
  -1  -6   0  358.06   17.10
  -1  -6   0  364.46   16.20
  -1  -6   0  336.17   15.00
  -1  -6   0  346.17   18.80
   1   7   0  350.56   16.90
   1   7   0  345.67   17.30
   1   7   0  358.96   19.00
   1   7   0  372.06   21.20
   1   7   0  342.97   16.30
  -1  -7   0  350.26   17.10
  -1  -7   0  378.76   16.60
  -1  -7   0  367.86   20.70
  -1  -7   0  325.57   15.90
  -1  -7   0  356.46   17.60
  -1  -7   0  347.67   18.50
   1   8   0   14.30    9.50
   1   8   0   18.20   10.00
   1   8   0   -0.80   12.80
   1   8   0   18.00    9.30
   1   8   0   15.40   11.70
   1   8   0   26.70   10.20
  -1  -8   0   16.70    9.80
  -1  -8   0    5.10   10.30
  -1  -8   0    6.60   13.30
  -1  -8   0   39.40   11.00
  -1  -8   0   16.60    9.90
  -1  -8   0   22.80    9.40
   1   9   0  109.29   12.90
   1   9   0  141.09   17.20
   1   9   0   73.59   14.60
   1   9   0   91.49   11.80
  -1  -9   0  118.29   21.40
  -1  -9   0  114.89   14.50
  -1  -9   0   82.79   11.60
  -1  -9   0  113.59   13.40
   1  10   0   17.80   12.20
   1  10   0   -2.90   13.20
  -1 -10   0   13.70   11.60
  -1 -10   0   26.30   15.10
  -1 -10   0   -3.00   11.50
  -1 -10   0  -14.80   15.70
  -1 -10   0   20.80   10.40
   1  11   0   -3.60   16.60
   1  11   0   16.60   12.50
  -1 -11   0   62.39   19.40
  -1 -11   0   14.50   17.00
  -1 -11   0   14.30   13.50
  -1 -11   0    0.60   12.20
  -1 -11   0   -0.50   11.80
   2 -11   0    7.30   16.40
   2 -11   0  -15.70    9.40
   2 -11   0  -26.90   17.40
   2 -11   0   22.00   12.20
  -2  11   0  -24.90   11.90
  -2  11   0   21.60   14.80
  -2  11   0   -8.50   11.90
   2 -10   0    6.40   11.30
   2 -10   0   12.30   15.50
   2 -10   0   12.30   11.60
   2 -10   0   -4.10   14.90
  -2  10   0    2.40   11.10
  -2  10   0  -20.90   18.60
  -2  10   0   10.60   12.70
  -2  10   0   13.40   12.40
   2  -9   0  429.56   21.50
   2  -9   0  445.56   21.80
   2  -9   0  499.45   26.70
   2  -9   0  483.45   23.40
   2  -9   0  417.06   20.60
  -2   9   0  497.75   23.70
  -2   9   0  486.85   23.60
  -2   9   0  522.45   22.70
  -2   9   0  399.26   21.00
  -2   9   0  521.55   25.00
  -2   9   0  477.55   21.90
   2  -8   0    0.50   12.70
   2  -8   0   16.70    9.70
   2  -8   0    7.50    8.70
   2  -8   0    4.80    9.70
   2  -8   0    6.20   11.70
  -2   8   0   11.50   11.40
  -2   8   0   -1.20    9.10
  -2   8   0   -1.10    8.70
  -2   8   0   10.10   10.60
  -2   8   0    9.30    9.30
  -2   8   0   -2.10    8.30
   2  -7   0  113.19   12.30
   2  -7   0  117.69   11.00
   2  -7   0  101.79   11.20
   2  -7   0  115.79   14.20
   2  -7   0   88.89   10.50
  -2   7   0  106.39   10.60
  -2   7   0   88.39   11.00
  -2   7   0  109.19   15.60
  -2   7   0   97.39   11.40
  -2   7   0   95.99   11.80
  -2   7   0  110.29   11.60
  -2   7   0   80.29    9.70
   2  -6   0    8.50    7.70
   2  -6   0   12.10   10.50
   2  -6   0   15.90    6.90
   2  -6   0   20.20    8.00
   2  -6   0   20.70    7.80
  -2   6   0   11.90    7.10
  -2   6   0   11.80    6.80
  -2   6   0    1.50    8.30
  -2   6   0    6.70    8.10
  -2   6   0    1.50    7.60
  -2   6   0   10.80   10.10
  -2   6   0    3.20    7.30
   2  -5   0  234.68   15.80
   2  -5   0  263.57   11.70
   2  -5   0  252.97   12.90
   2  -5   0  226.98   13.30
  -2   5   0  248.68   12.10
  -2   5   0  233.18   11.70
  -2   5   0  248.18   12.20
  -2   5   0  245.48   14.00
  -2   5   0  254.97   13.30
  -2   5   0  251.47   15.70
   2  -4   0  927.31   29.40
   2  -4   0  907.01   27.10
   2  -4   0  893.11   27.40
   2  -4   0  892.71   28.30
   2  -4   0  899.31   27.40
  -2   4   0  880.81   27.20
  -2   4   0  910.21   29.30
  -2   4   0  898.11   27.20
  -2   4   0  831.52   28.10
  -2   4   0  881.11   27.00
  -2   4   0  869.01   26.90
  -2   4   0  896.31   27.40
   2  -3   0    1.20    5.20
   2  -3   0    7.10    5.90
   2  -3   0    0.40    6.60
   2  -3   0    6.40    7.20
   2  -3   0   -3.70    7.70
  -2   3   0   -1.10    5.30
  -2   3   0   -0.10    5.60
  -2   3   0    0.90    6.30
  -2   3   0    4.30    7.30
  -2   3   0  -13.60    7.30
  -2   3   0   -1.00    5.80
   2  -2   0   11.40    6.70
   2  -2   0   -2.10    6.90
   2  -2   0   -6.30    5.40
   2  -2   0   -5.60    5.60
   2  -2   0    2.90    5.10
  -2   2   0    5.00    5.70
  -2   2   0   -6.70    5.00
  -2   2   0    4.70    6.70
  -2   2   0    1.00    5.00
  -2   2   0  -13.00    6.60
  -2   2   0    1.60    5.30
  -2   2   0    0.20    5.80
   2  -1   0  299.57   10.50
   2  -1   0  276.87   12.10
   2  -1   0  279.27   10.20
   2  -1   0  254.37   10.60
   2  -1   0  280.97   10.30
  -2   1   0  278.87   10.30
  -2   1   0  283.27   10.30
  -2   1   0  259.47   12.10
  -2   1   0  256.47   10.60
  -2   1   0  280.47   10.30
   2   0   0  416.36   14.00
   2   0   0  462.65   15.10
   2   0   0  458.35   14.00
   2   0   0  485.45   14.70
  -2   0   0  466.65   14.00
  -2   0   0  440.06   14.80
  -2   0   0  403.76   14.10
  -2   0   0  399.46   14.00
   2   1   0  526.05   16.70
   2   1   0  540.45   16.80
   2   1   0  549.45   17.50
   2   1   0  550.84   17.80
  -2  -1   0  536.55   17.20
  -2  -1   0  539.95   16.80
  -2  -1   0  539.85   17.60
  -2  -1   0  548.85   17.70
  -2  -1   0  547.75   16.80
   2   2   0   -4.90    6.00
   2   2   0   -1.20    6.10
   2   2   0    4.20    5.20
   2   2   0   -5.90    5.10
   2   2   0   13.60    7.70
   2   2   0   -4.70    6.10
   2   2   0    8.30    5.90
  -2  -2   0   -2.20    6.40
  -2  -2   0    3.80    5.50
  -2  -2   0    3.20    6.60
  -2  -2   0   16.10    6.80
  -2  -2   0    1.00    5.30
   2   3   0 1751.82   49.99
   2   3   0 1856.21   49.90
   2   3   0 1791.32   50.99
   2   3   0 1741.73   50.29
   2   3   0 1773.12   50.39
   2   3   0 1757.02   49.80
  -2  -3   0 1776.22   49.80
  -2  -3   0 1757.22   49.80
  -2  -3   0 1715.33   50.49
  -2  -3   0 1742.03   50.59
  -2  -3   0 1738.93   50.59
   2   4   0  201.88   11.80
   2   4   0  204.78   13.20
   2   4   0  227.28   11.00
   2   4   0  217.78   10.80
   2   4   0  216.38   10.70
  -2  -4   0  197.58   12.10
  -2  -4   0  223.38   11.00
  -2  -4   0  209.68   12.00
  -2  -4   0  222.28   11.30
  -2  -4   0  177.78   12.30
  -2  -4   0  194.48   14.60
   2   5   0   71.99    9.50
   2   5   0   60.69    8.70
   2   5   0   52.89    7.90
   2   5   0   65.29    8.80
   2   5   0   62.49    9.60
   2   5   0   67.09    8.10
  -2  -5   0   48.30    8.10
  -2  -5   0   50.99    7.50
  -2  -5   0   68.29    8.80
  -2  -5   0   63.79    8.10
  -2  -5   0   60.89    9.00
   2   6   0   97.79    9.80
   2   6   0  102.69   10.30
   2   6   0  103.59    9.20
   2   6   0   87.99   11.10
   2   6   0   75.09   10.90
   2   6   0  103.29   10.90
  -2  -6   0   87.49   10.90
  -2  -6   0  111.69   11.00
  -2  -6   0   75.99    8.90
  -2  -6   0   72.79   12.00
  -2  -6   0   94.89   10.20
  -2  -6   0  100.89   11.90
   2   7   0  168.48   14.60
   2   7   0  163.78   13.70
   2   7   0  149.79   15.60
   2   7   0  136.59   12.30
   2   7   0  189.78   16.00
  -2  -7   0  145.59   17.60
  -2  -7   0  161.48   14.60
  -2  -7   0  151.98   13.20
  -2  -7   0  154.18   12.70
  -2  -7   0  169.58   14.30
   2   8   0    1.10   11.30
   2   8   0    4.30    9.90
   2   8   0   19.40    9.80
   2   8   0   22.70    9.00
   2   8   0   -8.00   12.20
   2   8   0   40.00   11.60
  -2  -8   0   -3.50   13.20
  -2  -8   0   12.10   11.50
  -2  -8   0    9.50   10.00
  -2  -8   0   -1.50   10.50
  -2  -8   0   13.90    9.20
   2   9   0   27.90   12.20
   2   9   0   15.50   11.40
   2   9   0   15.80   10.20
   2   9   0  -11.90   14.00
   2   9   0    5.00   10.50
  -2  -9   0    9.10    9.60
  -2  -9   0   38.10   11.70
  -2  -9   0   10.30   15.50
  -2  -9   0   20.00   13.70
   2  10   0   13.40   11.90
   2  10   0  -13.80   15.50
  -2 -10   0   33.60   16.70
  -2 -10   0   13.60   10.40
  -2 -10   0    8.90   11.60
  -2 -10   0   -0.50   11.40
  -2 -10   0   38.00   16.80
   3 -11   0    3.30    9.80
   3 -11   0   20.60   12.30
   3 -11   0   32.10   16.70
   3 -11   0   14.00   35.20
  -3  11   0  -17.80   12.90
  -3  11   0   -5.10   14.60
  -3  11   0   -2.20   12.80
   3 -10   0    3.00   10.20
   3 -10   0    5.80   11.10
   3 -10   0   23.80   16.20
   3 -10   0   18.30   13.70
  -3  10   0   47.00   12.80
  -3  10   0   44.20   13.90
  -3  10   0    4.60   11.00
  -3  10   0   40.80   18.50
   3  -9   0  161.98   19.40
   3  -9   0  152.98   15.90
   3  -9   0  172.78   20.80
   3  -9   0  163.78   14.10
  -3   9   0  172.78   16.50
  -3   9   0  179.58   19.00
  -3   9   0  164.58   18.30
  -3   9   0  153.78   14.60
  -3   9   0  187.18   16.30
  -3   9   0  167.88   16.00
   3  -8   0  369.86   22.40
   3  -8   0  333.77   18.20
   3  -8   0  383.16   20.30
   3  -8   0  312.27   17.00
  -3   8   0  366.86   17.90
  -3   8   0  326.47   19.80
  -3   8   0  365.86   19.40
  -3   8   0  310.37   17.70
  -3   8   0  333.07   17.00
  -3   8   0  361.66   17.80
   3  -7   0    6.20    7.80
   3  -7   0    0.30    8.50
   3  -7   0   -8.10   11.50
   3  -7   0   -4.70    8.60
  -3   7   0   12.80    7.70
  -3   7   0    5.20    9.30
  -3   7   0   10.70    8.70
  -3   7   0   -1.60    9.40
  -3   7   0    2.70   11.70
  -3   7   0   13.30    7.90
  -3   7   0    1.70    8.50
   3  -6   0   29.80    7.50
   3  -6   0   35.90   10.90
   3  -6   0   26.40    8.40
   3  -6   0   23.20    8.40
  -3   6   0   46.70   10.30
  -3   6   0   26.90    7.30
  -3   6   0   29.40    8.40
  -3   6   0   22.10    9.40
  -3   6   0   24.30    8.10
  -3   6   0   44.70    8.50
  -3   6   0   27.10    6.80
   3  -5   0  157.18   12.50
   3  -5   0  156.58   13.80
   3  -5   0  160.28   10.50
   3  -5   0  186.98   13.10
  -3   5   0  163.98   12.90
  -3   5   0  141.69   10.30
  -3   5   0  150.78   10.90
  -3   5   0  145.89   10.40
  -3   5   0  162.88   11.20
  -3   5   0  157.18   10.40
  -3   5   0  152.38   14.50
   3  -4   0  597.64   21.80
   3  -4   0  597.24   21.80
   3  -4   0  604.04   20.00
   3  -4   0  595.94   19.20
   3  -4   0  585.24   20.10
  -3   4   0  571.84   19.60
  -3   4   0  597.54   20.10
  -3   4   0  594.44   19.40
  -3   4   0  597.04   19.70
  -3   4   0  594.04   19.70
  -3   4   0  580.24   21.40
  -3   4   0  592.44   21.80
   3  -3   0  384.06   14.20
   3  -3   0  386.46   16.10
   3  -3   0  379.36   14.50
   3  -3   0  379.26   16.10
   3  -3   0  383.86   13.60
  -3   3   0  388.16   14.20
  -3   3   0  376.06   15.70
  -3   3   0  386.26   14.60
  -3   3   0  363.16   14.00
  -3   3   0  394.76   13.70
  -3   3   0  361.26   15.50
  -3   3   0  315.87   19.10
   3  -2   0  253.27   12.10
   3  -2   0  271.07   11.10
   3  -2   0  264.57   13.50
   3  -2   0  258.47   11.30
   3  -2   0  260.77   10.90
  -3   2   0  254.77   11.00
  -3   2   0  248.68   13.00
  -3   2   0  269.27   11.40
  -3   2   0  234.98   12.10
  -3   2   0  259.07   12.30
   3  -1   0    0.70    5.30
   3  -1   0   18.00    5.70
   3  -1   0    3.30    5.20
   3  -1   0    7.80    7.30
  -3   1   0   12.00    5.60
  -3   1   0    6.90    6.80
  -3   1   0    4.30    5.80
  -3   1   0   14.40    9.30
   3   0   0  506.25   16.10
   3   0   0  490.85   16.70
   3   0   0  424.96   15.20
   3   0   0  444.26   15.30
   3   0   0  400.56   16.00
  -3   0   0  476.45   16.10
  -3   0   0  467.85   15.70
  -3   0   0  451.35   16.20
  -3   0   0  452.95   15.30
  -3   0   0  431.86   15.40
   3   1   0   65.39    7.50
   3   1   0   82.59    8.00
   3   1   0   68.49    6.30
   3   1   0   82.29    7.80
   3   1   0   67.09    6.30
  -3  -1   0   85.09    7.90
  -3  -1   0   70.09    8.80
  -3  -1   0   81.79    7.00
  -3  -1   0   71.79    7.30
  -3  -1   0   68.59    6.90
   3   2   0  505.85   17.70
   3   2   0  513.65   17.00
   3   2   0  499.85   16.70
   3   2   0  503.35   18.10
   3   2   0  492.65   17.60
  -3  -2   0  510.25   17.80
  -3  -2   0  505.45   17.00
  -3  -2   0  482.35   17.80
  -3  -2   0  497.05   17.40
  -3  -2   0  498.25   16.70
   3   3   0   16.10    6.70
   3   3   0   20.50   11.50
   3   3   0    8.90    6.10
   3   3   0    8.80    6.70
   3   3   0    6.30    5.80
   3   3   0    0.10    8.10
   3   3   0   14.10    7.50
  -3  -3   0    5.40    6.70
  -3  -3   0    6.00    6.10
  -3  -3   0   14.50    7.90
  -3  -3   0    8.60    6.00
  -3  -3   0    0.40    8.60
   3   4   0  131.39   11.10
   3   4   0  116.89   10.30
   3   4   0  124.99    9.60
   3   4   0  116.59    9.40
   3   4   0  153.08   13.70
   3   4   0  111.79    9.80
  -3  -4   0  142.79   11.40
  -3  -4   0  112.39    9.50
  -3  -4   0  121.19   12.60
  -3  -4   0   97.29   10.80
  -3  -4   0  119.49   10.00
   3   5   0   63.99   10.70
   3   5   0   55.79    8.60
   3   5   0   52.79    9.30
   3   5   0   37.80    7.30
   3   5   0   48.80    8.40
   3   5   0   36.00    7.80
   3   5   0   37.20    7.50
  -3  -5   0   51.09    8.80
  -3  -5   0   34.00    8.40
  -3  -5   0   54.79    8.20
  -3  -5   0   50.09    8.00
   3   6   0  447.66   20.10
   3   6   0  438.26   19.40
   3   6   0  490.35   21.80
   3   6   0  442.56   18.10
   3   6   0  458.55   18.40
   3   6   0  469.25   18.30
  -3  -6   0  449.95   19.30
  -3  -6   0  463.25   21.30
  -3  -6   0  441.66   19.30
  -3  -6   0  452.95   18.10
  -3  -6   0  450.35   18.30
   3   7   0   15.60   13.90
   3   7   0   28.20    9.70
   3   7   0   32.90   12.90
   3   7   0   21.60   12.80
   3   7   0   33.50    9.20
   3   7   0    3.60   10.00
  -3  -7   0   -3.50    8.70
  -3  -7   0   12.40   10.70
  -3  -7   0   39.80   10.90
  -3  -7   0   13.60   12.40
  -3  -7   0   22.50    9.30
   3   8   0   42.70   10.70
   3   8   0   46.20   12.50
   3   8   0   41.90   11.80
   3   8   0   51.29   11.40
   3   8   0   20.70   13.20
   3   8   0   33.30   14.20
  -3  -8   0   43.00   10.20
  -3  -8   0   39.90   21.80
  -3  -8   0   36.40   10.90
  -3  -8   0   75.09   15.20
   3   9   0    6.00   10.80
   3   9   0    1.30   15.10
   3   9   0    8.60   11.20
  -3  -9   0   -1.50    9.70
  -3  -9   0   -3.30   10.80
  -3  -9   0   19.60   12.40
   3  10   0   -7.80   15.30
   3  10   0   10.10   12.10
  -3 -10   0   29.40   12.80
  -3 -10   0   26.00   12.50
  -3 -10   0    9.20   10.30
  -3 -10   0   44.70   16.90
   4 -11   0   -0.10    9.50
   4 -11   0   17.60   16.00
   4 -11   0   -1.10   17.30
  -4  11   0   20.10   15.70
  -4  11   0    4.00   11.20
   4 -10   0   79.19   17.20
   4 -10   0   62.29   12.90
   4 -10   0   95.69   17.40
   4 -10   0  115.29   13.20
  -4  10   0   84.49   15.20
  -4  10   0  123.19   16.50
  -4  10   0  125.59   14.30
   4  -9   0   17.80   13.80
   4  -9   0   30.80   11.00
   4  -9   0   22.70   15.10
   4  -9   0   14.20   12.70
  -4   9   0   13.40    9.70
  -4   9   0    5.50   10.10
  -4   9   0   19.50   12.70
  -4   9   0   17.20    9.30
  -4   9   0   10.60   10.50
  -4   9   0   22.40   11.10
   4  -8   0   47.10    9.70
   4  -8   0   51.09   12.10
   4  -8   0   44.30   10.70
   4  -8   0   75.99   14.70
  -4   8   0   55.19   11.60
  -4   8   0   59.29   10.80
  -4   8   0   46.20   10.00
  -4   8   0   75.89   11.20
  -4   8   0   55.19   12.70
  -4   8   0   39.00   10.00
  -4   8   0   50.39    9.80
   4  -7   0 1090.89   36.10
   4  -7   0 1122.99   37.70
   4  -7   0 1065.59   34.20
   4  -7   0 1076.89   34.70
  -4   7   0 1076.99   34.60
  -4   7   0 1077.19   34.00
  -4   7   0 1035.10   34.00
  -4   7   0 1067.89   34.00
  -4   7   0 1042.40   37.10
  -4   7   0 1063.79   33.80
  -4   7   0 1044.30   36.10
  -4   7   0 1031.80   34.00
   4  -6   0  395.96   18.80
   4  -6   0  397.56   17.00
   4  -6   0  370.16   16.60
   4  -6   0  406.76   20.30
  -4   6   0  389.26   19.90
  -4   6   0  412.16   16.50
  -4   6   0  397.06   16.70
  -4   6   0  414.76   17.00
  -4   6   0  382.46   16.40
  -4   6   0  384.46   18.70
  -4   6   0  394.76   16.60
  -4   6   0  393.86   16.30
   4  -5   0   25.80    7.80
   4  -5   0   18.60    7.10
   4  -5   0   15.50    6.40
   4  -5   0   30.70    9.00
   4  -5   0   35.10    9.70
  -4   5   0   23.80    8.30
  -4   5   0   21.20    7.00
  -4   5   0   30.50    7.50
  -4   5   0   21.70    6.70
  -4   5   0   26.90    6.90
  -4   5   0   13.70    9.40
  -4   5   0   32.30    7.50
   4  -4   0   27.40    8.80
   4  -4   0   26.20    6.00
   4  -4   0   27.20    8.70
   4  -4   0   17.30    6.80
   4  -4   0   26.00    6.50
  -4   4   0   17.90    7.90
  -4   4   0   20.40    6.20
  -4   4   0   21.60    6.70
  -4   4   0   15.80    6.70
  -4   4   0   19.80    6.60
  -4   4   0    9.00    8.40
  -4   4   0   24.70    6.90
   4  -3   0    1.30    7.50
   4  -3   0    5.80    6.00
   4  -3   0    7.70    6.10
   4  -3   0   31.00    7.80
   4  -3   0   11.60    6.80
  -4   3   0   11.00    6.00
  -4   3   0    4.20    7.50
  -4   3   0   16.10    6.20
  -4   3   0   21.80    6.20
  -4   3   0   10.70    7.70
   4  -2   0  417.96   15.40
   4  -2   0  430.36   15.50
   4  -2   0  436.76   15.90
   4  -2   0  424.16   17.20
   4  -2   0  453.15   15.70
  -4   2   0  438.16   15.50
  -4   2   0  418.06   15.50
  -4   2   0  422.96   17.40
  -4   2   0  431.36   15.60
  -4   2   0  397.56   15.60
   4  -1   0  965.70   28.50
   4  -1   0  894.11   30.40
   4  -1   0  938.11   28.70
   4  -1   0  947.71   28.00
   4  -1   0  941.01   29.80
  -4   1   0  967.90   29.50
  -4   1   0  974.30   28.60
  -4   1   0  933.21   28.70
  -4   1   0  946.61   28.00
  -4   1   0  966.10   28.50
   4   0   0  360.26   14.00
   4   0   0  414.46   15.20
   4   0   0  352.96   13.70
   4   0   0  353.76   13.80
   4   0   0  393.06   16.70
  -4   0   0  367.76   14.70
  -4   0   0  357.86   13.90
  -4   0   0  348.17   13.90
  -4   0   0  368.76   13.90
  -4   0   0  382.76   14.80
   4   1   0  359.96   13.50
   4   1   0  343.47   14.80
   4   1   0  357.36   13.70
   4   1   0  350.46   14.40
   4   1   0  363.36   16.60
  -4  -1   0  338.97   13.70
  -4  -1   0  347.27   14.50
  -4  -1   0  364.56   13.90
  -4  -1   0  336.67   14.60
  -4  -1   0  336.17   14.30
   4   2   0  152.58   11.20
   4   2   0  163.68   11.60
   4   2   0  167.38   12.10
   4   2   0  160.68    9.70
   4   2   0  171.08    9.90
  -4  -2   0  156.68   11.50
  -4  -2   0  171.48   11.40
  -4  -2   0  169.58   10.30
  -4  -2   0  165.68   10.40
  -4  -2   0  166.48   10.70
   4   3   0  399.66   16.70
   4   3   0  409.96   16.70
   4   3   0  410.56   16.70
   4   3   0  420.66   15.60
   4   3   0  420.56   17.20
   4   3   0  419.96   15.50
  -4  -3   0  413.76   15.40
  -4  -3   0  412.16   17.10
  -4  -3   0  407.06   17.10
   4   4   0  130.09   11.50
   4   4   0  115.59   12.10
   4   4   0  131.69   12.90
   4   4   0  133.49   10.10
   4   4   0  123.49   10.70
   4   4   0  130.39    9.80
   4   4   0  134.19   10.60
  -4  -4   0  142.59    9.90
  -4  -4   0  128.29   10.20
  -4  -4   0  135.09   13.10
  -4  -4   0  125.59   11.80
  -4  -4   0  115.19   11.80
   4   5   0   15.10    8.50
   4   5   0   -7.40    7.10
   4   5   0   -1.90    7.80
   4   5   0   -8.00    9.50
   4   5   0    0.10    7.80
   4   5   0    7.50    7.10
   4   5   0    4.70    7.20
  -4  -5   0    6.00    8.20
  -4  -5   0   -3.10    7.90
  -4  -5   0   12.00    7.60
  -4  -5   0   -3.80    7.60
  -4  -5   0   10.50   16.10
   4   6   0   93.59   12.90
   4   6   0   93.09   11.80
   4   6   0   84.29   10.80
   4   6   0   88.79   16.10
   4   6   0   76.59    9.60
   4   6   0   91.69   11.30
   4   6   0   71.19    9.70
  -4  -6   0  108.39   10.80
  -4  -6   0  100.69   13.10
  -4  -6   0   87.69   10.60
  -4  -6   0   95.59   11.70
   4   7   0    6.40   12.40
   4   7   0   10.70    8.60
   4   7   0   13.30    9.30
   4   7   0   14.00   11.40
   4   7   0    1.60   10.20
   4   7   0   -6.00    9.40
  -4  -7   0    8.80    9.40
  -4  -7   0    5.10   14.60
  -4  -7   0   -0.30   10.30
  -4  -7   0   13.60   12.70
  -4  -7   0   -2.10    9.00
   4   8   0    1.10   14.60
   4   8   0   -3.30    9.80
   4   8   0   -1.20   10.90
   4   8   0    8.10   11.60
   4   8   0    6.20    9.90
   4   8   0  -23.50   13.70
   4   8   0    3.30   13.30
  -4  -8   0  -21.20    9.10
  -4  -8   0   -4.00   13.80
  -4  -8   0    1.60   10.40
  -4  -8   0   10.80   11.90
   4   9   0   -5.90   10.80
   4   9   0    5.20   14.40
   4   9   0    8.90   11.20
   4   9   0   23.00   12.00
  -4  -9   0    8.40   12.00
  -4  -9   0   -9.60    9.70
  -4  -9   0   18.90   12.90
  -4  -9   0   20.60   21.80
   4  10   0   20.30   11.80
   4  10   0   -9.20   12.20
   4  10   0  -23.80   15.30
  -4 -10   0    0.80   12.40
  -4 -10   0   22.80    9.60
  -4 -10   0   13.50   13.40
   5 -10   0   31.30   16.60
   5 -10   0   30.90   15.20
   5 -10   0   18.00   11.70
   5 -10   0   24.60   10.70
  -5  10   0   11.50   11.10
  -5  10   0   18.10   11.70
  -5  10   0   45.90   14.90
   5  -9   0   57.59   11.20
   5  -9   0   93.79   15.00
   5  -9   0   58.49   12.00
   5  -9   0   84.59   15.90
  -5   9   0   75.89   11.10
  -5   9   0   85.39   13.80
  -5   9   0   49.80   13.90
  -5   9   0   83.79   12.10
  -5   9   0   91.79   12.60
  -5   9   0   63.79   11.20
   5  -8   0   12.80   12.90
   5  -8   0    6.00   10.90
   5  -8   0   16.00   13.90
   5  -8   0   -4.60    9.70
  -5   8   0    3.60    9.60
  -5   8   0   13.20   11.10
  -5   8   0  -12.20   11.00
  -5   8   0    6.90    8.60
  -5   8   0   17.10    9.90
  -5   8   0   12.50    9.60
  -5   8   0    4.40    8.60
   5  -7   0  119.89   13.00
   5  -7   0  133.19   13.80
   5  -7   0  131.29   16.10
   5  -7   0  132.59   17.10
  -5   7   0  152.38   22.00
  -5   7   0  119.19   11.40
  -5   7   0  126.99   12.40
  -5   7   0  140.09   14.10
  -5   7   0  116.79   13.00
  -5   7   0  157.38   14.90
  -5   7   0  136.49   13.10
  -5   7   0  133.99   13.40
   5  -6   0   70.29    9.70
   5  -6   0   66.09   11.60
   5  -6   0   70.79   12.00
   5  -6   0   72.39    9.30
  -5   6   0   56.79    8.60
  -5   6   0   75.99    9.90
  -5   6   0   69.39    8.60
  -5   6   0   70.89    9.50
  -5   6   0   63.19    9.30
  -5   6   0   66.39   10.40
  -5   6   0   61.59   12.30
   5  -5   0   11.00    9.10
   5  -5   0   19.10    7.10
   5  -5   0   12.40    6.10
   5  -5   0   21.20    8.80
   5  -5   0    9.10    7.30
  -5   5   0   15.70    9.40
  -5   5   0   14.80    9.00
  -5   5   0   17.60    7.50
  -5   5   0   11.10    7.20
  -5   5   0    5.00    6.90
   5  -4   0  113.09    9.10
   5  -4   0   90.29    9.90
   5  -4   0  107.29   11.10
  -5   4   0  108.09    9.70
  -5   4   0   86.79    9.70
  -5   4   0   87.09   10.50
  -5   4   0   99.69    9.80
  -5   4   0  106.09   10.30
   5  -3   0  202.68   10.90
   5  -3   0  194.08   11.10
   5  -3   0  195.98   10.80
   5  -3   0  204.08   13.50
   5  -3   0  176.98   12.00
  -5   3   0  196.98   11.00
  -5   3   0  180.68   11.20
  -5   3   0  176.08   11.10
  -5   3   0  205.68   13.40
   5  -2   0 1268.07   37.30
   5  -2   0 1270.47   37.50
   5  -2   0 1250.17   37.00
   5  -2   0 1277.67   37.50
   5  -2   0 1259.67   38.80
  -5   2   0 1268.77   37.40
  -5   2   0 1231.38   37.10
  -5   2   0 1242.58   37.70
  -5   2   0 1302.27   38.80
  -5   2   0 1267.27   37.40
   5  -1   0  338.27   13.80
   5  -1   0  339.07   14.20
   5  -1   0  350.26   16.30
   5  -1   0  339.47   14.00
   5  -1   0  360.16   13.30
  -5   1   0  343.37   14.20
  -5   1   0  344.17   13.20
  -5   1   0  336.77   15.10
  -5   1   0  326.57   14.00
  -5   1   0  322.27   14.60
   5   0   0   88.99    9.70
   5   0   0  105.69    8.20
   5   0   0   96.79    8.80
   5   0   0   85.69    9.30
   5   0   0   79.49    7.70
  -5   0   0   85.49    7.90
  -5   0   0   75.19    8.80
  -5   0   0   73.69    9.20
  -5   0   0   95.09    9.00
  -5   0   0   90.49    8.10
   5   1   0   89.39    8.90
   5   1   0   85.99   10.00
   5   1   0   78.29    8.70
   5   1   0   67.39    7.70
  -5  -1   0   91.99    9.10
  -5  -1   0   79.79    9.10
  -5  -1   0   63.19    7.80
  -5  -1   0   67.39    8.50
   5   2   0  546.55   20.10
   5   2   0  528.85   18.60
   5   2   0  541.25   19.70
   5   2   0  551.64   19.20
   5   2   0  530.25   20.10
  -5  -2   0  543.85   19.30
  -5  -2   0  526.85   19.50
  -5  -2   0  514.35   19.50
  -5  -2   0  527.35   19.90
  -5  -2   0  532.65   18.80
   5   3   0   22.30    7.20
   5   3   0   31.70    8.40
   5   3   0   50.99    9.40
   5   3   0   31.50    7.30
   5   3   0   30.10    8.70
  -5  -3   0   30.70    7.70
  -5  -3   0   41.10    7.90
  -5  -3   0   36.30    7.50
  -5  -3   0   30.40    8.40
  -5  -3   0   40.30    8.30
   5   4   0    9.80    8.50
   5   4   0   10.40    7.30
   5   4   0   13.70    8.80
   5   4   0    1.10    8.20
   5   4   0   12.10    7.90
   5   4   0    0.60    9.00
  -5  -4   0    3.40    8.30
  -5  -4   0    6.60    7.20
  -5  -4   0   -2.10    7.50
  -5  -4   0    9.90    8.30
   5   5   0   -2.20    8.90
   5   5   0    7.20    7.90
   5   5   0    0.20    9.80
   5   5   0    7.10    9.30
   5   5   0    6.10    7.90
   5   5   0    3.70   11.70
   5   5   0   -7.90    8.60
  -5  -5   0   14.00    8.70
  -5  -5   0    7.00    8.40
  -5  -5   0    3.80   11.20
  -5  -5   0   -6.30    9.20
  -5  -5   0    4.40    8.40
   5   6   0   14.60   11.20
   5   6   0   15.60   10.60
   5   6   0    8.80    8.10
   5   6   0   23.60   10.20
   5   6   0   27.20   10.00
   5   6   0   14.50    8.90
   5   6   0    7.70    9.20
  -5  -6   0   12.70   11.70
  -5  -6   0    2.50    9.60
  -5  -6   0   12.10    9.40
  -5  -6   0   14.90    9.80
  -5  -6   0   -1.80    9.10
   5   7   0   34.10   10.80
   5   7   0   35.90   10.70
   5   7   0   61.99   13.40
   5   7   0   44.00   10.30
   5   7   0   45.30   13.10
   5   7   0   40.80    9.90
  -5  -7   0   48.50   10.70
  -5  -7   0   37.10   11.40
  -5  -7   0   38.60   13.30
  -5  -7   0   47.30   10.80
   5   8   0   15.30   11.60
   5   8   0   15.70   11.50
   5   8   0   19.10   13.50
   5   8   0   17.00   11.30
  -5  -8   0   38.50   10.80
  -5  -8   0   19.80   11.10
  -5  -8   0   16.50   12.40
  -5  -8   0   39.70   14.30
   5   9   0  101.19   16.70
   5   9   0  108.69   14.40
   5   9   0  121.59   15.30
  -5  -9   0  102.09   13.00
  -5  -9   0  135.19   17.60
  -5  -9   0  143.29   16.60
  -5  -9   0  113.39   14.40
   6 -10   0  160.68   17.00
   6 -10   0  125.69   18.30
   6 -10   0  111.99   19.40
   6 -10   0  106.89   13.00
  -6  10   0  137.99   16.50
  -6  10   0  133.59   14.30
  -6  10   0  164.58   18.00
   6  -9   0   23.00   11.20
   6  -9   0   20.60   14.50
   6  -9   0    7.80   13.80
   6  -9   0    7.90    9.90
  -6   9   0   -5.90   11.00
  -6   9   0   10.30    8.90
  -6   9   0    5.70   10.30
  -6   9   0   23.00   12.80
  -6   9   0   10.10   10.60
  -6   9   0   -1.70    9.10
   6  -8   0    4.00    9.60
   6  -8   0    5.80    9.90
   6  -8   0   13.20   12.30
  -6   8   0    6.10    8.90
  -6   8   0    7.10    9.80
  -6   8   0    9.00    9.60
  -6   8   0   10.70    8.40
  -6   8   0    5.40   10.00
  -6   8   0    4.60   11.30
   6  -7   0  127.09   12.20
   6  -7   0  101.29   11.00
   6  -7   0  122.89   14.70
   6  -7   0  121.89   14.80
  -6   7   0  112.29   14.00
  -6   7   0  116.49   12.20
  -6   7   0  112.29   14.40
  -6   7   0  101.19   11.20
  -6   7   0  111.29   13.60
  -6   7   0  116.89   13.50
  -6   7   0  113.29   11.50
   6  -6   0   16.40    7.70
   6  -6   0   -2.20   10.80
   6  -6   0    9.90    9.90
   6  -6   0   -2.60    8.10
   6  -6   0   -1.20   10.30
  -6   6   0    2.40   10.30
  -6   6   0    8.20    7.10
  -6   6   0    2.60    7.80
  -6   6   0   11.00    8.40
  -6   6   0    9.00    7.70
   6  -5   0   33.20    7.10
   6  -5   0   19.50    7.70
   6  -5   0   24.00    7.80
   6  -5   0   41.60   10.50
  -6   5   0   48.70   10.40
  -6   5   0   43.10    8.30
  -6   5   0   34.40    9.70
  -6   5   0   59.79    8.70
   6  -4   0   55.29    8.50
   6  -4   0   67.69    9.30
   6  -4   0   35.60    7.60
   6  -4   0   46.90    9.80
   6  -4   0   53.29    9.50
  -6   4   0   48.00    8.00
  -6   4   0   44.20    8.90
  -6   4   0   39.40    9.90
  -6   4   0   50.49    8.10
  -6   4   0   36.50    8.00
   6  -3   0   64.69   10.60
   6  -3   0   51.09    7.40
   6  -3   0   44.30    7.30
   6  -3   0   50.49    7.50
   6  -3   0   61.99    8.20
  -6   3   0   47.20    8.20
  -6   3   0   60.49    8.10
  -6   3   0   59.09    9.20
  -6   3   0   66.09    7.80
  -6   3   0   60.29    8.20
   6  -2   0    3.70    6.60
   6  -2   0   -2.10    6.50
   6  -2   0    8.90    8.10
   6  -2   0   -1.20    6.40
  -6   2   0    2.90    6.70
  -6   2   0    3.00    6.40
  -6   2   0   -1.10    6.70
  -6   2   0   -3.00    7.60
   6  -1   0  501.15   18.20
   6  -1   0  492.85   18.60
   6  -1   0  503.85   20.40
   6  -1   0  499.05   17.60
  -6   1   0  527.35   18.50
  -6   1   0  482.85   19.30
  -6   1   0  492.25   18.30
  -6   1   0  478.55   17.30
  -6   1   0  511.15   19.00
   6   0   0  256.17   13.20
   6   0   0  263.67   12.70
   6   0   0  267.07   12.70
   6   0   0  257.57   14.50
   6   0   0  262.07   12.50
  -6   0   0  254.97   12.90
  -6   0   0  262.67   14.50
  -6   0   0  271.37   14.00
  -6   0   0  275.77   15.40
  -6   0   0  275.17   14.10
   6   1   0   94.89   10.40
   6   1   0  109.19    9.90
   6   1   0  109.99   13.90
   6   1   0   96.19   11.80
   6   1   0  124.69   10.80
  -6  -1   0   92.09   10.10
  -6  -1   0  105.59    9.20
  -6  -1   0   87.19   10.60
  -6  -1   0   97.49   11.10
  -6  -1   0   95.89   11.00
   6   2   0  472.65   17.60
   6   2   0  481.05   19.60
   6   2   0  474.05   18.00
   6   2   0  454.45   18.80
   6   2   0  469.65   19.30
  -6  -2   0  455.85   19.30
  -6  -2   0  454.45   18.50
  -6  -2   0  483.95   18.10
  -6  -2   0  472.35   18.50
   6   3   0   16.70    7.30
   6   3   0   11.70    7.30
   6   3   0   21.30    8.70
   6   3   0   13.70    9.00
   6   3   0    8.20    8.70
  -6  -3   0    6.10    8.60
  -6  -3   0   15.00    8.00
  -6  -3   0   17.20    7.80
  -6  -3   0    3.80    7.90
  -6  -3   0   14.30    8.20
   6   4   0  315.77   17.40
   6   4   0  290.97   16.70
   6   4   0  322.97   16.60
   6   4   0  316.47   15.10
   6   4   0  339.67   18.20
   6   4   0  339.27   15.70
  -6  -4   0  315.17   17.60
  -6  -4   0  332.77   15.60
  -6  -4   0  323.67   17.00
  -6  -4   0  341.07   16.20
   6   5   0   23.50   11.00
   6   5   0   13.00    9.10
   6   5   0   12.30   11.50
   6   5   0    3.60    8.30
   6   5   0   21.40   10.20
   6   5   0   12.90    8.90
  -6  -5   0    0.50   10.30
  -6  -5   0    8.90    9.40
  -6  -5   0   12.20    9.30
  -6  -5   0    9.20    8.80
   6   6   0   62.79   16.30
   6   6   0   34.00   17.40
   6   6   0   67.69   10.40
   6   6   0   77.89   11.60
   6   6   0   64.09   11.40
   6   6   0   61.19   11.60
  -6  -6   0   73.39   11.20
  -6  -6   0   65.19   13.00
  -6  -6   0   79.29   11.60
  -6  -6   0   76.79   12.70
   6   7   0   14.70   11.30
   6   7   0    0.40   12.40
   6   7   0   30.30   11.50
   6   7   0   13.30   10.40
   6   7   0    1.80    9.90
   6   7   0   10.80   12.40
  -6  -7   0    7.50   11.70
  -6  -7   0   28.90   10.70
  -6  -7   0   56.69   18.30
  -6  -7   0   32.60   13.10
   6   8   0   12.30   12.50
   6   8   0   -7.70   13.20
   6   8   0    5.50   11.40
   6   8   0   -3.60    9.70
  -6  -8   0   -0.40   12.20
  -6  -8   0   -3.60   11.00
  -6  -8   0   42.10   14.70
  -6  -8   0    9.80   10.90
   6   9   0   -0.10   14.70
   6   9   0   18.00   11.70
   6   9   0   -0.70   13.20
  -6  -9   0   44.00   15.50
  -6  -9   0    8.60   14.40
  -6  -9   0    0.60   12.10
  -6  -9   0   19.00   10.20
   7  -9   0    8.90   10.10
   7  -9   0    4.30   13.50
   7  -9   0  -14.00   10.40
  -7   9   0  -11.60    9.70
  -7   9   0  -12.30    9.90
  -7   9   0   -6.30   10.40
   7  -8   0   10.70   12.40
   7  -8   0    2.80   13.80
   7  -8   0   13.70   10.20
   7  -8   0   21.50   10.50
  -7   8   0    9.10    9.80
  -7   8   0    4.30   16.90
  -7   8   0   11.20   11.50
  -7   8   0    0.20    9.10
  -7   8   0    7.60    9.40
   7  -7   0   17.50    9.50
   7  -7   0   34.70   13.90
   7  -7   0   60.19   13.00
   7  -7   0   33.90   10.20
  -7   7   0   24.30    9.90
  -7   7   0   18.50    9.80
  -7   7   0   36.00    9.10
   7  -6   0    5.50    7.70
   7  -6   0    5.30   10.20
   7  -6   0    5.20   11.10
   7  -6   0   15.80    9.40
   7  -6   0    0.80    8.60
  -7   6   0    4.00    8.30
  -7   6   0   10.80   11.50
  -7   6   0   10.60   11.50
  -7   6   0   -9.70    8.20
  -7   6   0   15.80    8.90
   7  -5   0   26.40    8.50
   7  -5   0   19.70   11.70
   7  -5   0   28.10   10.10
   7  -5   0   43.60    9.00
   7  -5   0   23.50    8.60
  -7   5   0   38.60    9.20
  -7   5   0   26.90   11.90
  -7   5   0   45.10   10.70
  -7   5   0   21.90    8.70
  -7   5   0   31.70    8.60
   7  -4   0  449.26   18.90
   7  -4   0  450.25   18.80
   7  -4   0  427.46   17.80
   7  -4   0  447.46   19.00
   7  -4   0  475.95   21.10
  -7   4   0  442.36   20.70
  -7   4   0  474.65   18.60
  -7   4   0  437.76   18.60
  -7   4   0  471.75   18.80
  -7   4   0  446.56   19.00
   7  -3   0  134.39   15.30
   7  -3   0  147.69   11.60
   7  -3   0  177.58   12.10
   7  -3   0  156.48   13.80
   7  -3   0  163.58   11.50
  -7   3   0  178.28   12.40
  -7   3   0  165.08   13.80
  -7   3   0  143.79   12.40
  -7   3   0  155.88   12.50
  -7   3   0  148.29   12.00
   7  -2   0   -6.40    8.90
   7  -2   0   10.20    7.40
   7  -2   0    7.90    7.20
   7  -2   0   13.20    7.30
  -7   2   0   10.80    7.20
  -7   2   0    7.60    7.60
  -7   2   0   13.30    8.40
  -7   2   0   17.20    8.20
   7  -1   0  197.88   12.20
   7  -1   0  171.68   12.60
   7  -1   0  179.18   12.60
   7  -1   0  191.48   11.90
   7  -1   0  188.28   14.70
  -7   1   0  204.18   11.50
  -7   1   0  190.78   13.30
  -7   1   0  225.58   13.40
  -7   1   0  214.88   12.90
  -7   1   0  199.78   12.80
   7   0   0   14.60    9.00
   7   0   0    2.50    7.40
   7   0   0   -2.00    6.50
   7   0   0   12.30    7.30
  -7   0   0   11.60    7.20
  -7   0   0   12.00    7.20
  -7   0   0   18.80    8.50
  -7   0   0    7.00    7.40
  -7   0   0   10.70    8.50
   7   1   0    6.40    8.60
   7   1   0   19.20    7.30
   7   1   0   11.80    8.50
   7   1   0    3.20    7.20
   7   1   0   -3.60    7.50
  -7  -1   0    9.70    8.50
  -7  -1   0    5.30    7.90
  -7  -1   0    4.30    7.60
  -7  -1   0    7.80    7.80
  -7  -1   0    8.90    7.90
   7   2   0   25.10   10.10
   7   2   0   42.40    9.20
   7   2   0   36.60    8.20
   7   2   0   46.00    8.90
   7   2   0   43.00    9.80
  -7  -2   0   44.00    8.90
  -7  -2   0   50.09    9.20
  -7  -2   0   34.60    8.40
  -7  -2   0   30.20    8.70
  -7  -2   0   53.99   10.20
   7   3   0   18.80   10.40
   7   3   0   10.60    9.90
   7   3   0   25.50    8.10
   7   3   0   18.70    9.80
   7   3   0   25.30    8.90
  -7  -3   0    4.10    8.60
  -7  -3   0   24.60   10.00
  -7  -3   0   14.00    8.50
  -7  -3   0   23.20    9.40
  -7  -3   0    7.20    9.00
   7   4   0   41.80   11.20
   7   4   0   13.90   10.40
   7   4   0   44.10   11.50
   7   4   0   46.00   10.80
   7   4   0   37.10    9.10
   7   4   0   49.30    9.60
  -7  -4   0   30.00    9.50
  -7  -4   0   44.40   10.50
  -7  -4   0   38.70   10.30
   7   5   0  -17.70   11.70
   7   5   0   18.60   16.00
   7   5   0   12.10   10.60
   7   5   0    9.50   17.10
   7   5   0    2.70    9.30
   7   5   0   14.70   10.10
  -7  -5   0   20.00   11.90
  -7  -5   0   -2.60    9.50
  -7  -5   0   12.10   10.20
   7   6   0  -11.60   12.30
   7   6   0   11.30   10.10
   7   6   0   11.80   11.00
   7   6   0   -3.60   11.20
   7   6   0    3.00   10.30
  -7  -6   0   12.20   11.00
  -7  -6   0   15.70   13.70
  -7  -6   0   -8.00   11.20
   7   7   0   51.09   14.90
   7   7   0   48.00   10.90
   7   7   0   63.99   12.80
   7   7   0   47.00   12.90
  -7  -7   0   59.59   12.90
  -7  -7   0   81.09   13.70
  -7  -7   0   75.79   12.50
  -7  -7   0   67.99   13.90
   7   8   0   17.30   13.00
   7   8   0   -0.90   15.20
   7   8   0   20.50   11.90
  -7  -8   0   14.50   12.30
  -7  -8   0   -0.20   10.90
  -7  -8   0   13.60   12.20
  -7  -8   0   48.90   14.50
   8  -9   0    1.10   10.70
   8  -9   0   16.80   13.90
   8  -9   0   11.60   16.50
   8  -9   0   14.50   11.00
  -8   9   0   25.70   11.50
  -8   9   0   -3.30   10.30
   8  -8   0   22.90   13.00
   8  -8   0    7.40   16.90
   8  -8   0   11.10   10.90
   8  -8   0    8.20    9.80
  -8   8   0   20.20    9.70
  -8   8   0    5.50   10.50
  -8   8   0   26.30   11.00
  -8   8   0    0.80    9.60
   8  -7   0  166.78   15.80
   8  -7   0  154.08   14.00
   8  -7   0  186.68   19.10
   8  -7   0  153.98   16.70
   8  -7   0  160.18   14.80
  -8   7   0  142.39   14.90
  -8   7   0  142.59   15.20
  -8   7   0  139.59   14.90
   8  -6   0   53.99   11.00
   8  -6   0   48.90   14.20
   8  -6   0   77.69   10.80
   8  -6   0   57.49   10.80
   8  -6   0   80.99   12.30
  -8   6   0   77.59   11.00
  -8   6   0   70.89   11.10
  -8   6   0   88.29   13.20
  -8   6   0   69.69   10.60
   8  -5   0    3.60    8.80
   8  -5   0    1.70   11.80
   8  -5   0   12.50    9.60
   8  -5   0    8.50    9.10
   8  -5   0    6.10    8.30
  -8   5   0    0.80    8.60
  -8   5   0    4.80    8.70
  -8   5   0   -1.50    8.50
  -8   5   0   -7.70   10.10
   8  -4   0   15.30   10.90
   8  -4   0   -1.50    7.40
   8  -4   0    3.60    8.30
   8  -4   0    2.20    8.80
   8  -4   0   -6.40    8.20
  -8   4   0    0.30    8.00
  -8   4   0   13.20    9.00
  -8   4   0    4.20    8.80
  -8   4   0   12.60   10.30
  -8   4   0    5.40    8.00
   8  -3   0   13.10    8.60
   8  -3   0    5.10    7.70
   8  -3   0   18.00    8.60
   8  -3   0   28.10   12.20
  -8   3   0   18.50    8.50
  -8   3   0    3.50   10.00
  -8   3   0    7.30    8.80
  -8   3   0   13.10    9.00
   8  -2   0   99.49   12.10
   8  -2   0  113.89   11.00
   8  -2   0  119.39   12.80
  -8   2   0  131.29   12.80
  -8   2   0  130.09   12.10
  -8   2   0  107.49   12.20
  -8   2   0  118.69   11.50
   8  -1   0   34.20    8.40
   8  -1   0   10.50    8.20
   8  -1   0   19.00    8.10
   8  -1   0   37.60   10.30
   8  -1   0   35.40    8.60
  -8   1   0   11.10    8.00
  -8   1   0   18.00    7.90
  -8   1   0   25.60    8.70
  -8   1   0   -5.10    8.00
   8   0   0   10.20    8.60
   8   0   0   22.20    8.00
   8   0   0   14.40    8.50
   8   0   0   12.40    8.60
   8   0   0   11.00    9.50
  -8   0   0   16.70    8.50
  -8   0   0    7.40    9.50
  -8   0   0    0.20    8.50
  -8   0   0   24.50    9.10
  -8   0   0   -8.40    8.00
   8   1   0    5.20    9.60
   8   1   0    7.30    8.20
   8   1   0   -2.60    7.80
   8   1   0   13.10    8.60
   8   1   0   13.30    9.60
  -8  -1   0    5.20    8.50
  -8  -1   0   -6.80    8.20
  -8  -1   0   -1.90    8.30
  -8  -1   0  -13.40    8.40
  -8  -1   0   -0.40    9.70
   8   2   0   -3.00    8.50
   8   2   0    9.70    9.20
   8   2   0    6.80    9.80
   8   2   0    6.10    9.00
   8   2   0    8.90    8.20
  -8  -2   0    4.90    8.90
  -8  -2   0    7.60    9.00
  -8  -2   0    2.70   10.50
  -8  -2   0   13.20    9.30
  -8  -2   0    7.60    9.30
   8   3   0   55.89   10.80
   8   3   0   78.79   12.40
   8   3   0   54.19   11.30
   8   3   0   69.09   10.10
   8   3   0   62.69   12.20
  -8  -3   0   43.10   10.60
  -8  -3   0   49.10   12.30
  -8  -3   0   46.90   10.00
  -8  -3   0   26.80   10.10
   8   4   0   22.20   12.40
   8   4   0   27.30    9.60
   8   4   0   34.80   11.30
  -8  -4   0   31.40   11.80
  -8  -4   0   35.10   10.60
  -8  -4   0   28.70   11.10
  -8  -4   0   20.30   10.40
   8   5   0  190.78   21.00
   8   5   0  210.08   16.40
   8   5   0  246.88   18.70
   8   5   0  189.68   19.00
   8   5   0  205.38   16.10
  -8  -5   0  211.98   21.60
  -8  -5   0  197.58   18.40
  -8  -5   0  185.78   15.90
   8   6   0   69.69   14.70
   8   6   0   89.79   13.80
   8   6   0   85.79   12.20
   8   6   0   73.69   13.50
  -8  -6   0   68.49   12.70
  -8  -6   0   97.29   13.60
  -8  -6   0   87.89   14.30
   8   7   0   22.70   12.10
   8   7   0   -4.40   13.00
   8   7   0    9.30   14.80
  -8  -7   0   19.90   13.40
  -8  -7   0   23.60   12.70
  -8  -7   0   46.30   14.30
   9  -8   0   31.70   13.10
   9  -8   0   14.40   10.90
   9  -8   0   39.30   10.90
   9  -8   0   30.50   17.10
  -9   8   0   32.10   11.20
  -9   8   0   17.10   10.30
   9  -7   0   10.40   10.20
   9  -7   0  -12.40   25.10
   9  -7   0  -10.90    8.80
   9  -7   0    7.80   10.20
  -9   7   0   13.90   10.40
  -9   7   0   11.20   10.00
  -9   7   0   41.30    9.80
   9  -6   0   23.50   13.90
   9  -6   0   32.00   11.10
   9  -6   0   57.29   10.90
   9  -6   0   46.80   11.40
   9  -6   0   47.70   10.30
  -9   6   0   42.70   11.90
  -9   6   0   54.69   12.40
  -9   6   0   48.90   10.20
  -9   6   0   32.40   10.50
   9  -5   0  102.39   12.20
   9  -5   0  114.99   15.50
   9  -5   0  122.29   14.50
   9  -5   0   99.99   11.80
   9  -5   0  134.99   12.90
  -9   5   0  119.19   17.70
  -9   5   0  116.79   12.90
  -9   5   0  137.59   13.00
  -9   5   0   98.89   11.90
   9  -4   0   -0.70    7.70
   9  -4   0    8.20   11.40
   9  -4   0    5.10    9.60
   9  -4   0    2.40    8.80
  -9   4   0    7.60    9.60
  -9   4   0    3.70    8.70
  -9   4   0   10.60    9.60
   9  -3   0   19.80    9.60
   9  -3   0    9.80    8.30
   9  -3   0   23.30   12.30
  -9   3   0   11.60    9.00
  -9   3   0   23.30    9.60
  -9   3   0   10.60    9.80
  -9   3   0   18.40   10.20
   9  -2   0   37.80    9.50
   9  -2   0   55.79   12.40
   9  -2   0   47.90   10.40
   9  -2   0   38.50    9.70
  -9   2   0   37.30   10.50
  -9   2   0   44.00    9.90
  -9   2   0   42.30    9.90
  -9   2   0   33.20   10.20
   9  -1   0  165.68   16.30
   9  -1   0  142.69   14.10
   9  -1   0  194.48   15.00
   9  -1   0  146.59   16.20
  -9   1   0  165.68   15.90
  -9   1   0  202.78   14.80
  -9   1   0  166.28   14.80
  -9   1   0  189.08   17.10
   9   0   0  212.58   15.40
   9   0   0  206.88   15.00
   9   0   0  192.88   14.10
   9   0   0  197.58   17.60
   9   0   0  193.68   15.20
  -9   0   0  191.08   15.00
  -9   0   0  170.68   19.00
  -9   0   0  164.48   14.40
  -9   0   0  207.78   18.70
   9   1   0   44.30   10.60
   9   1   0   51.19   10.10
   9   1   0   55.99   10.70
   9   1   0   38.40   10.10
   9   1   0   49.10   12.10
  -9  -1   0   33.50   12.20
  -9  -1   0   32.00    9.40
  -9  -1   0   71.99   11.50
  -9  -1   0   46.50   10.80
   9   2   0  113.29   13.50
   9   2   0  143.69   14.20
   9   2   0  138.09   16.10
   9   2   0  119.79   11.80
  -9  -2   0  120.59   20.10
  -9  -2   0  108.89   12.50
  -9  -2   0  115.09   14.00
  -9  -2   0  104.19   12.60
  -9  -2   0  123.39   12.80
   9   3   0   12.70    9.60
   9   3   0   -6.90   10.30
   9   3   0   14.80   11.30
   9   3   0   10.50   10.60
  -9  -3   0   25.70   10.40
  -9  -3   0   15.90   10.90
  -9  -3   0   19.20   11.90
  -9  -3   0   16.60   10.10
  -9  -3   0   25.30   10.70
   9   4   0   31.50   12.50
   9   4   0   35.10   10.60
   9   4   0   11.00   12.10
   9   4   0   23.90   11.80
  -9  -4   0   17.90   11.50
  -9  -4   0   18.80   13.00
   9   5   0    4.70   13.30
   9   5   0   15.40   13.10
   9   5   0   18.70   11.90
   9   5   0   -8.10   11.40
  -9  -5   0   11.90   11.20
  -9  -5   0   26.70   17.50
  -9  -5   0   19.10   12.70
   9   6   0   26.90   12.40
   9   6   0   18.80   14.20
   9   6   0   35.70   13.00
  -9  -6   0   43.70   12.00
  -9  -6   0   -1.40   11.20
  10  -6   0   15.60   15.00
  10  -6   0   22.50   11.60
  10  -6   0   19.30   10.50
  10  -6   0   10.30   10.00
 -10   6   0   16.90    9.60
 -10   6   0   -0.30   10.50
 -10   6   0   29.40   11.30
  10  -5   0   -4.40   10.20
  10  -5   0  -11.30   11.80
  10  -5   0    2.60   12.60
 -10   5   0   -3.20    9.50
 -10   5   0  -18.90    8.80
 -10   5   0   -6.90   10.40
  10  -4   0  109.99   15.40
  10  -4   0  126.39   13.50
  10  -4   0  135.29   13.50
 -10   4   0  142.89   13.80
 -10   4   0  104.59   13.20
 -10   4   0  145.09   13.40
  10  -3   0   12.30   12.70
  10  -3   0   25.30   10.80
 -10   3   0   19.50   10.30
 -10   3   0   35.70   10.50
 -10   3   0   22.80   11.20
  10  -2   0   -9.80    8.90
  10  -2   0   20.10   10.40
  10  -2   0   15.70   11.90
 -10   2   0    6.50    9.60
 -10   2   0   -2.90    9.30
 -10   2   0   -3.00   10.40
  10  -1   0   52.69   10.80
  10  -1   0   54.99   13.00
  10  -1   0   46.80   13.60
 -10   1   0   62.09   11.20
 -10   1   0   44.10   10.80
 -10   1   0   61.39   12.60
  10   0   0   40.30   10.50
  10   0   0   28.30   12.20
  10   0   0   23.40   10.30
  10   0   0   30.80   10.90
 -10   0   0   37.80   11.00
 -10   0   0    9.00   11.60
 -10   0   0   16.70   10.20
 -10   0   0   35.70   11.80
 -10   0   0   30.00   13.80
  10   1   0   56.69   11.80
  10   1   0   59.79   13.30
  10   1   0   48.60   11.70
  10   1   0   56.29   12.50
 -10  -1   0   70.39   14.70
 -10  -1   0   46.40   11.60
 -10  -1   0   30.90   10.40
 -10  -1   0   96.39   14.00
 -10  -1   0   57.49   11.90
  10   2   0   38.50   12.10
  10   2   0    3.20   10.70
  10   2   0   10.40   10.80
 -10  -2   0   28.10   10.70
 -10  -2   0   11.30   12.10
 -10  -2   0   38.10   18.50
  10   3   0    8.70   11.60
  10   3   0   20.40   10.50
  10   3   0   23.50   11.30
 -10  -3   0   26.70   10.20
 -10  -3   0   16.30   12.00
 -10  -3   0   40.10   13.10
  10   4   0   32.80   12.50
  10   4   0   25.00   11.40
  10   4   0   23.50   12.50
 -10  -4   0   54.09   13.90
 -10  -4   0   43.10   10.90
 -10  -4   0   40.50   12.50
  10   5   0   -1.00   12.10
  10   5   0   -3.30   12.60
  10   5   0   21.50   12.30
 -10  -5   0   -1.70   13.00
 -10  -5   0   22.80   12.10
  11  -5   0   70.59   13.10
  11  -5   0   77.79   13.30
  11  -5   0   51.99   15.10
 -11   5   0   70.69   10.80
 -11   5   0   54.59   12.50
 -11   5   0   73.39   12.60
  11  -4   0   -4.20   14.30
  11  -4   0   15.20   10.60
 -11   4   0   26.70   11.80
 -11   4   0   -4.50   10.70
 -11   4   0   -7.90   10.80
  11  -3   0   38.70   11.50
  11  -3   0   51.29   11.60
  11  -3   0   45.20   13.70
 -11   3   0   55.39   11.80
 -11   3   0   61.59   12.90
 -11   3   0   42.20   11.50
  11  -2   0   39.10   10.50
  11  -2   0    1.30   12.00
  11  -2   0   19.20   11.60
 -11   2   0   20.60   10.40
 -11   2   0   17.00   11.80
 -11   2   0   15.50   10.50
  11  -1   0   -1.20   11.70
  11  -1   0    4.10    9.80
  11  -1   0   34.00   12.20
 -11   1   0   29.30   11.10
 -11   1   0    9.80   12.00
 -11   1   0   16.60   13.40
  11   0   0   49.80   12.80
  11   0   0   55.79   12.30
  11   0   0   56.49   12.20
 -11   0   0   29.80   13.00
 -11   0   0   35.60   11.10
 -11   0   0   21.90    9.70
 -11   0   0   60.59   12.30
  11   1   0  -14.80   11.50
  11   1   0   -4.30   10.10
  11   1   0   30.60   12.20
 -11  -1   0  -24.70   10.80
 -11  -1   0    2.70   12.00
 -11  -1   0    8.80   10.40
  11   2   0   82.79   13.20
  11   2   0   81.59   14.50
  11   2   0   62.29   13.00
 -11  -2   0   88.39   13.20
 -11  -2   0   93.79   14.10
 -11  -2   0   81.69   14.70
  11   3   0   23.50   11.80
  11   3   0   21.30   13.50
  11   3   0   18.20   11.00
 -11  -3   0    1.00    9.50
 -11  -3   0   45.00   14.70
 -11  -3   0   31.00   12.80
 -11  -3   1   16.70   10.10
 -11  -3   1   24.20   16.10
 -11  -3   1    9.80   12.20
  11   3  -1    6.40   13.20
  11   3  -1   19.10   11.00
  11   3  -1   23.20   11.60
 -11  -2   1   18.20   11.00
 -11  -2   1   16.70   12.40
 -11  -2   1    3.30   12.80
  11   2  -1   16.80   13.50
  11   2  -1   29.60   12.60
  11   2  -1   26.00   11.10
 -11  -1   1   22.00   17.10
 -11  -1   1   -1.40   11.90
 -11  -1   1    8.20   11.00
  11   1  -1   13.00   11.90
  11   1  -1   34.50   14.90
  11   1  -1   16.40   10.70
  11   1  -1   15.50   11.00
 -11   0   1   -1.00   12.10
 -11   0   1   15.20   11.10
 -11   0   1   44.70   11.50
  11   0  -1   15.60   11.90
  11   0  -1   18.00   10.90
  11   0  -1  -12.20   11.30
  11   0  -1   33.10   25.90
 -11   1   1   -1.90   11.50
 -11   1   1    4.40   10.20
 -11   1   1  -16.60    9.50
 -11   1   1  -12.00   10.10
  11  -1  -1   32.50   11.00
  11  -1  -1   -6.10   11.20
  11  -1  -1   18.40   11.30
  11  -1  -1   23.80   11.50
 -11   2   1   10.10   10.40
 -11   2   1    9.20   11.80
 -11   2   1    5.30   10.30
  11  -2  -1    0.70    9.60
  11  -2  -1    2.20   10.90
  11  -2  -1   17.00   11.00
  11  -2  -1    7.40   12.30
 -11   3   1   32.80   10.90
 -11   3   1   30.40   20.10
 -11   3   1   30.20   11.80
  11  -3  -1   24.30   10.90
  11  -3  -1   19.80   12.50
  11  -3  -1   42.20   11.50
 -11   4   1    9.80   11.10
 -11   4   1   -6.00   10.30
 -11   4   1    4.00    9.00
  11  -4  -1   -1.30   10.00
 -10  -5   1    4.10   12.10
 -10  -5   1   19.80   15.30
  10   5  -1   17.90   11.50
  10   5  -1   20.70   11.40
  10   5  -1    8.60   12.50
 -10  -4   1   16.80   10.40
 -10  -4   1   11.20   12.80
 -10  -4   1   25.00   12.10
  10   4  -1   -6.50   10.60
  10   4  -1   -3.50   10.40
  10   4  -1   20.70   12.70
 -10  -3   1  208.48   19.90
 -10  -3   1  207.78   18.70
 -10  -3   1  190.48   16.50
 -10  -3   1  212.78   17.40
  10   3  -1  203.28   17.70
  10   3  -1  198.68   16.20
  10   3  -1  160.58   18.80
  10   3  -1  190.68   17.30
 -10  -2   1  121.29   15.10
 -10  -2   1  122.89   15.20
 -10  -2   1  137.29   13.90
 -10  -2   1  119.39   13.50
  10   2  -1  115.99   13.40
  10   2  -1  104.99   13.80
  10   2  -1  131.19   13.10
  10   2  -1  134.29   16.30
 -10  -1   1  -13.30   11.20
 -10  -1   1   -7.40   10.10
 -10  -1   1   -7.90   10.30
 -10  -1   1   27.00   10.00
 -10  -1   1  -18.30    9.60
  10   1  -1   -8.00    9.10
  10   1  -1   -4.80   11.40
  10   1  -1    9.60   10.90
  10   1  -1   -2.30   20.20
 -10   0   1   24.00   10.30
 -10   0   1   11.40   10.00
 -10   0   1    9.00   11.30
 -10   0   1    9.30    9.90
 -10   0   1  -21.10    9.80
  10   0  -1   16.10   10.50
  10   0  -1   26.50   11.10
  10   0  -1    3.40   10.20
  10   0  -1    4.60    9.60
 -10   1   1   -7.80    8.60
 -10   1   1   11.10   10.40
 -10   1   1   21.90   11.30
 -10   1   1   -9.50    9.20
 -10   1   1    1.30    9.70
  10  -1  -1    3.00    9.80
  10  -1  -1   23.00   10.50
  10  -1  -1    9.50   11.20
  10  -1  -1   -6.20    9.10
 -10   2   1   46.70   10.80
 -10   2   1   42.60   10.60
 -10   2   1   42.70   11.80
 -10   2   1   36.20    9.10
  10  -2  -1   52.29   10.50
  10  -2  -1   45.10   11.20
  10  -2  -1   31.60   13.80
 -10   3   1   -1.20    9.50
 -10   3   1    0.60    9.20
 -10   3   1   -4.40    8.00
 -10   3   1  -13.60   10.00
  10  -3  -1   -1.90   11.30
  10  -3  -1  -11.50    9.30
 -10   4   1   -2.70    8.60
 -10   4   1    9.00   10.60
 -10   4   1   -0.90    9.80
  10  -4  -1    3.60   11.50
  10  -4  -1   22.30   10.00
  10  -4  -1    4.60   10.40
 -10   5   1    5.00    8.90
 -10   5   1    1.70   10.60
 -10   5   1   -3.40    9.90
  10  -5  -1   -6.40   12.20
  10  -5  -1   11.90    9.90
  10  -5  -1    0.50    9.90
  10  -5  -1   13.60   10.60
 -10   6   1   20.60   10.80
 -10   6   1   22.20   14.00
 -10   6   1   17.30   11.00
  10  -6  -1   12.30   12.10
  10  -6  -1   25.10   10.90
  10  -6  -1   13.90   16.30
  10  -6  -1   14.70   11.30
  -9  -6   1   52.99   14.20
  -9  -6   1   64.99   13.10
  -9  -6   1   68.09   12.90
   9   6  -1   54.59   13.00
   9   6  -1   54.59   15.50
   9   6  -1   42.00   12.40
   9   6  -1   36.40   14.70
  -9  -5   1   30.10   12.80
  -9  -5   1   18.10   11.70
  -9  -5   1   39.50   12.20
   9   5  -1   43.90   15.60
   9   5  -1   34.80   11.60
   9   5  -1   13.00   13.40
   9   5  -1   44.60   12.40
  -9  -4   1   29.60   11.10
  -9  -4   1   11.20   12.10
  -9  -4   1   26.90   11.40
   9   4  -1   37.80   11.50
   9   4  -1   25.80   12.10
   9   4  -1    2.30   11.00
  -9  -3   1   21.10   11.00
  -9  -3   1   -8.00    9.90
  -9  -3   1   11.40   11.20
  -9  -3   1    8.60   10.50
   9   3  -1   -9.80   10.60
   9   3  -1    3.10   12.80
   9   3  -1   -1.00   13.30
   9   3  -1   18.20   10.50
  -9  -2   1  -12.80    9.10
  -9  -2   1   -3.50    9.20
  -9  -2   1   -8.70    9.50
  -9  -2   1    3.70   10.00
  -9  -2   1   -3.40   11.10
   9   2  -1   13.50   12.80
   9   2  -1   -6.80    9.20
   9   2  -1   11.90    9.90
   9   2  -1    3.90   10.20
  -9  -1   1  148.49   14.70
  -9  -1   1  136.69   14.60
  -9  -1   1  133.89   14.70
  -9  -1   1  159.08   16.30
  -9  -1   1  127.09   13.50
   9   1  -1  130.19   14.80
   9   1  -1  118.09   14.80
   9   1  -1  134.39   14.00
   9   1  -1  145.59   13.50
  -9   0   1   47.50   11.50
  -9   0   1   20.90    9.50
  -9   0   1   47.10    9.90
  -9   0   1   40.70    9.40
  -9   0   1   15.90    9.00
   9   0  -1   23.80    8.70
   9   0  -1   23.90   11.70
   9   0  -1   50.19   10.20
   9   0  -1   30.70    9.50
   9   0  -1   31.00   10.00
  -9   1   1   49.30    9.30
  -9   1   1   59.99   18.90
  -9   1   1   46.10    9.70
  -9   1   1   46.80   10.20
   9  -1  -1   65.49   12.40
   9  -1  -1   67.29   10.20
   9  -1  -1   32.40   10.10
   9  -1  -1   46.90   10.20
   9  -1  -1   56.79   10.30
  -9   2   1   10.90    9.00
  -9   2   1    9.30   11.30
  -9   2   1    8.50    8.80
  -9   2   1   20.80    9.90
  -9   2   1   11.70    7.70
   9  -2  -1   16.10    9.70
   9  -2  -1    1.50    8.50
   9  -2  -1   11.30   11.80
   9  -2  -1   30.00    9.70
   9  -2  -1   -2.70    8.40
  -9   3   1   76.79   11.00
  -9   3   1   70.79    9.20
  -9   3   1   54.09   14.20
  -9   3   1   69.39   12.10
  -9   3   1   80.69   11.30
  -9   3   1   93.79   12.20
   9  -3  -1   62.29   10.90
   9  -3  -1   62.19   10.20
   9  -3  -1   60.19   10.70
   9  -3  -1   67.89   12.80
  -9   4   1  165.38   14.80
  -9   4   1  151.28   13.60
  -9   4   1  145.99   12.60
   9  -4  -1  112.99   12.40
   9  -4  -1  162.68   14.00
   9  -4  -1  147.29   13.20
   9  -4  -1  125.29   14.80
   9  -4  -1  126.39   14.10
  -9   5   1   10.50    9.00
  -9   5   1    9.60    9.70
  -9   5   1    4.60    9.70
   9  -5  -1    3.80    9.70
   9  -5  -1   19.60    9.60
   9  -5  -1   -3.90   11.90
   9  -5  -1   19.20   10.00
   9  -5  -1   17.30   10.10
  -9   6   1   33.40    9.90
  -9   6   1   42.20   10.70
  -9   6   1   45.60   11.40
   9  -6  -1   43.20   14.60
   9  -6  -1   36.20   10.60
   9  -6  -1   29.90   10.60
   9  -6  -1   44.00   11.80
   9  -6  -1   50.79   12.30
  -9   7   1  -11.40   10.00
  -9   7   1   -1.10   10.00
   9  -7  -1  -56.49   29.00
   9  -7  -1   16.30   12.10
   9  -7  -1   18.40   17.30
   9  -7  -1   13.80    9.80
  -8  -7   1  119.89   15.80
  -8  -7   1  143.29   14.70
  -8  -7   1  132.99   15.40
   8   7  -1  108.99   16.50
   8   7  -1  119.09   15.60
   8   7  -1  136.69   14.20
   8   7  -1  143.49   17.10
  -8  -6   1    5.10   11.40
  -8  -6   1   21.60   13.30
  -8  -6   1   15.60   12.50
   8   6  -1   -5.60   10.70
   8   6  -1    1.20   13.10
   8   6  -1   -0.50   12.60
   8   6  -1   18.40   11.80
  -8  -5   1   -9.60    9.80
  -8  -5   1  -10.00   11.30
  -8  -5   1   -2.10   16.70
   8   5  -1   -3.80   10.50
   8   5  -1   18.60   10.30
   8   5  -1   -1.10   12.20
   8   5  -1   12.60   10.40
  -8  -4   1   15.70   10.00
  -8  -4   1   -6.90   10.20
  -8  -4   1   -2.40   10.60
  -8  -4   1    7.30   10.80
   8   4  -1    8.00   10.40
   8   4  -1   19.00    9.50
   8   4  -1    2.50   10.00
   8   4  -1  -12.00   11.40
  -8  -3   1    9.20    8.60
  -8  -3   1    4.80   10.50
  -8  -3   1    1.00    9.80
  -8  -3   1   -3.60    9.50
   8   3  -1   28.10   10.70
   8   3  -1    8.80    9.90
   8   3  -1   -0.50    9.30
   8   3  -1  -10.40   10.40
   8   3  -1    1.10    8.70
  -8  -2   1   92.09   11.70
  -8  -2   1   91.79   11.10
  -8  -2   1  105.69   11.40
  -8  -2   1   89.69   12.90
  -8  -2   1  119.59   11.70
   8   2  -1   99.29   10.80
   8   2  -1  119.09   12.10
   8   2  -1  103.19   11.10
   8   2  -1   74.09   11.10
   8   2  -1  101.99   12.10
  -8  -1   1  104.39   12.90
  -8  -1   1   96.09   10.90
  -8  -1   1   96.39   10.90
  -8  -1   1   85.99   10.50
  -8  -1   1  119.19   12.20
   8   1  -1   88.79   11.10
   8   1  -1   98.89   13.40
   8   1  -1  118.29   11.30
   8   1  -1  106.59   10.70
   8   1  -1  103.39   12.30
  -8   0   1  290.67   17.20
  -8   0   1  295.07   15.40
  -8   0   1  255.47   15.40
  -8   0   1  247.18   15.10
  -8   0   1  233.58   16.30
   8   0  -1  263.37   15.20
   8   0  -1  278.57   17.10
   8   0  -1  293.17   15.60
   8   0  -1  276.67   15.70
  -8   1   1  133.59   11.90
  -8   1   1  129.89   13.00
  -8   1   1  124.19   13.70
  -8   1   1  125.59   12.50
  -8   1   1  121.29   12.30
   8  -1  -1  127.29   12.80
   8  -1  -1  119.89   14.90
   8  -1  -1  127.59   11.80
   8  -1  -1  134.99   12.40
   8  -1  -1  122.79   12.70
  -8   2   1   83.39   10.40
  -8   2   1   80.39    9.00
  -8   2   1   79.79   11.10
  -8   2   1   89.99   11.60
  -8   2   1   82.29   10.20
   8  -2  -1   90.59   10.60
   8  -2  -1   84.39   10.20
   8  -2  -1   89.49   13.00
   8  -2  -1  104.39   10.40
  -8   3   1   63.89    8.90
  -8   3   1   47.70    9.90
  -8   3   1   44.80    9.40
  -8   3   1   45.50   10.10
  -8   3   1   57.99   11.10
  -8   3   1   61.69    9.90
   8  -3  -1   53.29    9.20
   8  -3  -1   55.09    9.60
   8  -3  -1   55.99    9.70
   8  -3  -1   58.89    9.50
   8  -3  -1   58.19   13.90
  -8   4   1   18.80   10.90
  -8   4   1    5.70    8.20
  -8   4   1  -10.40    8.20
  -8   4   1   15.20    9.00
  -8   4   1    2.70    7.60
  -8   4   1   19.90    9.70
   8  -4  -1   -2.60    8.90
   8  -4  -1    7.80    8.20
   8  -4  -1   -0.60    7.40
   8  -4  -1   -7.50   10.40
   8  -4  -1    0.50    8.10
   8  -4  -1   -3.00    8.10
  -8   5   1    7.50    8.80
  -8   5   1    2.10   11.60
  -8   5   1   -6.00    8.20
  -8   5   1   11.00    9.10
   8  -5  -1    2.40    9.00
   8  -5  -1   11.90   10.20
   8  -5  -1   16.40   12.00
   8  -5  -1    2.80    8.40
   8  -5  -1   13.30    9.10
  -8   6   1    7.20   10.00
  -8   6   1   14.10    9.30
  -8   6   1   13.50   11.00
  -8   6   1    0.10    8.20
  -8   6   1   15.60   12.30
   8  -6  -1    6.90   13.30
   8  -6  -1   -2.40   10.80
   8  -6  -1   -2.90    9.30
   8  -6  -1    3.60    8.70
   8  -6  -1   -0.90    8.60
  -8   7   1   34.10    9.40
  -8   7   1   19.30    9.40
  -8   7   1   22.80    8.70
  -8   7   1   37.30   10.90
   8  -7  -1   22.30    9.50
   8  -7  -1   39.30   10.10
   8  -7  -1   29.50   13.80
   8  -7  -1   27.70   10.40
  -8   8   1    1.10    8.40
  -8   8   1    6.70   11.00
  -8   8   1   22.80   13.30
  -8   8   1    1.70   10.00
   8  -8  -1   15.80   13.60
   8  -8  -1   -2.40   10.20
   8  -8  -1   -2.40    8.90
  -7  -8   1   11.70   11.80
  -7  -8   1    6.90   12.60
  -7  -8   1   13.20   12.90
  -7  -8   1   47.00   14.60
   7   8  -1   13.10   13.00
   7   8  -1   13.00   14.90
   7   8  -1    4.10   11.00
   7   8  -1    9.40    9.90
  -7  -7   1   22.60   12.30
  -7  -7   1   -3.10   15.40
  -7  -7   1   11.80   12.10
  -7  -7   1   23.00   13.80
   7   7  -1   17.40   12.00
   7   7  -1    5.90   15.10
   7   7  -1    8.70   13.70
   7   7  -1    8.90   11.20
   7   7  -1   -1.80   13.60
   7   7  -1   -2.30   11.40
  -7  -6   1   13.10   10.90
  -7  -6   1   12.20   10.70
  -7  -6   1   -5.70   11.80
  -7  -6   1   34.40   12.80
   7   6  -1   12.80   10.00
   7   6  -1   12.60    9.30
   7   6  -1    9.20   11.20
   7   6  -1   23.00   10.70
   7   6  -1   17.20   12.90
   7   6  -1    4.30   10.40
  -7  -5   1  173.98   16.90
  -7  -5   1  182.28   14.80
  -7  -5   1  197.98   18.30
  -7  -5   1  186.98   15.30
   7   5  -1  166.78   17.10
   7   5  -1  205.88   15.20
   7   5  -1  193.98   15.70
   7   5  -1  185.18   15.00
   7   5  -1  185.68   14.10
   7   5  -1  166.78   17.00
  -7  -4   1   39.40   11.40
  -7  -4   1   25.90   10.20
  -7  -4   1   28.30   10.10
  -7  -4   1   24.40    9.30
   7   4  -1   41.40   11.50
   7   4  -1   32.00    9.30
   7   4  -1   39.20   10.80
   7   4  -1   13.50   10.10
   7   4  -1   29.70    8.70
  -7  -3   1   63.29    9.30
  -7  -3   1   80.89   11.60
  -7  -3   1   64.59    9.90
  -7  -3   1   47.00   10.30
  -7  -3   1   73.89   10.40
   7   3  -1   71.19    9.50
   7   3  -1   67.69   11.00
   7   3  -1   86.59   11.20
   7   3  -1   89.39   10.40
   7   3  -1   80.09   11.50
  -7  -2   1  108.49   11.70
  -7  -2   1   87.79   11.10
  -7  -2   1  112.29   10.30
  -7  -2   1  106.59   11.00
  -7  -2   1  115.89   10.50
   7   2  -1  123.29   10.80
   7   2  -1  104.99   10.90
   7   2  -1  105.49   10.90
   7   2  -1  101.99   11.00
   7   2  -1  116.69   11.80
  -7  -1   1  152.68   13.00
  -7  -1   1  166.08   12.40
  -7  -1   1  138.59   12.40
  -7  -1   1  150.88   12.20
  -7  -1   1  148.99   13.30
   7   1  -1  190.38   13.00
   7   1  -1  165.28   12.60
   7   1  -1  168.98   11.90
   7   1  -1  169.48   13.50
   7   1  -1  143.19   11.70
  -7   0   1  274.97   15.30
  -7   0   1  298.87   14.90
  -7   0   1  275.67   14.30
  -7   0   1  283.87   14.20
  -7   0   1  286.97   14.50
   7   0  -1  316.17   16.40
   7   0  -1  288.97   14.00
   7   0  -1  267.97   14.50
   7   0  -1  300.27   14.60
  -7   1   1   -6.40    7.00
  -7   1   1    7.30   12.20
  -7   1   1   10.30    8.00
  -7   1   1    6.90    7.80
  -7   1   1   -7.80    6.40
   7  -1  -1   -0.10    8.80
   7  -1  -1    6.00    7.40
   7  -1  -1    1.10    6.80
   7  -1  -1    5.00    7.00
   7  -1  -1   -3.60    6.80
  -7   2   1  174.58   13.50
  -7   2   1  193.18   12.60
  -7   2   1  194.28   15.70
  -7   2   1  197.58   13.00
  -7   2   1  169.38   11.50
   7  -2  -1  178.98   11.70
   7  -2  -1  179.08   12.50
   7  -2  -1  156.58   14.90
   7  -2  -1  193.38   12.50
   7  -2  -1  181.68   12.30
   7  -2  -1  192.78   12.40
  -7   3   1  112.69   13.10
  -7   3   1  105.09   10.50
  -7   3   1  104.19   11.80
  -7   3   1  122.99   11.60
  -7   3   1  117.19   11.90
   7  -3  -1  159.18   13.70
   7  -3  -1  116.29   11.50
   7  -3  -1  140.79   11.40
   7  -3  -1  133.49   12.10
   7  -3  -1  117.79   11.60
   7  -3  -1  117.69   11.30
  -7   4   1  210.98   13.50
  -7   4   1  235.78   14.70
  -7   4   1  221.48   14.10
  -7   4   1  222.38   13.40
  -7   4   1  214.78   15.90
  -7   4   1  211.08   12.50
   7  -4  -1  180.88   16.40
   7  -4  -1  186.08   13.50
   7  -4  -1  220.28   12.90
   7  -4  -1  235.48   13.70
   7  -4  -1  213.58   14.40
   7  -4  -1  204.98   13.80
  -7   5   1   52.49    9.30
  -7   5   1   54.09   10.90
  -7   5   1   54.99    9.20
  -7   5   1   38.30    9.50
  -7   5   1   28.70    9.80
  -7   5   1   42.40    8.40
   7  -5  -1   23.30   10.40
   7  -5  -1   45.70    9.30
   7  -5  -1   51.09    9.30
   7  -5  -1   44.30    9.20
   7  -5  -1   32.30   10.50
  -7   6   1   15.20    9.00
  -7   6   1    7.20   10.60
  -7   6   1   12.30    7.70
  -7   6   1   33.60   11.50
  -7   6   1   10.90    9.30
  -7   6   1    2.50    7.80
  -7   6   1   22.80   10.60
   7  -6  -1    7.70    8.90
   7  -6  -1   18.90    8.10
   7  -6  -1   -8.70   12.20
   7  -6  -1   15.50   11.40
   7  -6  -1   -5.40   13.90
  -7   7   1  124.89   22.30
  -7   7   1  104.29   11.40
  -7   7   1  122.99   12.50
  -7   7   1  129.79   13.00
   7  -7  -1  100.09   11.70
   7  -7  -1  137.59   18.30
   7  -7  -1  114.99   12.20
   7  -7  -1  112.09   15.20
  -7   8   1    6.10    8.80
  -7   8   1    1.70   10.50
  -7   8   1   17.10   12.20
  -7   8   1   -3.70    8.70
  -7   8   1   -6.00   10.60
  -7   8   1   -4.30    9.90
   7  -8  -1   12.20   12.80
   7  -8  -1  -10.00   12.70
   7  -8  -1  -20.80   12.80
   7  -8  -1    8.60    9.50
  -7   9   1   24.20   14.60
  -7   9   1   22.00   11.80
  -7   9   1   -9.20   10.50
   7  -9  -1    7.20    9.90
   7  -9  -1   29.10   15.20
   7  -9  -1    2.60   15.00
   7  -9  -1   -3.40   10.70
  -6  -9   1  -10.70   11.90
  -6  -9   1   31.30   15.50
  -6  -9   1    8.40   10.40
  -6  -9   1   18.80   13.60
   6   9  -1   -9.20   10.30
   6   9  -1  -10.20   13.00
   6   9  -1    4.60   11.60
  -6  -8   1   34.30   12.00
  -6  -8   1   50.99   13.00
  -6  -8   1   45.80   15.00
  -6  -8   1   57.29   17.10
   6   8  -1   19.40   11.60
   6   8  -1   36.00   12.70
   6   8  -1   25.30   14.50
  -6  -7   1   26.50   11.10
  -6  -7   1   15.90   11.30
  -6  -7   1   23.30   11.50
  -6  -7   1   30.50   14.10
   6   7  -1   17.20    9.40
   6   7  -1   26.20   10.90
   6   7  -1    0.60   12.90
   6   7  -1   18.70   11.30
   6   7  -1    6.90   10.40
   6   7  -1   -4.10   11.00
  -6  -6   1   26.10   10.60
  -6  -6   1   50.39   12.70
  -6  -6   1   38.30   10.80
  -6  -6   1   52.19   12.10
   6   6  -1   37.60   10.70
   6   6  -1   55.29    9.50
   6   6  -1   51.19   11.10
   6   6  -1   56.69   12.30
   6   6  -1   46.20   10.40
   6   6  -1   39.00   11.00
  -6  -4   1  370.16   18.00
  -6  -4   1  404.66   17.00
  -6  -4   1  351.06   17.90
  -6  -4   1  358.26   17.10
  -6  -4   1  377.26   18.40
   6   4  -1  397.26   17.90
   6   4  -1  373.26   16.80
   6   4  -1  387.96   18.60
   6   4  -1  408.06   17.50
   6   4  -1  371.66   16.30
   6   4  -1  324.07   18.30
  -6  -3   1   89.59    9.90
  -6  -3   1   66.89    9.40
  -6  -3   1   75.69    9.90
  -6  -3   1   83.79   10.50
  -6  -3   1   77.89    8.90
   6   3  -1   82.89   10.50
   6   3  -1   78.89    8.80
   6   3  -1  105.59   11.00
   6   3  -1   66.39    8.70
   6   3  -1   71.49    9.90
  -6  -2   1  104.89   11.70
  -6  -2   1  112.39   10.60
  -6  -2   1  116.59    9.70
   6   2  -1   97.39   11.70
   6   2  -1  108.09   11.90
   6   2  -1  103.99   12.20
   6   2  -1  118.79   12.40
   6   2  -1  116.59    9.60
  -6  -1   1   15.10    8.00
  -6  -1   1   19.10    7.10
  -6  -1   1   24.20    7.80
  -6  -1   1   13.40    7.00
  -6  -1   1   16.40    8.30
   6   1  -1   18.60    7.60
   6   1  -1   17.00    6.80
   6   1  -1   18.40    7.30
   6   1  -1   11.60    7.00
   6   1  -1   22.00    7.60
  -6   0   1  496.45   17.90
  -6   0   1  472.45   17.90
  -6   0   1  457.55   17.90
  -6   0   1  505.75   19.10
   6   0  -1  487.85   17.90
   6   0  -1  470.85   17.80
   6   0  -1  468.15   18.30
   6   0  -1  509.55   18.50
   6   0  -1  501.35   19.60
  -6   1   1    7.30    7.50
  -6   1   1    5.70    6.50
  -6   1   1   15.50    6.90
  -6   1   1   13.60    7.40
   6  -1  -1   17.30    8.60
   6  -1  -1   19.00    8.00
   6  -1  -1    3.40    6.60
   6  -1  -1   15.80    6.90
  -6   2   1   -0.40    7.80
  -6   2   1    6.90    6.70
  -6   2   1   13.60    6.90
  -6   2   1   -5.20    7.10
  -6   2   1    9.70    7.10
  -6   2   1   -1.70    6.20
   6  -2  -1    7.20    6.60
   6  -2  -1   -9.70    8.90
   6  -2  -1    3.70    6.90
   6  -2  -1    7.10    6.70
   6  -2  -1    5.70    6.50
   6  -2  -1   10.10    6.90
  -6   3   1   60.09   10.00
  -6   3   1   49.60    8.40
  -6   3   1   60.29    7.80
  -6   3   1   40.10    8.20
  -6   3   1   46.80    7.70
  -6   3   1   35.00    8.20
   6  -3  -1   54.29    8.00
   6  -3  -1   56.79    8.90
   6  -3  -1   41.50    7.50
   6  -3  -1   48.70    7.70
   6  -3  -1   47.80    9.20
  -6   4   1   97.49    9.50
  -6   4   1   97.79   10.40
  -6   4   1   80.29    9.00
  -6   4   1   93.09   10.90
  -6   4   1  102.79   11.10
  -6   4   1   91.99   10.10
   6  -4  -1   82.79    9.10
   6  -4  -1   91.09   10.20
   6  -4  -1   78.09    9.00
   6  -4  -1   90.39   11.70
   6  -4  -1  102.39   12.30
  -6   5   1   11.50    7.70
  -6   5   1    6.30    8.60
  -6   5   1   12.20    8.00
  -6   5   1    1.80    6.80
  -6   5   1   27.90    9.80
  -6   5   1    2.20    7.70
  -6   5   1    4.90    9.50
   6  -5  -1   10.90    7.70
   6  -5  -1   -3.40    7.20
   6  -5  -1   -1.10   10.10
   6  -5  -1    9.70    7.40
   6  -5  -1   10.60    9.40
  -6   6   1  203.48   13.20
  -6   6   1  213.18   15.00
  -6   6   1  193.58   13.90
  -6   6   1  207.08   15.20
  -6   6   1  214.78   13.60
  -6   6   1  234.18   17.90
   6  -6  -1  201.68   18.00
   6  -6  -1  197.98   14.30
   6  -6  -1  207.88   13.50
   6  -6  -1  208.38   17.60
   6  -6  -1  230.48   14.80
  -6   7   1   69.99   11.30
  -6   7   1   61.09    9.90
  -6   7   1   54.59   10.60
  -6   7   1   87.19   12.00
  -6   7   1   61.19    9.80
  -6   7   1   58.29   12.20
  -6   7   1   59.99   10.20
   6  -7  -1   58.49   12.40
   6  -7  -1   49.50   10.40
   6  -7  -1   80.39   13.80
   6  -7  -1   66.99   10.00
  -6   8   1    1.40   10.00
  -6   8   1   19.40   20.20
  -6   8   1   22.50   11.70
  -6   8   1   16.80    9.70
  -6   8   1   -3.10    8.70
  -6   8   1   13.90    8.70
   6  -8  -1   22.40   13.80
   6  -8  -1    5.10    9.60
   6  -8  -1    6.30   15.00
  -6   9   1   45.80   11.30
  -6   9   1   34.90   11.40
  -6   9   1   77.39   13.80
   6  -9  -1   32.70   11.40
   6  -9  -1   48.60   15.00
   6  -9  -1   63.79   16.00
   6  -9  -1   41.70   10.60
  -6  10   1   -5.50   10.80
  -6  10   1   57.99   15.30
   6 -10  -1   12.00   10.80
   6 -10  -1    5.30    9.30
   6 -10  -1   19.90   15.60
   6 -10  -1   16.70   17.00
  -5 -10   1   77.69   12.20
  -5 -10   1   88.59   17.70
  -5 -10   1   64.39   14.40
  -5 -10   1   72.89   15.50
   5  10  -1   58.39   19.80
   5  10  -1   55.69   14.50
   5  10  -1   40.80   12.40
  -5  -9   1   81.99   13.70
  -5  -9   1   66.39   14.40
  -5  -9   1   80.99   17.30
  -5  -9   1   59.99   14.10
   5   9  -1   50.49   13.30
   5   9  -1   55.39   15.10
   5   9  -1   52.49   11.50
   5   9  -1   64.39   13.20
  -5  -8   1   18.60   14.40
  -5  -8   1    7.60   10.50
  -5  -8   1    2.00   10.80
  -5  -8   1   25.70   11.70
   5   8  -1    4.40   10.10
   5   8  -1   19.80   11.60
   5   8  -1   10.60   12.60
   5   8  -1   15.00    9.60
  -5  -7   1    3.40   10.20
  -5  -7   1   24.50   13.90
  -5  -7   1    6.20   10.80
  -5  -7   1    1.30   10.00
   5   7  -1   21.00    9.70
   5   7  -1   13.20    9.80
   5   7  -1    5.00   11.90
   5   7  -1   -1.90   11.80
   5   7  -1    9.80    8.40
   5   7  -1   23.70   10.90
   5   7  -1   -0.60   11.80
  -5  -6   1   36.40   10.60
  -5  -6   1   37.10    9.90
  -5  -6   1   30.60   10.00
  -5  -6   1   17.50   11.90
  -5  -6   1   29.40    9.60
   5   6  -1   21.10    8.90
   5   6  -1   34.20    8.20
   5   6  -1   15.70    9.50
   5   6  -1   27.30    9.50
   5   6  -1   24.40   10.50
   5   6  -1   37.90   11.30
   5   6  -1   17.20   11.10
  -5  -5   1   35.20    8.90
  -5  -5   1   39.50   11.00
  -5  -5   1   31.30    9.60
  -5  -5   1   50.29    9.30
  -5  -5   1   34.70    9.90
   5   5  -1   43.00   10.20
   5   5  -1   39.90    9.40
   5   5  -1   48.00    8.90
   5   5  -1   48.60    9.70
   5   5  -1   27.30    8.10
   5   5  -1   18.40    8.10
   5   5  -1   38.60   11.00
  -5  -4   1  191.88   12.00
  -5  -4   1  189.18   13.50
  -5  -4   1  209.78   14.10
  -5  -4   1  194.98   14.40
  -5  -4   1  206.48   12.40
   5   4  -1  216.58   13.90
   5   4  -1  186.08   12.80
   5   4  -1  206.48   13.20
   5   4  -1  200.68   12.60
   5   4  -1  209.58   12.50
   5   4  -1  204.08   11.70
   5   4  -1  204.18   14.60
  -5  -3   1  106.99   10.50
  -5  -3   1  109.69   11.00
  -5  -3   1   99.49   10.40
  -5  -3   1   87.19    9.70
  -5  -3   1   97.99    9.80
  -5  -3   1   89.89    9.70
   5   3  -1   92.49   10.00
   5   3  -1  121.19    9.30
   5   3  -1  108.29   10.50
   5   3  -1   90.19   11.00
   5   3  -1  112.39   10.60
  -5  -2   1  394.46   15.70
  -5  -2   1  400.26   17.00
  -5  -2   1  409.26   15.80
  -5  -2   1  401.86   16.80
  -5  -2   1  397.16   15.90
   5   2  -1  405.96   16.90
   5   2  -1  380.26   16.40
   5   2  -1  399.36   15.40
   5   2  -1  408.86   15.30
   5   2  -1  404.36   16.60
  -5  -1   1  230.28   12.40
  -5  -1   1  250.97   12.30
  -5  -1   1  229.08   11.90
  -5  -1   1  251.67   14.60
  -5  -1   1  246.78   13.40
   5   1  -1  238.48   13.40
   5   1  -1  256.07   12.70
   5   1  -1  252.97   12.10
   5   1  -1  241.08   13.20
   5   1  -1  238.88   11.80
  -5   0   1  110.19   10.60
  -5   0   1  105.09    9.40
  -5   0   1   95.99    9.30
  -5   0   1   81.19    9.90
  -5   0   1  104.89    9.30
   5   0  -1   92.99    9.20
   5   0  -1   93.89    9.10
   5   0  -1  110.29    9.80
   5   0  -1   92.09   10.70
  -5   1   1   70.79    8.20
  -5   1   1   66.59    7.70
  -5   1   1   79.39    8.00
  -5   1   1   66.79    7.60
  -5   1   1   65.89    7.40
  -5   1   1   78.29    8.90
   5  -1  -1   81.59    8.00
   5  -1  -1   79.09    7.80
   5  -1  -1   89.09    8.20
   5  -1  -1   82.99    8.30
   5  -1  -1   82.19    9.60
   5  -1  -1   73.69    7.40
  -5   3   1  -10.50    7.60
  -5   3   1   -4.30    7.00
  -5   3   1   -2.10    6.60
  -5   3   1    0.10    6.00
  -5   3   1    7.20    6.10
  -5   3   1    1.10    6.10
   5  -3  -1   -0.50    6.10
   5  -3  -1    6.10    6.00
   5  -3  -1    6.20    6.10
   5  -3  -1    2.30    6.30
   5  -3  -1   -4.70    7.60
   5  -3  -1    0.40    7.50
  -5   4   1   69.49    8.10
  -5   4   1   57.99    8.30
  -5   4   1   65.89   10.00
  -5   4   1   80.49    9.70
  -5   4   1   72.89   10.90
  -5   4   1   78.49    8.10
   5  -4  -1   63.89   10.50
   5  -4  -1   65.19    7.60
   5  -4  -1   53.89    9.80
   5  -4  -1   59.89    7.90
   5  -4  -1   79.39    8.70
  -5   5   1   16.50    9.10
  -5   5   1    8.20    7.10
  -5   5   1   12.60    7.00
  -5   5   1   14.90    6.60
  -5   5   1   24.70    7.90
  -5   5   1    7.10    7.50
  -5   5   1   10.20    8.40
   5  -5  -1   17.50   10.10
   5  -5  -1   25.00    7.80
   5  -5  -1   13.70    6.80
   5  -5  -1   17.30    7.40
   5  -5  -1   10.80    9.40
  -5   6   1  301.07   17.60
  -5   6   1  299.97   14.80
  -5   6   1  300.37   15.20
  -5   6   1  330.07   15.80
  -5   6   1  303.77   15.00
  -5   6   1  294.17   16.20
   5  -6  -1  322.17   19.20
   5  -6  -1  312.07   15.20
   5  -6  -1  300.87   15.80
   5  -6  -1  316.57   18.00
  -5   7   1   10.90   12.60
  -5   7   1   -1.70    9.10
  -5   7   1    5.10    8.50
  -5   7   1    1.10    8.70
  -5   7   1    9.60    8.10
  -5   7   1   -2.40    7.90
  -5   7   1    7.00    9.70
  -5   7   1    1.90   10.10
   5  -7  -1    3.80    8.30
   5  -7  -1   15.10   12.30
   5  -7  -1    8.70    9.10
   5  -7  -1    1.50   10.30
  -5   8   1   18.70   10.30
  -5   8   1   -7.90   10.00
  -5   8   1   -8.50    8.90
  -5   8   1   13.40    9.10
  -5   8   1   14.80    9.60
  -5   8   1   10.30   20.10
  -5   8   1    1.60   11.00
   5  -8  -1   -5.10   11.00
   5  -8  -1    5.60    9.10
   5  -8  -1   10.20    9.90
  -5   9   1    8.30   10.10
  -5   9   1   19.50   15.10
  -5   9   1   38.40   11.90
   5  -9  -1    5.90   12.70
   5  -9  -1   18.30   11.80
   5  -9  -1   20.30   14.60
   5  -9  -1   12.90   11.00
  -5  10   1   15.70   11.30
  -5  10   1   20.70   14.30
  -5  10   1   11.90   10.80
   5 -10  -1   11.20   11.60
   5 -10  -1  -36.60   19.00
   5 -10  -1   15.90   16.10
   5 -10  -1   10.80    9.60
  -4 -10   1   45.30   13.80
  -4 -10   1   78.89   17.70
  -4 -10   1   46.90   11.50
  -4 -10   1   50.19   13.20
   4  10  -1   17.00   13.10
   4  10  -1   14.00   15.20
   4  10  -1   38.70   12.40
  -4  -9   1  103.99   14.20
  -4  -9   1  101.39   13.30
  -4  -9   1  134.69   15.60
   4   9  -1  101.99   13.80
   4   9  -1   92.99   13.20
   4   9  -1  105.79   15.90
   4   9  -1   85.89   18.80
  -4  -8   1   75.19   15.50
  -4  -8   1   86.89   12.10
  -4  -8   1  113.99   13.70
  -4  -8   1   92.99   12.20
   4   8  -1   82.09   12.60
   4   8  -1   91.19   13.60
   4   8  -1   67.59   11.70
   4   8  -1   96.89   11.50
   4   8  -1   73.49   14.50
   4   8  -1   68.99   15.60
   4   8  -1   73.19   18.80
  -4  -7   1  115.29   12.10
  -4  -7   1  107.49   12.10
  -4  -7   1   88.99   12.10
  -4  -7   1  114.69   15.30
  -4  -7   1  112.19   11.70
   4   7  -1  114.79   11.90
   4   7  -1   91.09   13.80
   4   7  -1  120.69   12.40
   4   7  -1   94.49   11.30
   4   7  -1  122.89   12.30
   4   7  -1  107.19   12.80
  -4  -6   1   89.59   11.20
  -4  -6   1   94.09   12.90
  -4  -6   1   72.79   10.80
  -4  -6   1   81.99   10.50
  -4  -6   1   86.99   10.20
   4   6  -1   90.99   10.20
   4   6  -1   92.89   10.40
   4   6  -1   83.79    9.90
   4   6  -1  100.99   11.60
   4   6  -1   67.59   11.60
   4   6  -1   84.59   11.20
   4   6  -1   75.09    8.90
  -4  -5   1   24.60    8.70
  -4  -5   1   30.70   10.70
  -4  -5   1   29.40    7.90
  -4  -5   1   22.60    9.20
  -4  -5   1   29.10    8.30
   4   5  -1   12.10    9.30
   4   5  -1   24.30    6.90
   4   5  -1   15.10    8.20
   4   5  -1   18.10    7.40
   4   5  -1   26.70    8.80
   4   5  -1   24.10    8.10
   4   5  -1   37.00    8.40
  -4  -4   1  101.39    9.90
  -4  -4   1   85.69    8.60
  -4  -4   1  101.29   12.40
  -4  -4   1   86.99    9.60
  -4  -4   1   88.79    9.80
   4   4  -1   80.09    9.30
   4   4  -1   90.69    9.50
   4   4  -1   82.59    9.00
   4   4  -1   98.89    9.80
   4   4  -1   89.49   11.20
   4   4  -1   92.99    9.40
   4   4  -1   94.29   10.20
  -4  -3   1  173.28   11.30
  -4  -3   1  156.78   10.20
  -4  -3   1  160.58   11.80
  -4  -3   1  152.28   10.20
  -4  -3   1  149.29   11.60
   4   3  -1  154.68   10.20
   4   3  -1  156.98   10.10
   4   3  -1  176.48   11.00
   4   3  -1  139.99   11.80
   4   3  -1  156.78   12.60
   4   3  -1  165.58   12.60
  -4  -2   1   92.89    9.10
  -4  -2   1   73.59    8.70
  -4  -2   1   99.09    8.30
  -4  -2   1   84.29    7.90
  -4  -2   1   93.29    8.10
   4   2  -1   85.29    8.70
   4   2  -1   80.39    8.60
   4   2  -1   98.49    9.20
   4   2  -1   91.39    8.60
   4   2  -1   82.89    7.60
  -4  -1   1  287.37   12.50
  -4  -1   1  288.97   12.90
  -4  -1   1  283.87   13.10
   4   1  -1  266.77   12.60
   4   1  -1  228.88   11.70
   4   1  -1  282.47   13.10
  -4   0   1  159.88   10.40
  -4   0   1  169.58    9.70
  -4   0   1  166.98    9.90
  -4   0   1  169.28   10.00
  -4   0   1  160.08    9.30
  -4   0   1  160.78   10.80
   4   0  -1  175.88    9.60
   4   0  -1  160.48   10.90
   4   0  -1  155.48   10.20
   4   0  -1  157.28   10.30
   4   0  -1  175.08    9.70
  -4   1   1 1524.95   44.70
  -4   1   1 1565.64   45.10
  -4   1   1 1533.75   44.30
  -4   1   1 1596.14   45.70
  -4   1   1 1550.84   44.40
  -4   1   1 1518.25   44.20
   4  -1  -1 1548.65   44.70
   4  -1  -1 1550.44   44.40
   4  -1  -1 1565.14   44.40
   4  -1  -1 1551.04   44.20
  -4   2   1  319.47   13.00
  -4   2   1  332.37   18.20
  -4   2   1  309.37   14.30
  -4   2   1  338.07   13.80
  -4   2   1  330.87   15.00
  -4   2   1  318.47   13.00
   4  -2  -1  326.27   15.00
   4  -2  -1  302.77   13.90
   4  -2  -1  342.57   13.40
   4  -2  -1  322.77   13.20
   4  -2  -1  329.27   13.00
   4  -2  -1  322.17   13.10
  -4   3   1  146.89    9.40
  -4   3   1  135.29   13.80
  -4   3   1  142.39    9.40
  -4   3   1  136.79   11.80
  -4   3   1  137.29   11.70
   4  -3  -1  139.19   10.00
   4  -3  -1  144.99    9.60
   4  -3  -1  130.59    9.50
   4  -3  -1  119.39   11.90
   4  -3  -1  163.38   12.30
   4  -3  -1  160.08   10.30
  -4   4   1  172.98   13.10
  -4   4   1  190.98   13.10
  -4   4   1  192.58   11.60
  -4   4   1  181.58   12.10
  -4   4   1  186.48   11.60
  -4   4   1  200.78   11.10
  -4   4   1  192.58   10.70
   4  -4  -1  181.48   10.50
   4  -4  -1  197.28   11.00
   4  -4  -1  200.38   13.80
   4  -4  -1  187.28   13.30
   4  -4  -1  211.08   16.20
  -4   5   1   75.19    8.90
  -4   5   1   66.29   10.20
  -4   5   1   66.29   10.40
  -4   5   1   74.89    9.00
  -4   5   1   77.69    8.30
  -4   5   1   70.09    8.30
  -4   5   1   75.49    7.90
   4  -5  -1   90.29    8.70
   4  -5  -1   69.99   10.80
   4  -5  -1   78.89    9.40
   4  -5  -1   60.69    9.40
  -4   6   1    5.50    7.90
  -4   6   1    5.50    9.70
  -4   6   1   11.20    7.50
  -4   6   1   17.10   10.50
  -4   6   1    3.70    8.40
  -4   6   1    2.30    7.40
  -4   6   1   19.40    7.70
  -4   6   1   12.80    7.00
   4  -6  -1   10.30   10.50
   4  -6  -1   10.50    8.90
   4  -6  -1   16.00    7.30
   4  -6  -1   24.60    8.10
  -4   7   1  367.86   17.20
  -4   7   1  360.96   17.00
  -4   7   1  357.06   21.50
  -4   7   1  361.96   17.30
  -4   7   1  367.46   20.00
  -4   7   1  356.06   16.70
  -4   7   1  365.96   18.00
  -4   7   1  347.87   18.10
   4  -7  -1  357.36   17.00
   4  -7  -1  377.66   23.30
   4  -7  -1  371.56   21.50
   4  -7  -1  379.96   17.80
  -4   8   1  142.29   15.50
  -4   8   1  143.19   12.70
  -4   8   1  154.28   16.70
  -4   8   1  148.89   17.50
  -4   8   1  129.59   15.20
  -4   8   1  140.29   13.70
  -4   8   1  152.08   15.40
   4  -8  -1  133.19   13.50
   4  -8  -1  129.69   16.70
   4  -8  -1  162.78   19.10
   4  -8  -1  172.38   14.70
  -4   9   1   51.79   12.00
  -4   9   1   31.30   10.10
  -4   9   1   16.40    9.40
  -4   9   1   45.80   14.40
  -4   9   1   44.70   12.00
   4  -9  -1   26.30   10.10
   4  -9  -1   -3.90   17.70
   4  -9  -1    9.90   14.30
   4  -9  -1   44.90   14.00
  -4  10   1  -10.70   10.20
  -4  10   1   11.60   14.60
  -4  10   1    2.70   12.20
   4 -10  -1    4.60   14.70
   4 -10  -1    6.80   11.40
   4 -10  -1   -6.90   14.10
   4 -10  -1    0.10   14.80
  -3 -10   1   18.80   11.10
  -3 -10   1   62.59   17.00
  -3 -10   1   32.20   12.60
  -3 -10   1   20.90   12.90
   3  10  -1   13.20   11.80
   3  10  -1   40.90   12.50
   3  10  -1   35.60   15.70
  -3  -9   1   34.80   11.70
  -3  -9   1   53.39   11.10
  -3  -9   1   44.30   21.80
  -3  -9   1   35.60   11.70
   3   9  -1   46.20   13.10
   3   9  -1   42.00   14.90
   3   9  -1   36.10   11.30
   3   9  -1   54.69   11.40
   3   9  -1   38.70   12.20
  -3  -8   1  165.88   14.30
  -3  -8   1  166.18   19.90
  -3  -8   1  161.98   15.30
  -3  -8   1  164.28   16.10
   3   8  -1  158.18   14.20
   3   8  -1  141.79   15.40
   3   8  -1  149.09   14.90
   3   8  -1  160.58   25.20
   3   8  -1  164.48   14.90
  -3  -7   1   26.50    9.30
  -3  -7   1   11.60    9.40
  -3  -7   1    2.10    8.70
  -3  -7   1   14.10   13.10
  -3  -7   1    5.60    9.50
   3   7  -1   12.20    9.70
   3   7  -1   -9.20   11.00
   3   7  -1   18.60    8.60
   3   7  -1   21.20   11.80
   3   7  -1    8.60    9.40
   3   7  -1   13.40    8.60
  -3  -6   1  123.09   11.50
  -3  -6   1  113.59   11.30
  -3  -6   1  109.39   12.20
  -3  -6   1  110.69   12.40
  -3  -6   1  144.09   16.10
   3   6  -1  119.99   12.60
   3   6  -1  152.28   12.70
   3   6  -1  112.49   13.50
   3   6  -1  138.09   11.50
   3   6  -1  104.39   11.70
   3   6  -1  127.09   15.00
  -3  -5   1   39.00    8.30
  -3  -5   1   32.40    7.50
  -3  -5   1   22.30    8.30
  -3  -5   1   40.10    7.90
  -3  -5   1   49.20   19.20
   3   5  -1   29.50    7.40
   3   5  -1   41.10    8.60
   3   5  -1   35.20    8.80
   3   5  -1   24.90   11.60
   3   5  -1   49.00    9.90
   3   5  -1   40.00    7.10
   3   5  -1   38.80    7.70
  -3  -4   1   55.79    7.80
  -3  -4   1   60.49    8.90
  -3  -4   1   79.89   10.00
  -3  -4   1   54.49    7.70
  -3  -4   1   74.39    8.70
   3   4  -1   65.29    7.90
   3   4  -1   65.19    7.20
   3   4  -1   74.19    9.70
   3   4  -1   81.59    8.60
   3   4  -1   51.09   13.70
   3   4  -1   76.99    9.00
  -3  -3   1  133.79   11.20
  -3  -3   1  135.89   12.20
  -3  -3   1  121.79   10.90
  -3  -3   1  129.89    9.40
   3   3  -1  126.09    9.20
   3   3  -1  134.19    9.60
   3   3  -1  143.59   10.80
   3   3  -1  142.29   10.90
   3   3  -1  149.19    9.50
   3   3  -1  161.78   11.50
  -3  -2   1   22.70    7.40
  -3  -2   1   31.30    6.60
  -3  -2   1   29.60    7.40
  -3  -2   1   23.70    6.00
  -3  -2   1   13.70    6.00
  -3  -2   1   16.00    5.80
   3   2  -1   29.10    6.70
   3   2  -1   21.30    6.80
   3   2  -1   19.00    7.60
   3   2  -1   26.80    6.40
   3   2  -1   24.80    6.00
   3   2  -1   18.70    6.10
  -3  -1   1    4.30    6.40
  -3  -1   1   -0.20    5.80
  -3  -1   1   -3.50    6.60
  -3  -1   1   10.20    5.40
  -3  -1   1   -2.10    5.70
  -3  -1   1    5.40    6.40
   3   1  -1    6.00    5.50
   3   1  -1   -0.80    5.50
   3   1  -1    3.90    5.60
   3   1  -1    7.50    7.00
   3   1  -1   -8.70    6.00
   3   1  -1   13.40    6.00
  -3   0   1 1004.60   29.10
  -3   0   1  981.80   29.00
  -3   0   1  996.00   29.50
  -3   0   1  977.20   28.90
  -3   0   1  942.51   29.50
  -3   0   1 1017.90   28.90
   3   0  -1  983.70   29.30
   3   0  -1 1042.80   29.10
   3   0  -1  973.10   29.70
   3   0  -1  973.00   29.10
  -3   1   1   94.19    8.70
  -3   1   1  101.29    8.20
  -3   1   1   97.19    8.80
  -3   1   1  103.09    8.30
  -3   1   1   95.49    8.00
  -3   1   1   85.89    9.90
   3  -1  -1   92.59    8.00
   3  -1  -1  101.89    8.80
   3  -1  -1   96.19   10.30
   3  -1  -1   95.59    8.40
   3  -1  -1   99.99    9.10
   3  -1  -1   94.89    8.10
  -3   2   1  482.35   16.50
  -3   2   1  469.85   17.80
  -3   2   1  477.25   17.60
  -3   2   1  479.35   16.50
  -3   2   1  501.55   16.50
  -3   2   1  500.55   17.10
   3  -2  -1  483.35   18.00
   3  -2  -1  497.45   16.50
   3  -2  -1  492.65   16.80
   3  -2  -1  498.55   16.60
   3  -2  -1  498.75   16.50
   3  -2  -1  491.75   17.80
  -3   3   1  725.63   23.20
  -3   3   1  723.83   23.00
  -3   3   1  719.13   22.80
  -3   3   1  734.23   22.70
  -3   3   1  695.63   24.10
  -3   3   1  728.13   22.80
  -3   3   1  719.23   25.30
   3  -3  -1  721.53   22.80
   3  -3  -1  720.93   24.30
   3  -3  -1  722.63   22.70
   3  -3  -1  723.73   22.90
   3  -3  -1  743.33   24.60
  -3   4   1   56.59    7.50
  -3   4   1   66.69    7.40
  -3   4   1   68.29    9.10
  -3   4   1   76.99    8.10
  -3   4   1   67.19    9.80
  -3   4   1   56.09    8.20
  -3   4   1   59.89    9.50
   3  -4  -1   71.59    8.70
   3  -4  -1   54.09    9.90
   3  -4  -1   61.19    7.50
   3  -4  -1   69.39    7.70
   3  -4  -1   63.29    7.50
  -3   5   1   20.90    7.60
  -3   5   1   21.90    6.90
  -3   5   1   16.50    7.40
  -3   5   1   20.60    8.10
  -3   5   1   12.10    7.20
  -3   5   1   12.80    6.40
  -3   5   1   13.40    8.70
  -3   5   1    5.80    8.80
   3  -5  -1   -3.30    9.10
   3  -5  -1    8.20    6.20
   3  -5  -1   10.70    7.00
   3  -5  -1   18.60    7.80
  -3   6   1   20.00    7.10
  -3   6   1    0.30    7.60
  -3   6   1   19.10    8.70
  -3   6   1   11.00    8.90
  -3   6   1   35.60   10.90
  -3   6   1   26.10    8.40
  -3   6   1    9.90    9.80
  -3   6   1   20.50    7.20
   3  -6  -1   21.40    8.30
   3  -6  -1   17.20    7.40
   3  -6  -1   14.70    8.60
   3  -6  -1   14.10   10.50
  -3   7   1   -6.40    9.40
  -3   7   1   15.60    8.60
  -3   7   1    5.40   11.50
  -3   7   1    4.70    7.50
  -3   7   1   -7.80    8.20
  -3   7   1    4.00    9.00
  -3   7   1   -0.10    9.70
   3  -7  -1  -17.30    7.50
   3  -7  -1    4.80    8.70
   3  -7  -1   -7.40    8.60
   3  -7  -1    3.90   12.10
  -3   8   1   18.30    9.70
  -3   8   1    2.70    9.00
  -3   8   1   -9.60    9.90
  -3   8   1   -4.30   11.40
  -3   8   1   -8.00    8.40
  -3   8   1    1.60   10.40
   3  -8  -1   -1.50    9.70
   3  -8  -1   11.60   11.50
   3  -8  -1   -9.20   12.80
   3  -8  -1  -10.60    8.40
  -3   9   1   52.69   10.50
  -3   9   1   38.10   10.70
  -3   9   1   47.80   13.70
  -3   9   1   63.09   12.60
   3  -9  -1   73.69   14.10
   3  -9  -1   70.89   15.90
   3  -9  -1   62.89   11.30
   3  -9  -1   56.89   13.40
  -3  10   1  134.99   15.40
  -3  10   1  144.99   16.90
  -3  10   1  142.69   18.30
   3 -10  -1  131.89   19.10
   3 -10  -1  118.79   16.90
   3 -10  -1  106.19   14.20
   3 -11  -1   18.60   15.90
   3 -11  -1    4.50   10.10
  -2 -11   1   48.20   18.70
  -2 -11   1   11.70   10.10
  -2 -11   1   10.20   12.60
  -2 -11   1   54.69   17.80
  -2 -11   1   25.90   12.70
   2  11  -1    6.80   12.60
   2  11  -1    1.40   16.30
  -2 -10   1   34.80   16.30
  -2 -10   1    0.70   11.70
  -2 -10   1  -10.50   15.10
  -2 -10   1   36.90   13.70
  -2 -10   1   14.60   11.40
   2  10  -1   18.80   11.70
   2  10  -1   27.60   12.10
   2  10  -1    2.30   15.90
  -2  -9   1   11.20   11.00
  -2  -9   1   23.10   19.50
  -2  -9   1   17.40   15.60
  -2  -9   1   14.90   10.10
  -2  -9   1   33.20   23.60
   2   9  -1    2.30   10.40
   2   9  -1   16.40   10.10
   2   9  -1   23.40   12.00
   2   9  -1   24.00   14.50
   2   9  -1   28.80   11.10
  -2  -8   1   36.80   11.30
  -2  -8   1   42.00   10.00
  -2  -8   1   45.60   14.20
  -2  -8   1   27.60   10.40
  -2  -8   1   32.20   10.20
  -2  -8   1   45.80   11.50
   2   8  -1   32.90   10.20
   2   8  -1   31.30   11.00
   2   8  -1   47.70   13.50
   2   8  -1   33.20   13.20
   2   8  -1   34.20   10.40
   2   8  -1   31.40    9.40
  -2  -7   1   19.00    9.20
  -2  -7   1   11.40    8.90
  -2  -7   1   12.40    8.40
  -2  -7   1    2.10   12.00
  -2  -7   1    4.30   10.10
  -2  -7   1    9.90    9.10
   2   7  -1   -8.60    8.50
   2   7  -1    6.50    8.20
   2   7  -1    4.90   10.50
   2   7  -1   26.70   11.90
   2   7  -1   21.10    9.10
   2   7  -1    0.10    7.60
  -2  -6   1  135.29   11.50
  -2  -6   1  143.69   12.00
  -2  -6   1  116.89   11.00
  -2  -6   1  121.79   12.10
  -2  -6   1  128.89   11.60
  -2  -6   1  126.79   15.60
   2   6  -1  124.69   10.70
   2   6  -1  127.49   11.50
   2   6  -1  115.59   11.10
   2   6  -1  131.89   14.90
   2   6  -1  124.39   13.60
   2   6  -1  129.89   10.80
  -2  -5   1    1.30    7.10
  -2  -5   1   -2.50    6.30
  -2  -5   1    0.60    7.10
  -2  -5   1   -3.30    7.20
  -2  -5   1  -11.80   13.30
  -2  -5   1    0.80    7.70
   2   5  -1    7.30    9.00
   2   5  -1    7.10    6.80
   2   5  -1  -12.80    7.60
   2   5  -1    9.60    8.60
   2   5  -1   -0.20    6.10
   2   5  -1   -0.40    6.40
  -2  -4   1  174.28   13.80
  -2  -4   1  173.18   10.70
  -2  -4   1  167.88   13.20
  -2  -4   1  147.29   11.00
  -2  -4   1  164.28   10.40
  -2  -4   1  158.98   10.60
   2   4  -1  175.58   10.70
   2   4  -1  158.58   12.00
   2   4  -1  168.48    9.90
   2   4  -1  177.68    9.70
  -2  -3   1 1180.68   33.90
  -2  -3   1 1157.58   34.30
  -2  -3   1 1150.08   34.50
  -2  -3   1 1143.39   33.90
  -2  -3   1 1146.89   35.00
   2   3  -1 1209.18   34.50
   2   3  -1 1156.68   33.80
   2   3  -1 1115.09   34.40
   2   3  -1 1199.38   35.00
   2   3  -1 1183.38   33.80
   2   3  -1 1127.09   33.70
   2   3  -1 1158.88   33.50
  -2  -2   1 9665.03  259.07
  -2  -2   1 9343.46  259.17
  -2  -2   1 9205.48  258.97
   2   2  -1 9999.00  258.97
  -2  -1   1  145.09    8.90
  -2  -1   1  192.28    9.80
  -2  -1   1  171.18    9.40
   2   1  -1  168.98    9.60
   2   1  -1  190.88    9.30
  -2   0   1  653.13   19.50
  -2   0   1  658.93   19.40
  -2   0   1  631.24   19.60
  -2   0   1  630.44   20.40
  -2   0   1  646.04   19.60
  -2   0   1  654.83   19.20
   2   0  -1  636.44   19.70
   2   0  -1  671.13   19.70
   2   0  -1  641.14   19.40
   2   0  -1  629.14   19.80
   2   0  -1  660.33   19.30
  -2   1   1   81.19    8.40
  -2   1   1   88.39    7.60
  -2   1   1   73.99    7.00
  -2   1   1   96.19    7.90
  -2   1   1  104.79    8.90
  -2   1   1   83.59    7.00
   2  -1  -1   88.89    6.90
   2  -1  -1   92.69    6.80
   2  -1  -1   88.29    7.40
   2  -1  -1   87.79    7.40
   2  -1  -1  103.99    8.70
   2  -1  -1   69.79    8.20
  -2   2   1   92.19    9.80
  -2   2   1   63.39    6.20
  -2   2   1   53.09    7.80
  -2   2   1   64.29    6.80
  -2   2   1   78.99    7.10
  -2   2   1   75.79    7.10
   2  -2  -1   74.79    6.30
   2  -2  -1   87.69    9.80
   2  -2  -1   61.59    6.70
   2  -2  -1   65.09    6.70
  -2   3   1   75.09    6.60
  -2   3   1   65.09    7.30
  -2   3   1   76.59    7.80
  -2   3   1   69.19    7.20
  -2   3   1   64.19    8.70
  -2   3   1   70.19    8.30
  -2   3   1   70.69    7.50
   2  -3  -1   81.09    9.50
   2  -3  -1   73.99    7.60
   2  -3  -1   73.19    7.00
  -2   4   1 1266.67   39.00
  -2   4   1 1356.36   38.70
  -2   4   1 1313.37   39.30
  -2   4   1 1313.87   40.30
  -2   4   1 1360.06   38.80
  -2   4   1 1301.37   38.90
  -2   4   1 1342.47   40.00
   2  -4  -1 1339.27   40.60
   2  -4  -1 1343.57   39.90
   2  -4  -1 1357.26   39.00
   2  -4  -1 1325.97   39.30
   2  -4  -1 1344.27   38.70
  -2   5   1  168.58   14.40
  -2   5   1  172.68   14.90
  -2   5   1  170.48   10.90
  -2   5   1  163.88   11.30
  -2   5   1  162.98   11.80
  -2   5   1  162.88   12.90
  -2   5   1  163.98   10.80
   2  -5  -1  162.28   10.20
   2  -5  -1  171.18   12.20
   2  -5  -1  170.58   11.50
   2  -5  -1  175.28   11.90
   2  -5  -1  160.88   14.00
  -2   6   1   60.99   11.40
  -2   6   1   72.89    9.20
  -2   6   1   57.89    7.90
  -2   6   1   79.49    9.90
  -2   6   1   63.89   10.00
  -2   6   1   83.49    8.90
  -2   6   1   73.39    8.70
   2  -6  -1   46.70    9.30
   2  -6  -1   67.89    9.50
   2  -6  -1   76.59   12.00
   2  -6  -1   59.69    8.80
   2  -6  -1   54.69    8.00
  -2   7   1  152.48   16.70
  -2   7   1  156.58   14.50
  -2   7   1  142.89   12.70
  -2   7   1  158.18   13.40
  -2   7   1  143.99   14.70
  -2   7   1  159.18   12.30
  -2   7   1  139.19   12.80
   2  -7  -1  157.28   14.50
   2  -7  -1  138.79   11.80
   2  -7  -1  158.28   17.10
   2  -7  -1  156.38   13.60
   2  -7  -1  147.19   12.90
  -2   8   1   74.09   11.20
  -2   8   1  102.69   12.00
  -2   8   1  119.29   13.70
  -2   8   1   89.69   10.60
  -2   8   1   90.89   14.40
  -2   8   1   71.89   12.30
   2  -8  -1   94.99   10.80
   2  -8  -1  114.99   12.10
   2  -8  -1  109.39   12.30
   2  -8  -1   82.79   11.70
   2  -8  -1  113.69   15.60
  -2   9   1   -2.00    9.80
  -2   9   1   -9.50   11.60
  -2   9   1   10.40   15.20
  -2   9   1   -9.60    8.90
  -2   9   1    6.30   10.90
  -2   9   1   23.70   11.70
   2  -9  -1   16.60   14.60
   2  -9  -1   14.30   13.40
   2  -9  -1   14.50   11.10
   2  -9  -1   -6.50    9.00
  -2  10   1   -4.50   13.00
  -2  10   1   -4.10   11.90
  -2  10   1   31.40   11.50
   2 -10  -1   -2.60   14.70
   2 -10  -1  -11.80   11.10
   2 -10  -1    5.40   10.30
   2 -10  -1   14.60   16.00
  -2  11   1   11.80   13.40
  -2  11   1    4.20   11.50
  -2  11   1   21.90   14.70
   2 -11  -1   28.10   10.80
   2 -11  -1   26.80   19.90
   2 -11  -1    8.40   15.80
   2 -11  -1   -1.30   11.90
  -1 -11   1  103.29   18.90
  -1 -11   1  129.49   19.50
  -1 -11   1   99.49   14.00
  -1 -11   1   96.49   12.90
  -1 -11   1   83.99   14.60
   1  11  -1   60.99   18.60
  -1 -10   1   20.30   11.40
  -1 -10   1   21.20   15.70
  -1 -10   1   28.80   15.90
  -1 -10   1   55.69   15.30
  -1 -10   1   43.10   13.60
   1  10  -1   30.60   11.90
   1  10  -1   24.80   12.20
   1  10  -1   24.40   11.80
   1  10  -1   52.69   13.40
   1  10  -1   20.00   15.90
  -1  -9   1   28.10   11.40
  -1  -9   1   20.60   10.20
  -1  -9   1   22.10   15.30
  -1  -9   1   15.70   10.20
   1   9  -1   34.10   14.70
   1   9  -1   14.30   10.60
   1   9  -1   34.10   11.70
   1   9  -1   26.40   11.10
   1   9  -1   39.90   11.10
  -1  -8   1   48.80   11.10
  -1  -8   1   19.40   10.00
  -1  -8   1   19.20   10.30
  -1  -8   1   14.80    9.30
  -1  -8   1   32.60    9.40
  -1  -8   1   32.50   13.80
   1   8  -1   35.50   11.70
   1   8  -1   19.60   10.20
   1   8  -1   27.80   13.00
   1   8  -1   42.80    9.60
   1   8  -1   17.70    9.50
   1   8  -1   17.80    9.90
  -1  -7   1   72.49   10.00
  -1  -7   1   72.39   10.00
  -1  -7   1   67.79    9.30
  -1  -7   1   61.79   10.40
  -1  -7   1   61.59   12.90
  -1  -7   1   62.29    9.80
   1   7  -1   45.90   10.50
   1   7  -1   49.20    9.30
   1   7  -1   50.19    9.40
   1   7  -1   57.69    9.40
   1   7  -1   67.79   12.00
   1   7  -1   78.09    9.70
  -1  -6   1  394.16   16.30
  -1  -6   1  376.06   19.60
  -1  -6   1  381.46   16.30
  -1  -6   1  387.76   15.70
  -1  -6   1  361.06   17.50
  -1  -6   1  386.26   16.40
   1   6  -1  382.16   15.90
   1   6  -1  382.76   16.20
   1   6  -1  386.66   16.10
   1   6  -1  409.16   18.20
   1   6  -1  394.06   18.10
   1   6  -1  380.26   18.20
  -1  -5   1  131.09    9.80
  -1  -5   1  134.79   10.30
  -1  -5   1  172.28   17.30
  -1  -5   1  138.19   10.80
  -1  -5   1  116.49   11.30
  -1  -5   1  148.79   18.40
   1   5  -1  135.59   10.00
   1   5  -1  150.38   13.00
   1   5  -1  133.69   10.70
   1   5  -1  123.99   10.20
   1   5  -1  134.19   10.20
   1   5  -1  144.19   12.80
  -1  -4   1   14.30    6.00
  -1  -4   1   27.60    7.50
  -1  -4   1   27.30    9.50
  -1  -4   1   22.90    6.40
  -1  -4   1   31.40    6.90
  -1  -4   1   21.20    6.60
   1   4  -1   31.00    7.80
   1   4  -1   20.60    6.30
   1   4  -1   25.60    6.40
   1   4  -1   25.30    6.70
   1   4  -1   28.10    7.00
  -1  -3   1  841.82   25.30
  -1  -3   1  908.41   26.30
  -1  -3   1  820.72   26.90
  -1  -3   1  805.12   25.40
  -1  -3   1  859.01   25.20
  -1  -3   1  929.21   25.60
   1   3  -1  862.71   25.40
   1   3  -1  885.31   25.60
   1   3  -1  760.72   26.30
   1   3  -1  890.51   26.50
   1   3  -1  741.03   25.00
   1   3  -1  847.32   25.40
  -1  -2   1  189.48    8.80
  -1  -2   1  199.78   10.10
  -1  -2   1  192.38    8.80
  -1  -2   1  197.08    9.30
  -1  -2   1  167.78   10.60
  -1  -2   1  221.88   10.60
   1   2  -1  217.58   10.40
   1   2  -1  203.58    9.00
   1   2  -1  206.38   10.60
   1   2  -1  189.48    9.20
   1   2  -1  194.08    8.20
   1   2  -1  190.08    8.70
  -1  -1   1   58.39    5.90
  -1  -1   1   42.10    4.70
  -1  -1   1   59.49    6.20
  -1  -1   1   52.59    5.40
  -1  -1   1   51.19    4.60
   1   1  -1   47.30    5.30
   1   1  -1   60.19    8.40
   1   1  -1   46.30    4.50
   1   1  -1   44.40    4.70
   1   1  -1   66.29    5.90
   1   0  -1  579.14   16.40
  -1   1   1  853.81   24.00
  -1   1   1  838.92   24.80
  -1   1   1  841.42   24.40
  -1   1   1  867.01   23.90
  -1   1   1  841.32   24.60
  -1   1   1  847.72   24.40
   1  -1  -1  862.51   24.30
   1  -1  -1  864.11   24.50
   1  -1  -1  860.31   24.90
   1  -1  -1  826.42   24.40
   1  -1  -1  842.12   24.00
  -1   2   1  112.39    7.40
  -1   2   1   93.59    9.70
  -1   2   1  112.09    8.00
  -1   2   1   99.29    7.40
  -1   2   1  103.79    8.90
  -1   2   1  102.09    8.10
   1  -2  -1   92.49   10.20
   1  -2  -1   95.39    7.70
   1  -2  -1  110.89    8.60
   1  -2  -1  117.39    8.70
   1  -2  -1   88.99    8.70
  -1   3   1  120.19   10.00
  -1   3   1   94.39   11.00
  -1   3   1   88.39    8.30
  -1   3   1   98.69    9.80
  -1   3   1   99.99    8.20
  -1   3   1  114.49    8.90
   1  -3  -1  105.49   11.40
   1  -3  -1  114.09    8.70
   1  -3  -1   97.29    9.40
   1  -3  -1  105.29    9.50
   1  -3  -1   98.19    8.00
  -1   4   1   28.70    7.50
  -1   4   1   29.20    7.50
  -1   4   1   32.50    6.20
  -1   4   1   39.10    6.70
  -1   4   1   27.70    6.40
  -1   4   1   35.30    9.10
   1  -4  -1   34.00    6.80
   1  -4  -1   36.80    9.40
   1  -4  -1   34.20    7.20
   1  -4  -1   41.90    7.20
   1  -4  -1   35.40    6.30
   1  -4  -1   30.30    7.50
  -1   5   1  491.25   17.90
  -1   5   1  485.65   17.70
  -1   5   1  484.25   19.20
  -1   5   1  492.15   20.90
   1  -5  -1  499.05   20.70
   1  -5  -1  490.95   18.30
   1  -5  -1  491.15   19.00
   1  -5  -1  487.15   18.50
   1  -5  -1  516.35   18.00
   1  -5  -1  489.85   17.20
  -1   6   1  302.57   15.90
  -1   6   1  302.47   13.70
  -1   6   1  339.17   14.50
  -1   6   1  293.47   14.30
  -1   6   1  308.67   16.00
  -1   6   1  297.17   17.30
   1  -6  -1  299.67   14.80
   1  -6  -1  297.97   17.90
   1  -6  -1  305.37   13.80
   1  -6  -1  314.57   14.60
   1  -6  -1  313.07   15.10
   1  -6  -1  279.67   14.80
  -1   7   1  104.59   13.10
  -1   7   1  116.69   14.30
  -1   7   1  108.59   10.60
  -1   7   1  110.69   12.80
  -1   7   1   99.29    9.80
  -1   7   1  120.19   13.00
   1  -7  -1   98.69   11.20
   1  -7  -1  114.79   12.20
   1  -7  -1  103.69   10.00
   1  -7  -1  110.59   14.10
   1  -7  -1  119.99   12.50
  -1   8   1   -4.40   10.50
  -1   8   1    8.30   10.00
  -1   8   1   -2.20    9.80
  -1   8   1    6.80    8.70
  -1   8   1   -3.80   11.50
   1  -8  -1   -1.00    9.60
   1  -8  -1   14.00    9.50
   1  -8  -1  -13.40   12.80
   1  -8  -1    8.70   13.20
   1  -8  -1   -2.90    8.80
  -1   9   1   29.90   11.10
  -1   9   1    5.30   12.20
  -1   9   1    9.70    9.50
  -1   9   1   -5.80   11.40
  -1   9   1   20.10   17.70
  -1   9   1   -8.30   11.90
   1  -9  -1    3.60   14.40
   1  -9  -1   26.50   12.40
   1  -9  -1   18.70    9.70
   1  -9  -1   15.30   13.30
  -1  10   1  -15.00   10.80
  -1  10   1   17.30   13.00
  -1  10   1    9.80   12.70
   1 -10  -1    4.90   11.60
   1 -10  -1   19.40   10.40
   1 -10  -1   12.70   14.60
   1 -10  -1   21.30   15.60
  -1  11   1   56.09   14.40
  -1  11   1   67.39   16.80
  -1  11   1   36.20   12.90
   1 -11  -1   76.09   18.30
   1 -11  -1   49.30   13.70
   1 -11  -1   71.59   11.30
   1 -11  -1   27.90   36.30
   0 -11   1  126.59   13.90
   0 -11   1  121.49   15.60
   0 -11   1  189.48   23.90
   0  11  -1  135.69   21.90
   0  11  -1  129.09   19.50
   0 -10   1   15.80   14.10
   0 -10   1    1.30   12.90
   0 -10   1   22.60   12.00
   0 -10   1   18.30   15.80
   0  10  -1    1.30   13.20
   0  10  -1   40.30   12.40
   0  10  -1   29.80   11.60
   0  10  -1   -5.70   12.00
   0  10  -1   10.10   10.60
   0  -9   1   34.40   10.30
   0  -9   1   47.10   15.10
   0  -9   1   32.30   11.30
   0  -9   1   45.20   23.70
   0  -9   1   42.00   10.80
   0   9  -1   71.19   12.00
   0   9  -1   33.80   11.00
   0   9  -1   17.60   12.70
   0   9  -1   33.30   10.30
   0   9  -1   17.40   11.50
   0  -8   1   29.20    9.70
   0  -8   1    4.80    8.90
   0  -8   1   19.30   10.20
   0  -8   1    2.80    9.70
   0  -8   1    6.60   13.30
   0   8  -1    5.40    8.80
   0   8  -1   12.40    9.60
   0   8  -1    3.00   12.50
   0   8  -1   15.40    9.50
   0   8  -1    3.80   10.70
   0   8  -1    5.50    9.10
   0  -7   1    0.90    8.50
   0  -7   1   16.10    7.70
   0  -7   1   18.50    8.70
   0  -7   1   20.00    7.90
   0  -7   1    2.60   11.30
   0  -7   1   13.20    9.00
   0   7  -1   13.80    8.20
   0   7  -1   14.40    8.10
   0   7  -1   -7.20    8.00
   0   7  -1   21.40    9.80
   0   7  -1   10.60   11.50
   0   7  -1   -4.40    7.80
   0  -6   1  497.45   18.10
   0  -6   1  488.75   19.40
   0  -6   1  478.05   21.40
   0  -6   1  489.95   18.60
   0  -6   1  533.05   19.10
   0  -6   1  464.25   17.80
   0   6  -1  474.75   18.60
   0   6  -1  461.95   21.30
   0   6  -1  488.25   19.40
   0   6  -1  506.65   19.20
   0   6  -1  499.85   18.40
   0   6  -1  488.75   18.30
   0  -5   1   -8.60   11.50
   0  -5   1    7.40    6.90
   0  -5   1   12.70    6.40
   0  -5   1    2.10    8.50
   0  -5   1    0.70    6.00
   0  -5   1   -0.70    6.40
   0   5  -1   -1.50    6.30
   0   5  -1   20.40    9.50
   0   5  -1    3.80    6.60
   0   5  -1   -1.20    6.00
   0   5  -1    5.00    6.80
   0  -4   1   11.60    9.40
   0  -4   1    5.10    6.30
   0  -4   1   -2.80    5.60
   0  -4   1   -8.20    7.40
   0  -4   1    1.30    6.40
   0  -4   1   -4.90    5.60
   0   4  -1    9.10   11.20
   0   4  -1    8.50    6.40
   0   4  -1   -3.20    6.20
   0   4  -1   -0.50    6.60
   0   4  -1   -0.50    5.80
   0   4  -1    5.00    5.10
   0  -3   1  324.57   12.00
   0  -3   1  321.47   13.10
   0  -3   1  298.47   13.90
   0  -3   1  342.27   12.20
   0  -3   1  322.97   15.30
   0  -3   1  325.37   12.60
   0   3  -1  346.77   15.20
   0   3  -1  322.27   13.30
   0   3  -1  318.97   11.80
   0   3  -1  333.67   12.50
   0   3  -1  315.77   12.70
   0   3  -1  331.87   12.50
   0  -2   1  408.26   13.40
   0  -2   1  423.86   13.80
   0  -2   1  405.06   13.00
   0  -2   1  424.16   15.50
   0  -2   1  430.16   13.50
   0  -2   1  398.26   14.30
   0   2  -1  413.06   13.30
   0   2  -1  417.36   13.60
   0   2  -1  449.86   14.20
   0   2  -1  453.05   15.10
   0   2  -1  440.36   13.60
   0   2  -1  426.36   13.60
   0   1  -1    0.60    2.10
   0   1   1   32.50    4.20
   0   1   1   32.40    4.20
   0   1   1   44.40    3.20
   0   1   1   41.70    4.20
   0  -1  -1   31.40    4.20
   0  -1  -1   45.40    3.40
   0  -1  -1   34.20    4.60
   0  -1  -1   26.00    4.60
   0  -1  -1   43.50    4.30
   0   2   1  139.59    9.40
   0   2   1  128.49    9.40
   0   2   1  125.59   10.20
   0   2   1  137.69    7.50
   0   2   1  141.49    7.40
   0   2   1  125.89    8.10
   0  -2  -1  132.99    9.30
   0  -2  -1  137.09   10.60
   0  -2  -1  139.39    8.70
   0  -2  -1  130.09    9.50
   0  -2  -1  145.49    7.80
   0   3   1   85.49    9.40
   0   3   1   86.09    7.70
   0   3   1   88.19    9.40
   0   3   1  101.69    8.80
   0   3   1   91.09    8.10
   0   3   1   83.59    7.90
   0  -3  -1  105.69    7.60
   0  -3  -1   96.39    8.00
   0  -3  -1   95.99    8.50
   0  -3  -1   94.89    8.40
   0  -3  -1   66.19    7.10
   0  -3  -1   89.59    9.70
   0   4   1  695.23   25.10
   0   4   1  698.33   23.80
   0   4   1  796.82   23.00
   0   4   1  738.73   22.90
   0   4   1  744.03   24.40
   0   4   1  705.33   23.40
   0  -4  -1  747.43   24.40
   0  -4  -1  725.23   22.80
   0  -4  -1  673.63   25.30
   0  -4  -1  753.32   24.30
   0  -4  -1  780.12   23.80
   0  -4  -1  767.22   23.20
   0   5   1   38.90    7.10
   0   5   1   44.10    8.40
   0   5   1   50.89    9.90
   0   5   1   53.89   10.10
   0   5   1   57.69    9.10
   0   5   1   51.09    8.40
   0  -5  -1   46.80    8.60
   0  -5  -1   48.30    7.10
   0  -5  -1   68.49    9.10
   0  -5  -1   63.39    8.20
   0  -5  -1   35.80   10.40
   0  -5  -1   55.99    7.70
   0   6   1  104.89   12.40
   0   6   1   98.69   10.10
   0   6   1  107.19   11.10
   0   6   1   94.39    9.00
   0   6   1   96.89   11.70
   0   6   1  110.09   10.30
   0  -6  -1   96.19    9.70
   0  -6  -1  111.99   10.90
   0  -6  -1  113.69   10.60
   0  -6  -1   93.99   12.60
   0  -6  -1   90.39    8.90
   0  -6  -1  101.59   11.70
   0   7   1  170.78   13.10
   0   7   1  165.08   13.30
   0   7   1  181.38   14.40
   0   7   1  165.58   17.10
   0   7   1  167.38   12.50
   0   7   1  179.98   15.90
   0  -7  -1  151.18   12.20
   0  -7  -1  177.58   14.10
   0  -7  -1  159.98   17.70
   0  -7  -1  172.28   13.30
   0  -7  -1  140.29   14.80
   0  -7  -1  179.68   13.60
   0   8   1   16.40    9.20
   0   8   1   10.00    8.90
   0   8   1   17.10   10.40
   0   8   1    9.00   10.00
   0   8   1    6.80   10.90
   0  -8  -1   10.90    9.80
   0  -8  -1   31.90   10.60
   0  -8  -1    0.20    8.70
   0  -8  -1    1.00    8.80
   0  -8  -1   15.30   13.60
   0   9   1   30.60   12.90
   0   9   1   45.70   12.30
   0   9   1   29.40   10.70
   0   9   1   14.70   10.00
   0   9   1    9.50   11.60
   0  -9  -1   16.30   19.30
   0  -9  -1   42.90   15.50
   0  -9  -1   38.40   13.00
   0  -9  -1   48.10   12.50
   0  -9  -1   33.80   10.20
   0  10   1   15.30   14.60
   0  10   1    0.40   16.60
   0 -10  -1    3.80   14.60
   0 -10  -1   -9.90    9.70
   0 -10  -1    1.10   11.90
   0 -10  -1   11.30   12.00
   0 -10  -1    1.70   15.70
   0  11   1    2.40   15.00
   0  11   1    2.50   12.70
   0  11   1   15.00   13.50
   0 -11  -1   28.70   16.90
   0 -11  -1    2.80   12.90
   0 -11  -1   11.50   23.90
   0 -11  -1    0.30    9.10
   1 -11   1   30.60   12.90
   1 -11   1   60.19   17.60
   1 -11   1   28.00   16.90
   1 -11   1   54.49   12.00
  -1  11  -1   22.00   14.90
  -1  11  -1   34.60   14.10
  -1  11  -1   28.60   13.00
  -1  11  -1   62.69   15.50
   1 -10   1   59.39   14.90
   1 -10   1   36.20   11.60
   1 -10   1   32.60   16.60
   1 -10   1   34.00   12.40
  -1  10  -1   37.80   12.00
  -1  10  -1   89.39   24.50
  -1  10  -1   12.70   10.70
  -1  10  -1   44.30   12.30
  -1  10  -1   31.10   12.90
  -1  10  -1   53.09   14.80
   1  -9   1    7.00    9.70
   1  -9   1    0.70   15.60
   1  -9   1   27.10   10.10
   1  -9   1   16.50   12.30
   1  -9   1   10.80   11.10
  -1   9  -1    7.50   11.10
  -1   9  -1   -1.90   12.10
  -1   9  -1   17.70   10.90
  -1   9  -1   17.60   10.60
  -1   9  -1   -5.60    9.60
   1  -8   1  174.08   14.40
   1  -8   1  155.08   13.60
   1  -8   1  160.08   14.70
   1  -8   1  173.68   18.90
   1  -8   1  173.98   15.30
  -1   8  -1  150.48   14.90
  -1   8  -1  168.68   14.00
  -1   8  -1  164.88   15.80
  -1   8  -1  152.68   19.30
  -1   8  -1  185.98   14.20
  -1   8  -1  168.18   13.40
   1  -7   1  303.07   15.30
   1  -7   1  358.06   16.80
   1  -7   1  334.67   16.00
   1  -7   1  313.17   19.70
   1  -7   1  322.67   15.20
   1  -7   1  330.77   16.60
  -1   7  -1  347.37   15.70
  -1   7  -1  332.57   15.30
  -1   7  -1  316.17   15.20
  -1   7  -1  323.17   19.40
  -1   7  -1  327.97   16.80
  -1   7  -1  333.67   16.70
   1  -6   1  118.39   11.10
   1  -6   1   89.19   12.00
   1  -6   1   93.79   10.10
  -1   6  -1  131.29   10.70
  -1   6  -1   78.19   16.60
  -1   6  -1  127.89   10.00
   1  -5   1   64.99    7.60
   1  -5   1   56.59    7.20
   1  -5   1   40.60    7.60
   1  -5   1   48.90    7.90
   1  -5   1   58.29    8.30
  -1   5  -1   51.59    6.50
  -1   5  -1   62.79    8.80
  -1   5  -1   59.09    7.70
  -1   5  -1   46.50    8.00
  -1   5  -1   54.69    7.70
  -1   5  -1   51.49   10.40
   1  -4   1   41.00    6.90
   1  -4   1   18.60    9.10
   1  -4   1   18.60    6.10
   1  -4   1   28.80    7.10
   1  -4   1   32.50    6.40
   1  -4   1   30.80    7.00
  -1   4  -1   24.00    7.20
  -1   4  -1   24.20    5.30
  -1   4  -1   29.10    7.30
  -1   4  -1   25.10    6.50
  -1   4  -1   34.00    7.90
   1  -3   1  302.07   13.10
   1  -3   1  313.37   11.80
   1  -3   1  320.17   12.40
   1  -3   1  286.77   14.90
   1  -3   1  297.37   12.70
  -1   3  -1  315.67   12.20
  -1   3  -1  318.27   14.90
  -1   3  -1  315.07   12.20
  -1   3  -1  302.87   13.00
  -1   3  -1  312.07   12.30
  -1   3  -1  296.27   11.10
   1  -2   1    8.80    4.70
   1  -2   1   -8.30    7.20
   1  -2   1    2.60    4.90
   1  -2   1   16.20    5.90
  -1   2  -1   15.50    5.20
  -1   2  -1    1.40    4.50
  -1   2  -1    4.60    6.00
   1  -1   1   22.40    3.40
   1  -1   1   33.20    5.10
  -1   1  -1   24.10    3.70
  -1   1  -1   27.70    4.30
   1   0   1  270.87    8.40
  -1   0  -1  264.87   11.60
  -1   0  -1  262.97    8.20
  -1   0  -1  255.67    8.60
   1   1   1   90.99    7.50
   1   1   1   78.49    7.20
   1   1   1   90.29    5.30
   1   1   1  103.69    7.60
   1   1   1   84.09    5.30
  -1  -1  -1   89.79    5.50
  -1  -1  -1   84.79    7.20
   1   2   1  964.40   29.80
   1   2   1 1025.30   28.70
   1   2   1 1052.59   28.70
   1   2   1  980.00   29.70
   1   2   1 1019.00   30.00
   1   2   1  984.40   29.40
  -1  -2  -1 1020.40   28.80
  -1  -2  -1 1014.80   29.90
  -1  -2  -1  976.70   29.90
  -1  -2  -1  976.80   29.60
  -1  -2  -1 1011.80   29.50
   1   3   1  615.34   21.20
   1   3   1  613.04   20.40
   1   3   1  666.13   19.50
   1   3   1  631.64   21.40
   1   3   1  633.74   19.50
   1   3   1  616.94   20.30
  -1  -3  -1  600.64   19.70
  -1  -3  -1  637.04   19.60
  -1  -3  -1  593.64   20.90
  -1  -3  -1  620.14   20.50
  -1  -3  -1  598.74   21.40
  -1  -3  -1  612.74   20.50
   1   4   1   19.30    6.40
   1   4   1    8.80   10.10
   1   4   1   14.90    7.10
   1   4   1   21.40    6.80
   1   4   1   17.60    6.30
   1   4   1   15.50    9.00
  -1  -4  -1   28.00    7.60
  -1  -4  -1   15.80    8.00
  -1  -4  -1    6.90    8.80
  -1  -4  -1   14.20    7.00
  -1  -4  -1    6.70    6.80
  -1  -4  -1   16.50    5.90
   1   5   1    4.30    9.40
   1   5   1   -2.30    7.80
   1   5   1   -5.60    6.30
   1   5   1    9.00    7.40
   1   5   1    8.60    8.50
   1   5   1   -0.70    6.50
  -1  -5  -1    7.00    7.30
  -1  -5  -1   -5.50    6.80
  -1  -5  -1   -0.60    6.00
  -1  -5  -1   -6.80    7.90
  -1  -5  -1    3.60    7.10
  -1  -5  -1  -11.10    9.90
   1   6   1  135.29   12.70
   1   6   1  122.69   10.70
   1   6   1  132.79   12.50
   1   6   1  109.89   14.40
   1   6   1  127.29   13.10
   1   6   1  128.19   10.70
  -1  -6  -1  119.89   12.20
  -1  -6  -1  132.09   11.30
  -1  -6  -1  133.19   12.20
  -1  -6  -1  127.29   13.00
  -1  -6  -1  128.49   10.60
  -1  -6  -1  121.19   14.80
   1   7   1   22.10    8.60
   1   7   1   11.20    8.10
   1   7   1    8.70    8.90
   1   7   1   14.60    8.80
   1   7   1   -1.40    9.70
  -1  -7  -1   21.30    9.60
  -1  -7  -1   11.00    8.20
  -1  -7  -1   21.60    8.80
  -1  -7  -1    6.60    8.90
  -1  -7  -1   15.30   12.50
   1   8   1   34.70    9.90
   1   8   1   20.70   10.60
   1   8   1   22.60   15.60
   1   8   1   31.60   11.00
   1   8   1   23.60   11.50
  -1  -8  -1   32.90   10.60
  -1  -8  -1   14.30   13.90
  -1  -8  -1   22.30    9.80
  -1  -8  -1   10.10   12.00
  -1  -8  -1   14.40    9.20
   1   9   1   57.69   14.30
   1   9   1   25.90   11.70
   1   9   1   42.40   10.80
   1   9   1   56.99   12.40
   1   9   1   58.09   11.70
  -1  -9  -1   17.00   12.90
  -1  -9  -1   42.50   11.80
  -1  -9  -1   43.00   10.50
  -1  -9  -1   62.59   18.10
  -1  -9  -1   45.40   12.10
   1  10   1   31.10   15.30
   1  10   1   38.40   15.90
  -1 -10  -1   41.80   10.60
  -1 -10  -1   48.30   12.50
  -1 -10  -1   62.99   13.50
  -1 -10  -1   66.89   17.40
  -1 -10  -1   70.19   17.80
   2 -11   1   36.00   16.60
   2 -11   1   24.10   12.30
   2 -11   1   66.09   18.90
   2 -11   1   48.80   12.40
  -2  11  -1   21.80   12.70
  -2  11  -1   31.90   16.30
  -2  11  -1   70.29   13.40
  -2  11  -1   44.90   12.60
   2 -10   1   81.99   15.10
   2 -10   1   81.19   13.20
   2 -10   1   47.70   11.80
   2 -10   1   76.29   17.20
  -2  10  -1   84.49   13.00
  -2  10  -1   52.49   14.00
  -2  10  -1   63.89   11.90
  -2  10  -1  108.09   13.70
   2  -9   1  250.77   19.00
   2  -9   1  253.77   17.00
   2  -9   1  262.97   17.20
   2  -9   1  208.18   17.70
  -2   9  -1  277.07   16.80
  -2   9  -1  270.87   29.40
  -2   9  -1  255.07   17.00
  -2   9  -1  257.37   18.30
  -2   9  -1  236.78   16.10
  -2   9  -1  231.78   17.00
   2  -8   1  101.29   15.40
   2  -8   1   61.09   10.00
   2  -8   1   69.89   11.70
   2  -8   1   84.89   11.50
   2  -8   1   75.49   10.80
  -2   8  -1   66.19   11.70
  -2   8  -1   66.59   11.50
  -2   8  -1   61.19   11.00
  -2   8  -1   66.49   10.40
  -2   8  -1   70.79   10.00
  -2   8  -1   68.59   10.00
  -2   8  -1   51.09   13.90
   2  -7   1    3.40    8.00
   2  -7   1   -2.50    8.00
   2  -7   1    1.50    7.50
   2  -7   1   -0.30    8.30
   2  -7   1    2.30   11.20
  -2   7  -1    0.10   12.10
  -2   7  -1    0.30    7.60
  -2   7  -1   -3.90    9.20
  -2   7  -1    9.00    6.80
  -2   7  -1  -10.00    8.70
  -2   7  -1  -11.30    7.40
  -2   7  -1    1.40    8.50
   2  -6   1  264.87   13.20
   2  -6   1  243.68   12.60
   2  -6   1  251.27   14.00
   2  -6   1  229.48   16.50
   2  -6   1  242.88   15.80
  -2   6  -1  298.17   19.00
  -2   6  -1  257.77   16.30
  -2   6  -1  239.78   13.60
  -2   6  -1  250.67   12.80
  -2   6  -1  253.87   12.00
  -2   6  -1  241.08   14.20
  -2   6  -1  230.48   14.30
   2  -5   1    9.00    6.80
   2  -5   1    0.10    6.90
   2  -5   1   11.50    6.30
   2  -5   1   14.60    7.00
  -2   5  -1   -9.70    6.60
  -2   5  -1    3.10    6.00
  -2   5  -1   -1.60    7.50
  -2   5  -1   -7.00    5.20
  -2   5  -1    2.70    7.60
  -2   5  -1    6.70    9.30
  -2   5  -1   10.20    6.50
   2  -4   1  129.79   11.50
   2  -4   1  118.99    9.30
   2  -4   1   92.99   12.50
   2  -4   1  118.69    9.30
   2  -4   1  142.89   10.30
  -2   4  -1  136.39   13.70
  -2   4  -1  115.79    9.90
  -2   4  -1  150.68    9.50
  -2   4  -1  161.28   11.40
  -2   4  -1  119.59    8.40
  -2   4  -1  130.09    9.70
  -2   4  -1  122.09    8.30
   2  -3   1  523.45   16.40
   2  -3   1  518.85   19.10
   2  -3   1  516.05   18.70
   2  -3   1  538.25   19.20
   2  -3   1  535.45   17.30
  -2   3  -1  530.05   17.70
  -2   3  -1  522.35   18.90
  -2   3  -1  518.65   18.60
  -2   3  -1  541.15   17.40
   2  -2   1   -0.60    6.80
   2  -2   1    6.90    5.20
   2  -2   1  -18.00    6.60
   2  -2   1    5.60    5.60
   2  -2   1    8.80    4.40
  -2   2  -1   12.70    8.70
  -2   2  -1   -1.10    7.00
  -2   2  -1    1.10    5.80
  -2   2  -1  -11.60    6.60
  -2   2  -1    5.60    4.50
   2  -1   1  570.34   17.00
   2  -1   1  552.94   17.00
   2  -1   1  561.94   17.10
   2  -1   1  541.65   18.30
  -2   1  -1  569.74   18.20
  -2   1  -1  554.84   17.00
  -2   1  -1  546.85   17.10
  -2   1  -1  573.34   17.20
   2   0   1  523.35   17.60
   2   0   1  541.05   17.00
   2   0   1  545.55   16.10
   2   0   1  546.25   16.20
  -2   0  -1  527.75   17.90
  -2   0  -1  503.25   19.30
  -2   0  -1  526.65   17.40
   2   1   1 1084.19   32.90
   2   1   1 1076.49   32.00
   2   1   1 1104.19   32.00
   2   1   1 1092.39   31.00
   2   1   1 1081.59   31.00
  -2  -1  -1 1120.59   32.00
  -2  -1  -1 1093.29   31.90
  -2  -1  -1 1075.29   31.00
  -2  -1  -1 1107.59   31.70
   2   2   1  286.37   12.70
   2   2   1  294.57   13.30
   2   2   1  283.57   13.00
   2   2   1  306.57   12.60
   2   2   1  300.27   11.10
   2   2   1  286.27   13.10
   2   2   1  291.47   11.10
  -2  -2  -1  283.57   12.50
  -2  -2  -1  289.67   13.10
  -2  -2  -1  293.07   12.90
  -2  -2  -1  279.27   11.10
   2   3   1  949.01   28.80
   2   3   1  958.50   27.90
   2   3   1  907.01   28.90
   2   3   1  939.01   27.90
   2   3   1  972.10   29.20
   2   3   1  969.70   29.40
  -2  -3  -1  917.51   29.10
  -2  -3  -1  913.41   28.00
  -2  -3  -1  928.61   29.20
  -2  -3  -1  956.80   29.20
  -2  -3  -1  961.70   30.00
   2   4   1   75.59    9.90
  -2  -4  -1   75.79    9.70
  -2  -4  -1   93.79    9.10
   2   5   1   66.69    9.40
   2   5   1   71.99    8.60
   2   5   1   55.19    9.20
   2   5   1   53.89    7.20
   2   5   1   71.99   10.30
   2   5   1   52.79    7.70
  -2  -5  -1   75.19    8.10
  -2  -5  -1   50.79    7.40
  -2  -5  -1   60.99    9.40
  -2  -5  -1   59.99    9.40
  -2  -5  -1   60.59    9.00
   2   6   1   88.89    9.60
   2   6   1  100.09   12.40
   2   6   1  107.09   11.90
   2   6   1   90.79   10.00
   2   6   1  100.79   12.00
   2   6   1   77.59   10.20
  -2  -6  -1  110.59   11.40
  -2  -6  -1   98.69   10.50
  -2  -6  -1  115.29   10.20
  -2  -6  -1   94.49   12.40
  -2  -6  -1  108.79   11.50
  -2  -6  -1   92.89   10.80
   2   7   1  201.38   15.20
   2   7   1  215.68   17.20
   2   7   1  203.38   13.90
   2   7   1  196.38   13.20
   2   7   1  204.08   14.80
  -2  -7  -1  228.18   18.90
  -2  -7  -1  186.88   13.40
  -2  -7  -1  222.48   16.50
  -2  -7  -1  229.58   14.00
  -2  -7  -1  196.88   15.90
  -2  -7  -1  212.78   16.50
   2   8   1   53.29   12.10
   2   8   1  -13.70   22.40
   2   8   1   56.29   13.60
   2   8   1   15.50    9.90
   2   8   1   30.40   10.00
   2   8   1   32.10    9.40
  -2  -8  -1   20.80    9.50
  -2  -8  -1   38.20   13.20
  -2  -8  -1   30.60   20.00
  -2  -8  -1   34.10   10.30
  -2  -8  -1   54.19   14.80
   2   9   1   10.20   10.90
   2   9   1   10.20   11.20
   2   9   1   14.30   13.50
  -2  -9  -1   12.70   11.10
  -2  -9  -1    5.70   11.30
  -2  -9  -1    4.80   17.00
  -2  -9  -1   -4.50   13.90
  -2  -9  -1    6.60    9.60
   2  10   1    8.80   12.10
   2  10   1    7.00   16.20
  -2 -10  -1   34.30   10.20
  -2 -10  -1    4.20   11.70
  -2 -10  -1    8.20   16.80
  -2 -10  -1   -7.50   11.50
  -2 -10  -1   -0.10   15.70
   3 -11   1   29.00   12.40
   3 -11   1   -3.60   10.80
   3 -11   1   22.80   16.10
   3 -11   1   22.00   16.60
  -3  11  -1   18.20   15.50
  -3  11  -1   13.00   12.10
  -3  11  -1   -4.70   12.20
   3 -10   1   27.70   14.70
   3 -10   1   12.40   10.60
   3 -10   1   19.60   15.90
   3 -10   1    2.20   11.20
  -3  10  -1   12.80   11.30
  -3  10  -1   51.59   12.50
  -3  10  -1   17.10   10.00
  -3  10  -1   23.90   11.50
  -3  10  -1   34.40   23.40
   3  -9   1   27.40   18.00
   3  -9   1   26.50   11.00
   3  -9   1   27.70   11.20
   3  -9   1   12.80   10.10
   3  -9   1   20.50   12.40
  -3   9  -1   18.80    9.90
  -3   9  -1   33.40   11.10
  -3   9  -1   33.50   12.10
  -3   9  -1   23.20   12.10
  -3   9  -1   47.80   16.30
  -3   9  -1   32.60   10.70
   3  -8   1   -4.40   12.60
   3  -8   1    7.30    9.70
   3  -8   1   18.50    9.50
   3  -8   1  -12.10   15.10
   3  -8   1    1.10    8.30
  -3   8  -1    2.10    9.10
  -3   8  -1   15.70   10.80
  -3   8  -1  -11.60   16.20
  -3   8  -1    2.40    9.30
  -3   8  -1   -2.80   10.60
  -3   8  -1    0.10    7.90
  -3   8  -1    8.00    9.20
   3  -7   1   64.79    9.60
   3  -7   1   40.10    9.50
   3  -7   1   42.30    9.80
   3  -7   1   48.20    8.70
   3  -7   1   62.69   13.10
  -3   7  -1   49.80    9.00
  -3   7  -1   63.89    9.60
  -3   7  -1   38.30    9.90
  -3   7  -1   57.89    8.70
  -3   7  -1   60.29    9.80
  -3   7  -1   63.29    8.30
   3  -6   1  109.29   10.30
   3  -6   1   91.79   10.30
   3  -6   1  105.89   11.60
   3  -6   1  113.59   12.80
   3  -6   1  108.39   11.00
  -3   6  -1  107.19    9.60
  -3   6  -1   98.89    9.10
  -3   6  -1  113.89   14.30
  -3   6  -1  108.09   11.20
  -3   6  -1   94.39   10.50
  -3   6  -1   92.89   11.00
  -3   6  -1  114.29   10.90
   3  -5   1  259.07   12.80
   3  -5   1  250.37   12.40
   3  -5   1  250.07   15.60
   3  -5   1  263.27   14.50
  -3   5  -1  242.38   12.60
  -3   5  -1  264.57   11.80
  -3   5  -1  238.68   12.70
  -3   5  -1  243.78   11.50
  -3   5  -1  265.37   15.20
  -3   5  -1  251.87   13.10
  -3   5  -1  249.38   15.60
   3  -4   1 1063.49   33.30
   3  -4   1 1071.89   32.00
   3  -4   1 1088.39   32.20
   3  -4   1 1084.19   31.10
   3  -4   1 1095.39   33.80
  -3   4  -1 1074.39   32.10
  -3   4  -1 1057.59   32.00
  -3   4  -1 1052.69   33.30
  -3   4  -1 1062.09   33.20
  -3   4  -1 1058.19   31.40
   3  -3   1    4.10    4.90
   3  -3   1    0.30    5.60
   3  -3   1   -1.00    7.40
   3  -3   1    1.80    5.60
   3  -3   1   -2.30    6.90
  -3   3  -1   -5.80    7.80
  -3   3  -1    1.80    6.00
  -3   3  -1    4.50    5.10
  -3   3  -1    0.60    6.40
  -3   3  -1    1.40    7.70
   3  -2   1   10.00    5.50
   3  -2   1    1.50    5.40
   3  -2   1   17.00    7.50
   3  -2   1   13.70    6.40
   3  -2   1   16.40    5.60
  -3   2  -1    2.30    6.00
  -3   2  -1    5.70    7.20
  -3   2  -1    9.40    5.70
  -3   2  -1   10.60    5.10
  -3   2  -1    6.10    6.50
   3  -1   1   24.80    5.70
   3  -1   1   12.60    5.20
   3  -1   1   21.70    5.40
   3  -1   1   17.70    7.10
  -3   1  -1   20.20    5.50
  -3   1  -1   10.80    7.10
  -3   1  -1   25.80    6.10
  -3   1  -1   23.30    5.50
   3   0   1 1090.59   31.20
   3   0   1 1074.09   31.80
   3   0   1 1066.89   32.50
   3   0   1 1093.09   31.20
  -3   0  -1 1079.79   31.80
  -3   0  -1 1064.49   31.30
  -3   0  -1 1072.59   32.20
  -3   0  -1 1097.79   31.40
   3   1   1  975.90   29.30
   3   1   1 1004.30   29.80
  -3  -1  -1  956.50   29.30
  -3  -1  -1  955.30   29.50
   3   2   1   11.40    7.00
   3   2   1    7.50    8.00
   3   2   1   -7.70    5.30
   3   2   1    2.40    5.50
   3   2   1    2.20    7.80
  -3  -2  -1    2.20    6.60
  -3  -2  -1   -4.00    6.80
  -3  -2  -1    2.00    6.50
  -3  -2  -1   11.00    5.90
  -3  -2  -1    0.00    5.40
   3   3   1   18.80    7.50
   3   3   1   13.30    6.80
   3   3   1   13.70    5.80
   3   3   1   26.90    6.90
   3   3   1   33.40    8.70
   3   3   1   14.70    5.80
  -3  -3  -1   17.60    7.50
  -3  -3  -1   11.60    7.90
  -3  -3  -1   20.10    6.20
  -3  -3  -1    1.70    7.80
   3   4   1   -4.70    7.10
   3   4   1    3.70    6.70
   3   4   1    2.00    6.00
   3   4   1   14.50    8.30
   3   4   1   11.80    7.40
   3   4   1    9.60    6.40
  -3  -4  -1   12.40    6.90
  -3  -4  -1   -2.00    7.20
  -3  -4  -1    9.40    6.20
  -3  -4  -1    3.50    7.40
  -3  -4  -1   -2.40    8.20
   3   5   1   12.40    6.90
   3   5   1   10.40    8.60
   3   5   1   11.60    8.80
   3   5   1   14.80    7.40
   3   5   1    3.50    7.70
   3   5   1    6.10    7.50
   3   5   1   12.00    7.20
  -3  -5  -1    7.10    7.90
  -3  -5  -1    8.90    7.20
  -3  -5  -1   12.30    9.20
  -3  -5  -1   12.00    7.10
   3   6   1  148.09   11.70
   3   6   1  149.09   13.40
   3   6   1  148.39   13.40
   3   6   1  136.59   11.90
   3   6   1  138.39   14.40
   3   6   1  154.28   12.30
   3   6   1  159.28   15.10
  -3  -6  -1  157.88   14.00
  -3  -6  -1  118.99   11.90
  -3  -6  -1  149.69   12.10
  -3  -6  -1  157.78   14.20
  -3  -6  -1  135.19   15.60
   3   7   1   -5.50    9.30
   3   7   1   12.70    8.90
   3   7   1    1.90   12.70
   3   7   1   -4.00    9.00
  -3  -7  -1   -0.10    9.80
  -3  -7  -1    6.40   12.40
  -3  -7  -1    0.00    8.50
  -3  -7  -1   -0.30   10.20
  -3  -7  -1    8.40    9.10
   3   8   1   11.90    9.80
   3   8   1   41.70   14.00
   3   8   1   -1.20   10.40
   3   8   1   33.40   12.00
  -3  -8  -1   22.30   14.00
  -3  -8  -1    6.10    9.20
  -3  -8  -1    0.90   12.20
  -3  -8  -1   20.50   11.50
   3   9   1    9.10   11.20
   3   9   1  -16.60    9.90
   3   9   1   11.60   15.30
  -3  -9  -1    9.30   12.20
  -3  -9  -1    0.00    9.40
  -3  -9  -1   -3.20   11.00
  -3  -9  -1    9.00   17.50
   3  10   1   -6.30   11.60
   3  10   1  -20.70   16.40
   3  10   1   16.50   11.40
  -3 -10  -1   32.20   16.60
  -3 -10  -1  -13.50   11.30
  -3 -10  -1   16.10   12.50
  -3 -10  -1   22.90    9.70
   4 -11   1   37.80   17.30
   4 -11   1   24.20   35.40
   4 -11   1   -0.20   10.30
   4 -11   1   11.50   12.50
  -4  11  -1    2.50   11.00
  -4  11  -1    3.70   11.30
  -4  11  -1   28.50   15.80
   4 -10   1   31.50   11.90
   4 -10   1    3.40   10.50
   4 -10   1    7.70   15.70
   4 -10   1   35.80   15.70
  -4  10  -1   22.90   10.80
  -4  10  -1   50.29   15.90
  -4  10  -1   29.30   11.20
  -4  10  -1   17.30   10.10
  -4  10  -1   64.49   12.70
   4  -9   1   -1.40   10.10
   4  -9   1   -1.50   12.10
   4  -9   1   14.80    9.90
   4  -9   1   10.60   14.40
  -4   9  -1  -16.70    9.80
  -4   9  -1    3.70   11.20
  -4   9  -1    0.20    9.00
  -4   9  -1   -0.50   12.00
  -4   9  -1   -6.70    9.30
  -4   9  -1   -3.90   16.60
  -4   9  -1   24.80   10.90
   4  -8   1  261.77   20.70
   4  -8   1  252.87   18.50
   4  -8   1  255.97   16.70
   4  -8   1  248.48   16.80
  -4   8  -1  265.37   15.30
  -4   8  -1  278.07   15.20
  -4   8  -1  266.57   15.80
  -4   8  -1  277.07   15.80
  -4   8  -1  296.67   17.80
  -4   8  -1  308.87   23.40
   4  -7   1    7.10    9.40
   4  -7   1   13.10    8.80
   4  -7   1   -1.50   11.60
   4  -7   1   20.70    8.50
  -4   7  -1   15.00    7.90
  -4   7  -1    3.00    8.90
  -4   7  -1    5.10    9.60
  -4   7  -1   11.30    7.50
  -4   7  -1   20.70    8.10
  -4   7  -1   10.00    7.70
  -4   7  -1   15.60    8.40
  -4   7  -1   14.40   12.30
   4  -6   1  238.68   13.00
   4  -6   1  237.88   13.40
   4  -6   1  236.28   16.50
   4  -6   1  234.88   15.80
  -4   6  -1  219.08   12.80
  -4   6  -1  215.38   12.10
  -4   6  -1  217.38   11.80
  -4   6  -1  212.98   19.30
  -4   6  -1  201.38   16.10
  -4   6  -1  214.18   12.20
  -4   6  -1  214.08   14.60
   4  -5   1   34.30    7.90
   4  -5   1   13.00    6.30
   4  -5   1   27.90    9.70
   4  -5   1   23.60    6.10
   4  -5   1   21.00    8.60
  -4   5  -1   30.60    7.40
  -4   5  -1   25.90    8.90
  -4   5  -1   28.10    7.00
  -4   5  -1   35.10    7.00
  -4   5  -1   31.70    9.20
   4  -4   1   36.50    7.10
   4  -4   1   49.60    7.40
   4  -4   1   43.50    8.90
   4  -4   1   37.20    8.60
   4  -4   1   38.70    5.90
  -4   4  -1   35.90    7.40
  -4   4  -1   32.60    6.10
  -4   4  -1   44.80    9.80
  -4   4  -1   48.90    9.40
  -4   4  -1   53.79    7.40
   4  -3   1  379.36   17.10
   4  -3   1  386.96   15.80
   4  -3   1  388.46   13.90
   4  -3   1  384.86   14.70
   4  -3   1  387.66   15.00
  -4   3  -1  382.36   16.80
  -4   3  -1  364.36   14.60
  -4   3  -1  364.96   14.50
  -4   3  -1  373.96   14.00
  -4   3  -1  383.76   15.90
   4  -2   1  196.68   10.40
   4  -2   1  189.58   10.10
   4  -2   1  199.68    9.80
   4  -2   1  185.18   12.70
  -4   2  -1  199.18   10.70
  -4   2  -1  209.48   10.80
  -4   2  -1  198.68   10.40
  -4   2  -1  184.28   12.10
   4  -1   1  696.93   22.80
   4  -1   1  759.62   24.40
   4  -1   1  723.03   22.70
   4  -1   1  738.73   22.80
  -4   1  -1  726.73   22.90
  -4   1  -1  724.43   23.00
  -4   1  -1  729.73   23.90
  -4   1  -1  733.83   22.80
   4   0   1    8.00    5.70
   4   0   1   20.10    8.10
   4   0   1   12.40    5.50
   4   0   1   15.80    6.30
   4   0   1   16.40    6.60
  -4   0  -1   21.70    6.00
  -4   0  -1    8.90    5.90
  -4   0  -1   20.70    7.50
  -4   0  -1   20.80    6.60
  -4   0  -1   16.90    6.30
   4   1   1  117.59   10.40
   4   1   1  119.19    8.20
   4   1   1  114.49   10.00
   4   1   1   96.99    8.70
   4   1   1   92.39   10.70
  -4  -1  -1   95.09   10.10
  -4  -1  -1  114.69    9.80
  -4  -1  -1  108.49    9.20
  -4  -1  -1  106.09    8.90
   4   2   1    6.30    5.80
   4   2   1    8.20    7.50
   4   2   1    1.20    7.60
   4   2   1   -3.90    5.70
  -4  -2  -1   10.10    7.10
  -4  -2  -1    0.40    6.10
  -4  -2  -1    4.70    7.20
  -4  -2  -1   14.50    7.00
   4   3   1  176.88   12.20
   4   3   1  199.18   13.60
   4   3   1  178.68   12.20
   4   3   1  195.88   10.60
   4   3   1  196.18   12.40
   4   3   1  195.88   10.40
  -4  -3  -1  190.78   11.90
  -4  -3  -1  188.48   10.60
  -4  -3  -1  166.58   12.20
  -4  -3  -1  174.68   10.50
   4   4   1   -1.40    6.10
   4   4   1    1.80    7.50
   4   4   1    7.30    7.10
   4   4   1    1.60    8.40
   4   4   1    2.30    6.60
   4   4   1    6.10    9.60
  -4  -4  -1    4.00    6.40
  -4  -4  -1    6.20    8.10
  -4  -4  -1    6.30    6.80
  -4  -4  -1    0.60    7.20
  -4  -4  -1   -2.90    8.20
   4   5   1   45.80    8.50
   4   5   1   52.69    9.30
   4   5   1   52.69    9.60
   4   5   1   45.20    8.40
   4   5   1   51.99    9.90
   4   5   1   46.90   11.40
   4   5   1   64.99    8.40
  -4  -5  -1   54.09    8.60
  -4  -5  -1   38.90    8.40
  -4  -5  -1   48.30    9.80
  -4  -5  -1   55.79    9.50
   4   6   1  267.37   16.10
   4   6   1  277.27   17.40
   4   6   1  274.87   17.40
   4   6   1  269.67   15.50
   4   6   1  279.57   14.70
   4   6   1  252.67   14.70
   4   6   1  271.47   20.20
  -4  -6  -1  275.07   16.70
  -4  -6  -1  258.37   14.70
  -4  -6  -1  285.07   17.80
  -4  -6  -1  321.27   18.40
  -4  -6  -1  278.67   15.00
   4   7   1   37.40   10.80
   4   7   1   38.30   11.90
   4   7   1   25.30   10.10
   4   7   1   27.90   22.60
   4   7   1   10.60    9.10
   4   7   1   21.70    9.80
  -4  -7  -1   39.90   13.00
  -4  -7  -1   15.90    9.90
  -4  -7  -1   15.30    9.20
  -4  -7  -1   10.90   11.30
   4   8   1   76.49   12.80
   4   8   1   84.79   16.30
   4   8   1   80.49   12.50
   4   8   1   94.79   12.80
  -4  -8  -1   67.79   12.10
  -4  -8  -1   91.19   13.90
  -4  -8  -1   75.79   11.30
  -4  -8  -1   84.59   15.60
   4   9   1  -16.70   14.50
   4   9   1   17.20   11.50
   4   9   1   10.40   12.10
  -4  -9  -1   15.10   11.40
  -4  -9  -1   11.10   10.00
  -4  -9  -1   21.80   16.00
  -4  -9  -1   29.30   13.10
   4  10   1   34.70   18.50
   4  10   1    9.60   11.70
   4  10   1   14.80   12.90
  -4 -10  -1   35.90   13.00
  -4 -10  -1   11.70   13.30
  -4 -10  -1   17.20    9.50
   5 -10   1   -4.80   15.20
   5 -10   1   -6.10   10.00
   5 -10   1   11.20   14.90
   5 -10   1   -6.20   18.40
  -5  10  -1   -5.10   10.60
  -5  10  -1    2.20   10.50
  -5  10  -1   35.10   14.10
  -5  10  -1   13.80   13.70
  -5  10  -1    4.50   10.40
  -5  10  -1    1.60   10.90
   5  -9   1    2.00   10.60
   5  -9   1   17.30   12.80
   5  -9   1   22.10   10.60
   5  -9   1   36.50   14.50
  -5   9  -1   22.80   12.50
  -5   9  -1   15.90   16.30
  -5   9  -1   35.60   10.80
  -5   9  -1   19.10   10.70
  -5   9  -1    4.20   10.30
  -5   9  -1    4.60    9.40
   5  -8   1   -6.10    9.10
   5  -8   1   17.30   10.00
   5  -8   1    0.70   11.60
   5  -8   1   15.70   12.70
  -5   8  -1   -2.80    7.70
  -5   8  -1    1.00    9.60
  -5   8  -1    0.30    8.60
  -5   8  -1    9.50   11.10
  -5   8  -1    8.20    9.40
  -5   8  -1    0.10    8.50
  -5   8  -1   19.10   10.40
   5  -7   1  237.78   14.70
   5  -7   1  227.68   15.10
   5  -7   1  223.48   18.70
   5  -7   1  216.88   17.30
  -5   7  -1  233.88   13.70
  -5   7  -1  226.68   14.10
  -5   7  -1  215.48   12.60
  -5   7  -1  230.48   14.60
  -5   7  -1  201.78   16.90
  -5   7  -1  196.98   13.80
  -5   7  -1  216.78   15.20
  -5   7  -1  185.48   18.50
   5  -6   1   18.40   10.50
   5  -6   1   26.60    8.40
   5  -6   1   27.20    9.80
   5  -6   1   22.60    7.50
  -5   6  -1    9.90   13.10
  -5   6  -1   25.60   10.40
  -5   6  -1   31.60    7.90
  -5   6  -1   33.00    7.70
  -5   6  -1   41.70   11.10
   5  -5   1  170.88   14.60
   5  -5   1  159.18   10.30
   5  -5   1  181.98   12.50
   5  -5   1  170.48   14.20
   5  -5   1  181.88   11.90
  -5   5  -1  172.18   12.00
  -5   5  -1  174.68   14.30
  -5   5  -1  168.28   11.60
  -5   5  -1  173.28   10.70
  -5   5  -1  165.08   14.20
   5  -4   1  832.42   27.70
   5  -4   1  841.02   27.00
   5  -4   1  848.12   26.90
   5  -4   1  853.91   26.30
   5  -4   1  830.52   28.70
  -5   4  -1  842.92   27.80
  -5   4  -1  801.02   26.90
  -5   4  -1  862.41   27.70
  -5   4  -1  839.22   26.90
  -5   4  -1  863.91   28.70
   5  -3   1   11.50    6.10
   5  -3   1   14.00    5.80
   5  -3   1    5.00    6.80
   5  -3   1   -5.30    8.60
   5  -3   1    1.10    6.00
  -5   3  -1   -4.10    6.20
  -5   3  -1    3.60    7.60
  -5   3  -1    6.60    6.00
  -5   3  -1    1.10    6.40
  -5   3  -1   -0.40    6.90
   5  -2   1   86.59    8.80
   5  -2   1   82.79    8.80
   5  -2   1   88.59    9.20
   5  -2   1   88.39    9.90
  -5   2  -1   83.69    9.30
  -5   2  -1   83.69    9.10
  -5   2  -1  134.89   17.00
  -5   2  -1   96.29    8.30
   5  -1   1   83.79    9.70
   5  -1   1   86.89    9.30
   5  -1   1   62.79    7.30
  -5   1  -1   68.59    7.60
  -5   1  -1   62.19    8.60
  -5   1  -1   76.29    7.90
  -5   1  -1   96.09   10.00
   5   0   1  438.86   15.90
   5   0   1  429.86   16.90
   5   0   1  432.56   17.90
   5   0   1  460.15   15.90
   5   0   1  415.46   15.90
  -5   0  -1  430.36   17.50
  -5   0  -1  452.55   16.30
  -5   0  -1  447.86   16.20
  -5   0  -1  428.36   17.10
  -5   0  -1  466.95   16.50
   5   1   1  311.57   14.80
   5   1   1  306.17   14.00
   5   1   1  324.67   13.40
   5   1   1  289.87   15.60
   5   1   1  324.67   13.00
  -5  -1  -1  322.57   14.00
  -5  -1  -1  316.67   13.70
  -5  -1  -1  306.67   14.80
  -5  -1  -1  300.57   14.40
   5   2   1  210.28   11.30
   5   2   1  203.18   13.50
   5   2   1  212.98   11.00
   5   2   1  214.78   13.30
   5   2   1  203.88   12.90
  -5  -2  -1  207.68   11.60
  -5  -2  -1  202.28   11.40
  -5  -2  -1  193.98   12.40
  -5  -2  -1  204.98   13.00
   5   3   1  878.51   26.80
   5   3   1  889.61   26.90
   5   3   1  817.22   28.50
   5   3   1  820.82   28.40
   5   3   1  836.92   28.10
  -5  -3  -1  862.31   27.10
  -5  -3  -1  819.72   28.10
  -5  -3  -1  814.42   27.90
  -5  -3  -1  868.11   27.10
   5   4   1  102.19   10.80
   5   4   1   98.19   12.30
   5   4   1  108.59   12.20
   5   4   1  124.79   12.00
   5   4   1  103.59   11.90
   5   4   1  109.39   10.50
  -5  -4  -1   98.89   11.50
  -5  -4  -1  113.79   11.50
  -5  -4  -1  102.99    9.50
  -5  -4  -1  100.19   10.80
   5   5   1   54.69    9.90
   5   5   1   59.89    9.30
   5   5   1   58.89   10.70
   5   5   1   67.79   12.10
   5   5   1   51.99    9.50
   5   5   1   44.00   10.30
   5   5   1   38.70    9.20
  -5  -5  -1   53.49   10.30
  -5  -5  -1   53.29    9.30
  -5  -5  -1   39.40   10.10
  -5  -5  -1   42.00    9.00
   5   6   1    9.50    9.90
   5   6   1    2.50   11.90
   5   6   1  -11.40    9.20
   5   6   1    8.40   10.70
   5   6   1    6.50    8.80
   5   6   1    9.40    8.40
   5   6   1    3.70    9.70
  -5  -6  -1    7.10    9.20
  -5  -6  -1   -9.50   16.20
  -5  -6  -1   15.20    9.70
  -5  -6  -1    0.30    9.50
  -5  -6  -1   11.50   11.30
   5   7   1   76.19   11.80
   5   7   1   29.00   11.30
   5   7   1   59.19   12.20
   5   7   1   69.69   14.50
   5   7   1   54.39   10.60
  -5  -7  -1   66.29   13.10
  -5  -7  -1   46.30   10.60
  -5  -7  -1   61.49   13.60
   5   8   1   52.69   13.10
   5   8   1   47.90   12.60
   5   8   1   75.29   12.40
   5   8   1   50.09   15.30
  -5  -8  -1   77.89   14.70
  -5  -8  -1  101.89   15.90
  -5  -8  -1   69.19   12.30
  -5  -8  -1   81.89   11.80
   5   9   1    1.90   15.60
   5   9   1   14.40   12.40
   5   9   1   17.10   12.20
  -5  -9  -1   40.30   15.80
  -5  -9  -1   40.90   12.20
  -5  -9  -1   26.80   10.30
  -5  -9  -1   33.20   13.90
   6 -10   1  126.79   33.00
   6 -10   1   86.09   13.20
   6 -10   1   96.99   13.80
   6 -10   1  136.79   17.60
  -6  10  -1  108.69   11.90
  -6  10  -1  109.89   12.90
  -6  10  -1   80.89   13.40
   6  -9   1   40.00   11.00
   6  -9   1   53.49   11.60
   6  -9   1   45.30   14.40
   6  -9   1   23.90   15.00
  -6   9  -1   34.70   10.20
  -6   9  -1   29.30   10.50
  -6   9  -1   33.60   11.10
  -6   9  -1   57.69   11.90
   6  -8   1   34.20   10.40
   6  -8   1   56.39   13.90
   6  -8   1   53.49   13.70
   6  -8   1   51.39   10.90
  -6   8  -1   51.49   10.50
  -6   8  -1   34.90    9.90
  -6   8  -1   56.99   10.80
  -6   8  -1   35.80    9.50
   6  -7   1    6.00   12.00
   6  -7   1   16.10    8.50
   6  -7   1   13.40    9.10
   6  -7   1   -0.80   11.30
  -6   7  -1   -1.00   12.00
  -6   7  -1    7.10    7.80
  -6   7  -1    9.70    8.30
  -6   7  -1   15.10    9.10
  -6   7  -1   26.80    8.90
  -6   7  -1   18.70   11.60
   6  -6   1    1.10    8.20
   6  -6   1    1.50    7.20
   6  -6   1   -8.70   11.90
   6  -6   1    9.30   10.30
   6  -6   1   15.90    8.30
  -6   6  -1   -0.90   10.30
  -6   6  -1   10.70    7.60
  -6   6  -1    6.10    8.10
  -6   6  -1   11.30   10.70
  -6   6  -1   18.00    7.70
   6  -5   1   84.89    8.80
   6  -5   1  101.79   12.10
   6  -5   1   84.69   12.00
   6  -5   1  108.99    9.90
   6  -5   1   79.89   11.00
  -6   5  -1  114.69   11.90
  -6   5  -1   88.99   11.70
  -6   5  -1   76.89   11.40
  -6   5  -1   80.19    9.00
  -6   5  -1   91.19    9.90
   6  -4   1   52.49    9.00
   6  -4   1   29.40   12.70
   6  -4   1   45.30    9.60
   6  -4   1   51.69    8.20
   6  -4   1   50.49    7.20
  -6   4  -1   52.79    9.40
  -6   4  -1   46.80    8.20
  -6   4  -1   49.99    8.40
  -6   4  -1   54.99    7.80
  -6   4  -1   49.00   10.10
   6  -3   1  413.36   18.50
   6  -3   1  427.56   18.50
   6  -3   1  399.96   15.70
   6  -3   1  390.86   16.40
  -6   3  -1  395.36   16.10
  -6   3  -1  377.26   16.70
  -6   3  -1  401.96   16.10
  -6   3  -1  386.66   17.80
   6  -2   1  386.36   18.30
   6  -2   1  379.86   15.70
   6  -2   1  373.76   17.50
   6  -2   1  374.56   15.40
  -6   2  -1  407.16   15.80
  -6   2  -1  397.16   15.80
  -6   2  -1  381.76   17.10
  -6   2  -1  386.46   15.90
   6  -1   1   56.49   11.50
   6  -1   1   53.49    9.70
   6  -1   1   48.60    7.80
  -6   1  -1   75.19    8.70
  -6   1  -1   66.09    8.20
  -6   1  -1   71.49    8.10
  -6   1  -1   65.09    8.70
   6   0   1  208.78   11.70
   6   0   1  203.08   11.70
   6   0   1  196.68   12.20
   6   0   1  204.28   11.40
   6   0   1  190.68   13.50
  -6   0  -1  182.08   11.70
  -6   0  -1  195.68   12.90
  -6   0  -1  204.68   11.70
  -6   0  -1  209.38   11.70
  -6   0  -1  187.38   12.50
   6   1   1  317.47   15.00
   6   1   1  293.57   15.20
   6   1   1  322.07   13.90
   6   1   1  305.27   16.30
   6   1   1  319.97   13.80
  -6  -1  -1  308.57   14.30
  -6  -1  -1  321.47   14.50
  -6  -1  -1  300.87   14.40
  -6  -1  -1  322.87   15.20
  -6  -1  -1  327.77   15.70
   6   2   1  639.94   21.50
   6   2   1  608.74   23.10
   6   2   1  607.44   22.50
   6   2   1  614.04   23.50
   6   2   1  641.44   21.70
  -6  -2  -1  635.64   21.80
  -6  -2  -1  605.44   22.70
  -6  -2  -1  605.04   23.00
  -6  -2  -1  634.04   22.30
   6   3   1   63.39   10.90
   6   3   1   62.79   10.60
   6   3   1   52.69   10.00
   6   3   1   59.09    8.40
   6   3   1   49.99    8.30
  -6  -3  -1   66.19    9.40
  -6  -3  -1   60.99    9.00
  -6  -3  -1   67.59    9.40
  -6  -3  -1   60.69    9.40
  -6  -3  -1   60.69   10.50
   6   4   1   53.49    8.70
   6   4   1   42.20    8.80
   6   4   1   57.79   11.40
   6   4   1   49.70   10.20
   6   4   1   67.29   11.70
   6   4   1   55.39   11.30
  -6  -4  -1   40.30    9.20
  -6  -4  -1   65.79   10.00
  -6  -4  -1   60.39   10.90
  -6  -4  -1   39.90    8.90
   6   5   1  100.79   13.20
   6   5   1   95.39   12.30
   6   5   1   76.39   10.60
   6   5   1   87.49   12.80
   6   5   1  117.29   12.80
   6   5   1   91.79   11.00
  -6  -5  -1  124.99   12.00
  -6  -5  -1  107.39   13.20
  -6  -5  -1  108.99   11.00
  -6  -5  -1  125.09   16.40
   6   6   1    0.20   10.60
   6   6   1    8.60   10.50
   6   6   1   -4.30    8.90
   6   6   1    1.10   10.10
   6   6   1    7.40    9.40
   6   6   1   20.20   12.10
  -6  -6  -1   23.60   10.50
  -6  -6  -1    7.20   10.10
  -6  -6  -1   16.30   11.40
   6   7   1    9.00   11.40
   6   7   1   -7.60   11.00
   6   7   1    5.50   13.10
   6   7   1   -9.40    9.30
  -6  -7  -1   10.40   12.40
  -6  -7  -1   -4.00   11.10
  -6  -7  -1   24.90   11.50
  -6  -7  -1   -5.50   10.20
   6   8   1   47.40   13.00
   6   8   1   44.10   13.50
   6   8   1   43.10   14.90
  -6  -8  -1   69.19   12.70
  -6  -8  -1   88.49   12.50
  -6  -8  -1   57.79   14.30
   7  -9   1   25.50   11.40
   7  -9   1   29.50   16.10
   7  -9   1   12.70   13.60
   7  -9   1   25.50   11.20
  -7   9  -1   15.50    9.80
  -7   9  -1   10.70    9.80
  -7   9  -1   19.00   10.70
  -7   9  -1   45.60   18.60
   7  -8   1   66.09   12.20
   7  -8   1   85.69   15.10
   7  -8   1   66.49   11.50
  -7   8  -1   82.49   10.90
  -7   8  -1  111.89   12.40
  -7   8  -1   84.19   11.40
  -7   8  -1   68.59   11.40
   7  -7   1   25.40    9.90
   7  -7   1   27.00    9.80
   7  -7   1   21.80   13.20
   7  -7   1   41.70    8.70
   7  -7   1   33.90   11.70
  -7   7  -1   29.20    9.30
  -7   7  -1   26.20    9.20
  -7   7  -1   12.30   12.80
  -7   7  -1   42.30   10.40
   7  -6   1   50.39   11.50
   7  -6   1   63.39   10.00
   7  -6   1   65.59   13.60
   7  -6   1   53.69    8.80
   7  -6   1   42.70   10.50
  -7   6  -1   48.20    9.10
  -7   6  -1   76.99   12.50
  -7   6  -1   44.70    9.50
  -7   6  -1   49.70   12.60
  -7   6  -1   46.60   10.10
   7  -5   1   45.50   11.20
   7  -5   1   20.10    8.50
   7  -5   1   39.60    8.20
   7  -5   1   36.50   10.00
   7  -5   1   34.30    8.90
  -7   5  -1   38.40   11.00
  -7   5  -1   30.40    9.20
  -7   5  -1   33.30    8.80
  -7   5  -1   40.90   11.10
  -7   5  -1   30.10    8.30
   7  -4   1  322.87   14.80
   7  -4   1  332.87   16.80
   7  -4   1  339.67   16.10
   7  -4   1  336.87   19.00
   7  -4   1  350.06   16.60
  -7   4  -1  312.47   17.60
  -7   4  -1  314.07   15.70
  -7   4  -1  327.87   16.50
  -7   4  -1  314.47   15.70
  -7   4  -1  330.57   15.90
   7  -3   1  139.59   11.60
   7  -3   1  142.39   14.50
   7  -3   1  129.29   11.40
   7  -3   1  117.49   11.00
  -7   3  -1  133.89   12.10
  -7   3  -1  108.79   13.00
  -7   3  -1  108.89   11.50
  -7   3  -1  104.09   11.50
   7  -2   1  435.06   17.20
   7  -2   1  412.66   17.30
   7  -2   1  418.86   16.90
   7  -2   1  390.96   19.00
  -7   2  -1  405.76   17.40
  -7   2  -1  406.26   17.30
  -7   2  -1  421.46   17.30
  -7   2  -1  408.96   18.70
   7  -1   1  847.02   29.50
   7  -1   1  832.12   28.00
   7  -1   1  872.41   27.90
   7  -1   1  878.31   27.60
  -7   1  -1  853.31   28.00
  -7   1  -1  822.22   28.40
  -7   1  -1  848.82   27.90
  -7   1  -1  838.32   29.00
   7   0   1   35.00    8.30
   7   0   1   28.00    9.40
   7   0   1   38.90    7.80
   7   0   1   27.10    8.20
   7   0   1   32.80    7.60
  -7   0  -1   36.10    8.20
  -7   0  -1   30.90    8.90
  -7   0  -1   33.60    8.00
  -7   0  -1   38.30    8.10
  -7   0  -1   30.10    8.80
   7   1   1   25.80    8.80
   7   1   1   12.50    7.30
   7   1   1   21.80   10.20
   7   1   1   20.10    8.00
   7   1   1   14.50    7.70
  -7  -1  -1   33.60    8.40
  -7  -1  -1   15.30    9.30
  -7  -1  -1   23.80    8.30
  -7  -1  -1   22.80    8.70
  -7  -1  -1   26.90    7.80
   7   2   1    5.30    8.20
   7   2   1   -0.70   10.00
   7   2   1   -0.20    9.30
   7   2   1  -13.10    8.70
   7   2   1    4.90    8.90
  -7  -2  -1   -2.40    9.30
  -7  -2  -1    6.00    8.10
  -7  -2  -1   -0.70    7.90
  -7  -2  -1    2.90    8.40
  -7  -2  -1   -7.70    7.90
   7   3   1  196.68   13.60
   7   3   1  166.08   12.90
   7   3   1  198.78   16.20
   7   3   1  195.78   15.60
  -7  -3  -1  196.48   14.50
  -7  -3  -1  180.58   14.10
  -7  -3  -1  181.78   15.80
  -7  -3  -1  173.68   13.80
  -7  -3  -1  183.88   14.00
   7   4   1  284.97   15.80
   7   4   1  264.77   18.20
   7   4   1  268.07   15.10
   7   4   1  287.27   17.40
   7   4   1  277.67   18.10
   7   4   1  248.08   18.40
  -7  -4  -1  274.77   16.30
  -7  -4  -1  250.57   15.70
  -7  -4  -1  256.37   17.70
  -7  -4  -1  268.17   16.10
   7   5   1   53.09   11.20
   7   5   1   45.50   10.90
   7   5   1   57.09   12.40
   7   5   1   33.50    9.90
  -7  -5  -1   67.09   11.40
  -7  -5  -1   36.40   10.40
  -7  -5  -1   64.99   13.00
   7   6   1   26.70   13.90
   7   6   1   16.10   10.40
   7   6   1   33.40   12.10
   7   6   1   23.80   11.90
  -7  -6  -1   40.30   12.20
  -7  -6  -1   24.70   11.10
  -7  -6  -1   60.39   11.50
   7   7   1   77.29   14.80
   7   7   1   56.09   15.60
   7   7   1   40.60   13.00
  -7  -7  -1   75.29   12.20
  -7  -7  -1   58.69   13.40
  -7  -7  -1   83.49   13.30
   7   8   1   31.20   12.50
   7   8   1   24.80   15.30
   7   8   1   13.30   15.30
  -7  -8  -1    4.90   11.80
  -7  -8  -1   18.90   23.00
  -7  -8  -1   28.20   10.90
  -7  -8  -1   52.79   14.60
   8  -9   1   -1.50   17.10
   8  -9   1   26.80   18.80
   8  -9   1   30.50   13.90
   8  -9   1    7.60   23.80
  -8   9  -1   15.80   11.30
  -8   9  -1   10.80   11.60
   8  -8   1   20.10   13.10
   8  -8   1  -25.40    9.90
   8  -8   1    0.20   10.30
   8  -8   1    3.60   15.80
  -8   8  -1    2.60    9.30
  -8   8  -1   10.00   10.00
  -8   8  -1   -2.40   19.00
  -8   8  -1    2.30    9.60
   8  -7   1   91.89   16.00
   8  -7   1   99.29   13.70
   8  -7   1   95.69   12.20
   8  -7   1  110.39   11.80
   8  -7   1  111.89   13.10
  -8   7  -1  112.79   11.90
  -8   7  -1   84.19   11.80
  -8   7  -1   96.19   11.30
   8  -6   1  100.49   12.60
   8  -6   1   96.49   13.00
   8  -6   1   94.59   15.40
   8  -6   1   93.89   10.70
   8  -6   1   91.49   11.80
  -8   6  -1   90.59   11.40
  -8   6  -1   90.09   11.50
  -8   6  -1   92.19   13.40
  -8   6  -1   98.49   11.60
   8  -5   1   -5.10    8.90
   8  -5   1    7.00    9.30
   8  -5   1   12.20    8.40
   8  -5   1   -8.10   10.40
   8  -5   1   -9.30    8.70
  -8   5  -1   15.30   10.40
  -8   5  -1   15.00    9.20
  -8   5  -1   -0.90    8.90
  -8   5  -1   12.30    8.70
  -8   5  -1   32.90   11.50
   8  -4   1   21.40   11.70
   8  -4   1   16.70    9.20
   8  -4   1   10.70    7.50
   8  -4   1   15.60    8.90
  -8   4  -1    9.70    8.50
  -8   4  -1   12.70    8.70
  -8   4  -1   20.60   10.50
  -8   4  -1    5.00    8.70
   8  -3   1   19.10    8.30
   8  -3   1   23.10    9.00
   8  -3   1   15.00    8.10
   8  -3   1   26.60   11.10
  -8   3  -1   37.50   10.40
  -8   3  -1   42.80    9.50
  -8   3  -1   21.40    8.70
  -8   3  -1   31.90    9.20
   8  -2   1   60.29    9.30
   8  -2   1   96.79   20.70
   8  -2   1   54.99    9.60
  -8   2  -1   91.19   11.00
  -8   2  -1   63.19   10.80
  -8   2  -1   70.89    9.90
  -8   2  -1   79.69   10.30
   8  -1   1    1.00    8.00
   8  -1   1    2.90    7.70
   8  -1   1    5.60    8.10
   8  -1   1    4.10   10.80
  -8   1  -1    0.20    8.00
  -8   1  -1    2.70    8.60
  -8   1  -1   -3.10    8.80
  -8   1  -1    0.20    8.70
   8   0   1  123.49   13.60
   8   0   1  100.79   12.40
   8   0   1   98.39   10.20
   8   0   1   85.89    9.60
   8   0   1   98.29   11.00
  -8   0  -1   91.69   10.70
  -8   0  -1   88.09   11.80
  -8   0  -1   72.89    9.50
  -8   0  -1   95.39   10.40
  -8   0  -1  105.49   12.10
   8   1   1  132.59   12.70
   8   1   1  135.29   12.20
   8   1   1  178.08   18.20
   8   1   1  112.19   13.40
   8   1   1  124.09   15.00
  -8  -1  -1  114.49   12.60
  -8  -1  -1  139.39   13.20
  -8  -1  -1  137.29   14.60
  -8  -1  -1  125.99   13.50
  -8  -1  -1  137.09   13.10
   8   2   1   16.70    9.80
   8   2   1   21.40    9.60
   8   2   1   16.50   12.00
   8   2   1    7.10    8.50
   8   2   1    7.60    8.80
  -8  -2  -1   32.80    9.80
  -8  -2  -1   12.70   18.30
  -8  -2  -1   13.70    9.60
  -8  -2  -1   24.80    9.20
  -8  -2  -1    9.00    9.70
   8   3   1  468.65   21.90
   8   3   1  346.57   27.30
   8   3   1  439.06   19.00
   8   3   1  405.56   21.60
   8   3   1  443.76   22.20
  -8  -3  -1  456.65   22.20
  -8  -3  -1  437.06   20.40
  -8  -3  -1  429.76   19.80
  -8  -3  -1  457.45   20.20
   8   4   1  113.99   12.40
   8   4   1  142.09   17.60
   8   4   1   95.09   14.10
   8   4   1   85.19   12.00
   8   4   1  103.09   13.60
  -8  -4  -1   88.99   12.30
  -8  -4  -1  111.09   14.00
  -8  -4  -1  113.79   12.50
  -8  -4  -1   74.89   12.70
   8   5   1   57.69   12.40
   8   5   1   42.70   13.40
   8   5   1   40.80   11.30
   8   5   1   48.70   13.80
  -8  -5  -1   26.40   11.00
  -8  -5  -1   54.39   13.20
  -8  -5  -1   33.30   11.20
   8   6   1   87.39   15.80
   8   6   1   91.79   14.60
   8   6   1  130.99   19.30
  -8  -6  -1  119.49   13.90
  -8  -6  -1  105.29   14.90
  -8  -6  -1  134.39   13.70
   8   7   1   -1.50   15.00
   8   7   1   25.50   22.10
   8   7   1    7.30   12.00
  -8  -7  -1   -6.50    9.90
  -8  -7  -1   18.20   21.50
  -8  -7  -1   22.50   12.60
   9  -8   1   13.50   11.10
   9  -8   1   12.60   10.70
   9  -8   1    5.60   12.10
   9  -8   1   -9.80   18.20
  -9   8  -1    5.50    9.20
  -9   8  -1   -4.20    9.60
  -9   8  -1    1.70    9.80
   9  -7   1   13.30   14.80
   9  -7   1   54.99   21.50
   9  -7   1   15.70   10.60
   9  -7   1   33.90   10.00
   9  -7   1   33.40   11.90
  -9   7  -1   27.60   11.40
  -9   7  -1    8.60   10.20
   9  -6   1   27.40   10.30
   9  -6   1   25.50    9.50
   9  -6   1   25.40   10.70
   9  -6   1   11.40   14.00
   9  -6   1   28.80   11.10
  -9   6  -1   11.00   12.00
  -9   6  -1   28.00   10.30
  -9   6  -1   28.10   10.30
  -9   6  -1   37.30   10.50
   9  -5   1   58.59   11.10
   9  -5   1   42.50   12.40
   9  -5   1   58.39   10.40
  -9   5  -1   45.60   10.50
  -9   5  -1   54.49   10.80
  -9   5  -1   54.19   10.60
   9  -4   1   33.80    9.60
   9  -4   1   43.20   10.70
   9  -4   1   26.80   10.10
   9  -4   1   51.99   13.10
  -9   4  -1   40.00   10.30
  -9   4  -1   34.40    9.80
  -9   4  -1   31.70    9.90
   9  -3   1   25.40   12.40
   9  -3   1   18.10   10.10
   9  -3   1   25.90    9.70
  -9   3  -1    2.90    9.00
  -9   3  -1   19.10    9.90
  -9   3  -1    4.50    9.20
  -9   3  -1   11.60   10.20
   9  -2   1   38.40    9.10
   9  -2   1   28.50    9.80
   9  -2   1   26.20   11.80
  -9   2  -1   29.10   10.20
  -9   2  -1   15.70   10.70
  -9   2  -1   29.00   10.00
  -9   2  -1   40.30    9.90
   9  -1   1  116.49   14.60
   9  -1   1   88.09   11.40
   9  -1   1  129.69   12.20
   9  -1   1   95.39   11.10
  -9   1  -1  106.09   13.10
  -9   1  -1  101.99   11.80
  -9   1  -1  106.69   13.00
  -9   1  -1   97.59   11.30
   9   0   1   95.69   11.00
   9   0   1   89.59   11.40
   9   0   1   84.19   13.10
   9   0   1   98.79   11.80
  -9   0  -1  119.19   14.40
  -9   0  -1  104.39   11.80
  -9   0  -1  106.19   15.20
  -9   0  -1   80.49   11.10
   9   1   1   30.60   10.10
   9   1   1   43.10   17.10
   9   1   1   31.90    9.50
   9   1   1   35.20   11.30
   9   1   1   32.40   10.40
  -9  -1  -1   41.90   10.20
  -9  -1  -1   46.00   11.40
  -9  -1  -1   55.89   12.00
  -9  -1  -1   45.70   11.00
  -9  -1  -1   28.40    9.40
   9   2   1   76.19   12.70
   9   2   1   76.39   11.70
   9   2   1   81.99   11.20
   9   2   1   64.69   11.60
  -9  -2  -1   82.69   12.10
  -9  -2  -1   63.49   10.80
  -9  -2  -1   91.49   11.80
  -9  -2  -1   87.79   11.70
  -9  -2  -1   85.79   13.40
   9   3   1    8.40   10.80
   9   3   1   10.70   11.60
   9   3   1   19.90   12.10
   9   3   1   18.30    9.90
  -9  -3  -1   22.40   11.50
  -9  -3  -1   14.90   10.00
  -9  -3  -1    6.80   10.00
  -9  -3  -1   26.10   10.10
  -9  -3  -1    4.90   11.60
   9   4   1   13.50   12.40
   9   4   1   18.90   10.10
   9   4   1   25.40   12.80
  -9  -4  -1   13.80   11.10
  -9  -4  -1   21.90   12.00
   9   5   1   26.00   12.30
   9   5   1   -0.70   11.60
   9   5   1    4.00   13.20
  -9  -5  -1    6.70   12.50
  -9  -5  -1   -8.10   10.80
   9   6   1    5.80   13.70
   9   6   1    9.90   11.80
   9   6   1   12.70   12.70
  -9  -6  -1    5.50   12.70
  -9  -6  -1   27.20   10.30
  -9  -6  -1   29.30   12.80
  10  -7   1  -18.80    9.90
 -10   7  -1   10.20   10.80
 -10   7  -1   -1.10   10.30
  10  -6   1  -10.20   10.30
  10  -6   1   -4.00   10.10
  10  -6   1    4.10   14.60
  10  -6   1   24.50   10.10
 -10   6  -1   -4.80    9.70
 -10   6  -1    2.80    9.70
 -10   6  -1   18.60   10.60
  10  -5   1   -2.30   11.80
  10  -5   1   -8.50    7.40
  10  -5   1   -2.40   10.20
  10  -5   1  -13.40   10.20
 -10   5  -1   10.50   10.20
 -10   5  -1   -0.10    9.50
 -10   5  -1   -1.30   10.00
  10  -4   1  155.18   14.40
  10  -4   1  131.59   13.90
  10  -4   1  110.29   16.00
  10  -4   1  108.69   13.20
 -10   4  -1  130.59   13.50
 -10   4  -1  140.39   13.30
 -10   4  -1  158.28   14.50
  10  -3   1  157.18   15.50
  10  -3   1  154.28   15.70
  10  -3   1  116.59   13.80
  10  -3   1  165.58   18.60
 -10   3  -1  175.88   15.90
 -10   3  -1  179.78   16.20
 -10   3  -1  135.99   15.60
  10  -2   1    7.40   12.10
  10  -2   1   19.60   10.70
  10  -2   1   11.80    9.40
  10  -2   1    4.70   17.30
 -10   2  -1   25.30   10.30
 -10   2  -1   33.00   10.40
 -10   2  -1    8.50   11.00
  10  -1   1    7.90    9.20
  10  -1   1    8.40   10.30
  10  -1   1   -1.20   11.20
 -10   1  -1   13.00   11.00
 -10   1  -1    7.20    9.70
 -10   1  -1    5.80    9.80
  10   0   1   17.10   10.00
  10   0   1    6.80    9.70
  10   0   1   12.10   12.30
  10   0   1    2.00   10.10
 -10   0  -1   -1.00   11.20
 -10   0  -1  -23.20    8.20
 -10   0  -1   -5.60   10.00
  10   1   1   32.90   12.10
  10   1   1   21.40   10.40
  10   1   1   -1.00    9.30
  10   1   1    1.20   13.00
 -10  -1  -1   18.90   11.80
 -10  -1  -1   13.00    9.00
 -10  -1  -1    5.60   11.40
 -10  -1  -1   -7.40    9.70
  10   2   1   31.30   12.20
  10   2   1   61.59   12.80
  10   2   1   41.80   11.00
 -10  -2  -1   30.30   11.30
 -10  -2  -1   64.49   11.70
 -10  -2  -1   19.30   12.80
 -10  -2  -1   45.20   11.40
  10   3   1    8.40   11.40
  10   3   1    3.10   11.50
  10   3   1   17.10   10.90
 -10  -3  -1   -0.90   12.20
 -10  -3  -1    7.30   11.80
 -10  -3  -1   24.30   10.80
  10   4   1   11.40   10.70
  10   4   1   20.80   12.40
  10   4   1   -2.50   12.80
 -10  -4  -1   13.00    9.80
 -10  -4  -1   -4.20   12.20
 -10  -4  -1    3.60   11.80
  11  -5   1   17.50   11.60
  11  -5   1    3.10   12.30
 -11   5  -1   26.00    9.70
 -11   5  -1    8.70   11.20
 -11   5  -1   18.30   10.90
  11  -4   1   18.50   12.80
 -11   4  -1   13.00   11.40
 -11   4  -1    4.80   11.20
 -11   4  -1   34.50   10.50
  11  -3   1   42.80   11.00
  11  -3   1   33.40   15.60
 -11   3  -1   40.90   11.50
 -11   3  -1   43.30   11.20
 -11   3  -1   45.50   12.90
  11  -2   1   56.09   13.90
  11  -2   1   31.50   11.10
 -11   2  -1   32.10   12.20
 -11   2  -1   11.50   10.40
 -11   2  -1   31.90   10.60
  11  -1   1   34.50   11.10
  11  -1   1   47.30   12.80
 -11   1  -1   70.09   12.00
 -11   1  -1   52.19   11.90
 -11   1  -1   46.60   13.10
  11   0   1   62.59   17.70
  11   0   1   83.69   14.50
 -11   0  -1   64.19   10.30
 -11   0  -1   58.39   12.60
 -11   0  -1   65.09   13.70
 -11   0  -1   84.99   12.40
  11   1   1    4.40   10.50
  11   1   1    3.80   11.30
 -11  -1  -1   13.70   12.20
 -11  -1  -1   -5.60   11.30
 -11  -1  -1   -2.30   10.00
  11   2   1   30.40   13.40
  11   2   1   26.90   12.10
  11   2   1   29.80   11.40
 -11  -2  -1   58.99   14.10
 -11  -2  -1   45.00   11.80
 -11  -2  -1   34.50   13.00
 -11  -3   2    7.40   10.60
 -11  -3   2    7.80   16.10
 -11  -3   2   25.00   12.70
  11   3  -2   15.10   11.70
  11   3  -2   14.80   10.90
  11   3  -2    0.60   11.80
 -11  -2   2   14.60   11.40
 -11  -2   2   59.69   13.30
 -11  -2   2   25.20   13.40
  11   2  -2   12.90   11.10
  11   2  -2   21.00   11.50
  11   2  -2   23.20   12.60
  11   2  -2   30.00   12.40
 -11  -1   2   17.80   11.80
 -11  -1   2   31.80   11.10
 -11  -1   2   33.40   13.00
  11   1  -2   32.60   12.50
  11   1  -2   65.39   12.80
  11   1  -2   38.60   11.20
  11   1  -2   55.79   12.40
 -11   0   2   38.40   13.00
 -11   0   2   40.40   11.80
 -11   0   2   57.39   11.70
  11   0  -2   37.80   12.20
  11   0  -2   38.90   11.50
  11   0  -2   37.60   11.70
  11   0  -2   43.70   12.70
 -11   1   2   23.80   12.60
 -11   1   2   21.80   11.90
 -11   1   2   36.10   11.00
  11  -1  -2   18.00   12.10
  11  -1  -2   47.50   21.00
  11  -1  -2   25.20   10.50
 -11   2   2   25.40   10.80
 -11   2   2   29.00   10.40
 -11   2   2   32.60   12.40
 -11   2   2   46.70   11.30
  11  -2  -2   27.10   11.40
  11  -2  -2   35.20   12.20
  11  -2  -2   39.30   11.10
  11  -2  -2   36.80   11.50
 -11   3   2  173.88   16.60
 -11   3   2  162.58   17.30
 -11   3   2  131.89   13.80
 -11   3   2  203.48   17.20
  11  -3  -2  163.88   15.50
  11  -3  -2  221.58   17.20
  11  -3  -2  149.69   18.60
  11  -3  -2  186.48   16.20
 -11   4   2    0.90   10.50
 -11   4   2   29.50   12.10
  11  -4  -2   18.20    9.80
 -10  -5   2   15.00   12.30
  10   5  -2    4.70   11.20
  10   5  -2    7.20   11.40
  10   5  -2   12.20   11.20
  10   5  -2   16.40   12.60
 -10  -4   2    8.00    9.90
 -10  -4   2   21.20   13.30
 -10  -4   2    7.90   11.20
 -10  -4   2    0.90   12.10
  10   4  -2    5.10   12.30
  10   4  -2   -8.20   10.20
  10   4  -2   -4.70   11.90
  10   4  -2   11.00   10.70
 -10  -3   2   36.30   11.40
 -10  -3   2   38.20   11.90
 -10  -3   2   37.20   10.50
 -10  -3   2   30.00   12.50
  10   3  -2   37.90   12.00
  10   3  -2   46.50   12.20
  10   3  -2   30.40   10.70
  10   3  -2   36.20   12.30
 -10  -2   2   90.69   12.30
 -10  -2   2   67.69   14.00
 -10  -2   2   74.29   12.30
 -10  -2   2   81.69   12.70
  10   2  -2   70.69   12.90
  10   2  -2   71.69   13.20
  10   2  -2   88.29   13.20
  10   2  -2   70.49   11.70
 -10  -1   2    6.60   10.50
 -10  -1   2   26.30    9.80
 -10  -1   2  -20.00   11.80
 -10  -1   2   17.30   10.10
 -10  -1   2    1.10   11.60
  10   1  -2    4.20   10.90
  10   1  -2    1.40    9.70
  10   1  -2    8.80   10.00
  10   1  -2   14.70   10.60
 -10   0   2   -6.50   10.10
 -10   0   2  -25.00    9.30
 -10   0   2  -10.60   10.50
 -10   0   2   -4.10    9.60
 -10   0   2   30.00   10.20
  10   0  -2   -0.10    9.20
  10   0  -2   11.60   10.70
  10   0  -2   -1.50   10.00
  10   0  -2   21.50   11.10
 -10   1   2   13.00   11.00
 -10   1   2   18.60    9.90
 -10   1   2    2.80    9.40
 -10   1   2   -9.80    8.70
 -10   1   2    7.00    9.40
  10  -1  -2   11.80   10.10
  10  -1  -2    2.00    9.10
  10  -1  -2   -3.00   10.00
  10  -1  -2    6.60   11.70
 -10   2   2   -6.60   10.40
 -10   2   2  -10.20    8.90
 -10   2   2   -3.70    8.20
 -10   2   2   -4.00    9.10
  10  -2  -2    2.90    9.00
  10  -2  -2    2.80   10.50
  10  -2  -2    6.10   10.90
  10  -2  -2   -4.30    9.80
 -10   3   2   60.69   11.20
 -10   3   2   46.70   11.80
 -10   3   2   31.00    9.20
 -10   3   2   46.90   11.00
  10  -3  -2   42.20   10.80
  10  -3  -2   46.30   11.90
  10  -3  -2   32.90   11.90
 -10   4   2   39.80    9.70
 -10   4   2   43.90   11.80
 -10   4   2   26.90   10.20
 -10   4   2   31.70    9.30
  10  -4  -2   40.40   10.70
  10  -4  -2    9.40   12.50
  10  -4  -2   29.90   10.30
  10  -4  -2   29.00   10.70
  10  -4  -2   34.40   10.80
 -10   5   2   71.79   11.80
 -10   5   2   62.69   10.40
 -10   5   2   63.29   10.50
 -10   5   2   69.79   12.20
  10  -5  -2   62.39   13.70
  10  -5  -2   50.49   13.30
  10  -5  -2   63.39   11.60
  10  -5  -2   65.59   11.80
 -10   6   2   11.10   10.70
 -10   6   2   34.00   11.30
  10  -6  -2   23.40   10.30
  10  -6  -2   16.80   17.30
  10  -6  -2   14.30   11.70
  10  -6  -2   15.20   10.40
  -9  -6   2   52.29   12.40
  -9  -6   2   49.00   13.70
  -9  -6   2   60.49   12.70
   9   6  -2   40.70   13.30
   9   6  -2   58.89   12.50
   9   6  -2   56.49   10.80
   9   6  -2   22.20   13.50
  -9  -5   2   24.00   12.40
  -9  -5   2   42.30   13.40
  -9  -5   2   31.40   11.80
   9   5  -2   36.30   12.40
   9   5  -2   48.70   18.10
   9   5  -2   19.00   12.50
   9   5  -2   37.20   12.20
   9   5  -2   34.50   10.90
  -9  -4   2   -1.00   11.40
  -9  -4   2    6.20   10.90
  -9  -4   2  -10.20    9.10
   9   4  -2   -2.20   11.40
   9   4  -2    0.90   18.30
   9   4  -2    4.00    9.70
  -9  -3   2   26.30   10.70
  -9  -3   2   22.40   10.50
  -9  -3   2   13.80    9.30
  -9  -3   2    0.80   11.30
   9   3  -2    9.70   10.30
   9   3  -2    2.20   10.10
   9   3  -2   11.20    9.50
  -9  -2   2   22.90   11.40
  -9  -2   2  -16.50   10.20
  -9  -2   2    5.40    9.30
  -9  -2   2   10.30    9.70
  -9  -2   2    5.90   10.00
   9   2  -2    5.10    9.10
   9   2  -2   -5.60    9.80
   9   2  -2   10.90    9.80
   9   2  -2    9.10   10.00
  -9  -1   2  133.49   14.40
  -9  -1   2  163.38   15.50
  -9  -1   2  164.18   14.70
  -9  -1   2  145.99   14.70
  -9  -1   2  147.09   13.70
   9   1  -2  138.89   13.70
   9   1  -2  117.59   14.50
   9   1  -2  127.79   15.10
   9   1  -2  152.48   13.20
   9   1  -2  138.59   15.50
  -9   0   2   19.60   10.70
  -9   0   2   26.70    9.60
  -9   0   2   30.90    9.70
  -9   0   2   21.00    9.50
  -9   0   2   17.40    9.40
   9   0  -2    6.80    9.30
   9   0  -2    2.70   11.90
   9   0  -2   13.60    9.70
   9   0  -2   11.10    9.50
   9   0  -2   23.20    8.90
  -9   1   2   34.00    9.60
  -9   1   2   11.70    9.10
  -9   1   2   13.70    9.00
  -9   1   2   28.50   10.70
  -9   1   2    3.30    8.30
   9  -1  -2   14.20    9.50
   9  -1  -2   27.40   11.60
   9  -1  -2   19.00    9.60
   9  -1  -2   20.60    9.50
   9  -1  -2    8.20    8.70
  -9   2   2   33.90    9.50
  -9   2   2   49.30    9.60
  -9   2   2   41.30   11.10
  -9   2   2   26.20    8.60
  -9   2   2   37.50    9.50
  -9   2   2   41.40   10.90
   9  -2  -2   20.20    9.70
   9  -2  -2   26.70    9.20
   9  -2  -2   20.10   11.10
   9  -2  -2   27.50    9.10
   9  -2  -2   49.90   10.50
  -9   3   2   21.70    9.10
  -9   3   2   -0.40    8.90
  -9   3   2   -2.90    8.90
  -9   3   2    2.20    8.20
  -9   3   2   18.80   10.20
  -9   3   2   -5.40    9.70
   9  -3  -2    4.30    8.40
   9  -3  -2    2.90    8.30
   9  -3  -2    7.10    9.50
   9  -3  -2    6.00    9.30
   9  -3  -2   18.70   11.00
   9  -3  -2    8.60    8.90
  -9   4   2   24.20    8.60
  -9   4   2   43.40   10.20
  -9   4   2   32.00   10.40
  -9   4   2   37.70    9.80
  -9   4   2   17.60    8.90
   9  -4  -2   15.00    9.80
   9  -4  -2   22.30    9.60
   9  -4  -2   16.10   12.80
   9  -4  -2   28.10    9.30
   9  -4  -2   15.40    8.10
   9  -4  -2   27.40   10.00
  -9   5   2   -4.90    9.70
  -9   5   2   11.50   10.00
  -9   5   2   11.50    9.40
  -9   5   2   -9.60    8.30
  -9   5   2   37.10   12.90
   9  -5  -2    7.30    9.10
   9  -5  -2   13.30    9.60
   9  -5  -2    8.20   10.50
   9  -5  -2    9.50   13.20
  -9   6   2   39.70   10.10
  -9   6   2   74.79   14.40
  -9   6   2   46.40   10.90
  -9   6   2   44.30   10.00
  -9   6   2   48.00   11.40
   9  -6  -2   44.20   18.20
   9  -6  -2   29.10   10.00
   9  -6  -2   49.10   16.30
  -9   7   2   11.50   10.30
  -9   7   2   11.60   11.40
  -9   7   2   21.30   13.40
   9  -7  -2   13.60   11.80
   9  -7  -2   -1.90    9.20
   9  -7  -2   10.60   10.30
   9  -7  -2  -16.80   14.80
  -8  -8   2    7.30   15.30
  -8  -8   2  -18.30   13.00
  -8  -8   2   30.90   15.20
  -8  -8   2   11.20   11.40
   8   8  -2   -6.60   14.30
   8   8  -2   19.40   11.40
   8   8  -2  -18.40   13.40
  -8  -7   2   38.50   14.50
  -8  -7   2   29.60   12.50
  -8  -7   2   21.70   11.90
  -8  -7   2   26.20   13.40
   8   7  -2   11.70   14.60
   8   7  -2   37.60   11.50
   8   7  -2   33.00   13.50
   8   7  -2   35.80   16.80
   8   7  -2   32.80   11.90
  -8  -6   2   33.00   12.80
  -8  -6   2   47.40   12.80
  -8  -6   2   19.70   14.00
  -8  -6   2   18.30   12.10
   8   6  -2   42.70   12.00
   8   6  -2   43.00   12.00
   8   6  -2   21.70    9.60
   8   6  -2   26.70   13.70
   8   6  -2   22.80   13.20
  -8  -5   2   -5.50   10.00
  -8  -5   2   -6.90   11.70
  -8  -5   2   -7.00   10.90
   8   5  -2   17.60   13.00
   8   5  -2    0.30    9.20
   8   5  -2    0.90    9.70
   8   5  -2   -5.50   10.60
   8   5  -2   -2.00    9.90
  -8  -4   2   33.40    9.30
  -8  -4   2   35.80   10.60
  -8  -4   2   29.60   11.30
  -8  -4   2   10.40   10.90
   8   4  -2   11.00    9.90
   8   4  -2   34.30   11.00
   8   4  -2    5.20   11.40
   8   4  -2   32.60    9.70
  -8  -3   2   29.70   10.10
  -8  -3   2   32.10   11.80
  -8  -3   2   15.20    9.80
  -8  -3   2   22.00    8.90
   8   3  -2   34.40   10.20
   8   3  -2   23.00    9.00
   8   3  -2   17.70   10.00
   8   3  -2   25.30   10.30
   8   3  -2   21.00    9.60
  -8  -2   2  202.88   15.20
  -8  -2   2  218.58   14.60
  -8  -2   2  222.38   16.70
  -8  -2   2  193.78   16.50
  -8  -2   2  212.38   13.70
   8   2  -2  216.78   15.40
   8   2  -2  200.98   13.70
   8   2  -2  215.58   15.70
   8   2  -2  214.18   14.90
   8   2  -2  222.08   15.50
  -8  -1   2  155.38   12.30
  -8  -1   2  129.69   12.40
  -8  -1   2  120.19   13.80
  -8  -1   2  127.89   14.60
  -8  -1   2  149.99   12.40
   8   1  -2  132.89   14.70
   8   1  -2  129.99   12.80
   8   1  -2  146.19   14.30
   8   1  -2  129.89   12.70
  -8   0   2   50.19    9.10
  -8   0   2   62.59    9.60
  -8   0   2   67.39    9.80
  -8   0   2   63.69   11.10
  -8   0   2   51.29    9.30
   8   0  -2   55.29    9.80
   8   0  -2   62.89    9.80
   8   0  -2   59.49   11.10
   8   0  -2   70.29    9.90
   8   0  -2   78.89    9.70
  -8   1   2  159.38   13.60
  -8   1   2  193.98   13.40
  -8   1   2  169.28   12.60
  -8   1   2  164.08   14.60
  -8   1   2  182.18   13.10
   8  -1  -2  195.48   13.00
   8  -1  -2  155.08   13.40
   8  -1  -2  193.48   13.80
   8  -1  -2  177.98   15.40
   8  -1  -2  169.08   13.80
  -8   2   2   -4.10   14.20
  -8   2   2    3.30    8.80
  -8   2   2  -12.90    7.40
  -8   2   2    3.10    9.00
  -8   2   2   23.10    8.30
  -8   2   2   12.60    7.50
   8  -2  -2   12.40    8.80
   8  -2  -2    6.70    7.90
   8  -2  -2   -0.40   14.70
   8  -2  -2    8.50    9.70
   8  -2  -2    3.90    8.00
  -8   3   2   18.70    9.00
  -8   3   2    1.80    7.40
  -8   3   2   -1.30    8.70
  -8   3   2   -5.10    9.30
  -8   3   2    2.20    7.90
  -8   3   2   11.40    8.70
   8  -3  -2    0.40    8.20
   8  -3  -2   -1.70    8.40
   8  -3  -2    0.90    8.40
   8  -3  -2    4.10    7.70
   8  -3  -2    1.40    8.40
  -8   4   2  120.29   11.60
  -8   4   2  106.79   14.20
  -8   4   2   83.69   10.30
  -8   4   2   71.09   11.20
  -8   4   2   94.19   10.30
  -8   4   2  106.79   13.20
   8  -4  -2   65.89   10.00
   8  -4  -2   99.99   12.60
   8  -4  -2   82.89   13.50
   8  -4  -2  106.59   14.20
   8  -4  -2   89.39   10.60
  -8   5   2   54.49    9.60
  -8   5   2   59.89   11.30
  -8   5   2   58.49   10.00
  -8   5   2   87.19   12.10
  -8   5   2   74.49   12.20
  -8   5   2   68.89   13.00
  -8   5   2   48.90    9.70
   8  -5  -2   59.09   10.20
   8  -5  -2   55.59   12.30
   8  -5  -2   56.09   11.80
   8  -5  -2   77.29   13.70
   8  -5  -2   62.39   10.40
  -8   6   2   13.00    9.40
  -8   6   2    7.10    8.30
  -8   6   2    6.10   11.40
  -8   6   2   -2.90    9.70
   8  -6  -2   -1.50   13.10
   8  -6  -2    5.60    8.70
   8  -6  -2   10.20    9.50
   8  -6  -2   -3.80    8.70
   8  -6  -2   -4.50   11.30
  -8   7   2    1.80    8.60
  -8   7   2   15.10   12.10
  -8   7   2   -3.20   10.30
  -8   7   2   13.80   14.90
   8  -7  -2   11.50   12.30
   8  -7  -2   10.20   10.20
   8  -7  -2   13.80    9.50
   8  -7  -2    6.60   13.90
  -8   8   2    3.80   11.40
  -8   8   2   34.80   13.90
  -8   8   2   23.60   11.50
   8  -8  -2   -5.50   10.10
   8  -8  -2   15.90    8.80
   8  -8  -2    9.60   15.10
   8  -8  -2   21.00   13.90
  -7  -8   2   36.50   13.30
  -7  -8   2   63.29   16.30
  -7  -8   2   17.70   13.10
  -7  -8   2   20.10   12.20
   7   8  -2   32.40   13.10
   7   8  -2   38.40   12.10
   7   8  -2   31.00   14.70
  -7  -7   2   19.00   12.30
  -7  -7   2   39.80   14.60
  -7  -7   2   21.30   12.70
  -7  -7   2   30.00   12.70
   7   7  -2   25.80    9.50
   7   7  -2   31.60   11.30
   7   7  -2   56.69   12.80
   7   7  -2   35.60   11.70
   7   7  -2   33.10   13.40
   7   7  -2   37.40   11.20
  -7  -6   2   22.00   12.00
  -7  -6   2    8.60   12.70
  -7  -6   2   26.90   11.60
  -7  -6   2   12.90   10.70
   7   6  -2   10.30   12.30
   7   6  -2   19.00   10.40
   7   6  -2   10.80   10.20
   7   6  -2   21.70   10.50
   7   6  -2   12.10   12.50
   7   6  -2   12.30    8.60
  -7  -5   2   49.20   13.60
  -7  -5   2   52.49   12.10
  -7  -5   2   22.50   10.00
  -7  -5   2   21.20   13.10
  -7  -5   2   48.90   12.20
   7   5  -2   38.40   10.30
   7   5  -2   30.60   12.90
   7   5  -2   16.30   11.00
   7   5  -2   34.00   11.00
   7   5  -2   31.60    9.00
   7   5  -2   32.50    9.70
   7   5  -2   26.60   12.00
  -7  -4   2   10.10    9.20
  -7  -4   2   11.70   10.10
  -7  -4   2    7.90   10.00
  -7  -4   2   -5.50    9.60
   7   4  -2   17.10    9.90
   7   4  -2    9.40    8.60
   7   4  -2    4.80   10.90
   7   4  -2    3.60    9.30
   7   4  -2    8.90    8.90
  -7  -3   2  102.19   11.70
  -7  -3   2  116.09   11.20
  -7  -3   2  106.09   11.40
  -7  -3   2  128.69   13.10
  -7  -3   2  117.39   12.70
   7   3  -2  132.59   11.40
   7   3  -2  113.39   13.30
   7   3  -2  111.59   11.70
   7   3  -2  111.29   11.70
   7   3  -2  110.69   13.00
  -7  -2   2   45.10    9.80
  -7  -2   2   48.00   10.40
  -7  -2   2   57.29    8.60
  -7  -2   2   45.90    8.80
  -7  -2   2   40.40    8.30
   7   2  -2   52.29    9.90
   7   2  -2   46.30    9.00
   7   2  -2   43.90    9.10
   7   2  -2   42.60    9.30
   7   2  -2   58.59    8.50
  -7  -1   2   30.70    7.70
  -7  -1   2   27.30   12.20
  -7  -1   2   15.20    7.80
   7   1  -2   32.50    9.40
   7   1  -2   10.50    7.60
   7   1  -2   31.90    8.50
  -7   0   2  136.59   14.40
  -7   0   2  163.18   10.60
  -7   0   2  159.98   11.80
  -7   0   2  159.08   11.60
  -7   0   2  142.59   11.60
  -7   0   2  133.89   12.80
   7   0  -2  136.79   11.10
   7   0  -2  151.58   11.90
   7   0  -2  144.69   12.10
   7   0  -2  145.79   12.80
   7   0  -2  143.39   11.60
  -7   1   2    2.00    7.80
  -7   1   2    2.20    6.90
  -7   1   2    8.40    7.80
  -7   1   2   10.10    7.10
  -7   1   2   -0.80    6.70
  -7   1   2    3.40    7.10
   7  -1  -2   18.20    9.00
   7  -1  -2   -0.90    7.40
   7  -1  -2    0.30    6.90
   7  -1  -2   -0.60    7.10
   7  -1  -2    2.60    7.30
  -7   2   2  105.99   12.00
  -7   2   2  109.09   10.80
  -7   2   2  105.99   11.30
  -7   2   2   98.59   11.30
  -7   2   2  118.69   10.00
  -7   2   2  120.79   11.60
   7  -2  -2   89.89   10.70
   7  -2  -2  104.39   11.70
   7  -2  -2   94.09   10.70
   7  -2  -2  102.19   11.30
   7  -2  -2  128.99   10.40
   7  -2  -2  120.49   11.80
  -7   3   2  122.49   11.20
  -7   3   2  126.39   12.30
  -7   3   2  123.59   12.10
  -7   3   2  124.49   12.70
  -7   3   2  117.09   13.60
  -7   3   2  118.19   11.70
   7  -3  -2  112.29   11.30
   7  -3  -2  102.99   11.40
   7  -3  -2  143.29   11.80
   7  -3  -2  133.39   12.90
   7  -3  -2  123.99   11.30
   7  -3  -2  106.29   13.60
  -7   4   2   45.90    9.80
  -7   4   2   26.00    8.30
  -7   4   2   29.10    8.30
  -7   4   2   47.70    8.70
  -7   4   2   37.40   11.20
  -7   4   2   36.30   10.00
   7  -4  -2   26.80    9.80
   7  -4  -2   37.20   11.40
   7  -4  -2   42.40    9.30
   7  -4  -2   37.90    9.10
   7  -4  -2   30.00    8.50
   7  -4  -2   37.70    9.00
  -7   5   2   62.39    9.70
  -7   5   2   49.80    9.30
  -7   5   2   57.59   10.80
  -7   5   2   72.89   12.20
  -7   5   2   77.69   11.20
  -7   5   2   74.99   13.80
  -7   5   2   67.09    9.40
   7  -5  -2   58.99   11.80
   7  -5  -2   78.39    9.90
   7  -5  -2   59.29    9.70
   7  -5  -2   70.49   12.90
   7  -5  -2   61.79    9.80
  -7   6   2   15.10    8.10
  -7   6   2   10.80    9.60
  -7   6   2   21.10   11.50
  -7   6   2   12.10    8.50
  -7   6   2   26.40   10.50
  -7   6   2    6.10    8.20
   7  -6  -2   13.00    9.20
   7  -6  -2   27.60    9.30
   7  -6  -2    7.40   11.60
   7  -6  -2   18.90   11.90
  -7   7   2   -1.50   10.50
  -7   7   2   -3.30    8.10
  -7   7   2   14.60   11.60
  -7   7   2   20.40    9.40
  -7   7   2   12.20    9.00
   7  -7  -2   -2.70    8.40
   7  -7  -2    8.20   11.80
   7  -7  -2    1.20    9.00
  -7   8   2   -8.30   11.20
  -7   8   2    7.20   15.40
  -7   8   2   12.50   10.40
   7  -8  -2    2.30   12.50
   7  -8  -2    1.00   14.10
   7  -8  -2   27.80   10.70
   7  -8  -2    3.50    9.00
  -7   9   2   12.10   11.00
  -7   9   2   31.50   14.20
  -7   9   2   -1.30   11.90
   7  -9  -2   14.90   15.20
   7  -9  -2    1.60   14.70
   7  -9  -2   18.30   11.50
   7  -9  -2    3.50    8.70
  -6  -9   2   28.50   13.00
  -6  -9   2   -4.00   12.00
  -6  -9   2   17.30   11.90
  -6  -9   2   29.30   15.60
   6   9  -2   -8.80    9.70
   6   9  -2   15.70   13.70
   6   9  -2   12.50   11.40
   6   9  -2   12.60   14.50
  -6  -8   2   32.90   12.30
  -6  -8   2   33.70   12.30
  -6  -8   2   10.90   11.80
  -6  -8   2   41.40   15.60
   6   8  -2    3.40   13.50
   6   8  -2    9.40   11.10
   6   8  -2   11.30   12.40
   6   8  -2   32.40   10.00
   6   8  -2   38.10   11.50
  -6  -7   2    4.70   13.70
  -6  -7   2   -7.40   11.10
  -6  -7   2  -13.60   10.80
  -6  -7   2   -2.80   10.60
   6   7  -2  -12.00   11.00
   6   7  -2   18.70   10.20
   6   7  -2   -3.80    8.50
   6   7  -2   13.10   14.10
   6   7  -2   -3.30    9.80
   6   7  -2   11.50   12.90
  -6  -6   2   50.89   16.00
  -6  -6   2   20.30   10.80
  -6  -6   2   60.79   11.00
  -6  -6   2   52.59   13.20
   6   6  -2   50.79   15.50
   6   6  -2   33.10   10.60
   6   6  -2   62.19   10.80
   6   6  -2   55.09   10.50
   6   6  -2   50.19    8.90
   6   6  -2   58.19   11.70
   6   6  -2   45.70   12.00
  -6  -5   2   23.70    9.00
  -6  -5   2   47.00   11.20
  -6  -5   2   42.20   10.70
  -6  -5   2   37.20    9.90
  -6  -5   2   56.89   11.90
   6   5  -2   46.90    8.90
   6   5  -2   29.10   10.50
   6   5  -2   36.80    9.50
   6   5  -2   38.50   11.30
   6   5  -2   40.80    9.50
   6   5  -2   31.10    9.80
   6   5  -2   33.70    9.20
  -6  -4   2  116.19   11.90
  -6  -4   2  123.99   12.40
  -6  -4   2  109.29   11.50
  -6  -4   2  129.29   13.50
   6   4  -2  117.29   11.00
   6   4  -2  123.19   12.70
   6   4  -2  125.29   14.10
   6   4  -2  125.49   12.20
   6   4  -2  121.49   11.60
   6   4  -2  109.19   11.40
  -6  -3   2   -5.30    7.60
  -6  -3   2   15.30    8.00
  -6  -3   2    9.80    6.80
  -6  -3   2    3.80    8.60
  -6  -3   2    8.50    7.70
  -6  -3   2   -2.10    8.40
   6   3  -2   -2.20    8.40
   6   3  -2   13.30    8.10
   6   3  -2   -0.40    8.50
   6   3  -2    7.30    8.20
   6   3  -2    7.20    7.50
  -6  -2   2  103.79    9.30
  -6  -2   2   94.19    8.70
  -6  -2   2   99.19   12.00
  -6  -2   2   99.09   10.20
   6   2  -2   85.69    9.50
   6   2  -2   93.49    9.70
   6   2  -2   83.99    9.10
   6   2  -2   90.69    8.60
   6   2  -2   95.99   10.00
  -6  -1   2   49.99    8.50
  -6  -1   2   46.00    7.10
  -6  -1   2   50.69    7.50
  -6  -1   2   61.09    8.10
  -6  -1   2   44.00    7.70
  -6  -1   2   42.80    7.90
   6   1  -2   42.20    8.40
   6   1  -2   62.99    8.70
   6   1  -2   51.59    7.50
   6   1  -2   43.80    7.80
   6   1  -2   46.10    8.00
  -6   0   2   81.89    9.40
  -6   0   2   81.69    7.90
  -6   0   2   76.99    8.20
  -6   0   2   73.09    8.20
  -6   0   2   64.19    8.50
  -6   0   2   75.39    8.00
  -6   0   2   76.39    8.70
   6   0  -2   85.39    9.10
   6   0  -2   77.79    8.80
   6   0  -2   85.39    9.40
   6   0  -2   82.09    8.60
   6   0  -2   76.99    8.30
  -6   1   2   62.09    7.70
  -6   1   2   72.39    8.20
  -6   1   2   50.39    7.50
  -6   1   2   59.09    8.70
  -6   1   2   58.89    7.90
  -6   1   2   55.19    8.30
   6  -1  -2   55.49    8.10
   6  -1  -2   64.69    7.90
   6  -1  -2   50.09    7.90
   6  -1  -2   65.39    8.40
   6  -1  -2   68.39    9.70
  -6   2   2   32.50    8.00
  -6   2   2   40.50    7.70
  -6   2   2   27.40    8.50
  -6   2   2   28.10    7.80
  -6   2   2   37.80    7.30
   6  -2  -2   37.00    8.10
   6  -2  -2   43.40    7.60
   6  -2  -2   40.90    7.60
   6  -2  -2   22.20    7.20
   6  -2  -2   32.40    8.60
   6  -2  -2   35.30    7.80
  -6   3   2  132.39   11.70
  -6   3   2  112.29   12.90
  -6   3   2  128.69   10.40
  -6   3   2  132.99   12.00
  -6   3   2  151.78   10.90
  -6   3   2  130.49   10.40
   6  -3  -2  147.99   13.70
   6  -3  -2  119.79   12.20
   6  -3  -2  141.09   10.90
   6  -3  -2  135.19   11.00
   6  -3  -2  108.49   10.60
   6  -3  -2  129.59   10.70
  -6   4   2  468.95   18.30
  -6   4   2  477.45   21.10
  -6   4   2  477.85   18.50
  -6   4   2  485.25   19.40
  -6   4   2  495.55   20.40
  -6   4   2  485.35   18.80
   6  -4  -2  479.35   20.40
   6  -4  -2  481.95   19.10
   6  -4  -2  469.55   18.80
   6  -4  -2  471.35   18.80
   6  -4  -2  469.65   21.00
  -6   5   2 1599.34   50.49
  -6   5   2 1625.24   50.39
  -6   5   2 1611.54   48.50
  -6   5   2 1647.64   49.10
  -6   5   2 1634.34   49.50
  -6   5   2 1629.84   48.50
  -6   5   2 1595.34   48.40
   6  -5  -2 1613.34   50.79
   6  -5  -2 1601.54   48.60
   6  -5  -2 1656.13   50.79
   6  -5  -2 1640.94   48.90
   6  -5  -2 1628.54   48.80
  -6   6   2   44.60   11.70
  -6   6   2   32.40   11.00
  -6   6   2   38.10    9.10
  -6   6   2   29.60    8.20
  -6   6   2   36.60   10.10
  -6   6   2   18.30   10.30
  -6   6   2   28.80    8.80
   6  -6  -2   35.70    9.10
   6  -6  -2   25.20   12.20
   6  -6  -2   26.30   10.70
   6  -6  -2   18.40    9.10
   6  -6  -2   21.50    8.50
  -6   7   2    7.40   11.00
  -6   7   2    9.80   10.30
  -6   7   2    1.20    8.00
  -6   7   2   -2.80   11.30
  -6   7   2   10.40    8.80
   6  -7  -2   19.50   11.80
   6  -7  -2   26.00    9.80
   6  -7  -2   20.00    8.40
   6  -7  -2   35.80   13.30
  -6   8   2   56.49   10.90
  -6   8   2   67.39   12.20
  -6   8   2   73.99   11.00
  -6   8   2  102.79   13.70
  -6   8   2   54.79   12.10
  -6   8   2   93.59   13.80
   6  -8  -2   62.19   14.00
   6  -8  -2   76.49   15.70
   6  -8  -2   58.59   11.10
   6  -8  -2   67.89   10.80
  -6   9   2   11.20   10.30
  -6   9   2   12.60   13.50
  -6   9   2  -18.90   11.30
   6  -9  -2    3.50   10.80
   6  -9  -2    7.60   14.80
   6  -9  -2    3.20   10.90
   6  -9  -2   -4.90   16.40
  -5 -10   2    1.10   11.10
  -5 -10   2    4.70   13.30
  -5 -10   2    2.70   12.70
  -5 -10   2   32.80   16.20
   5  10  -2   13.10   13.20
   5  10  -2   13.40   11.20
   5  10  -2  -19.00   10.80
   5  10  -2  -27.80   15.20
  -5  -9   2   59.39   14.20
  -5  -9   2   41.80   12.10
  -5  -9   2   56.69   16.50
  -5  -9   2   36.80   13.20
   5   9  -2   17.20   14.70
   5   9  -2    9.50   10.10
   5   9  -2   33.30   12.80
   5   9  -2   29.90   11.20
  -5  -8   2   42.70   15.40
  -5  -8   2   22.70   11.80
  -5  -8   2   24.50   11.70
  -5  -8   2   21.00   11.30
   5   8  -2   16.20   14.60
   5   8  -2   27.80   13.60
   5   8  -2   25.70   10.50
   5   8  -2   23.90   13.90
   5   8  -2   12.70    9.50
  -5  -7   2  129.79   13.00
  -5  -7   2  167.38   16.70
  -5  -7   2  148.59   13.60
  -5  -7   2  148.99   22.60
   5   7  -2  149.59   14.80
   5   7  -2  156.98   13.70
   5   7  -2  147.59   17.50
   5   7  -2  137.09   14.50
   5   7  -2  126.79   16.00
   5   7  -2  112.19   12.00
   5   7  -2  127.89   12.40
  -5  -6   2   46.00   11.00
  -5  -6   2   71.29   10.50
  -5  -6   2   58.79   11.40
  -5  -6   2   47.40   12.80
  -5  -6   2   41.80   10.40
   5   6  -2   48.90   11.20
   5   6  -2   58.29   12.20
   5   6  -2   58.39    8.40
   5   6  -2   54.89   10.00
   5   6  -2   52.99    9.90
   5   6  -2   87.59   11.10
   5   6  -2   65.89   11.60
  -5  -5   2   36.10    8.80
  -5  -5   2   36.80    9.00
  -5  -5   2   31.40    9.80
  -5  -5   2   39.20    9.80
  -5  -5   2   42.70   11.00
   5   5  -2   27.70    9.40
   5   5  -2   44.90   10.50
   5   5  -2   60.99    9.20
   5   5  -2   51.19    8.80
   5   5  -2   36.30    9.70
   5   5  -2   38.70    7.70
   5   5  -2   32.10    8.40
  -5  -4   2   93.29   11.60
  -5  -4   2   96.39    9.40
  -5  -4   2  104.59    9.60
  -5  -4   2  118.59   12.60
  -5  -4   2   94.39   10.40
   5   4  -2   95.99   10.10
   5   4  -2   90.89   10.50
   5   4  -2   92.79    9.90
   5   4  -2  120.79   11.30
   5   4  -2  109.39   10.80
   5   4  -2  104.49    9.80
   5   4  -2  114.19   10.90
  -5  -3   2   11.40    7.20
  -5  -3   2   15.80    6.50
  -5  -3   2    8.30    8.00
  -5  -3   2    5.20    7.20
  -5  -3   2   18.40    7.50
  -5  -3   2    7.00    8.10
   5   3  -2   13.70    8.50
   5   3  -2   11.70    7.50
   5   3  -2   16.30    7.80
   5   3  -2   10.20    7.20
   5   3  -2   22.10    7.50
   5   3  -2   18.90    6.70
  -5  -2   2  269.77   12.10
  -5  -2   2  265.47   12.60
  -5  -2   2  255.37   13.90
  -5  -2   2  258.37   12.80
  -5  -2   2  288.37   13.00
  -5  -2   2  253.57   13.90
   5   2  -2  258.37   12.30
   5   2  -2  260.07   12.20
   5   2  -2  260.07   12.40
   5   2  -2  272.57   13.30
   5   2  -2  270.27   13.60
   5   2  -2  232.98   13.40
  -5  -1   2   64.19    7.00
  -5  -1   2   56.99    7.40
  -5  -1   2   64.49    8.20
  -5  -1   2   65.09    7.70
  -5  -1   2   69.49    7.80
  -5  -1   2   65.99    8.90
  -5  -1   2   51.19    7.10
   5   1  -2   76.09    8.70
   5   1  -2   66.79    8.60
   5   1  -2   59.69    7.20
   5   1  -2   72.49    8.60
   5   1  -2   69.79    7.90
  -5   0   2   94.09    8.90
  -5   0   2  101.09    9.60
  -5   0   2   84.89   10.20
  -5   0   2   80.29    9.20
  -5   0   2   94.99    9.00
  -5   0   2  116.99    8.50
  -5   0   2   85.49    9.70
   5   0  -2   94.79   10.40
   5   0  -2   92.69    9.90
   5   0  -2   83.29    8.70
   5   0  -2  103.79    9.20
   5   0  -2   81.69    9.40
  -5   1   2  232.58   11.90
  -5   1   2  235.28   12.10
  -5   1   2  236.38   12.40
  -5   1   2  268.87   12.30
  -5   1   2  278.67   13.00
  -5   1   2  254.67   13.20
   5  -1  -2  259.57   12.20
   5  -1  -2  249.58   12.60
   5  -1  -2  257.37   12.40
   5  -1  -2  263.77   12.40
   5  -1  -2  270.27   12.40
   5  -1  -2  269.57   14.30
  -5   2   2  161.98   11.10
  -5   2   2  124.69   11.70
  -5   2   2  124.19   11.30
  -5   2   2  141.79   10.10
  -5   2   2  160.78   15.60
  -5   2   2  134.99   11.60
   5  -2  -2  134.99   11.30
   5  -2  -2  150.08   10.20
   5  -2  -2  147.49   10.50
   5  -2  -2  148.49   11.90
   5  -2  -2  125.69    9.90
   5  -2  -2  142.09   10.20
  -5   3   2   63.89    9.50
  -5   3   2   18.10   10.80
  -5   3   2   65.99   11.00
  -5   3   2   34.90    7.10
   5  -3  -2   45.60    7.00
   5  -3  -2   57.29    7.60
   5  -3  -2   67.69    9.60
   5  -3  -2   56.89    7.40
   5  -3  -2   40.90    6.50
  -5   4   2   13.60    7.90
  -5   4   2    4.10    8.30
  -5   4   2   12.20    7.30
  -5   4   2   -5.10    8.00
  -5   4   2    1.10    6.70
  -5   4   2   16.60    7.00
   5  -4  -2    1.20    6.60
   5  -4  -2   11.50    6.40
   5  -4  -2    8.00    9.10
   5  -4  -2   16.00    7.10
   5  -4  -2   11.20    8.90
  -5   5   2  101.69   10.60
  -5   5   2  105.99   11.90
  -5   5   2  102.99    9.10
  -5   5   2   70.49   10.50
  -5   5   2   79.99    9.80
  -5   5   2   96.09   11.20
  -5   5   2   88.59    9.30
   5  -5  -2   83.49    9.60
   5  -5  -2   89.69    9.30
   5  -5  -2  100.59   12.70
   5  -5  -2   72.59    9.40
   5  -5  -2   86.09   10.90
  -5   6   2   59.99    9.10
  -5   6   2   55.39    8.50
  -5   6   2   57.79    9.60
  -5   6   2   71.09    9.40
  -5   6   2   76.89   10.90
  -5   6   2   72.19   11.90
  -5   6   2   75.79   12.40
   5  -6  -2   55.09    9.50
   5  -6  -2   70.79    9.10
   5  -6  -2   63.59   12.80
  -5   7   2  541.35   23.20
  -5   7   2  486.45   24.30
  -5   7   2  526.35   21.10
  -5   7   2  547.55   22.70
  -5   7   2  525.85   22.60
  -5   7   2  491.05   21.00
  -5   7   2  521.05   21.60
   5  -7  -2  565.14   26.10
   5  -7  -2  557.04   24.60
   5  -7  -2  537.25   22.00
   5  -7  -2  517.15   21.10
  -5   8   2    1.10    8.60
  -5   8   2    9.10   11.10
  -5   8   2    1.60   10.60
  -5   8   2   24.10   11.20
  -5   8   2   17.00    9.10
  -5   8   2   15.90    9.30
   5  -8  -2    9.80   12.40
   5  -8  -2   -8.40   13.20
   5  -8  -2   17.50    9.10
   5  -8  -2    4.00   11.00
  -5   9   2   13.80   10.10
  -5   9   2   20.00   13.00
  -5   9   2    8.80   11.70
   5  -9  -2   20.60   13.90
   5  -9  -2   21.30   15.30
   5  -9  -2   16.50    9.30
   5  -9  -2   22.50   11.00
  -5  10   2    9.80   11.90
  -5  10   2   36.00   14.30
  -5  10   2    3.30   10.60
   5 -10  -2   18.40    8.90
   5 -10  -2    8.50   11.40
   5 -10  -2   35.40   17.00
   5 -10  -2   10.50   16.00
  -4 -10   2   27.50   15.90
  -4 -10   2   -1.90   11.80
  -4 -10   2   -7.00   10.70
  -4 -10   2   -4.60   12.80
   4  10  -2  -16.00   12.30
   4  10  -2  -26.70   10.70
   4  10  -2    2.60   11.00
   4  10  -2   11.90   14.80
  -4  -9   2   18.70   12.40
  -4  -9   2   -0.90   10.80
  -4  -9   2   19.30   12.10
   4   9  -2   24.40   11.90
   4   9  -2    2.20   11.10
   4   9  -2   -0.60   13.50
   4   9  -2  -13.30    9.90
   4   9  -2    5.20   15.80
  -4  -8   2   29.10   16.30
  -4  -8   2    3.50   10.30
  -4  -8   2   21.70   14.70
   4   8  -2   25.70   12.50
   4   8  -2   12.10    9.60
   4   8  -2   22.90   12.00
   4   8  -2   14.60   11.20
   4   8  -2    4.90    9.20
   4   8  -2   11.80   10.20
   4   8  -2   10.70   14.90
  -4  -7   2   12.40    9.60
  -4  -7   2    2.50    9.30
  -4  -7   2   -3.80    9.30
  -4  -7   2    6.10    9.60
  -4  -7   2    7.80   13.00
   4   7  -2   -8.20    8.90
   4   7  -2    2.40   10.90
   4   7  -2   10.30    8.40
   4   7  -2   -4.60    8.40
   4   7  -2   -4.30   10.20
   4   7  -2   10.40    9.80
  -4  -6   2    8.40   11.30
  -4  -6   2    1.20    9.20
  -4  -6   2   18.20    9.20
  -4  -6   2   -0.50    8.20
  -4  -6   2   14.60    8.50
   4   6  -2   10.90    8.60
   4   6  -2    3.50    7.70
   4   6  -2    5.80    9.80
   4   6  -2   10.30    9.70
   4   6  -2   12.50    9.30
   4   6  -2    9.90    7.90
   4   6  -2   17.30    8.80
  -4  -5   2   65.09    9.00
  -4  -5   2   72.59    9.70
  -4  -5   2   84.79    9.70
  -4  -5   2   79.49   10.10
  -4  -5   2   88.09   11.40
   4   5  -2   71.09    8.30
   4   5  -2   57.19   13.30
   4   5  -2   67.09    8.90
   4   5  -2   76.99    7.90
   4   5  -2   86.49   10.50
   4   5  -2   73.39    9.90
   4   5  -2   90.69   11.00
  -4  -4   2  524.65   18.60
  -4  -4   2  519.15   19.80
  -4  -4   2  493.55   18.40
  -4  -4   2  512.85   19.70
  -4  -4   2  503.45   20.10
   4   4  -2  565.24   18.90
   4   4  -2  513.15   19.60
   4   4  -2  531.15   18.00
   4   4  -2  521.55   20.10
   4   4  -2  517.25   18.60
   4   4  -2  534.75   20.60
  -4  -3   2   92.09    8.30
  -4  -3   2   68.49    8.40
  -4  -3   2   92.99    9.60
  -4  -3   2   93.39    9.80
  -4  -3   2   84.49    8.10
  -4  -3   2   91.99   11.00
   4   3  -2  106.69    8.50
   4   3  -2   97.19    8.40
   4   3  -2   85.09    9.70
   4   3  -2   97.99    9.60
   4   3  -2   90.49    9.00
   4   3  -2   91.89    9.70
  -4  -2   2  100.29    9.20
  -4  -2   2  100.49    9.00
  -4  -2   2   84.49    8.30
   4   2  -2   84.29    8.70
   4   2  -2   93.09    9.30
   4   2  -2  104.39    8.90
  -4  -1   2  340.97   20.30
  -4  -1   2  336.17   15.30
  -4  -1   2  334.37   14.00
  -4  -1   2  339.87   13.10
  -4  -1   2  327.67   13.20
  -4  -1   2  332.47   13.60
   4   1  -2  316.87   13.30
   4   1  -2  324.27   13.70
   4   1  -2  319.27   14.10
   4   1  -2  328.17   14.30
   4   1  -2  348.87   13.20
  -4   0   2  358.16   14.60
  -4   0   2  374.06   14.10
  -4   0   2  364.66   13.70
  -4   0   2  345.27   14.80
  -4   0   2  357.16   14.30
  -4   0   2  335.67   13.60
  -4   0   2  361.36   14.20
   4   0  -2  358.86   13.80
   4   0  -2  340.07   14.70
   4   0  -2  364.76   13.70
   4   0  -2  372.56   14.50
   4   0  -2  360.86   14.60
  -4   1   2  341.27   13.50
  -4   1   2  335.97   13.40
  -4   1   2  362.76   14.50
  -4   1   2  356.16   13.90
  -4   1   2  354.56   15.00
  -4   1   2  327.47   14.30
   4  -1  -2  356.16   14.00
   4  -1  -2  343.07   14.20
   4  -1  -2  329.67   13.40
   4  -1  -2  361.96   14.10
   4  -1  -2  318.67   13.60
  -4   2   2    6.40    7.30
  -4   2   2    1.90    6.00
  -4   2   2    2.80    5.50
  -4   2   2    4.80    6.20
  -4   2   2    6.50    7.20
   4  -2  -2   -0.50    6.60
   4  -2  -2    5.60    5.70
   4  -2  -2    8.40    6.30
   4  -2  -2  -11.30    7.00
   4  -2  -2    2.50    7.60
   4  -2  -2   -3.90    5.60
  -4   3   2   75.59    7.30
  -4   3   2   71.99    9.60
  -4   3   2   89.69    7.90
  -4   3   2   75.69    9.30
  -4   3   2   96.59    8.50
  -4   3   2   71.09    8.50
   4  -3  -2   67.09    9.40
   4  -3  -2   74.89    8.90
   4  -3  -2   67.89    7.70
   4  -3  -2   83.49    9.30
   4  -3  -2   76.59    8.10
   4  -3  -2   80.29    9.70
  -4   4   2   29.20    6.60
  -4   4   2   33.20    7.90
  -4   4   2   35.90    9.30
  -4   4   2   42.00    8.80
  -4   4   2   17.60    7.50
  -4   4   2   32.70    6.80
  -4   4   2   39.40    7.50
   4  -4  -2   30.80    6.60
   4  -4  -2   22.30    6.80
   4  -4  -2   34.90    6.80
   4  -4  -2   35.20    9.40
   4  -4  -2   41.30    8.40
  -4   5   2    9.00    6.90
  -4   5   2    9.40    7.90
  -4   5   2   -1.20    7.90
  -4   5   2    9.80    9.10
  -4   5   2    1.70    9.10
  -4   5   2    1.70    6.20
  -4   5   2    3.80    6.50
   4  -5  -2   -3.60    7.70
   4  -5  -2    0.00    7.40
   4  -5  -2   15.00    9.90
   4  -5  -2    3.40    6.60
  -4   6   2    2.30    8.50
  -4   6   2   -0.20    7.40
  -4   6   2   20.10   11.70
  -4   6   2   15.70    7.50
  -4   6   2    6.60    7.10
  -4   6   2    9.60    9.60
  -4   6   2    5.00    7.90
  -4   6   2    4.90    8.90
   4  -6  -2    0.90    7.20
   4  -6  -2   -0.80    7.80
   4  -6  -2   10.50   11.00
   4  -6  -2   13.70    9.00
  -4   7   2  556.84   21.80
  -4   7   2  517.55   22.30
  -4   7   2  528.55   20.80
  -4   7   2  527.75   21.30
  -4   7   2  530.85   22.40
  -4   7   2  482.75   20.80
   4  -7  -2  534.05   21.30
   4  -7  -2  520.95   20.80
   4  -7  -2  562.94   25.90
   4  -7  -2  530.15   23.10
  -4   8   2  101.29   13.20
  -4   8   2   72.39   12.30
  -4   8   2  103.39   18.90
  -4   8   2   66.29   11.20
  -4   8   2   73.19   13.30
  -4   8   2   78.09    9.90
   4  -8  -2   71.89   13.10
   4  -8  -2   14.80   22.70
   4  -8  -2   67.29   11.10
   4  -8  -2   73.29   10.20
  -4   9   2   -4.30    9.70
  -4   9   2   28.80   12.70
  -4   9   2    5.00   11.70
  -4   9   2   20.00   12.40
   4  -9  -2   -9.10   14.30
   4  -9  -2   11.10   10.60
   4  -9  -2    0.90    8.70
   4  -9  -2   15.70   12.90
  -4  10   2   25.60   14.20
  -4  10   2  -16.30   12.30
  -4  10   2    7.40   10.80
   4 -10  -2    3.90   11.20
   4 -10  -2    9.60    9.40
   4 -10  -2   12.40   15.60
  -3 -11   2   -2.00   12.40
  -3 -11   2   34.40   11.60
  -3 -11   2   11.00   12.40
  -3 -11   2   50.59   17.60
   3  11  -2   11.10   12.70
   3  11  -2  -27.60   15.30
  -3 -10   2    4.20   11.40
  -3 -10   2   16.90   12.50
  -3 -10   2   20.20   16.10
  -3 -10   2    8.50   12.10
   3  10  -2  -23.60   10.70
   3  10  -2    2.20   14.20
   3  10  -2   -3.90   11.60
  -3  -9   2    7.60   10.60
  -3  -9   2   15.30   21.00
  -3  -9   2   13.20   11.10
  -3  -9   2   12.70   11.70
   3   9  -2   10.60   12.00
   3   9  -2   -4.10    9.90
   3   9  -2   16.50   17.10
   3   9  -2   12.00   13.30
   3   9  -2   -2.30   13.50
  -3  -8   2   10.60   14.30
  -3  -8   2   23.90   10.70
  -3  -8   2   19.50   10.30
  -3  -8   2    9.10   10.50
   3   8  -2   -0.90   10.50
   3   8  -2   29.80   13.30
   3   8  -2   17.70    9.60
   3   8  -2   13.20   10.10
   3   8  -2    1.30    9.20
   3   8  -2   -8.40   11.20
  -3  -7   2   88.49   11.10
  -3  -7   2  107.59   14.40
  -3  -7   2   88.39   10.80
  -3  -7   2   95.99   12.00
  -3  -7   2   90.09   10.80
   3   7  -2   84.79    9.80
   3   7  -2   86.49   11.00
   3   7  -2   96.49   10.60
   3   7  -2   77.99   12.60
   3   7  -2   89.79   11.40
   3   7  -2   86.59   13.90
  -3  -6   2  177.48   12.50
  -3  -6   2  184.28   16.90
  -3  -6   2  175.48   12.20
  -3  -6   2  163.08   12.70
  -3  -6   2  150.88   13.20
   3   6  -2  189.98   14.50
   3   6  -2  156.78   14.10
   3   6  -2  165.38   11.90
   3   6  -2  150.38   12.50
   3   6  -2  164.28   11.50
   3   6  -2  184.98   12.20
   3   6  -2  185.08   12.50
  -3  -5   2   75.89    9.10
  -3  -5   2   71.79    9.50
  -3  -5   2   83.39    9.00
  -3  -5   2   76.99    9.10
  -3  -5   2   89.39   11.20
   3   5  -2   77.69    8.10
   3   5  -2   59.19    8.40
   3   5  -2   73.59    9.70
   3   5  -2   79.59    8.80
   3   5  -2   66.09    9.90
   3   5  -2   80.79    8.80
   3   5  -2   64.79    8.30
  -3  -4   2 2141.19   60.49
  -3  -4   2 2017.70   60.59
  -3  -4   2 2085.19   59.79
  -3  -4   2 2057.79   60.59
  -3  -4   2 2102.99   59.89
   3   4  -2 2066.19   60.59
   3   4  -2 2203.58   59.89
   3   4  -2 2123.59   59.19
   3   4  -2 2132.79   60.29
   3   4  -2 2134.09   59.89
   3   4  -2 2125.49   59.39
   3   4  -2 2132.69   60.89
  -3  -3   2  185.88   12.10
  -3  -3   2  180.88   10.20
  -3  -3   2  171.78   10.00
  -3  -3   2  180.98   11.30
  -3  -3   2  176.28   11.90
   3   3  -2  173.98    9.90
   3   3  -2  179.68   12.10
   3   3  -2  164.28   11.00
   3   3  -2  170.08   12.30
   3   3  -2  163.38    9.60
   3   3  -2  158.18    9.50
   3   3  -2  171.08   10.20
  -3  -2   2  173.08   10.90
  -3  -2   2  176.78   11.30
  -3  -2   2  147.19    9.90
  -3  -2   2  163.98    9.00
  -3  -2   2  164.58    9.70
  -3  -2   2  163.98   10.80
   3   2  -2  149.29    9.30
   3   2  -2  173.28   10.30
   3   2  -2  168.18   10.80
   3   2  -2  167.98   11.60
   3   2  -2  168.48    9.50
   3   2  -2  163.38    9.70
  -3  -1   2  394.16   14.10
  -3  -1   2  388.96   15.00
  -3  -1   2  403.46   13.80
  -3  -1   2  404.76   14.90
  -3  -1   2  391.66   15.00
  -3  -1   2  386.06   14.10
   3   1  -2  383.86   14.00
   3   1  -2  390.56   14.10
   3   1  -2  385.16   14.20
   3   1  -2  398.16   14.50
   3   1  -2  388.36   14.60
   3   1  -2  410.96   15.40
  -3   0   2   49.70    7.10
  -3   0   2   69.19    6.30
  -3   0   2   55.49    6.90
  -3   0   2   55.79    7.50
  -3   0   2   52.59    6.90
  -3   0   2   46.50    6.00
   3   0  -2   62.59    7.40
   3   0  -2   44.80    6.40
   3   0  -2   59.19    6.90
   3   0  -2   64.89    7.10
  -3   1   2 1670.93   47.30
  -3   1   2 1631.34   47.50
  -3   1   2 1634.64   46.70
  -3   1   2 1728.03   47.40
  -3   1   2 1613.54   47.00
  -3   1   2 1647.74   46.70
   3  -1  -2 1732.33   47.40
   3  -1  -2 1652.63   46.70
   3  -1  -2 1689.03   47.30
   3  -1  -2 1616.84   47.20
   3  -1  -2 1613.94   47.50
   3  -1  -2 1657.03   46.70
  -3   2   2    2.10    5.40
  -3   2   2    8.40    7.30
  -3   2   2    9.30    6.30
  -3   2   2   13.10    5.50
  -3   2   2   -3.10    6.80
  -3   2   2    5.90    6.60
   3  -2  -2   -4.50    5.40
   3  -2  -2    4.50    5.30
   3  -2  -2    6.20    6.30
   3  -2  -2    7.20    6.50
   3  -2  -2  -10.40    7.00
  -3   3   2    5.00    5.60
  -3   3   2    0.30    7.20
  -3   3   2   13.00    7.60
  -3   3   2    9.40    6.60
  -3   3   2    9.00    5.60
  -3   3   2   14.00    6.60
  -3   3   2   -0.30    7.60
   3  -3  -2   11.90    5.60
   3  -3  -2    4.60    5.80
   3  -3  -2    4.60    7.90
   3  -3  -2    5.30    7.10
   3  -3  -2    5.10    5.70
  -3   4   2  137.69   11.20
  -3   4   2  142.39    9.60
  -3   4   2  150.88   11.40
  -3   4   2  140.09   12.60
  -3   4   2  144.99   10.70
  -3   4   2  173.18   14.40
   3  -4  -2  135.29   13.10
   3  -4  -2  148.89   10.00
   3  -4  -2  161.98   12.30
   3  -4  -2  157.88   10.30
  -3   5   2    9.60    7.90
  -3   5   2   -4.40    6.50
  -3   5   2    6.20    6.40
  -3   5   2    3.80    8.20
  -3   5   2   12.30    7.10
  -3   5   2   14.70    6.40
  -3   5   2    2.00    7.60
  -3   5   2    6.70    8.90
   3  -5  -2   11.30    7.10
   3  -5  -2    3.50    6.10
   3  -5  -2   13.40    9.40
   3  -5  -2   13.80    7.80
  -3   6   2   17.00    8.50
  -3   6   2    0.40    8.10
  -3   6   2    9.30    6.90
  -3   6   2    4.30    7.30
  -3   6   2   19.40    7.30
  -3   6   2    0.10    9.20
  -3   6   2    3.10    8.40
  -3   6   2   23.50   10.30
   3  -6  -2    9.90    7.60
   3  -6  -2   12.90    7.10
   3  -6  -2   11.80    8.40
   3  -6  -2    8.80   10.80
  -3   7   2    9.90    9.00
  -3   7   2   24.70   10.50
  -3   7   2   14.70   10.00
  -3   7   2   19.10    8.00
  -3   7   2   10.40   12.30
  -3   7   2   23.70    8.90
  -3   7   2   11.50    9.40
  -3   7   2   -0.10   10.00
   3  -7  -2   11.20    7.90
   3  -7  -2   -0.20   11.90
   3  -7  -2   26.00    9.10
  -3   8   2    1.20   10.90
  -3   8   2   14.70   10.40
  -3   8   2   18.20    9.40
  -3   8   2   22.60    9.20
  -3   8   2   14.90   10.10
  -3   8   2    5.40   11.30
  -3   8   2    9.50   11.30
   3  -8  -2   19.90   10.90
   3  -8  -2   22.20   10.00
   3  -8  -2   14.00   13.60
   3  -8  -2   13.00    8.60
  -3   9   2   56.99   13.40
  -3   9   2   95.79   13.60
  -3   9   2   81.09   13.80
  -3   9   2   62.99   11.40
   3  -9  -2   56.79   11.90
   3  -9  -2   64.79   12.90
   3  -9  -2   48.30   10.40
   3  -9  -2   69.69   16.20
  -3  10   2  109.19   16.70
  -3  10   2   76.29   19.70
  -3  10   2   78.39   14.80
   3 -10  -2   74.89   11.10
   3 -10  -2   83.49   18.20
   3 -10  -2   67.19   16.60
   3 -10  -2   69.39   12.90
  -2 -11   2   13.60   13.20
  -2 -11   2   -1.70   11.00
  -2 -11   2   41.10   17.70
  -2 -11   2   45.40   17.40
  -2 -11   2    7.30   11.40
   2  11  -2  -17.70   16.00
   2  11  -2   31.00   12.80
  -2 -10   2  134.99   15.90
  -2 -10   2  101.09   18.00
  -2 -10   2  123.59   16.70
  -2 -10   2  104.19   14.30
  -2 -10   2  102.79   13.70
   2  10  -2   78.09   12.30
   2  10  -2   66.59   16.00
   2  10  -2   72.19   13.10
   2  10  -2   79.29   16.10
   2  10  -2   92.49   14.50
  -2  -9   2  131.19   15.90
  -2  -9   2  172.38   20.80
  -2  -9   2  146.99   14.60
  -2  -9   2  148.99   15.70
  -2  -9   2  191.78   17.70
   2   9  -2  149.09   16.60
   2   9  -2  174.28   15.30
   2   9  -2  192.58   18.70
   2   9  -2  140.19   14.90
   2   9  -2  140.29   16.30
  -2  -8   2   28.30   10.60
  -2  -8   2   15.60   10.00
  -2  -8   2   27.00   10.30
  -2  -8   2   40.50   11.50
  -2  -8   2   20.20    9.70
  -2  -8   2   17.90   14.30
   2   8  -2   12.70   12.00
   2   8  -2   30.40   12.40
   2   8  -2   19.60    9.10
   2   8  -2   25.40   10.10
   2   8  -2   25.90   10.80
   2   8  -2    1.90    9.10
  -2  -7   2  120.29   11.40
  -2  -7   2  102.89   12.80
  -2  -7   2  122.89   11.40
  -2  -7   2   95.29   10.20
  -2  -7   2  135.29   15.00
  -2  -7   2  109.99   12.80
   2   7  -2  128.49   13.00
   2   7  -2  120.29   13.60
   2   7  -2  115.39   11.80
   2   7  -2  108.29   12.90
   2   7  -2  123.99   11.60
   2   7  -2  127.79   12.20
  -2  -6   2    5.80    7.30
  -2  -6   2  -19.60   10.70
  -2  -6   2   -8.10    6.80
  -2  -6   2   -8.30    7.60
  -2  -6   2    7.90    7.40
  -2  -6   2    6.40    8.10
   2   6  -2    7.80    7.10
   2   6  -2   12.80    7.70
   2   6  -2   -0.50    9.00
   2   6  -2   -0.30    7.50
   2   6  -2   24.00    9.30
   2   6  -2   -4.30    6.60
  -2  -5   2  570.34   20.00
  -2  -5   2  580.64   19.90
  -2  -5   2  558.34   20.10
  -2  -5   2  549.35   20.90
  -2  -5   2  583.24   21.40
   2   5  -2  579.04   20.40
   2   5  -2  568.54   19.30
   2   5  -2  554.84   21.40
   2   5  -2  620.24   20.30
   2   5  -2  610.14   20.00
   2   5  -2  591.74   21.90
  -2  -4   2   89.69    9.10
  -2  -4   2   97.39    9.00
  -2  -4   2   84.69    8.20
  -2  -4   2  103.69   13.40
  -2  -4   2   81.29    9.40
   2   4  -2   80.49    7.70
   2   4  -2   98.29   11.00
   2   4  -2   96.69   10.60
   2   4  -2   93.19    8.60
   2   4  -2   87.59    9.10
   2   4  -2   97.19    9.00
  -2  -3   2  320.07   13.20
  -2  -3   2  328.37   12.90
  -2  -3   2  316.47   14.60
  -2  -3   2  304.87   13.80
   2   3  -2  334.07   12.80
   2   3  -2  327.57   12.60
   2   3  -2  332.87   14.50
   2   3  -2  319.27   11.90
   2   3  -2  324.67   14.80
   2   3  -2  321.57   11.50
   2   3  -2  328.57   13.50
  -2  -1   2 1948.41   55.79
  -2  -1   2 1996.90   55.89
  -2  -1   2 2063.79   55.39
  -2  -1   2 1947.11   55.79
  -2  -1   2 1998.30   55.39
   2   1  -2 1973.40   55.89
   2   1  -2 2117.79   55.59
   2   1  -2 1978.90   55.79
   2   1  -2 1992.30   55.89
   2   1  -2 1984.40   55.39
  -2   0   2  714.33   20.80
  -2   0   2  702.03   20.80
  -2   0   2  713.33   21.70
  -2   0   2  689.73   21.10
  -2   0   2  714.03   21.80
  -2   0   2  697.83   21.70
   2   0  -2  701.93   21.10
   2   0  -2  702.33   21.70
   2   0  -2  713.93   21.80
   2   0  -2  701.73   21.70
  -2   1   2 1139.89   33.40
  -2   1   2 1191.28   34.00
  -2   1   2 1157.08   32.70
  -2   1   2 1128.09   33.50
  -2   1   2 1157.48   33.60
  -2   1   2 1156.48   32.70
   2  -1  -2 1163.58   32.80
   2  -1  -2 1180.98   33.60
   2  -1  -2 1161.88   33.50
   2  -1  -2 1114.99   33.90
   2  -1  -2 1148.69   33.40
  -2   2   2  688.53   22.40
  -2   2   2  706.33   22.10
  -2   2   2  690.63   23.20
  -2   2   2  731.23   21.20
  -2   2   2  702.23   22.90
  -2   2   2  693.43   21.40
   2  -2  -2  709.43   23.30
   2  -2  -2  688.33   22.30
   2  -2  -2  704.63   22.50
   2  -2  -2  720.63   21.50
   2  -2  -2  684.33   21.80
  -2   3   2  652.43   22.10
  -2   3   2  633.84   21.40
  -2   3   2  630.04   21.20
  -2   3   2  631.64   20.10
  -2   3   2  647.84   20.10
  -2   3   2  626.34   21.20
  -2   3   2  629.94   20.90
   2  -3  -2  650.53   20.40
   2  -3  -2  667.33   20.40
   2  -3  -2  660.63   21.70
   2  -3  -2  642.04   22.80
  -2   4   2  197.78   11.70
  -2   4   2  192.38   10.80
  -2   4   2  177.48   13.30
  -2   4   2  194.28   11.20
  -2   4   2  173.58   11.60
  -2   4   2  199.28   12.70
  -2   4   2  170.68   10.00
  -2   4   2  169.68   13.70
   2  -4  -2  204.98   11.70
   2  -4  -2  184.28   11.10
   2  -4  -2  188.88   10.10
   2  -4  -2  196.18   16.00
  -2   5   2    2.20    6.60
  -2   5   2    5.60    7.90
  -2   5   2    8.00    6.30
  -2   5   2   11.00    7.70
  -2   5   2    8.60    6.90
  -2   5   2   11.80    7.50
  -2   5   2    4.20    8.70
   2  -5  -2    4.90    5.90
   2  -5  -2   11.40    7.50
   2  -5  -2   -0.10    6.70
   2  -5  -2    6.20    9.70
  -2   6   2   22.30    7.10
  -2   6   2   16.50    8.50
  -2   6   2   47.80   11.10
  -2   6   2   19.90    9.00
  -2   6   2   30.10    8.00
  -2   6   2   48.70    8.10
  -2   6   2   31.90    9.20
   2  -6  -2   10.10    8.30
   2  -6  -2   26.80    9.10
   2  -6  -2   27.80    7.30
   2  -6  -2   28.60   11.30
   2  -6  -2   22.60    8.10
  -2   7   2    2.80    8.40
  -2   7   2   -0.20    8.00
  -2   7   2    6.00    7.50
  -2   7   2    2.80   11.70
  -2   7   2    2.80   10.40
  -2   7   2   -5.20    9.30
  -2   7   2   -3.60    9.90
   2  -7  -2   -8.70    7.80
   2  -7  -2    9.40   12.00
   2  -7  -2   -2.90    7.40
   2  -7  -2   -9.00    8.50
   2  -7  -2   -6.30    9.50
  -2   8   2  131.49   14.70
  -2   8   2  133.19   13.60
  -2   8   2  144.69   15.60
  -2   8   2  130.79   16.30
  -2   8   2  141.09   13.70
  -2   8   2  121.09   12.80
   2  -8  -2  131.29   13.60
   2  -8  -2  139.69   14.90
   2  -8  -2  144.09   16.70
   2  -8  -2  114.79   12.60
   2  -8  -2  123.39   12.40
  -2   9   2   29.60   10.90
  -2   9   2   51.89   14.10
  -2   9   2   53.19   12.70
  -2   9   2   52.29   12.70
   2  -9  -2   46.80   11.50
   2  -9  -2   58.89   15.90
   2  -9  -2   43.20   10.30
   2  -9  -2   59.59   14.30
  -2  10   2   43.80   13.90
  -2  10   2   34.90   11.80
  -2  10   2   51.59   15.00
   2 -10  -2   40.90   12.10
   2 -10  -2   26.30   10.30
   2 -10  -2   80.19   17.10
   2 -10  -2   41.60   15.90
  -1 -11   2   23.40   16.70
  -1 -11   2   -2.60   12.00
  -1 -11   2    5.10   11.60
  -1 -11   2   18.70   11.50
  -1 -11   2    9.40   16.40
   1  11  -2   19.90   16.20
   1  11  -2   14.70   13.20
  -1 -10   2   12.20   16.00
  -1 -10   2    7.50   13.00
  -1 -10   2   27.10   12.00
  -1 -10   2    3.10   10.70
  -1 -10   2   25.40   14.00
   1  10  -2  -25.60   15.10
   1  10  -2    4.00   10.90
   1  10  -2    3.10   11.40
   1  10  -2  -39.90   17.30
   1  10  -2    2.70   12.50
  -1  -9   2   47.60   12.20
  -1  -9   2   82.29   14.50
  -1  -9   2   50.29   11.60
  -1  -9   2   32.50   15.00
  -1  -9   2   50.49   10.40
   1   9  -2   40.40   10.90
   1   9  -2   59.09   12.00
   1   9  -2   73.29   12.50
   1   9  -2   45.50   15.90
   1   9  -2   51.19   11.40
  -1  -8   2  363.26   17.90
  -1  -8   2  356.26   22.30
  -1  -8   2  340.67   17.70
  -1  -8   2  316.87   16.80
  -1  -8   2  380.16   21.00
  -1  -8   2  329.77   17.30
   1   8  -2  331.97   17.40
   1   8  -2  340.47   17.30
   1   8  -2  343.07   17.80
   1   8  -2  327.17   17.40
   1   8  -2  324.77   20.80
   1   8  -2  379.46   21.20
  -1  -7   2    7.10    7.70
  -1  -7   2    2.00    9.40
  -1  -7   2   24.20    7.90
  -1  -7   2    2.80    8.20
  -1  -7   2    9.40    8.10
  -1  -7   2    0.50   12.00
   1   7  -2    2.20   10.30
   1   7  -2   10.10    8.30
   1   7  -2   15.70   10.30
   1   7  -2    5.70    8.50
   1   7  -2   22.40    7.80
   1   7  -2   18.00    8.00
  -1  -6   2   36.40    7.70
  -1  -6   2   56.59    8.60
  -1  -6   2   41.80   11.00
  -1  -6   2   41.00    8.50
  -1  -6   2   44.40    7.70
  -1  -6   2   24.40    7.30
   1   6  -2   50.39   10.00
   1   6  -2   36.20    8.00
   1   6  -2   49.80    8.30
   1   6  -2   42.80    7.40
   1   6  -2   41.30   10.00
   1   6  -2   43.60    7.60
  -1  -5   2  136.39   18.10
  -1  -5   2  155.18   10.90
  -1  -5   2  128.19   11.60
  -1  -5   2  142.79   10.30
  -1  -5   2  152.28    9.90
  -1  -5   2  139.39    9.90
   1   5  -2  143.99    9.90
   1   5  -2  140.99   10.70
   1   5  -2  164.78   10.00
   1   5  -2  155.98   12.80
   1   5  -2  141.49   10.80
   1   5  -2  158.38   13.50
  -1  -4   2  432.46   18.70
  -1  -4   2  440.16   15.80
  -1  -4   2  479.85   16.40
  -1  -4   2  439.66   17.00
  -1  -4   2  441.86   15.80
  -1  -4   2  447.46   15.40
   1   4  -2  471.95   17.70
   1   4  -2  451.95   16.20
   1   4  -2  452.15   15.50
   1   4  -2  441.46   15.70
   1   4  -2  452.35   16.30
  -1  -3   2  271.47   11.70
  -1  -3   2  259.57   11.00
  -1  -3   2  259.47   12.30
  -1  -3   2  270.47   10.30
  -1  -3   2  255.07   11.10
  -1  -3   2  271.07   13.50
   1   3  -2  280.27   11.20
   1   3  -2  267.47   10.20
   1   3  -2  272.37   11.90
   1   3  -2  262.97   10.80
   1   3  -2  253.17   12.50
   1   3  -2  280.97   13.00
  -1  -2   2   51.59    7.20
  -1  -2   2   38.80    6.60
  -1  -2   2   28.30    5.20
  -1  -2   2   39.70    5.40
  -1  -2   2   43.70    6.00
   1   2  -2   40.30    6.40
   1   2  -2   44.50    5.70
   1   2  -2   42.80    6.50
   1   2  -2   34.30    5.30
   1   2  -2   44.80    7.20
  -1  -1   2   15.40    4.70
  -1  -1   2   22.50    4.10
  -1  -1   2   14.90    3.70
  -1  -1   2    9.80    3.70
  -1  -1   2   12.40    5.20
   1   1  -2   16.30    4.90
   1   1  -2    9.90    5.10
   1   1  -2    8.20    4.10
   1   1  -2   10.10    3.90
  -1   0   2  618.44   17.50
  -1   0   2  606.04   18.40
  -1   0   2  577.54   18.80
  -1   0   2  619.14   18.50
  -1   0   2  611.34   18.80
   1   0  -2  629.54   18.60
   1   0  -2  645.04   18.00
   1   0  -2  627.54   18.40
   1   0  -2  622.74   17.60
   1   0  -2  615.64   17.60
   1   0  -2  605.04   18.80
  -1   1   2  833.92   25.00
  -1   1   2  883.41   24.50
  -1   1   2  848.02   25.60
  -1   1   2  847.72   25.10
  -1   1   2  841.32   25.10
  -1   1   2  849.81   24.10
   1  -1  -2  833.22   25.60
   1  -1  -2  866.61   25.90
   1  -1  -2  846.22   24.10
   1  -1  -2  844.32   24.00
   1  -1  -2  835.52   24.90
   1  -1  -2  876.11   25.10
  -1   2   2   17.60    6.60
  -1   2   2    2.30    5.90
  -1   2   2   -9.80    6.80
  -1   2   2    1.10    5.40
  -1   2   2    1.60    4.70
  -1   2   2   -3.30    6.10
  -1   2   2   -5.20    6.50
  -1   2   2    5.40    6.80
   1  -2  -2    6.90    5.00
   1  -2  -2    3.10    3.90
   1  -2  -2   -6.70    6.10
   1  -2  -2   -2.30    7.30
  -1   3   2  285.27   13.20
  -1   3   2  267.17   13.80
  -1   3   2  271.77   12.50
  -1   3   2  275.97   11.10
  -1   3   2  270.47   12.10
  -1   3   2  273.37   11.30
  -1   3   2  269.47   12.80
   1  -3  -2  297.47   14.50
   1  -3  -2  284.97   14.40
   1  -3  -2  273.37   11.50
   1  -3  -2  261.67   12.80
  -1   4   2  332.27   13.00
  -1   4   2  325.87   16.20
  -1   4   2  333.47   13.30
  -1   4   2  319.37   14.80
  -1   4   2  308.07   16.00
  -1   4   2  323.77   13.90
   1  -4  -2  323.77   14.40
   1  -4  -2  322.67   14.40
   1  -4  -2  313.17   16.40
   1  -4  -2  319.37   14.00
   1  -4  -2  321.27   13.30
  -1   5   2    5.40    6.60
  -1   5   2   13.50    9.40
  -1   5   2    8.90    7.70
  -1   5   2    0.40    5.70
  -1   5   2   12.30    8.20
  -1   5   2    1.60    6.60
   1  -5  -2    5.30    9.50
   1  -5  -2    7.70    6.00
   1  -5  -2   13.40    6.90
   1  -5  -2    5.00    7.50
   1  -5  -2    3.00    6.90
  -1   6   2   79.39    9.30
  -1   6   2   64.79    7.80
  -1   6   2   56.19    9.90
  -1   6   2   65.99   10.20
  -1   6   2   90.39    9.30
  -1   6   2   78.49   11.80
   1  -6  -2   60.99    8.10
   1  -6  -2   72.49   12.10
   1  -6  -2   60.29    9.30
   1  -6  -2   60.29   10.00
   1  -6  -2   60.69    8.90
  -1   7   2  157.68   13.30
  -1   7   2  151.18   16.90
  -1   7   2  166.68   13.10
  -1   7   2  151.48   15.30
  -1   7   2  144.09   11.90
  -1   7   2  146.49   15.10
   1  -7  -2  132.39   13.20
   1  -7  -2  168.58   15.00
   1  -7  -2  149.29   17.80
   1  -7  -2  130.19   15.20
   1  -7  -2  159.08   11.90
  -1   8   2   -2.20   11.90
  -1   8   2    8.20   11.70
  -1   8   2  -12.90   10.90
  -1   8   2   -7.70   11.20
  -1   8   2    8.60    9.70
  -1   8   2    1.70    8.60
   1  -8  -2   -7.10    8.60
   1  -8  -2   13.20   10.00
   1  -8  -2    4.60   13.50
   1  -8  -2    3.20   11.20
   1  -8  -2   11.50    9.70
  -1   9   2   -6.80   10.10
  -1   9   2   31.40   12.60
  -1   9   2   25.90   11.70
  -1   9   2   -3.80   12.40
   1  -9  -2    5.00   10.60
   1  -9  -2   11.40    9.40
   1  -9  -2   22.50   15.00
   1  -9  -2   19.10   12.70
  -1  10   2   18.40   13.20
  -1  10   2   18.70   13.40
  -1  10   2   17.40   11.50
   1 -10  -2   46.80   16.70
   1 -10  -2    0.70   15.10
   1 -10  -2   16.10   11.70
   1 -10  -2   19.10    9.80
   0 -11   2  205.48   23.90
   0 -11   2  203.78   20.90
   0 -11   2  148.19   16.20
   0 -11   2  172.18   16.70
   0  11  -2  135.09   15.80
   0  11  -2  107.89   18.90
   0  11  -2  222.38   20.20
   0 -10   2   31.70   11.70
   0 -10   2   13.10   11.50
   0 -10   2   12.20   10.20
   0 -10   2   37.20   14.00
   0 -10   2   48.20   16.00
   0  10  -2    9.30   11.90
   0  10  -2   15.60   11.70
   0  10  -2   11.00   15.10
   0  10  -2   45.10   12.70
   0  10  -2   26.00   11.50
   0  -9   2   26.70    9.70
   0  -9   2   27.60   15.10
   0  -9   2   44.40   11.20
   0  -9   2   36.90   11.10
   0  -9   2   37.70   11.80
   0  -9   2   25.80   11.00
   0   9  -2   36.40   13.80
   0   9  -2   23.50   15.90
   0   9  -2   49.70   11.50
   0   9  -2   51.69   11.00
   0   9  -2   14.20   10.80
   0  -8   2    3.20    8.90
   0  -8   2    4.70   12.70
   0  -8   2   -0.80    8.20
   0  -8   2    8.00    9.50
   0  -8   2  -16.30    9.40
   0  -8   2   -2.40    9.50
   0   8  -2    4.80    8.60
   0   8  -2  -10.10   11.80
   0   8  -2    2.70    8.70
   0   8  -2   -0.30    9.40
   0   8  -2    2.50    9.20
   0   8  -2    9.40   10.20
   0  -7   2  192.08   12.90
   0  -7   2  221.68   13.70
   0  -7   2  205.48   13.90
   0  -7   2  211.28   17.60
   0  -7   2  228.68   15.00
   0  -7   2  205.38   12.20
   0   7  -2  188.08   16.00
   0   7  -2  203.38   13.30
   0   7  -2  213.48   14.20
   0   7  -2  212.58   12.70
   0   7  -2  220.28   15.10
   0   7  -2  208.58   13.20
   0  -6   2  592.34   21.00
   0  -6   2  592.94   20.50
   0  -6   2  566.44   20.50
   0  -6   2  580.94   24.40
   0  -6   2  608.84   21.90
   0  -6   2  598.54   20.80
   0   6  -2  585.64   21.00
   0   6  -2  591.44   20.00
   0   6  -2  609.44   20.80
   0   6  -2  637.84   22.10
   0   6  -2  607.64   20.80
   0   6  -2  580.64   22.90
   0  -5   2   -7.10    7.00
   0  -5   2    0.20    9.90
   0  -5   2    6.90    6.90
   0  -5   2   11.50    6.00
   0  -5   2    1.80    6.50
   0   5  -2   21.30    8.60
   0   5  -2   12.50    6.70
   0   5  -2   -3.40    5.50
   0   5  -2    8.50    7.70
   0   5  -2   10.40    6.70
   0   5  -2   -6.00    6.40
   0  -4   2    0.80    6.80
   0  -4   2   13.30    6.20
   0  -4   2   23.40    9.50
   0  -4   2    9.90    5.70
   0  -4   2    5.00    5.20
   0  -4   2   19.90    6.60
   0   4  -2   21.30    6.20
   0   4  -2   17.50    6.40
   0   4  -2   21.10    7.80
   0   4  -2   12.90    9.50
   0   4  -2   12.60    6.50
   0   4  -2    6.20    5.00
   0  -3   2   76.99    7.90
   0  -3   2   99.39    7.60
   0  -3   2  101.49   12.40
   0  -3   2   82.79    8.60
   0  -3   2   82.89    7.60
   0   3  -2   94.79    9.70
   0   3  -2  103.99   10.30
   0   3  -2   97.49    8.10
   0   3  -2   83.09    8.10
   0  -2   2 2871.31   76.19
   0  -2   2 2805.22   76.29
   0  -2   2 2814.22   76.29
   0  -2   2 2597.94   75.89
   0  -2   2 2746.83   76.89
   0   2  -2 2981.80   76.99
   0   2  -2 2805.52   76.19
   0   2  -2 3022.50   76.49
   0   2  -2 2585.64   76.29
   0   2  -2 2615.14   76.69
   0  -1   2  198.28    8.30
   0  -1   2  202.78    9.10
   0  -1   2  216.28    8.00
   0  -1   2  212.78    7.00
   0   1  -2  215.78    7.10
   0   1  -2  213.78    7.50
   0   1  -2  195.68    6.90
   0   1  -2  192.88    8.50
   0   0   2   21.90    4.80
   0   0   2   33.80    5.20
   0   0   2   32.60    3.80
   0   0   2   34.20    4.80
   0   0  -2   24.00    3.90
   0   0  -2   33.10    4.70
   0   0  -2   18.90    4.10
   0   1   2  442.66   14.70
   0   1   2  459.25   14.80
   0   1   2  421.36   15.10
   0   1   2  443.26   15.70
   0  -1  -2  502.55   15.90
   0  -1  -2  432.86   15.10
   0  -1  -2  443.66   14.90
   0  -1  -2  460.05   15.00
   0   2   2   84.59    6.80
   0   2   2   86.89    6.60
   0   2   2   85.99    8.00
   0   2   2   75.49    8.90
   0   2   2   74.29    8.20
   0   2   2   79.59    8.20
   0  -2  -2   78.09    6.40
   0  -2  -2   79.69    8.70
   0  -2  -2   69.89    8.20
   0  -2  -2   95.59    7.00
   0  -2  -2   87.89    7.70
   0  -2  -2   80.79    8.80
   0   3   2   67.89    7.30
   0   3   2   76.09    8.90
   0   3   2   64.69    8.00
   0   3   2   77.89    8.20
   0   3   2   85.79    7.50
   0   3   2   75.69    9.60
   0  -3  -2   70.89    6.10
   0  -3  -2   98.19    8.10
   0  -3  -2   74.49    7.90
   0  -3  -2   82.19    8.00
   0  -3  -2   80.09    9.40
   0   4   2   26.40    9.00
   0   4   2   14.30    5.90
   0   4   2   12.90    6.10
   0   4   2   16.20    5.90
   0   4   2   13.20    7.50
   0   4   2    9.70    7.90
   0  -4  -2   19.50    7.50
   0  -4  -2   19.70    7.20
   0  -4  -2    8.90    8.80
   0  -4  -2   16.30    6.90
   0  -4  -2   20.40    6.50
   0   5   2 1219.88   37.00
   0   5   2 1220.38   37.80
   0   5   2 1165.78   36.10
   0   5   2 1171.08   35.10
   0   5   2 1215.78   36.80
   0   5   2 1245.38   35.30
   0  -5  -2 1169.98   36.40
   0  -5  -2 1180.48   36.70
   0  -5  -2 1144.29   36.40
   0  -5  -2 1187.88   35.50
   0  -5  -2 1119.69   36.40
   0  -5  -2 1186.48   37.80
   0   6   2   80.29    9.70
   0   6   2   79.79   10.50
   0   6   2   78.79   10.80
   0   6   2   73.29    8.50
   0   6   2   66.69   11.20
   0   6   2   74.79    8.50
   0  -6  -2   76.89    9.20
   0  -6  -2   94.79   10.50
   0  -6  -2   79.29   12.10
   0  -6  -2   52.99    8.90
   0  -6  -2   74.09   10.10
   0  -6  -2   83.79    8.50
   0   7   2  174.88   12.60
   0   7   2  179.58   14.50
   0   7   2  157.28   14.40
   0   7   2  171.48   12.70
   0   7   2  172.88   17.90
   0   7   2  184.88   16.30
   0  -7  -2  159.18   13.40
   0  -7  -2  164.58   14.80
   0  -7  -2  172.08   17.70
   0  -7  -2  161.98   15.90
   0  -7  -2  179.78   14.60
   0  -7  -2  167.38   12.10
   0   8   2   32.00   13.50
   0   8   2   37.90   10.10
   0   8   2   47.60   11.50
   0   8   2   39.30    9.50
   0   8   2   36.60   20.10
   0  -8  -2   36.00   11.00
   0  -8  -2   38.60   10.40
   0  -8  -2   30.90   13.80
   0  -8  -2   37.80    9.60
   0  -8  -2   38.90   11.90
   0   9   2    5.30   17.90
   0   9   2    9.40   10.50
   0   9   2   -2.20   12.30
   0  -9  -2   11.80   15.20
   0  -9  -2    9.80   11.40
   0  -9  -2   17.40   13.10
   0  -9  -2   14.40   10.70
   0  -9  -2   -1.00    9.20
   0  10   2   31.90   14.30
   0  10   2   24.50   12.30
   0 -10  -2   39.00   10.40
   0 -10  -2   16.30   16.20
   0 -10  -2   13.60   12.40
   0 -10  -2    4.70   16.30
   1 -11   2  123.49   19.40
   1 -11   2  106.09   13.70
   1 -11   2  150.28   19.40
   1 -11   2   83.19   14.50
  -1  11  -2   89.29   14.60
  -1  11  -2  123.59   19.00
   1 -10   2  144.49   17.00
   1 -10   2  152.08   14.90
   1 -10   2  121.39   14.20
   1 -10   2  121.49   17.80
  -1  10  -2  112.09   15.50
  -1  10  -2  102.29   13.60
  -1  10  -2  166.48   17.50
  -1  10  -2  105.39   18.90
  -1  10  -2  119.59   14.80
  -1  10  -2  135.79   16.10
   1  -9   2   49.50   11.50
   1  -9   2   35.30   11.20
   1  -9   2   32.00   10.40
   1  -9   2   23.80   14.80
   1  -9   2   39.60   11.60
  -1   9  -2    3.90   11.00
  -1   9  -2   47.50   10.90
  -1   9  -2   26.80   10.10
  -1   9  -2   28.80   11.30
  -1   9  -2   55.69   12.80
   1  -8   2  113.09   12.00
   1  -8   2  109.39   15.40
   1  -8   2  113.99   11.30
   1  -8   2  124.19   13.60
   1  -8   2  114.99   14.10
  -1   8  -2  116.39   11.60
  -1   8  -2  126.29   12.80
  -1   8  -2  104.79   14.40
  -1   8  -2  128.89   13.50
  -1   8  -2  108.59   12.20
  -1   8  -2  108.29   12.50
   1  -7   2  107.59   13.70
   1  -7   2   99.39   10.90
   1  -7   2   99.09   10.40
   1  -7   2   93.39   10.40
   1  -7   2  113.99   12.00
   1  -7   2  120.29   11.20
  -1   7  -2  110.19   13.10
  -1   7  -2   94.19   10.90
  -1   7  -2  114.29   12.80
  -1   7  -2  110.29   10.90
  -1   7  -2   99.19   12.60
  -1   7  -2  123.89   11.90
   1  -6   2   15.20    7.40
   1  -6   2   25.20    7.00
   1  -6   2   17.60   10.60
   1  -6   2   12.10    6.60
   1  -6   2   31.40    7.80
   1  -6   2   20.90    8.00
  -1   6  -2   39.90    7.80
  -1   6  -2   19.30    5.90
  -1   6  -2   27.90    8.10
  -1   6  -2   20.90    8.00
  -1   6  -2   29.70    7.90
  -1   6  -2   20.70   10.10
   1  -5   2  472.25   17.70
   1  -5   2  468.35   16.10
   1  -5   2  493.95   17.20
   1  -5   2  480.25   17.50
   1  -5   2  472.35   17.90
   1  -5   2  471.85   20.90
  -1   5  -2  474.65   17.80
  -1   5  -2  499.55   17.40
  -1   5  -2  466.45   20.00
  -1   5  -2  462.25   16.20
  -1   5  -2  495.95   17.70
  -1   5  -2  481.85   17.80
   1  -4   2   15.40    6.30
   1  -4   2   15.00    5.90
   1  -4   2   14.50    8.80
   1  -4   2   11.90    6.70
   1  -4   2   17.40   11.00
  -1   4  -2   29.00   13.40
  -1   4  -2   26.00    6.70
  -1   4  -2   21.80    6.40
  -1   4  -2   25.20    6.90
  -1   4  -2   29.30    6.50
   1  -3   2  698.13   23.60
   1  -3   2  720.83   21.80
   1  -3   2  690.43   22.10
   1  -3   2  722.43   21.60
  -1   3  -2  691.63   23.00
  -1   3  -2  712.23   21.90
  -1   3  -2  680.93   22.10
  -1   3  -2  737.03   21.90
   1  -2   2   94.39    7.50
   1  -2   2   89.59    6.90
   1  -2   2   92.39    8.30
  -1   2  -2   92.59    7.10
  -1   2  -2   97.79    6.80
  -1   2  -2   85.99    8.80
  -1   2  -2  114.19    8.90
   1  -1   2  402.66   12.00
   1  -1   2  377.06   11.80
   1  -1   2  385.96   12.40
   1  -1   2  373.46   13.30
  -1   1  -2  401.56   12.00
  -1   1  -2  367.26   13.00
  -1   1  -2  389.26   12.70
  -1   1  -2  390.26   11.70
   1   0   2 2058.89   57.39
   1   0   2 2041.90   56.99
  -1   0  -2 2077.39   56.99
  -1   0  -2 2122.99   56.79
  -1   0  -2 2072.69   57.39
   1   1   2  119.59    5.80
   1   1   2  129.69    6.00
   1   1   2  111.99    7.60
   1   1   2  110.29    8.50
   1   1   2  124.69    9.20
   1   1   2  111.19    9.10
  -1  -1  -2  119.69    6.10
  -1  -1  -2  100.19    7.90
  -1  -1  -2  125.19    8.60
  -1  -1  -2  131.99    6.10
  -1  -1  -2  111.19    8.20
   1   2   2  157.68   11.20
   1   2   2  172.78    7.90
   1   2   2  162.08    7.80
   1   2   2  161.38    9.80
   1   2   2  173.58   10.30
  -1  -2  -2  160.58   11.00
  -1  -2  -2  163.78    7.70
  -1  -2  -2  165.28   10.90
  -1  -2  -2  161.08    8.50
  -1  -2  -2  159.28   10.60
  -1  -2  -2  157.48   10.20
   1   3   2  186.38   11.90
   1   3   2  181.98   12.30
   1   3   2  178.18   10.60
   1   3   2  182.28    8.80
   1   3   2  181.58   11.10
  -1  -3  -2  194.08   12.20
  -1  -3  -2  172.98   11.20
  -1  -3  -2  181.98    9.50
  -1  -3  -2  184.88   11.10
  -1  -3  -2  169.98   12.00
  -1  -3  -2  181.08    8.20
   1   4   2  665.13   23.70
   1   4   2  700.93   21.70
   1   4   2  682.43   23.00
   1   4   2  751.52   25.20
   1   4   2  672.53   24.10
  -1  -4  -2  634.34   23.40
  -1  -4  -2  681.63   23.10
  -1  -4  -2  665.03   23.30
  -1  -4  -2  686.83   24.10
  -1  -4  -2  684.33   21.80
   1   5   2   62.39    7.60
   1   5   2   65.99   10.10
   1   5   2   96.39   11.10
   1   5   2   65.99    9.20
   1   5   2   71.09    8.70
   1   5   2   82.79    8.00
  -1  -5  -2   65.59    7.60
  -1  -5  -2   85.39    9.90
  -1  -5  -2   78.69    8.10
  -1  -5  -2   81.49    9.30
  -1  -5  -2   68.49   10.60
  -1  -5  -2   71.29    9.10
   1   6   2  138.39   11.10
   1   6   2  136.59   12.70
   1   6   2  135.69   15.20
   1   6   2  155.68   11.00
   1   6   2  159.88   14.50
   1   6   2  135.39   12.60
  -1  -6  -2  115.99   10.70
  -1  -6  -2  168.88   11.70
  -1  -6  -2  157.78   12.90
  -1  -6  -2  142.09   13.00
  -1  -6  -2  149.88   13.50
  -1  -6  -2  138.39   15.60
   1   7   2   -2.00    8.50
   1   7   2   10.90   10.10
   1   7   2   -2.30    7.00
   1   7   2   -1.30   10.60
   1   7   2  -14.30   11.80
   1   7   2    3.40    8.30
  -1  -7  -2   -4.70    8.00
  -1  -7  -2    0.30    8.50
  -1  -7  -2   17.00    9.60
  -1  -7  -2    0.10    9.30
  -1  -7  -2    1.20   12.10
  -1  -7  -2    4.90   10.00
   1   8   2   27.60   11.20
   1   8   2   16.10   11.70
   1   8   2   11.00    8.70
   1   8   2   18.20   12.20
   1   8   2   18.70   10.00
  -1  -8  -2   43.10   11.00
  -1  -8  -2   20.80    9.10
  -1  -8  -2   12.70   13.80
  -1  -8  -2   13.70   18.60
  -1  -8  -2   32.60   11.60
   1   9   2   61.69   11.60
   1   9   2   63.49   13.90
  -1  -9  -2   77.89   16.10
  -1  -9  -2   28.10   11.70
  -1  -9  -2   63.39   12.80
  -1  -9  -2   57.59   10.60
  -1  -9  -2   65.99   14.20
   1  10   2    6.90   14.00
   1  10   2   25.70   11.90
  -1 -10  -2    9.50   11.80
  -1 -10  -2    3.70   16.90
  -1 -10  -2    0.80    9.30
  -1 -10  -2   37.90   16.90
  -1 -10  -2   26.10   12.80
   2 -11   2   41.70   13.40
   2 -11   2   47.10   18.20
   2 -11   2   58.69   17.80
  -2  11  -2   21.80   12.90
  -2  11  -2   63.19   12.30
  -2  11  -2   65.39   13.10
  -2  11  -2   23.80   15.50
   2 -10   2  214.28   23.20
   2 -10   2  170.68   19.50
   2 -10   2  182.08   17.20
   2 -10   2  197.28   16.80
  -2  10  -2  212.38   18.10
  -2  10  -2  182.68   18.50
  -2  10  -2  185.98   17.20
  -2  10  -2  189.48   22.30
  -2  10  -2  180.78   16.10
  -2  10  -2  192.38   21.80
   2  -9   2  477.45   23.90
   2  -9   2  407.16   19.80
   2  -9   2  391.76   20.30
   2  -9   2  451.15   26.40
  -2   9  -2  432.06   21.00
  -2   9  -2  383.86   21.20
  -2   9  -2  394.66   19.30
  -2   9  -2  433.26   20.00
  -2   9  -2  396.66   18.60
  -2   9  -2  424.36   22.10
   2  -8   2   29.70   14.60
   2  -8   2   33.00   10.60
   2  -8   2   18.50   13.20
   2  -8   2   47.10    9.50
   2  -8   2   35.50   10.40
  -2   8  -2   18.40   10.10
  -2   8  -2   35.80    9.20
  -2   8  -2   46.70    9.30
  -2   8  -2   24.70   13.90
  -2   8  -2   30.00    8.60
  -2   8  -2   25.20   10.40
   2  -7   2  241.88   13.70
   2  -7   2  248.88   14.30
   2  -7   2  238.28   13.80
   2  -7   2  238.58   18.40
   2  -7   2  266.87   15.10
  -2   7  -2  251.67   14.30
  -2   7  -2  263.17   14.90
  -2   7  -2  232.28   15.10
  -2   7  -2  253.07   13.00
  -2   7  -2  249.48   15.70
  -2   7  -2  251.87   12.50
  -2   7  -2  212.68   18.00
   2  -6   2   -6.70    7.60
   2  -6   2    1.80    7.70
   2  -6   2    2.60    6.70
   2  -6   2   -8.20    9.90
   2  -6   2   -5.50    8.00
  -2   6  -2   -3.70    5.10
  -2   6  -2   -1.20    8.10
  -2   6  -2   -1.00    7.60
  -2   6  -2    9.10    5.70
  -2   6  -2    1.50    8.20
  -2   6  -2    5.10    7.00
  -2   6  -2   -1.50    9.80
   2  -5   2   49.30    8.50
   2  -5   2   41.20    7.30
   2  -5   2   41.00    7.00
   2  -5   2   41.30    7.60
   2  -5   2   50.79   11.80
  -2   5  -2   55.69   10.10
  -2   5  -2   39.50    7.10
  -2   5  -2   46.60    5.80
  -2   5  -2   53.39    8.40
  -2   5  -2   41.10    7.40
  -2   5  -2   50.69    8.50
   2  -4   2  280.07   12.00
   2  -4   2  285.57   14.50
   2  -4   2  279.37   15.00
   2  -4   2  265.17   15.20
  -2   4  -2  282.57   12.20
  -2   4  -2  287.97   12.60
  -2   4  -2  289.67   13.40
   2  -3   2  649.54   20.10
   2  -3   2  631.04   21.30
   2  -3   2  658.73   20.30
   2  -3   2  630.14   21.90
  -2   3  -2  656.23   20.30
  -2   3  -2  631.44   21.40
  -2   3  -2  647.44   20.50
  -2   3  -2  625.64   21.50
   2  -2   2 4222.98  117.09
   2  -2   2 4494.55  117.69
   2  -2   2 4124.79  116.89
  -2   2  -2 4122.69  116.99
  -2   2  -2 3955.20  116.79
  -2   2  -2 4672.43  117.39
  -2   2  -2 4419.86  117.59
   2  -1   2  183.38    8.00
   2  -1   2  167.48    8.10
   2  -1   2  159.98    7.80
   2  -1   2  168.88   11.00
  -2   1  -2  169.78    8.20
  -2   1  -2  191.48    8.00
  -2   1  -2  169.58   10.40
   2   0   2    3.10    4.20
  -2   0  -2    3.70    4.80
   2   1   2   28.00    6.50
   2   1   2   23.10    5.30
   2   1   2   23.20    6.60
   2   1   2    7.30    6.30
   2   1   2    7.40    4.20
  -2  -1  -2   20.30    4.60
  -2  -1  -2   21.90    6.70
  -2  -1  -2   20.00    5.10
  -2  -1  -2    9.30    6.20
  -2  -1  -2   21.40    6.60
   2   2   2  225.98   11.00
   2   2   2  189.98   10.90
   2   2   2  198.78   11.40
   2   2   2  195.58   10.80
   2   2   2  199.88   11.80
   2   2   2  197.08    9.00
  -2  -2  -2  204.38    8.90
  -2  -2  -2  207.98   11.40
  -2  -2  -2  187.68   10.40
  -2  -2  -2  195.28   11.60
  -2  -2  -2  203.68    9.20
   2   3   2  854.71   27.30
   2   3   2  898.71   28.00
   2   3   2  863.21   27.30
   2   3   2  847.52   26.30
   2   3   2  889.01   27.40
   2   3   2  833.52   25.90
  -2  -3  -2  876.21   27.50
  -2  -3  -2  922.11   28.00
  -2  -3  -2  837.72   27.30
   2   4   2  133.09    9.30
   2   4   2  116.99    9.90
   2   4   2  134.09   12.20
   2   4   2  129.79   12.30
   2   4   2  126.59    9.10
   2   4   2  129.59   11.00
  -2  -4  -2  124.79   12.30
  -2  -4  -2  125.49   11.40
  -2  -4  -2  122.59   11.60
  -2  -4  -2  117.09   12.40
  -2  -4  -2  131.69    9.50
   2   5   2   45.10    7.60
   2   5   2   47.10    7.20
   2   5   2   38.00    9.90
   2   5   2   50.49    9.30
   2   5   2   43.20    8.40
   2   5   2   40.40    8.00
  -2  -5  -2   43.90    7.50
  -2  -5  -2   38.40    9.10
  -2  -5  -2   38.80    8.80
  -2  -5  -2   40.80    7.50
  -2  -5  -2   42.30   10.20
  -2  -5  -2   49.30    9.20
   2   6   2   10.80    9.50
   2   6   2   -4.90    6.70
   2   6   2   -0.40    8.00
   2   6   2    1.20    8.50
   2   6   2   15.20    7.70
   2   6   2    1.00   10.00
  -2  -6  -2   -5.00    9.30
  -2  -6  -2    9.00   10.90
  -2  -6  -2   -5.70    7.80
  -2  -6  -2   -0.10    7.00
  -2  -6  -2    7.90    9.00
  -2  -6  -2    6.20    8.80
   2   7   2   27.20   11.10
   2   7   2   18.00    8.20
   2   7   2   58.89   13.00
   2   7   2   36.70   10.30
   2   7   2   27.30    9.00
   2   7   2   33.30   11.20
  -2  -7  -2   37.30    9.10
  -2  -7  -2   17.50    8.50
  -2  -7  -2   40.10   10.80
  -2  -7  -2   51.19   13.20
  -2  -7  -2   38.70   11.60
  -2  -7  -2   36.80   10.60
   2   8   2   18.60    9.90
   2   8   2   24.00    9.60
   2   8   2   38.00   12.20
   2   8   2   35.70   11.80
   2   8   2    7.40   12.60
  -2  -8  -2   27.40   10.40
  -2  -8  -2   32.30   14.10
  -2  -8  -2   22.90    9.20
  -2  -8  -2   31.60   13.30
  -2  -8  -2   22.70   11.20
   2   9   2   -1.00   10.80
   2   9   2    7.30   13.60
  -2  -9  -2   28.50   12.00
  -2  -9  -2    7.90   14.80
  -2  -9  -2   10.80   10.90
  -2  -9  -2   10.50   14.90
  -2  -9  -2    6.30    9.30
   2  10   2   79.69   16.60
   2  10   2   65.49   13.10
  -2 -10  -2   76.99   14.60
  -2 -10  -2   83.09   17.70
  -2 -10  -2   95.09   20.10
  -2 -10  -2   53.99   10.30
  -2 -10  -2   56.29   13.10
   3 -11   2   34.90   13.70
   3 -11   2   30.20   11.90
   3 -11   2   35.40   16.50
   3 -11   2   37.80   17.50
  -3  11  -2   67.79   12.60
  -3  11  -2   82.39   13.90
  -3  11  -2   33.80   16.30
   3 -10   2    6.30   10.60
   3 -10   2   13.30   14.70
   3 -10   2    8.60   10.70
   3 -10   2   -5.30   11.40
   3 -10   2    0.30   15.00
  -3  10  -2   23.50   11.40
  -3  10  -2  -10.90   10.90
  -3  10  -2   -8.20   15.30
  -3  10  -2    8.70   10.60
  -3  10  -2   -1.50   13.10
   3  -9   2   17.10   10.40
   3  -9   2    9.70   26.10
   3  -9   2    1.80    9.60
   3  -9   2   -8.50   10.30
   3  -9   2    2.30   11.30
  -3   9  -2    6.40   11.30
  -3   9  -2   11.50   10.20
  -3   9  -2  -12.30   12.00
  -3   9  -2    6.30    9.90
  -3   9  -2   -1.80    9.30
  -3   9  -2   -7.90   10.10
   3  -8   2   -5.70   12.90
   3  -8   2   12.70    9.80
   3  -8   2    4.50    8.90
   3  -8   2   -7.80    9.30
   3  -8   2   -3.20    8.40
  -3   8  -2    2.70    8.40
  -3   8  -2    3.80    9.50
  -3   8  -2  -12.00   12.80
  -3   8  -2    3.40    9.60
  -3   8  -2    8.70    8.40
  -3   8  -2    3.70   10.20
  -3   8  -2   -1.60    8.20
   3  -7   2  120.99   12.90
   3  -7   2  112.99   11.70
   3  -7   2  123.59   14.00
   3  -7   2  145.89   14.50
   3  -7   2  119.19   11.40
  -3   7  -2  111.19   13.10
  -3   7  -2  134.49   16.40
  -3   7  -2  121.09   15.80
  -3   7  -2  121.29   12.80
  -3   7  -2  114.79   10.70
  -3   7  -2  102.69   10.50
  -3   7  -2  117.09   10.60
   3  -6   2   15.60    6.80
   3  -6   2   25.10    7.90
   3  -6   2   16.90    8.90
   3  -6   2    8.50    7.10
   3  -6   2   19.90   10.40
  -3   6  -2   16.00    8.30
  -3   6  -2   28.20    7.80
  -3   6  -2   16.90    7.10
  -3   6  -2   18.40    7.70
  -3   6  -2   20.70   10.10
  -3   6  -2   30.60    6.50
  -3   6  -2   16.70    5.80
   3  -5   2   22.90    7.70
   3  -5   2   17.70    6.50
  -3   5  -2   12.10    6.40
  -3   5  -2   12.10    5.10
  -3   5  -2   23.70    7.40
  -3   5  -2   17.20    9.20
   3  -4   2  276.47   12.50
   3  -4   2  239.88   14.70
   3  -4   2  274.67   12.00
   3  -4   2  273.27   14.20
  -3   4  -2  276.37   14.40
  -3   4  -2  268.77   12.80
  -3   4  -2  272.67   12.30
   3  -3   2  232.08   10.90
   3  -3   2  228.58   10.90
   3  -3   2  218.08   12.80
   3  -3   2  198.48   12.30
  -3   3  -2  229.08   11.50
  -3   3  -2  228.18   12.60
  -3   3  -2  236.98   11.10
  -3   3  -2  229.48   13.10
   3  -2   2  102.59    8.30
   3  -2   2  121.59    7.50
   3  -2   2  116.59   11.20
   3  -2   2   87.19    8.80
  -3   2  -2  102.19    8.80
  -3   2  -2  102.39    8.30
  -3   2  -2  111.89    7.70
  -3   2  -2  113.29   10.50
   3  -1   2  553.54   19.60
   3  -1   2  575.94   17.80
   3  -1   2  560.94   17.80
   3  -1   2  545.15   18.00
  -3   1  -2  573.44   18.00
  -3   1  -2  552.44   17.70
  -3   1  -2  564.84   18.00
  -3   1  -2  578.14   19.30
   3   0   2 3896.41  107.39
   3   0   2 3907.11  107.89
   3   0   2 3849.71  106.79
   3   0   2 3972.20  106.89
  -3   0  -2 4028.90  106.99
  -3   0  -2 3864.51  107.39
  -3   0  -2 3844.02  107.79
   3   1   2  277.07   10.80
   3   1   2  271.07   12.90
   3   1   2  264.07   10.90
   3   1   2  272.87   12.60
  -3  -1  -2  283.47   11.20
  -3  -1  -2  267.27   12.80
  -3  -1  -2  258.77   11.80
  -3  -1  -2  269.67   12.30
   3   2   2  209.78   10.10
   3   2   2  203.48   11.90
   3   2   2  216.48   12.00
   3   2   2  234.78   12.70
   3   2   2  211.58    9.80
   3   2   2  198.68   13.30
  -3  -2  -2  211.88   11.50
  -3  -2  -2  227.38   13.60
  -3  -2  -2  207.38   11.40
   3   3   2   -5.60    8.00
   3   3   2    6.50    5.80
   3   3   2    7.80    5.70
   3   3   2    7.60    7.00
   3   3   2   17.60    7.20
   3   3   2    8.50    7.40
  -3  -3  -2   15.70    5.90
  -3  -3  -2    4.10    8.10
  -3  -3  -2   11.60    7.30
   3   4   2    9.80    5.90
   3   4   2   16.50    6.60
   3   4   2   17.40    8.50
   3   4   2   22.50    7.20
   3   4   2   16.30    8.20
   3   4   2   22.70    8.70
   3   4   2   17.90    7.90
  -3  -4  -2   20.30    8.70
  -3  -4  -2   23.10    8.10
  -3  -4  -2   16.00    7.40
  -3  -4  -2   20.90    8.40
  -3  -4  -2   27.30    7.00
   3   5   2  375.26   18.10
   3   5   2  391.96   15.40
   3   5   2  387.76   17.80
   3   5   2  397.86   15.70
   3   5   2  363.06   17.10
   3   5   2  384.36   18.40
   3   5   2  370.56   16.30
  -3  -5  -2  383.96   17.70
  -3  -5  -2  397.56   18.00
  -3  -5  -2  349.57   17.20
  -3  -5  -2  330.07   18.00
  -3  -5  -2  386.66   15.70
   3   6   2   35.70   11.30
   3   6   2   20.70    8.60
   3   6   2   18.40    8.00
   3   6   2   16.30    9.60
   3   6   2   11.90    8.50
   3   6   2   25.40    9.70
   3   6   2   21.50   11.10
  -3  -6  -2   13.90    8.20
  -3  -6  -2   15.60    8.20
  -3  -6  -2   23.30    9.80
  -3  -6  -2   13.10   11.10
  -3  -6  -2   20.60   15.60
   3   7   2  173.48   17.20
   3   7   2  162.38   19.50
   3   7   2  164.88   16.80
   3   7   2  134.89   12.90
   3   7   2  138.99   13.60
   3   7   2  137.39   14.40
  -3  -7  -2  124.79   12.50
  -3  -7  -2  158.88   18.60
  -3  -7  -2  138.59   13.80
   3   8   2   21.80   10.70
   3   8   2   38.40   13.20
   3   8   2   30.40   10.80
  -3  -8  -2   29.80   10.40
  -3  -8  -2   29.50   12.00
  -3  -8  -2   37.90   10.00
  -3  -8  -2   35.90   14.40
   3   9   2   19.80   11.70
   3   9   2   -2.10   11.30
   3   9   2   16.70   15.70
  -3  -9  -2    0.60   11.00
  -3  -9  -2   18.20   15.20
  -3  -9  -2    1.50    8.90
  -3  -9  -2    8.50   11.90
   3  10   2   23.10   16.80
   3  10   2   28.50   12.30
   3  10   2   16.10   12.40
  -3 -10  -2    8.00   11.90
  -3 -10  -2   34.80    9.80
  -3 -10  -2   31.90   13.20
  -3 -10  -2   68.29   17.10
   4 -11   2   18.70   12.50
   4 -11   2    5.00   18.00
   4 -11   2   11.30   11.80
   4 -11   2   18.50   16.30
  -4  11  -2   29.30   10.50
  -4  11  -2   28.10   11.90
  -4  11  -2   47.40   16.10
   4 -10   2   -7.80   10.80
   4 -10   2  -15.90   10.60
   4 -10   2   21.20   15.70
   4 -10   2    3.00   14.10
  -4  10  -2   -6.20    9.60
  -4  10  -2   10.60   12.90
  -4  10  -2    4.50    9.40
  -4  10  -2   -0.90   11.00
  -4  10  -2   25.50   11.70
  -4  10  -2   -0.20   10.30
   4  -9   2    3.60    9.40
   4  -9   2   21.90   17.60
   4  -9   2   -2.30   12.50
   4  -9   2   16.80   10.80
  -4   9  -2   20.90   10.20
  -4   9  -2    8.80    8.80
  -4   9  -2    7.80    8.70
  -4   9  -2   -4.70   10.70
  -4   9  -2   16.60   11.20
  -4   9  -2    9.20   10.30
  -4   9  -2    9.50    9.60
   4  -8   2  100.09   12.20
   4  -8   2  113.19   15.70
   4  -8   2  130.49   13.40
   4  -8   2  168.98   15.80
  -4   8  -2  119.89   18.00
  -4   8  -2  117.09   11.90
  -4   8  -2  127.39   11.80
  -4   8  -2  136.79   12.80
  -4   8  -2  139.39   13.40
  -4   8  -2  124.29   12.40
  -4   8  -2  123.69   13.50
  -4   8  -2  117.19   13.00
   4  -7   2   37.10   10.50
   4  -7   2   37.30    8.70
   4  -7   2   55.09    9.80
   4  -7   2   50.19   13.00
  -4   7  -2   54.29    8.00
  -4   7  -2   57.19   10.60
  -4   7  -2   55.19    8.20
  -4   7  -2   69.19    9.40
  -4   7  -2   54.79    9.90
   4  -6   2   99.39   11.40
   4  -6   2  142.49   13.70
   4  -6   2  122.99   11.50
   4  -6   2  110.29   11.20
  -4   6  -2  101.19    9.40
  -4   6  -2   91.09    9.40
  -4   6  -2  107.99    9.90
  -4   6  -2  125.79   11.00
  -4   6  -2   85.29   11.00
  -4   6  -2  115.79   12.40
   4  -5   2   84.29    8.00
   4  -5   2   85.39    7.60
   4  -5   2   92.59    9.40
   4  -5   2  108.49   11.60
   4  -5   2   87.09   10.60
  -4   5  -2  104.79    9.90
  -4   5  -2  115.39   11.30
  -4   5  -2  103.69   12.20
  -4   5  -2   85.89    8.40
   4  -4   2  388.36   15.50
   4  -4   2  388.16   17.20
   4  -4   2  400.66   17.20
   4  -4   2  384.36   15.20
   4  -4   2  378.86   13.80
  -4   4  -2  376.36   13.90
  -4   4  -2  398.96   15.30
  -4   4  -2  392.36   16.70
  -4   4  -2  392.36   15.60
   4  -3   2  365.36   15.40
   4  -3   2  421.76   15.10
   4  -3   2  377.86   14.70
   4  -3   2  386.36   13.70
   4  -3   2  381.56   16.70
  -4   3  -2  380.66   14.80
  -4   3  -2  392.16   15.80
  -4   3  -2  386.76   16.80
  -4   3  -2  381.86   14.80
  -4   3  -2  395.56   13.90
   4  -2   2 1079.49   31.70
   4  -2   2 1078.49   33.60
   4  -2   2 1052.39   31.70
   4  -2   2 1072.49   31.50
  -4   2  -2 1079.79   31.60
  -4   2  -2 1078.59   33.40
  -4   2  -2 1077.49   32.00
  -4   2  -2 1075.99   31.90
   4  -1   2   54.69    8.30
   4  -1   2   63.39    7.20
   4  -1   2   53.59    6.30
   4  -1   2   56.29    6.50
  -4   1  -2   67.79    6.90
  -4   1  -2   71.29    7.30
  -4   1  -2   60.59    8.30
  -4   1  -2   57.79    6.60
   4   0   2  103.39    8.00
   4   0   2   93.59    9.50
   4   0   2  113.69   10.30
   4   0   2   87.69    8.30
  -4   0  -2   95.09    8.60
  -4   0  -2   73.59    9.30
  -4   0  -2   91.79   10.60
   4   1   2  331.77   14.20
   4   1   2  321.77   14.40
   4   1   2  350.26   13.20
   4   1   2  326.67   15.50
   4   1   2  353.06   13.00
  -4  -1  -2  328.77   13.90
  -4  -1  -2  341.77   14.00
  -4  -1  -2  352.56   14.90
  -4  -1  -2  345.47   14.80
  -4  -1  -2  363.36   13.50
   4   2   2  209.58   12.00
   4   2   2  158.58    9.70
   4   2   2  189.58    9.70
  -4  -2  -2  158.68   10.30
  -4  -2  -2  213.98   11.70
  -4  -2  -2  160.48   11.00
  -4  -2  -2  157.68   11.50
   4   3   2   29.50    6.60
   4   3   2   49.60    8.80
   4   3   2   39.60    6.70
   4   3   2   33.80    9.30
   4   3   2   26.80    7.80
   4   3   2   32.50    8.20
  -4  -3  -2   32.80    7.80
  -4  -3  -2   33.20    6.80
  -4  -3  -2   18.90    6.60
  -4  -3  -2   39.00    8.20
   4   4   2   86.69    8.30
   4   4   2  110.89   11.80
   4   4   2   83.59   10.60
   4   4   2   86.19   10.10
   4   4   2   88.29    9.70
   4   4   2  107.99   10.80
  -4  -4  -2   76.79   10.00
  -4  -4  -2   92.19   10.00
  -4  -4  -2   90.79    9.40
  -4  -4  -2  104.59   10.90
   4   5   2   76.09   10.50
   4   5   2   97.29   12.60
   4   5   2   87.59    9.60
   4   5   2   86.09   10.00
   4   5   2   92.79   10.60
   4   5   2   95.69   10.30
   4   5   2   58.89   10.50
  -4  -5  -2   89.69   11.00
  -4  -5  -2   76.89   10.70
  -4  -5  -2   89.69    9.70
  -4  -5  -2  119.49   20.30
  -4  -5  -2   80.99    9.20
   4   6   2  261.57   15.10
   4   6   2  261.77   14.30
   4   6   2  231.28   16.10
   4   6   2  278.97   19.80
   4   6   2  253.67   17.50
   4   6   2  238.88   17.10
   4   6   2  252.57   15.00
  -4  -6  -2  259.67   14.80
  -4  -6  -2  269.97   17.40
  -4  -6  -2  291.87   18.30
  -4  -6  -2  240.78   17.30
  -4  -6  -2  229.48   14.20
   4   7   2   64.49   14.90
   4   7   2   72.39   10.60
   4   7   2   64.89   13.30
   4   7   2   79.29   11.40
   4   7   2   81.69   12.60
   4   7   2   81.39   15.20
  -4  -7  -2   94.69   14.40
  -4  -7  -2   84.19   10.80
  -4  -7  -2   91.29   17.50
  -4  -7  -2   87.59   12.90
   4   8   2   15.70   11.30
   4   8   2   27.30   12.00
   4   8   2   10.00   14.60
   4   8   2   10.80   11.40
  -4  -8  -2   24.90   10.90
  -4  -8  -2   27.60    9.90
  -4  -8  -2   32.60   14.30
  -4  -8  -2   27.80   12.40
   4   9   2   46.80   17.50
   4   9   2   24.70   12.00
   4   9   2   19.50   12.10
  -4  -9  -2   59.29   14.20
  -4  -9  -2   46.70   10.30
  -4  -9  -2   59.19   16.20
  -4  -9  -2   54.29   12.30
   5 -10   2   23.60   16.30
   5 -10   2   -4.70   10.80
   5 -10   2    5.50   11.00
   5 -10   2   26.90   15.60
  -5  10  -2   -1.60   13.10
  -5  10  -2    3.70    9.30
  -5  10  -2   15.60   11.70
  -5  10  -2    6.40   11.10
  -5  10  -2   -6.00   10.10
   5  -9   2   32.20   11.40
   5  -9   2   63.99   15.00
   5  -9   2   34.40   10.70
   5  -9   2   68.49   15.50
  -5   9  -2   76.19   12.10
  -5   9  -2   27.50   10.20
  -5   9  -2   46.30   11.30
  -5   9  -2   54.99    9.80
   5  -8   2    1.50   13.10
   5  -8   2   16.00   12.00
   5  -8   2   23.80   10.30
   5  -8   2   15.70    9.30
  -5   8  -2   22.00   12.10
  -5   8  -2   19.90    9.50
  -5   8  -2   23.80    9.90
  -5   8  -2   21.80    9.00
  -5   8  -2   27.20    8.50
   5  -7   2  106.69   10.90
   5  -7   2   87.69   11.00
   5  -7   2  107.29   14.20
  -5   7  -2  120.99   13.40
  -5   7  -2   89.39   11.00
  -5   7  -2   93.79   11.60
  -5   7  -2   87.79   10.80
  -5   7  -2   99.09   10.60
  -5   7  -2  118.69   14.20
   5  -6   2  134.39   12.30
   5  -6   2  139.89   15.10
   5  -6   2  164.38   15.50
   5  -6   2  128.69   11.80
  -5   6  -2  147.19   12.30
  -5   6  -2  150.68   12.00
  -5   6  -2  136.59   10.10
  -5   6  -2  140.79   15.10
  -5   6  -2  161.28   14.50
   5  -5   2  118.49    9.00
   5  -5   2  114.79   11.60
   5  -5   2  103.09   13.20
   5  -5   2  112.89   10.80
   5  -5   2  122.49   13.60
  -5   5  -2  104.79   13.30
  -5   5  -2  105.19   11.10
  -5   5  -2  109.99   13.30
  -5   5  -2  127.19   11.00
  -5   5  -2  128.69    9.40
   5  -4   2  738.23   24.50
   5  -4   2  706.33   22.60
   5  -4   2  705.23   23.80
   5  -4   2  748.23   24.80
   5  -4   2  723.83   26.20
  -5   4  -2  710.13   22.80
  -5   4  -2  706.03   24.50
  -5   4  -2  718.33   25.60
  -5   4  -2  739.83   23.90
  -5   4  -2  712.53   24.00
   5  -3   2   16.70    8.80
   5  -3   2   20.60    7.50
   5  -3   2   20.20    7.20
   5  -3   2   26.50    6.20
  -5   3  -2   16.40    8.20
  -5   3  -2   26.10    6.20
  -5   3  -2   31.40    7.00
  -5   3  -2   22.50    6.70
   5  -2   2   12.10    5.90
   5  -2   2    6.70    5.90
   5  -2   2   20.90    9.10
   5  -2   2    5.40    6.00
  -5   2  -2   18.00    8.50
  -5   2  -2   10.50    6.30
  -5   2  -2    7.30    6.00
  -5   2  -2    9.80    6.20
   5  -1   2   87.99    9.40
   5  -1   2   99.39    8.90
   5  -1   2  101.29   10.10
  -5   1  -2   94.49    8.20
  -5   1  -2   91.79    9.20
   5   0   2  144.79    9.40
   5   0   2  145.89   12.90
   5   0   2  139.79   12.80
  -5   0  -2  162.78   10.10
  -5   0  -2  152.08   10.00
  -5   0  -2  148.99   11.40
   5   1   2   43.10    8.20
   5   1   2   36.60    6.40
   5   1   2   34.50    9.10
   5   1   2   34.60    7.70
   5   1   2   42.90    6.70
  -5  -1  -2   37.30    8.20
  -5  -1  -2   46.70    7.10
  -5  -1  -2   36.70    6.90
  -5  -1  -2   28.90    8.00
   5   2   2  290.77   14.80
   5   2   2  280.57   12.40
   5   2   2  264.77   12.50
   5   2   2  262.57   14.60
   5   2   2  269.27   14.10
  -5  -2  -2  271.57   13.30
  -5  -2  -2  281.77   14.40
  -5  -2  -2  268.87   12.70
  -5  -2  -2  273.27   12.80
  -5  -2  -2  269.67   14.10
   5   3   2  698.83   24.40
   5   3   2  652.03   21.90
   5   3   2  683.63   22.00
   5   3   2  651.03   23.90
   5   3   2  645.04   24.10
   5   3   2  641.64   24.00
  -5  -3  -2  649.43   23.90
  -5  -3  -2  649.14   22.20
  -5  -3  -2  670.83   22.20
  -5  -3  -2  628.44   22.80
   5   4   2   50.79    9.20
   5   4   2   46.20    8.10
   5   4   2   55.89   10.10
   5   4   2   45.80   10.70
   5   4   2   47.10    8.00
   5   4   2   58.59   10.40
  -5  -4  -2   70.59    9.10
  -5  -4  -2   57.49    8.40
  -5  -4  -2   35.50    8.90
  -5  -4  -2   61.89    9.90
   5   5   2   11.10    9.20
   5   5   2    3.60    8.20
   5   5   2   16.80    8.90
   5   5   2   12.90   11.50
   5   5   2   13.90    8.10
  -5  -5  -2   21.50    8.90
  -5  -5  -2   12.20    8.70
  -5  -5  -2    3.10   11.80
  -5  -5  -2   -0.80    9.40
   5   6   2    2.80   12.80
   5   6   2  -12.40    9.20
   5   6   2   -2.50    8.70
   5   6   2    1.50   11.20
   5   6   2   -6.20    8.50
   5   6   2   -6.10   10.00
   5   6   2    7.00   11.30
  -5  -6  -2   28.20    9.40
  -5  -6  -2    3.40    9.50
  -5  -6  -2   -1.80   10.10
  -5  -6  -2   -0.30   11.00
   5   7   2   23.20   10.20
   5   7   2   21.60   13.80
   5   7   2   30.40   11.20
   5   7   2   26.20   13.10
   5   7   2   27.80   11.50
  -5  -7  -2   55.29   13.70
  -5  -7  -2   13.90    9.80
  -5  -7  -2   55.59   13.50
  -5  -7  -2   43.90   10.90
   5   8   2    9.20   11.60
   5   8   2   10.00   11.70
   5   8   2  -14.80   13.90
  -5  -8  -2    1.40   12.50
  -5  -8  -2    1.90    9.40
  -5  -8  -2   13.40   11.00
  -5  -8  -2   29.00   14.30
   5   9   2   -8.40   15.40
   5   9   2   11.30   12.20
   5   9   2   16.60   13.20
  -5  -9  -2    8.10   11.80
  -5  -9  -2   15.20   15.50
  -5  -9  -2   55.59   15.70
  -5  -9  -2   21.60    9.70
   6 -10   2    2.00   14.80
   6 -10   2   23.20   11.80
   6 -10   2   16.00   11.30
   6 -10   2    7.90   18.50
  -6  10  -2  -10.30   10.80
  -6  10  -2   40.50   11.70
  -6  10  -2   20.20    9.40
  -6  10  -2   -4.90   10.00
   6  -9   2   26.20   10.90
   6  -9   2    4.70   13.60
   6  -9   2   19.70   11.10
   6  -9   2   -6.70   13.60
  -6   9  -2    4.60   10.60
  -6   9  -2   13.00    8.70
  -6   9  -2    9.10   10.10
  -6   9  -2   27.50   10.40
   6  -8   2    1.70   10.10
   6  -8   2  -12.80   13.10
   6  -8   2   15.50   10.00
   6  -8   2   24.80   12.80
  -6   8  -2   -7.90    7.60
  -6   8  -2   -5.40    8.80
  -6   8  -2    3.70    9.10
  -6   8  -2  -10.40   18.20
  -6   8  -2   -2.30    9.70
   6  -7   2    2.50    8.40
   6  -7   2    2.10   11.40
   6  -7   2    1.00   11.50
   6  -7   2   27.80    9.30
  -6   7  -2    8.00    8.70
  -6   7  -2    9.30   11.50
  -6   7  -2   -4.10   11.80
  -6   7  -2    8.80    7.60
  -6   7  -2   19.60    8.30
  -6   7  -2  -17.00    8.30
   6  -6   2   12.10    8.70
   6  -6   2   11.60    6.70
   6  -6   2   -8.90   10.20
   6  -6   2   13.80    9.00
  -6   6  -2   -5.40    7.90
  -6   6  -2    4.60    7.00
  -6   6  -2    8.00   12.60
  -6   6  -2   -2.70   10.40
  -6   6  -2    5.50   10.90
   6  -5   2  106.99   11.00
   6  -5   2   97.79   10.20
   6  -5   2  108.19   10.00
   6  -5   2   96.19    9.90
   6  -5   2   90.79   11.50
  -6   5  -2  104.89   10.00
  -6   5  -2  105.99   11.90
  -6   5  -2   98.69   11.40
  -6   5  -2   95.29    9.80
  -6   5  -2  108.09   10.20
   6  -4   2  236.78   13.40
   6  -4   2  233.38   16.30
   6  -4   2  247.58   13.10
  -6   4  -2  238.88   13.30
  -6   4  -2  230.28   12.30
  -6   4  -2  215.48   13.90
  -6   4  -2  231.58   13.10
  -6   4  -2  234.78   15.00
   6  -3   2  140.79   13.70
   6  -3   2  140.69   10.60
   6  -3   2  145.89   10.60
  -6   3  -2  139.09   12.80
  -6   3  -2  131.29   11.10
  -6   3  -2  136.89   10.50
  -6   3  -2  132.79   11.50
   6  -2   2  211.48   13.10
   6  -2   2  199.28   11.40
   6  -2   2  206.88   11.90
   6  -2   2  218.28   14.90
  -6   2  -2  209.18   12.10
  -6   2  -2  218.78   12.00
  -6   2  -2  199.58   11.90
  -6   2  -2  185.98   13.20
   6  -1   2    3.60    8.10
   6  -1   2   22.90    6.60
   6  -1   2   24.30    7.00
   6  -1   2   20.70    6.70
  -6   1  -2   14.30    7.30
  -6   1  -2   20.60    7.10
  -6   1  -2   19.50    8.10
  -6   1  -2   11.00    7.00
   6   0   2  114.59   13.30
   6   0   2  127.49   10.40
   6   0   2  138.69   11.20
   6   0   2  133.89    9.90
  -6   0  -2  136.29   12.30
  -6   0  -2  139.89   10.80
  -6   0  -2  135.09   10.70
  -6   0  -2  137.79   11.80
   6   1   2   79.59    8.10
   6   1   2   87.39    9.40
   6   1   2   96.19   11.70
   6   1   2   93.79   10.20
   6   1   2   88.79    9.20
  -6  -1  -2   76.49    8.60
  -6  -1  -2  105.59   10.30
  -6  -1  -2   89.09    8.80
  -6  -1  -2  100.39   10.70
  -6  -1  -2   82.89    8.60
   6   2   2  231.38   12.30
   6   2   2  242.08   12.70
   6   2   2  225.28   14.70
   6   2   2  224.18   14.70
   6   2   2  232.48   14.70
  -6  -2  -2  226.48   14.00
  -6  -2  -2  232.38   14.60
  -6  -2  -2  245.38   13.00
  -6  -2  -2  239.48   13.30
   6   3   2  174.18   12.00
   6   3   2  162.98   11.40
   6   3   2  162.78   14.30
   6   3   2  157.68   14.40
   6   3   2  200.58   14.50
  -6  -3  -2  162.58   12.30
  -6  -3  -2  148.29   13.80
  -6  -3  -2  164.48   12.50
  -6  -3  -2  177.58   12.40
  -6  -3  -2  145.39   13.40
   6   4   2  416.16   17.70
   6   4   2  417.26   20.40
   6   4   2  401.76   17.60
   6   4   2  412.76   19.50
   6   4   2  420.96   20.20
   6   4   2  378.56   29.30
  -6  -4  -2  429.36   20.20
  -6  -4  -2  416.16   18.20
  -6  -4  -2  399.66   17.50
  -6  -4  -2  415.26   18.80
   6   5   2   41.90    9.90
   6   5   2   18.20   11.60
   6   5   2   25.70    9.10
   6   5   2   38.80   10.00
   6   5   2   30.00   11.10
  -6  -5  -2   44.10    9.90
  -6  -5  -2   26.20    9.10
  -6  -5  -2   20.60   10.50
  -6  -5  -2   23.50    9.70
   6   6   2   53.79   13.70
   6   6   2   79.29   12.30
   6   6   2   45.30   12.90
   6   6   2   51.69   10.80
   6   6   2   69.99   12.70
  -6  -6  -2   60.09   11.20
  -6  -6  -2   55.99   12.20
  -6  -6  -2   66.39   11.40
   6   7   2  -12.40   13.30
   6   7   2   -2.80   11.40
   6   7   2   -0.30   11.40
  -6  -7  -2   10.50   10.80
  -6  -7  -2   20.60   13.00
  -6  -7  -2    5.90   10.10
   6   8   2   -2.60   11.90
   6   8   2  -11.80   13.60
   6   8   2    8.40   11.50
  -6  -8  -2   -1.20   10.00
  -6  -8  -2   17.40   14.00
  -6  -8  -2   -0.20   11.00
  -6  -8  -2   26.00   13.80
  -7  10  -2  172.28   18.20
   7  -9   2   18.60   13.00
   7  -9   2   25.50   11.70
   7  -9   2   26.80   11.50
   7  -9   2   19.40   17.20
  -7   9  -2    3.50    9.20
  -7   9  -2    8.60   16.10
  -7   9  -2   14.90   11.00
  -7   9  -2   46.30   11.00
   7  -8   2    1.50   12.40
   7  -8   2    2.00   10.00
   7  -8   2   13.50   10.40
   7  -8   2   32.90   15.50
  -7   8  -2    7.00    9.20
  -7   8  -2   19.20    9.80
  -7   8  -2   22.50   10.00
  -7   8  -2    2.00    8.70
   7  -7   2   39.20    9.80
   7  -7   2   46.50    8.70
   7  -7   2   48.00   13.10
   7  -7   2   51.19   10.50
  -7   7  -2   47.40   10.50
  -7   7  -2   58.19    8.90
  -7   7  -2   41.50    9.90
  -7   7  -2   37.40   12.80
   7  -6   2   18.60   10.30
   7  -6   2   10.80    9.40
   7  -6   2   21.50    8.00
   7  -6   2   33.30   12.70
   7  -6   2   16.80    8.80
  -7   6  -2   33.70   11.20
  -7   6  -2    9.80   11.30
  -7   6  -2   10.80    9.10
  -7   6  -2   21.60    8.00
  -7   6  -2   12.40    8.70
   7  -5   2   96.79   13.00
   7  -5   2  100.89   10.60
   7  -5   2   95.29   10.50
   7  -5   2   94.39   11.20
   7  -5   2   98.09   11.30
  -7   5  -2   92.29   13.60
  -7   5  -2   92.89   11.80
  -7   5  -2   86.29   10.50
  -7   5  -2   95.49    9.70
  -7   5  -2   82.69   10.70
   7  -4   2    2.80    8.40
   7  -4   2    0.10    8.20
   7  -4   2   -5.10   11.00
   7  -4   2    4.50    6.90
  -7   4  -2    5.90    9.30
  -7   4  -2   10.10    7.90
  -7   4  -2   -0.20    7.70
  -7   4  -2   10.70    7.90
   7  -3   2   61.99    8.80
   7  -3   2   57.99   11.10
   7  -3   2   49.40    8.30
   7  -3   2   53.89    8.40
  -7   3  -2   61.99    9.40
  -7   3  -2   63.49   10.10
  -7   3  -2   65.19    8.80
  -7   3  -2   58.09    8.80
   7  -2   2    8.40    7.50
   7  -2   2    1.00   10.10
   7  -2   2    1.50    7.20
  -7   2  -2   -2.80    7.40
  -7   2  -2    5.70    8.10
  -7   2  -2    1.70    7.70
  -7   2  -2   13.40    7.80
   7  -1   2  123.69   11.10
   7  -1   2  139.09   11.10
   7  -1   2  118.69   14.00
   7  -1   2  119.29   11.10
  -7   1  -2  139.99   11.90
  -7   1  -2  122.59   12.00
  -7   1  -2  126.09   13.50
  -7   1  -2  145.19   11.80
   7   0   2  111.39   11.70
   7   0   2   93.19    9.50
   7   0   2   66.49    8.50
   7   0   2   88.69    9.70
  -7   0  -2   91.69   10.20
  -7   0  -2   79.69   10.40
  -7   0  -2   81.39    9.40
  -7   0  -2   81.39    9.30
  -7   0  -2   85.09   10.90
   7   1   2  127.59   11.10
   7   1   2  124.29   13.00
   7   1   2  120.39   11.30
   7   1   2  128.29   15.00
   7   1   2  144.39   13.10
  -7  -1  -2  141.99   12.50
  -7  -1  -2  143.09   13.60
  -7  -1  -2  132.29   12.20
  -7  -1  -2  139.99   11.70
  -7  -1  -2  117.39   13.20
   7   2   2   82.19    9.60
   7   2   2   79.29   12.60
   7   2   2   93.39   11.60
   7   2   2   78.49   11.30
   7   2   2   95.99    9.70
  -7  -2  -2   96.89   11.10
  -7  -2  -2   88.29   10.00
  -7  -2  -2   68.69    9.60
  -7  -2  -2   79.09   11.40
  -7  -2  -2   91.19   10.20
   7   3   2   11.00   10.60
   7   3   2    0.50    8.70
   7   3   2    9.90   10.30
   7   3   2   21.50   11.10
   7   3   2   14.10    8.20
  -7  -3  -2   17.30    8.50
  -7  -3  -2   -3.20    8.90
  -7  -3  -2    5.40   10.30
  -7  -3  -2   18.80    9.30
  -7  -3  -2   -3.90    9.10
   7   4   2   11.40   10.90
   7   4   2    0.40   10.40
   7   4   2   -0.70    9.10
   7   4   2    5.00   11.60
   7   4   2    6.70   11.00
   7   4   2   -2.00    9.10
  -7  -4  -2   -3.90   10.50
  -7  -4  -2   -2.60    9.10
  -7  -4  -2   12.70    9.20
  -7  -4  -2    1.70    9.40
   7   5   2   56.59   13.20
   7   5   2   18.30   13.20
   7   5   2   50.79   11.70
   7   5   2   44.30   11.10
   7   5   2   46.90   12.50
  -7  -5  -2   49.99   10.80
  -7  -5  -2   53.29   11.00
  -7  -5  -2   70.09   13.20
   7   6   2   81.49   14.90
   7   6   2  111.59   13.30
   7   6   2   84.59   13.70
   7   6   2   68.79   14.70
  -7  -6  -2  129.29   15.00
  -7  -6  -2   91.19   12.50
   7   7   2   22.00   12.00
   7   7   2   29.80   12.70
   7   7   2   15.60   13.80
  -7  -7  -2   31.50   10.50
  -7  -7  -2   29.60   13.00
  -7  -7  -2   11.60   12.00
   8  -9   2   67.39   19.30
   8  -9   2  106.19   14.00
   8  -9   2  123.49   16.30
   8  -9   2   66.49   12.60
  -8   9  -2   69.99   12.70
  -8   9  -2   89.49   12.20
  -8   9  -2   88.29   11.10
   8  -8   2    5.20   10.40
   8  -8   2   34.20   13.30
   8  -8   2   28.90   16.70
  -8   8  -2   20.10    9.10
  -8   8  -2   15.70   11.10
  -8   8  -2   10.10   10.10
   8  -7   2   38.90   10.60
   8  -7   2   52.59    9.60
   8  -7   2   54.49   12.10
   8  -7   2   29.30   10.70
   8  -7   2   25.90   14.20
  -8   7  -2    2.10   12.10
  -8   7  -2   27.00   10.00
  -8   7  -2   32.30   10.30
  -8   7  -2   27.90    9.10
   8  -6   2   -6.90    8.00
   8  -6   2   12.10    9.70
   8  -6   2   -1.10   11.60
   8  -6   2   -4.60    9.60
   8  -6   2   17.00    9.40
  -8   6  -2  -13.20   11.00
  -8   6  -2  -13.80    8.00
  -8   6  -2   -3.40    8.80
  -8   6  -2   10.90    9.30
   8  -5   2   50.59   10.30
   8  -5   2   60.49   12.70
   8  -5   2   51.79   10.00
   8  -5   2   49.20   10.60
   8  -5   2   37.10    8.40
  -8   5  -2   67.19   10.60
  -8   5  -2   60.99   11.50
  -8   5  -2   59.89    9.80
  -8   5  -2   70.59   10.80
   8  -4   2   -1.00    9.10
   8  -4   2   -2.70    7.00
   8  -4   2   -4.60   11.80
   8  -4   2   10.80    8.50
  -8   4  -2   10.80    8.70
  -8   4  -2   15.00    8.70
  -8   4  -2   -2.70    8.10
  -8   4  -2   -2.70    9.70
   8  -3   2  130.79   14.80
   8  -3   2  113.29   11.00
   8  -3   2  120.99   11.20
   8  -3   2  116.99   12.70
  -8   3  -2  126.79   11.60
  -8   3  -2  114.79   11.70
  -8   3  -2  124.19   11.90
   8  -2   2   53.79    9.40
   8  -2   2   63.49    9.50
   8  -2   2   80.49   13.30
  -8   2  -2   61.79   10.40
  -8   2  -2   62.19    9.70
  -8   2  -2   72.09   10.00
  -8   2  -2   53.49   10.40
   8  -1   2  202.08   13.30
   8  -1   2  215.88   14.10
   8  -1   2  214.48   13.90
  -8   1  -2  200.18   14.40
  -8   1  -2  203.38   15.30
  -8   1  -2  207.88   16.00
  -8   1  -2  226.78   14.50
   8   0   2   31.40    8.90
   8   0   2   32.80    9.20
  -8   0  -2   28.30    9.70
  -8   0  -2   32.40    8.90
  -8   0  -2   29.00    9.00
  -8   0  -2   36.50   10.00
   8   1   2   38.90   12.60
   8   1   2   47.10    9.30
   8   1   2   35.40    9.70
   8   1   2   50.79    9.80
  -8  -1  -2   41.30   10.80
  -8  -1  -2   61.49    9.90
  -8  -1  -2   47.70    9.80
  -8  -1  -2   52.59    9.30
  -8  -1  -2   28.80   10.50
   8   2   2   61.89   11.10
   8   2   2   28.60   11.80
   8   2   2   68.99   15.80
   8   2   2   50.89    9.50
   8   2   2   49.40   11.10
  -8  -2  -2   47.90    9.40
  -8  -2  -2   55.39   19.50
  -8  -2  -2   44.30   12.90
  -8  -2  -2   48.30   10.20
  -8  -2  -2   53.29   10.40
   8   3   2   16.80   11.80
   8   3   2    8.30    9.10
   8   3   2    3.10    9.40
   8   3   2  -16.20   10.50
  -8  -3  -2   13.40   10.20
  -8  -3  -2   18.60    8.80
  -8  -3  -2    0.60   11.00
  -8  -3  -2    8.70   10.20
   8   4   2   10.80   11.90
   8   4   2   -3.70   10.90
   8   4   2   36.80   20.40
   8   4   2    7.40    9.30
  -8  -4  -2    2.60   10.10
  -8  -4  -2   16.80   10.40
  -8  -4  -2   25.10   12.40
   8   5   2   36.10   13.80
   8   5   2   49.00   12.90
  -8  -5  -2   84.19   11.90
  -8  -5  -2   55.09   13.30
  -8  -5  -2   67.49   12.00
   8   6   2   17.60   12.20
   8   6   2    7.00   12.10
   8   6   2   10.10   14.00
  -8  -6  -2   26.60   12.70
  -8  -6  -2    2.70   11.50
  -8  -6  -2   40.50   11.00
   8   7   2   23.00   12.50
  -8  -7  -2   31.20   12.80
   9  -8   2    6.80   11.70
   9  -8   2  -20.90   16.60
   9  -8   2   -2.80   10.80
   9  -8   2    0.00   10.60
  -9   8  -2    4.50    9.70
  -9   8  -2    8.00   10.20
  -9   8  -2   22.60    9.80
   9  -7   2   70.39   12.60
   9  -7   2   53.19   17.00
   9  -7   2   85.59   19.90
   9  -7   2   82.79   12.50
   9  -7   2   88.89   12.70
  -9   7  -2   74.89   12.10
  -9   7  -2   78.09   11.20
  -9   7  -2   89.49   12.20
   9  -6   2   11.90   13.50
   9  -6   2  -11.90    9.70
   9  -6   2   13.00    9.20
   9  -6   2   21.40   10.60
  -9   6  -2    6.10    9.70
  -9   6  -2    6.30    9.30
  -9   6  -2   21.30   10.10
   9  -5   2   78.49   11.30
   9  -5   2   67.29    9.70
   9  -5   2   66.09   13.90
  -9   5  -2   80.39   11.20
  -9   5  -2   92.89   11.70
  -9   5  -2   80.79   11.50
   9  -4   2   19.30   10.40
   9  -4   2   19.60   13.80
   9  -4   2   18.80    8.30
   9  -4   2   30.80   17.80
  -9   4  -2   13.50    9.50
  -9   4  -2   25.90    9.70
  -9   4  -2   29.50    9.90
   9  -3   2   30.60   12.90
   9  -3   2    9.30    8.30
  -9   3  -2   32.40   10.00
  -9   3  -2   30.20    9.90
  -9   3  -2   26.00   10.30
  -9   3  -2   17.50    9.30
   9  -2   2   13.90    8.40
   9  -2   2    9.20   10.90
   9  -2   2    7.00    9.50
   9  -2   2  -13.30   15.10
  -9   2  -2   -2.50   10.00
  -9   2  -2   -0.80    8.70
  -9   2  -2   -9.60    9.60
  -9   2  -2   -3.70    9.10
   9  -1   2   28.50    9.40
   9  -1   2   27.50   12.80
   9  -1   2   31.30    9.20
  -9   1  -2   10.50   10.20
  -9   1  -2   27.70   10.00
  -9   1  -2   35.40   11.00
  -9   1  -2   19.90    9.40
   9   0   2    2.10    8.90
   9   0   2   21.70   11.70
   9   0   2    4.20    8.80
   9   0   2    8.00    9.60
  -9   0  -2   24.90   11.30
  -9   0  -2   15.70    9.30
  -9   0  -2   32.50   10.70
  -9   0  -2   10.20    9.60
   9   1   2   17.90   10.20
   9   1   2   36.90   11.80
   9   1   2   19.90    9.90
   9   1   2   43.80   10.50
   9   1   2    6.20   10.50
  -9  -1  -2   32.70   11.20
  -9  -1  -2   34.90   10.60
  -9  -1  -2   25.10    8.80
  -9  -1  -2   33.10   10.00
  -9  -1  -2   18.50   11.30
   9   2   2  100.49   12.60
   9   2   2   87.09   12.50
   9   2   2   97.49   14.80
   9   2   2  102.59   12.50
  -9  -2  -2   91.59   12.00
  -9  -2  -2   99.49   12.20
  -9  -2  -2  101.19   14.10
  -9  -2  -2  109.19   13.30
  -9  -2  -2  115.89   12.60
   9   3   2   21.20   12.80
   9   3   2   14.70   10.40
   9   3   2   -2.00   12.00
  -9  -3  -2    8.80   10.10
  -9  -3  -2   25.90   12.20
  -9  -3  -2   16.20   11.10
  -9  -3  -2   33.40    9.50
   9   4   2   48.60   13.60
   9   4   2   36.50   13.50
   9   4   2   73.49   11.60
  -9  -4  -2   69.19   12.30
  -9  -4  -2   65.39   13.60
   9   5   2   12.90   12.50
   9   5   2   30.40   12.40
   9   5   2   45.00   14.20
  -9  -5  -2    1.10   11.10
  -9  -5  -2   36.90   13.30
  10  -7   2   29.50   11.10
  10  -7   2   17.30    9.80
 -10   7  -2   22.10   10.30
 -10   7  -2   18.30   11.00
  10  -6   2   24.60    9.70
  10  -6   2   19.80   13.60
  10  -6   2   33.70   10.70
 -10   6  -2    3.10   10.30
 -10   6  -2   21.10   10.40
  10  -5   2   22.40   11.10
  10  -5   2    1.20   10.30
  10  -5   2   16.60   12.60
  10  -5   2    8.10    7.50
 -10   5  -2   17.40   11.60
 -10   5  -2   12.80   10.10
 -10   5  -2   22.80   10.00
  10  -4   2  236.08   22.30
  10  -4   2  244.08   15.70
  10  -4   2  259.47   17.80
 -10   4  -2  229.18   17.30
 -10   4  -2  245.58   16.90
 -10   4  -2  254.87   17.00
  10  -3   2   23.90   13.10
  10  -3   2   23.90   12.10
  10  -3   2   13.30   10.00
 -10   3  -2   27.20   10.90
 -10   3  -2   23.50   10.70
 -10   3  -2   20.50   11.10
  10  -2   2   13.90   12.10
  10  -2   2   20.20    9.50
  10  -2   2   26.00    9.80
  10  -2   2   24.60   10.90
 -10   2  -2    2.90   12.40
 -10   2  -2    8.60   15.70
 -10   2  -2   15.40   10.90
  10  -1   2   22.10    9.90
  10  -1   2    7.90   10.80
  10  -1   2   10.50   12.80
 -10   1  -2   29.40    9.80
 -10   1  -2    5.80   11.10
 -10   1  -2   -1.20   10.20
  10   0   2    2.10    9.80
  10   0   2    1.60   11.60
 -10   0  -2   25.00   10.40
 -10   0  -2   14.60   11.20
 -10   0  -2    5.20   10.10
  10   1   2    5.40   11.20
  10   1   2    2.20   10.40
  10   1   2    0.60    9.60
 -10  -1  -2   10.40   11.80
 -10  -1  -2    5.20   11.00
 -10  -1  -2  -15.00    9.10
 -10  -1  -2   10.70    9.10
  10   2   2   -5.00   10.10
  10   2   2   18.30   12.20
  10   2   2   -5.60   11.20
 -10  -2  -2    4.00   10.30
 -10  -2  -2   20.80   12.40
 -10  -2  -2   23.80    8.90
 -10  -2  -2  -15.40   10.90
  10   3   2   44.10   12.90
  10   3   2   79.39   17.20
  10   3   2   42.10   13.60
 -10  -3  -2   71.09   13.20
 -10  -3  -2   44.50   11.40
 -10  -3  -2   61.89   13.70
  10   4   2   10.20   12.00
  10   4   2   -3.40   13.80
  10   4   2   10.00   12.10
 -10  -4  -2  -15.70   11.10
 -11   5  -2   22.40   11.10
 -11   5  -2   12.50   11.30
  11  -4   2    0.90   13.60
  11  -4   2    4.10   10.70
 -11   4  -2   26.10    9.80
 -11   4  -2    6.30   10.80
 -11   4  -2    3.00   11.10
  11  -3   2   23.70   10.90
 -11   3  -2   20.40   11.00
 -11   3  -2   40.70   10.90
 -11   3  -2    8.90   11.60
  11  -2   2  121.99   17.10
  11  -2   2  124.19   17.10
 -11   2  -2  121.19   13.30
 -11   2  -2  107.69   13.60
 -11   2  -2   98.39   14.30
  11  -1   2   21.10   12.80
  11  -1   2   35.90   11.20
 -11   1  -2   12.30   10.80
 -11   1  -2   11.70    9.80
 -11   1  -2   53.09   13.30
  11   0   2   14.60   10.50
  11   0   2    6.60   12.50
 -11   0  -2   -0.40   11.20
 -11   0  -2   -8.70   13.20
 -11   0  -2   20.00   11.90
  11   1   2   38.70   12.90
  11   1   2   35.90   11.50
 -11  -1  -2   37.00   12.50
 -11  -1  -2   43.00   11.20
 -11  -1  -2   48.70   13.70
  11   2   2    9.80   11.60
  11   2   2   24.80   13.00
 -11  -2  -2   33.40   13.10
 -11  -2  -2   58.49   17.80
 -11  -2  -2   40.40   10.70
 -11  -3   3   46.80   13.20
 -11  -3   3   28.40   22.70
 -11  -3   3    7.90   14.10
  11   3  -3   23.40   12.60
  11   3  -3   43.20   11.90
  11   3  -3   40.70   14.30
  11   3  -3   52.99   12.10
 -11  -2   3    5.80   13.50
 -11  -2   3   44.30   13.00
 -11  -2   3   -0.90   12.50
  11   2  -3   11.40   11.40
  11   2  -3    6.80   11.10
  11   2  -3   15.60   10.60
  11   2  -3    7.90   11.80
 -11  -1   3   30.20   13.10
 -11  -1   3   27.60   11.90
 -11  -1   3   37.80   12.20
  11   1  -3   27.30   10.90
  11   1  -3   32.20   12.60
  11   1  -3   30.20   11.70
 -11   0   3   -6.30   11.80
 -11   0   3    4.70   10.10
 -11   0   3   13.90   11.30
  11   0  -3  -16.40   11.20
  11   0  -3  -12.10   10.50
  11   0  -3    6.50   11.60
  11   0  -3    0.90   10.40
 -11   1   3   18.70   10.50
 -11   1   3   40.30   11.30
 -11   1   3   14.50   11.90
  11  -1  -3   31.50   11.00
  11  -1  -3   39.10   12.10
  11  -1  -3   16.70   10.40
  11  -1  -3   28.70   12.40
 -11   2   3  -12.60    9.40
 -11   2   3    8.80   11.50
 -11   2   3   22.80   10.20
  11  -2  -3   16.50   11.60
  11  -2  -3    4.10   10.40
  11  -2  -3  -10.30   10.90
  11  -2  -3   -0.70   10.20
 -11   3   3   48.30   10.30
 -11   3   3   34.80   12.90
 -11   3   3   44.80   11.00
  11  -3  -3   30.50   11.00
  11  -3  -3   38.10   11.90
  11  -3  -3   62.49   12.00
  11  -3  -3   22.20   13.20
 -11   4   3    8.60   11.40
 -11   4   3   17.40   11.20
  11  -4  -3   32.40   10.10
  11  -4  -3   13.00   10.90
  11  -4  -3   19.80   17.90
 -10  -5   3    5.10   16.30
 -10  -5   3   16.10   24.30
  10   5  -3   24.30   14.20
  10   5  -3   13.50   10.80
  10   5  -3   20.00   10.80
  10   5  -3   20.40   11.20
 -10  -4   3   68.09   14.30
 -10  -4   3   90.59   13.80
 -10  -4   3   81.89   13.20
 -10  -4   3   91.09   12.30
  10   4  -3   85.59   12.70
  10   4  -3   87.89   12.60
  10   4  -3   54.09   12.90
  10   4  -3   68.89   13.90
 -10  -3   3  219.28   18.10
 -10  -3   3  207.38   18.20
 -10  -3   3  234.58   20.00
 -10  -3   3  198.98   17.60
  10   3  -3  207.38   16.40
  10   3  -3  255.67   18.20
  10   3  -3  206.28   18.10
  10   3  -3  187.68   19.20
 -10  -2   3    0.60   10.90
 -10  -2   3   19.00   10.80
 -10  -2   3   21.30   12.70
 -10  -2   3   13.80   10.50
  10   2  -3   24.30   10.80
  10   2  -3    9.70   11.50
  10   2  -3   23.80   11.20
  10   2  -3   19.40   10.30
 -10  -1   3   11.50    9.30
 -10  -1   3    5.60    9.90
 -10  -1   3   -1.60   10.00
 -10  -1   3    5.40   11.70
  10   1  -3   17.00   10.70
  10   1  -3   11.70   11.10
  10   1  -3    2.30   10.10
  10   1  -3    5.30    9.30
 -10   0   3   15.20   11.60
 -10   0   3    1.70   10.20
 -10   0   3   26.20    9.80
 -10   0   3    5.20   11.60
 -10   0   3   10.10   10.10
  10   0  -3   25.50   10.50
  10   0  -3   19.90    9.60
  10   0  -3   34.60   11.90
  10   0  -3   23.50   10.60
 -10   1   3   58.59   11.00
 -10   1   3   65.89   11.30
 -10   1   3   70.89   11.50
 -10   1   3   34.60   10.00
 -10   1   3   57.49   12.70
  10  -1  -3   39.30   11.70
  10  -1  -3   48.70   10.70
  10  -1  -3   42.00   12.00
  10  -1  -3   57.79   11.70
 -10   2   3   75.09   10.20
 -10   2   3   99.29   12.10
 -10   2   3   66.39   10.70
 -10   2   3   75.09   13.30
 -10   2   3   98.99   13.60
  10  -2  -3   82.59   12.50
  10  -2  -3   76.89   12.80
  10  -2  -3   91.29   12.20
  10  -2  -3   92.99   11.80
 -10   3   3  123.69   13.90
 -10   3   3  191.48   15.40
 -10   3   3  146.89   15.20
 -10   3   3  172.58   15.90
 -10   3   3  156.78   15.40
  10  -3  -3  121.59   15.00
  10  -3  -3  148.89   14.30
  10  -3  -3  148.29   18.00
 -10   4   3   16.90   10.40
 -10   4   3    5.50    9.40
 -10   4   3   11.40   10.60
 -10   4   3    2.20    8.50
  10  -4  -3   10.00    9.90
  10  -4  -3   16.90   10.30
  10  -4  -3   25.50   13.00
  10  -4  -3    2.70   19.20
  10  -4  -3   14.80    9.40
 -10   5   3   34.30   10.80
 -10   5   3   34.70   11.80
  10  -5  -3   32.70   16.90
  10  -5  -3   34.50   11.80
  10  -5  -3   36.80   13.60
  10  -5  -3   56.89   10.40
 -10   6   3    2.30   11.10
 -10   6   3   18.60   14.40
 -10   6   3    9.70   10.60
  10  -6  -3    1.50   10.20
  10  -6  -3   18.60    9.20
  10  -6  -3  -29.30   15.90
  10  -6  -3    9.30   11.60
  -9  -7   3   14.20   13.30
  -9  -7   3   -8.90   13.00
  -9  -7   3   21.60   11.90
   9   7  -3    6.20   10.50
   9   7  -3   17.10    9.50
   9   7  -3    3.60   13.40
   9   7  -3   -3.40   13.30
  -9  -6   3   24.50   13.50
  -9  -6   3    7.70   11.70
  -9  -6   3    7.60   13.30
  -9  -6   3   23.90   12.90
   9   6  -3   25.70   11.90
   9   6  -3    1.80   12.40
   9   6  -3   14.10    9.40
   9   6  -3   20.20   11.40
   9   6  -3   32.20   12.80
  -9  -5   3   47.60   13.80
  -9  -5   3   25.50   11.50
   9   5  -3   25.40   12.00
   9   5  -3   19.90   10.40
   9   5  -3   40.40   10.60
   9   5  -3   39.70   13.00
   9   5  -3   43.90   11.30
  -9  -4   3    5.80   10.80
  -9  -4   3   16.60    9.10
  -9  -4   3    7.50   11.70
   9   4  -3   14.90   10.30
   9   4  -3   15.10   10.20
   9   4  -3    3.20   10.90
   9   4  -3   -0.20   11.40
  -9  -3   3  104.49   11.80
  -9  -3   3   91.79   12.60
  -9  -3   3  101.19   14.20
  -9  -3   3  101.69   12.90
   9   3  -3  102.19   12.10
   9   3  -3   93.59   13.40
   9   3  -3  107.79   13.00
   9   3  -3  124.49   12.70
  -9  -2   3  126.59   12.70
  -9  -2   3  112.09   12.30
  -9  -2   3  143.59   13.10
  -9  -2   3   83.29   13.90
  -9  -2   3  123.59   14.20
   9   2  -3  112.89   13.50
   9   2  -3  111.79   11.90
   9   2  -3  120.69   13.00
   9   2  -3  129.99   13.10
  -9  -1   3   31.30   11.70
  -9  -1   3   18.40    9.80
  -9  -1   3   46.40   10.60
  -9  -1   3   31.80    9.20
  -9  -1   3   15.20   10.20
   9   1  -3   37.30   11.40
   9   1  -3   42.60   11.00
   9   1  -3   39.40   10.30
   9   1  -3   42.90   10.00
  -9   0   3   40.40    9.60
  -9   0   3   48.90   10.30
  -9   0   3   33.70    9.90
  -9   0   3   65.89   10.50
  -9   0   3   38.60   11.40
  -9   0   3   67.39    9.30
   9   0  -3   56.29   11.40
   9   0  -3   65.09   10.20
   9   0  -3   55.09   11.50
   9   0  -3   66.29   11.10
   9   0  -3   67.69   12.00
  -9   1   3   19.70    9.20
  -9   1   3   42.70    8.80
  -9   1   3   40.40   10.10
  -9   1   3   42.80   11.20
  -9   1   3   32.60    9.40
   9  -1  -3   34.30   10.10
   9  -1  -3   39.90   10.30
   9  -1  -3   35.20    9.70
   9  -1  -3   43.60   10.60
  -9   2   3  100.49   13.30
  -9   2   3  113.49   14.30
  -9   2   3  108.39   12.90
  -9   2   3  102.99   12.00
  -9   2   3  109.09   13.20
  -9   2   3  119.89   11.60
   9  -2  -3  108.19   12.40
   9  -2  -3   99.89   13.10
   9  -2  -3  132.19   12.90
   9  -2  -3  143.29   12.80
   9  -2  -3  141.49   13.70
  -9   3   3    9.30   15.10
  -9   3   3   25.60   11.60
  -9   3   3   12.50    9.90
  -9   3   3   15.70   10.40
  -9   3   3   13.00    9.00
   9  -3  -3   10.00    8.90
   9  -3  -3    7.20    9.60
   9  -3  -3    8.10   11.60
   9  -3  -3   14.70    9.30
   9  -3  -3    9.60    9.30
   9  -3  -3    4.00   10.00
  -9   4   3  118.49   15.30
  -9   4   3   85.69   10.70
  -9   4   3   83.79   11.70
  -9   4   3   85.69   12.60
  -9   4   3   78.99   10.80
   9  -4  -3   92.89   11.80
   9  -4  -3   79.09   13.50
   9  -4  -3  105.19   12.00
   9  -4  -3   82.69   12.30
   9  -4  -3   79.19   10.80
  -9   5   3   25.30   10.90
  -9   5   3   31.60   10.10
  -9   5   3   24.10   10.10
  -9   5   3   25.40    9.30
   9  -5  -3    3.80   14.40
   9  -5  -3   23.80   11.40
   9  -5  -3   21.10   15.90
   9  -5  -3   33.40    9.50
  -9   6   3   78.19   13.00
  -9   6   3   59.79   11.70
   9  -6  -3   44.40   11.30
   9  -6  -3   74.09   13.80
   9  -6  -3   62.19   10.60
   9  -6  -3   76.69   16.40
  -9   7   3   -1.00   11.10
  -9   7   3   41.90   13.10
  -9   7   3   22.40   14.40
   9  -7  -3   12.60    8.20
   9  -7  -3   -0.90   15.10
   9  -7  -3   25.20   10.80
   9  -7  -3   17.10   13.10
  -8  -8   3   12.80   16.10
  -8  -8   3    1.70   13.20
  -8  -8   3   25.50   23.00
  -8  -8   3   32.00   13.00
   8   8  -3   22.90   11.50
   8   8  -3  -14.60   14.60
   8   8  -3   20.00   14.10
  -8  -7   3   47.00   13.10
  -8  -7   3   50.19   13.30
  -8  -7   3   22.20   13.70
  -8  -7   3   20.90   15.70
   8   7  -3   40.50   13.40
   8   7  -3   36.10   10.10
   8   7  -3   30.60   14.30
   8   7  -3   47.70   12.30
   8   7  -3   37.30   13.20
  -8  -6   3   45.50   13.40
  -8  -6   3   49.70   13.60
  -8  -6   3   54.39   12.90
  -8  -6   3   34.10   12.30
   8   6  -3   32.70   11.70
   8   6  -3   41.90   18.90
   8   6  -3   47.90    9.60
   8   6  -3   48.00   11.50
   8   6  -3   26.00   10.60
   8   6  -3   50.19   14.40
  -8  -5   3    1.40   10.30
  -8  -5   3    1.00   11.60
  -8  -5   3    7.10   11.60
  -8  -5   3    7.50   11.40
   8   5  -3   12.30    9.40
   8   5  -3    4.60   10.10
   8   5  -3   19.60   11.30
   8   5  -3    1.30    9.30
   8   5  -3    3.50    9.70
   8   5  -3   -0.70   10.20
  -8  -4   3   12.50    8.40
  -8  -4   3   12.50   11.50
  -8  -4   3   25.20   10.50
  -8  -4   3   20.30   10.80
  -8  -4   3   32.80   11.10
   8   4  -3   39.70   10.90
   8   4  -3   18.50    9.30
   8   4  -3   20.90    9.50
  -8  -3   3   -4.10    9.30
  -8  -3   3   11.10   11.00
  -8  -3   3   -3.10    7.80
  -8  -3   3    4.60   10.90
   8   3  -3   -2.10    9.70
   8   3  -3   -2.60    9.90
   8   3  -3    4.60    8.70
   8   3  -3   16.00    9.40
   8   3  -3    7.30   10.10
  -8  -2   3   65.89   10.30
  -8  -2   3   61.59    9.40
  -8  -2   3   71.59   10.40
  -8  -2   3   68.19    9.30
  -8  -2   3   75.49   14.30
  -8  -2   3   80.49   19.80
   8   2  -3   75.99   11.50
   8   2  -3   71.79   10.40
   8   2  -3   68.09   10.80
   8   2  -3   74.69   11.00
   8   2  -3   78.39   10.10
  -8  -1   3    0.00    9.30
  -8  -1   3   -2.10    8.50
  -8  -1   3    8.50    8.40
  -8  -1   3    3.50    7.10
  -8  -1   3    1.00    8.30
  -8  -1   3   12.60    8.10
   8   1  -3    7.70    9.30
   8   1  -3   -8.20    8.90
   8   1  -3   -6.70    9.10
   8   1  -3    7.70    8.00
   8   1  -3   11.40    9.00
  -8   0   3  164.28   13.00
  -8   0   3  173.28   14.40
  -8   0   3  145.89   13.20
  -8   0   3  148.79   12.00
  -8   0   3  152.28   12.70
  -8   0   3  137.89   12.20
  -8   0   3  146.89   12.90
   8   0  -3  145.29   14.10
   8   0  -3  145.89   13.30
   8   0  -3  159.98   14.50
   8   0  -3  163.58   12.60
  -8   1   3  158.28   13.50
  -8   1   3  164.38   13.30
  -8   1   3  164.48   14.30
  -8   1   3  144.29   12.60
  -8   1   3  157.28   13.00
  -8   1   3  169.28   13.10
  -8   1   3  168.68   13.00
   8  -1  -3  172.88   15.10
   8  -1  -3  175.38   13.40
   8  -1  -3  155.78   12.60
   8  -1  -3  164.88   14.10
   8  -1  -3  162.18   17.10
  -8   2   3   71.79   10.50
  -8   2   3   52.69   10.50
  -8   2   3   96.39   10.20
  -8   2   3   70.89   11.00
  -8   2   3   94.79   10.30
  -8   2   3   81.49   10.60
   8  -2  -3   63.19    9.90
   8  -2  -3   70.89   11.50
   8  -2  -3   82.59   10.60
   8  -2  -3   75.79   10.10
  -8   3   3  143.09   13.40
  -8   3   3  151.38   14.10
  -8   3   3  169.08   15.00
  -8   3   3  136.19   13.20
  -8   3   3  134.29   14.80
  -8   3   3  141.19   12.80
   8  -3  -3  175.08   16.70
   8  -3  -3  148.09   14.20
   8  -3  -3  130.49   13.90
   8  -3  -3  134.09   12.40
   8  -3  -3  129.49   13.50
   8  -3  -3  147.69   13.40
  -8   4   3  100.29   11.40
  -8   4   3  124.59   11.40
  -8   4   3  101.39   20.90
  -8   4   3   95.89   11.10
  -8   4   3  111.09   14.80
  -8   4   3  124.49   13.80
   8  -4  -3  114.69   11.70
   8  -4  -3  100.49   11.30
   8  -4  -3  103.69   11.50
   8  -4  -3  109.09   14.20
   8  -4  -3  124.79   13.70
   8  -4  -3  110.69   12.50
  -8   5   3  128.39   11.80
  -8   5   3  119.89   13.20
  -8   5   3  144.29   12.40
  -8   5   3  114.89   17.60
  -8   5   3  118.19   13.10
   8  -5  -3  132.49   14.60
   8  -5  -3  129.19   12.70
   8  -5  -3  103.89   11.30
   8  -5  -3  120.69   12.50
   8  -5  -3  134.29   16.50
  -8   6   3  -13.30    8.70
  -8   6   3   -5.50   11.90
  -8   6   3   -0.20    8.10
  -8   6   3    0.40    8.60
  -8   6   3   -8.50   10.30
   8  -6  -3   -4.30   12.20
   8  -6  -3    8.80   11.60
   8  -6  -3    2.90    8.00
  -8   7   3   18.80   10.20
  -8   7   3   -7.70   10.50
  -8   7   3   27.00   13.80
   8  -7  -3   21.50   14.60
   8  -7  -3   16.00   13.00
   8  -7  -3    7.20   10.30
   8  -7  -3   34.40   14.40
  -8   8   3    1.50    9.70
  -8   8   3   -7.80   10.80
  -8   8   3   46.50   14.90
   8  -8  -3    5.70   13.00
   8  -8  -3   22.70   10.90
   8  -8  -3    3.20   13.80
   8  -8  -3   22.40    8.80
  -7  -9   3   19.80   16.30
  -7  -9   3   11.20   13.40
   7   9  -3   27.10   11.00
   7   9  -3   18.70   13.90
  -7  -8   3   -2.90   12.30
  -7  -8   3   12.20   12.90
  -7  -8   3   31.60   13.70
  -7  -8   3    6.60   15.40
   7   8  -3    6.80    9.10
   7   8  -3   29.40   14.50
   7   8  -3   36.20   13.00
   7   8  -3    7.10   11.80
   7   8  -3   21.80   11.00
  -7  -7   3   12.10   12.10
  -7  -7   3   15.10   12.30
  -7  -7   3    3.80   11.90
  -7  -7   3   11.20   14.30
   7   7  -3   19.40   10.60
   7   7  -3   15.70    8.60
   7   7  -3   35.20   12.70
   7   7  -3    3.40   11.40
   7   7  -3   25.50   14.20
  -7  -6   3   53.49   11.80
  -7  -6   3   51.89   13.40
  -7  -6   3   62.79   12.30
  -7  -6   3   55.99   12.90
   7   6  -3   18.80   10.30
   7   6  -3   35.20   11.00
   7   6  -3   53.59    9.30
   7   6  -3   46.00   13.10
   7   6  -3   61.59   11.40
  -7  -5   3   21.40   11.30
  -7  -5   3   48.90   11.20
  -7  -5   3   57.39   10.80
  -7  -5   3   45.50   11.90
   7   5  -3   63.09   11.30
   7   5  -3   36.30    9.40
   7   5  -3   64.79   10.90
   7   5  -3   41.10   13.70
   7   5  -3   51.29   11.80
   7   5  -3   53.09   10.50
   7   5  -3   57.59    9.50
  -7  -4   3    1.60    9.00
  -7  -4   3    3.60   10.20
  -7  -4   3   12.20    7.80
  -7  -4   3    0.20    9.50
  -7  -4   3    8.10    9.70
  -7  -4   3   11.00    9.70
   7   4  -3   -1.40    8.10
   7   4  -3   16.00    9.60
   7   4  -3   14.30    9.20
   7   4  -3    4.10    9.10
   7   4  -3    4.30    9.90
   7   4  -3    7.70    8.40
  -7  -3   3  511.45   20.40
  -7  -3   3  511.25   22.10
  -7  -3   3  478.25   22.10
  -7  -3   3  508.15   19.40
  -7  -3   3  491.55   20.40
   7   3  -3  539.45   20.10
   7   3  -3  488.45   20.10
   7   3  -3  505.05   20.00
   7   3  -3  513.15   21.60
   7   3  -3  505.85   21.20
  -7  -2   3  177.88   14.40
  -7  -2   3  193.58   12.20
  -7  -2   3  215.88   12.20
  -7  -2   3  216.38   13.10
  -7  -2   3  200.48   13.20
  -7  -2   3  169.68   15.20
  -7  -2   3  205.38   14.70
   7   2  -3  207.48   13.40
   7   2  -3  207.58   13.80
   7   2  -3  191.38   14.30
   7   2  -3  218.38   12.70
   7   2  -3  208.68   13.40
  -7  -1   3    9.50    8.60
  -7  -1   3   10.30    7.10
  -7  -1   3    3.50    7.30
  -7  -1   3   14.50    8.30
  -7  -1   3    6.60    6.90
  -7  -1   3    8.60    7.60
  -7  -1   3   16.80    7.00
   7   1  -3   14.00    7.40
   7   1  -3    7.00    8.00
   7   1  -3    3.90    7.50
   7   1  -3   -6.00    8.30
   7   1  -3    7.50    8.10
  -7   0   3   61.59    8.70
  -7   0   3   73.59    8.60
  -7   0   3   63.29    8.60
  -7   0   3   67.99    8.80
  -7   0   3   64.29    9.50
  -7   0   3   66.59    9.80
  -7   0   3   54.29    8.80
   7   0  -3   85.09    9.00
   7   0  -3   68.09   10.20
   7   0  -3   57.09    9.10
   7   0  -3   69.29    8.90
   7   0  -3   75.99    9.80
  -7   1   3   35.20    8.70
  -7   1   3   33.20    8.60
  -7   1   3   26.90    8.00
  -7   1   3   24.80    7.70
  -7   1   3   19.00    8.10
  -7   1   3   26.70    7.70
   7  -1  -3   31.60    8.00
   7  -1  -3   33.80    8.50
   7  -1  -3   22.50    7.60
   7  -1  -3   31.10    8.60
   7  -1  -3   37.20    9.10
  -7   2   3  142.89   11.90
  -7   2   3  147.29   12.70
  -7   2   3  139.79   12.50
  -7   2   3  140.59   11.50
  -7   2   3  159.48   13.10
  -7   2   3  151.78   12.00
   7  -2  -3  154.08   12.70
   7  -2  -3  133.39   12.20
   7  -2  -3  155.68   12.30
   7  -2  -3  140.59   12.40
   7  -2  -3  165.08   13.70
   7  -2  -3  170.78   12.30
  -7   3   3    5.90    7.40
  -7   3   3   -3.40    8.30
  -7   3   3    1.20    9.20
  -7   3   3    6.00    7.60
  -7   3   3   -6.80    7.60
  -7   3   3   -3.30    8.80
   7  -3  -3   -3.00    8.30
   7  -3  -3   12.40    7.50
   7  -3  -3   -0.40    8.90
   7  -3  -3    6.60    9.80
   7  -3  -3   -1.70    7.50
   7  -3  -3   -7.10    7.60
  -7   4   3  252.27   18.60
  -7   4   3  250.47   14.10
  -7   4   3  235.08   14.40
  -7   4   3  248.48   17.20
  -7   4   3  234.48   14.10
  -7   4   3  265.57   16.20
   7  -4  -3  257.07   14.70
   7  -4  -3  251.37   15.60
   7  -4  -3  249.97   14.90
   7  -4  -3  252.27   14.50
   7  -4  -3  268.77   17.20
  -7   5   3   67.99   12.90
  -7   5   3   60.79    9.60
  -7   5   3   59.29    9.40
  -7   5   3   83.89   12.50
  -7   5   3   81.39   11.90
  -7   5   3   63.19    9.30
  -7   5   3   52.79   10.70
   7  -5  -3   65.69   12.10
   7  -5  -3   55.49   12.10
   7  -5  -3   61.59   10.00
   7  -5  -3   52.09    9.50
   7  -5  -3   44.90   16.40
  -7   6   3    3.70    8.50
  -7   6   3    4.30   10.90
  -7   6   3   -0.70   11.60
  -7   6   3   -9.60    7.40
  -7   6   3   -3.00    8.70
  -7   6   3   11.30   18.80
   7  -6  -3    3.70   11.60
   7  -6  -3  -23.60   10.50
   7  -6  -3   -4.20    8.70
   7  -6  -3   14.20    8.70
   7  -6  -3   -7.00    8.50
  -7   7   3  100.39   13.90
  -7   7   3   66.19   10.70
  -7   7   3   67.29   12.90
  -7   7   3   54.69   11.40
   7  -7  -3   60.09   11.40
   7  -7  -3   73.09   14.70
   7  -7  -3   61.89   10.30
   7  -7  -3   69.89   13.70
  -7   8   3   35.00   12.80
  -7   8   3   76.69   14.70
  -7   8   3   33.60   10.50
   7  -8  -3   50.09   14.70
   7  -8  -3   26.40   10.60
   7  -8  -3   39.30   10.00
   7  -8  -3   35.60   14.40
  -6  -9   3   42.90   12.80
  -6  -9   3   36.90   14.00
  -6  -9   3   43.40   13.30
  -6  -9   3   80.69   17.50
   6   9  -3   31.90   13.50
   6   9  -3   30.80   10.10
   6   9  -3   36.90   15.60
  -6  -8   3   33.20   12.10
  -6  -8   3   45.20   16.40
  -6  -8   3   37.20   12.70
   6   8  -3   20.50   13.50
   6   8  -3   28.30    9.40
   6   8  -3   56.19   13.00
   6   8  -3   49.90   10.70
   6   8  -3   48.60   12.10
  -6  -7   3   45.50   12.10
  -6  -7   3   34.60   11.40
  -6  -7   3   29.70   12.00
  -6  -7   3   30.10   14.40
   6   7  -3   29.10   11.40
   6   7  -3   20.10   12.10
   6   7  -3   36.20   12.50
   6   7  -3   41.40   10.40
   6   7  -3   24.50   10.70
   6   7  -3   31.70    8.80
   6   7  -3   17.30   12.20
  -6  -6   3    1.40   10.30
  -6  -6   3   -2.50   13.20
  -6  -6   3   16.00   12.80
  -6  -6   3   -2.90    9.90
   6   6  -3   10.20   10.00
   6   6  -3   -4.20   10.50
   6   6  -3    5.10   10.20
   6   6  -3   22.70   12.80
   6   6  -3   -3.80    9.20
   6   6  -3   31.60   10.20
   6   6  -3    8.80    7.70
  -6  -5   3  126.09   16.00
  -6  -5   3  122.69   12.60
  -6  -5   3  139.49   14.80
  -6  -5   3  110.69   12.70
  -6  -5   3  145.19   13.20
   6   5  -3  147.29   13.10
   6   5  -3  135.19   13.10
   6   5  -3  152.88   12.90
   6   5  -3  151.58   13.60
   6   5  -3  141.29   16.20
   6   5  -3  138.99   13.00
   6   5  -3  140.89   13.80
  -6  -4   3  210.38   15.50
  -6  -4   3  220.08   20.60
  -6  -4   3  194.18   15.00
  -6  -4   3  234.98   13.70
  -6  -4   3  245.38   15.70
   6   4  -3  232.58   16.30
   6   4  -3  217.98   13.20
   6   4  -3  210.38   15.10
   6   4  -3  225.38   13.90
   6   4  -3  215.58   21.10
   6   4  -3  245.78   13.90
  -6  -3   3   18.90    8.80
  -6  -3   3    4.10    9.30
  -6  -3   3    8.60    7.70
  -6  -3   3   14.20    7.80
  -6  -3   3    4.50    8.10
  -6  -3   3   -0.80    6.30
   6   3  -3    7.40    8.10
   6   3  -3   16.80    9.00
   6   3  -3   12.70    8.40
   6   3  -3    3.50    7.60
   6   3  -3   -0.20    7.10
   6   3  -3    5.30    7.30
  -6  -2   3   10.60    7.30
  -6  -2   3    9.20    6.10
  -6  -2   3    8.60    7.40
  -6  -2   3   11.50    8.20
  -6  -2   3    5.70    7.90
  -6  -2   3    7.80    6.70
   6   2  -3   12.60    8.10
   6   2  -3   16.80    7.80
   6   2  -3   18.40    8.10
   6   2  -3   14.70    7.50
   6   2  -3   17.20    7.40
  -6  -1   3  412.76   16.50
  -6  -1   3  430.16   16.80
  -6  -1   3  420.66   17.30
  -6  -1   3  453.85   16.90
  -6  -1   3  429.76   16.40
  -6  -1   3  425.96   17.90
  -6  -1   3  425.56   16.90
   6   1  -3  425.26   16.70
   6   1  -3  421.56   16.50
   6   1  -3  439.06   17.10
   6   1  -3  417.56   17.60
   6   1  -3  416.06   18.10
  -6   0   3    0.50    6.50
  -6   0   3    9.20    6.70
  -6   0   3   -1.70    6.60
  -6   0   3   -3.80    6.30
  -6   0   3   -2.50    6.20
  -6   0   3    5.70    7.50
   6   0  -3   -0.20    6.20
   6   0  -3    7.90    7.60
   6   0  -3    4.00    6.80
   6   0  -3    7.30    6.60
   6   0  -3   -2.10    7.70
  -6   1   3    2.70    6.30
  -6   1   3    6.60    6.80
  -6   1   3   -1.70    6.10
  -6   1   3   -2.50    6.80
  -6   1   3   -1.30    6.80
  -6   1   3    3.80    7.20
   6  -1  -3   -2.70    7.10
   6  -1  -3    1.20    7.70
   6  -1  -3   -4.80    6.50
   6  -1  -3    4.40    7.10
   6  -1  -3    2.70    6.70
  -6   2   3  153.38   13.00
  -6   2   3  161.78   12.60
  -6   2   3  153.68   12.20
  -6   2   3  158.58   12.30
  -6   2   3  153.18   11.20
  -6   2   3  157.28   10.80
   6  -2  -3  151.68   12.00
   6  -2  -3  141.99   11.30
   6  -2  -3  141.39   10.90
   6  -2  -3  131.19   10.80
   6  -2  -3  143.99   11.70
   6  -2  -3  145.29   13.00
  -6   3   3  456.15   19.10
  -6   3   3  445.26   22.80
  -6   3   3  450.75   18.20
  -6   3   3  450.35   19.90
  -6   3   3  466.05   19.70
  -6   3   3  447.96   17.30
   6  -3  -3  456.45   18.00
   6  -3  -3  473.75   19.80
   6  -3  -3  455.45   18.20
   6  -3  -3  447.06   18.50
   6  -3  -3  447.36   19.80
   6  -3  -3  471.15   17.80
  -6   4   3  285.57   15.80
  -6   4   3  273.57   16.60
  -6   4   3  263.57   14.30
  -6   4   3  278.37   16.60
  -6   4   3  296.67   15.40
  -6   4   3  251.67   14.20
   6  -4  -3  280.37   14.40
   6  -4  -3  269.57   16.70
   6  -4  -3  270.57   14.30
   6  -4  -3  265.27   14.30
   6  -4  -3  252.67   15.00
   6  -4  -3  283.37   17.30
  -6   5   3  527.25   23.10
  -6   5   3  489.65   22.70
  -6   5   3  527.45   22.40
  -6   5   3  533.15   21.60
  -6   5   3  509.15   19.80
  -6   5   3  499.05   21.70
  -6   5   3  515.55   20.50
   6  -5  -3  504.85   20.00
   6  -5  -3  485.75   20.40
   6  -5  -3  505.95   23.30
   6  -5  -3  504.15   20.40
  -6   6   3  167.98   15.70
  -6   6   3  193.48   16.90
  -6   6   3  210.58   16.30
  -6   6   3  190.98   16.90
  -6   6   3  210.78   16.60
   6  -6  -3  207.28   18.70
   6  -6  -3  177.48   13.70
   6  -6  -3  203.68   14.60
   6  -6  -3  222.48   17.70
  -6   7   3   12.20   10.30
  -6   7   3   24.70   11.40
  -6   7   3    5.30    9.30
  -6   7   3   25.50    8.80
  -6   7   3   20.10   11.10
  -6   7   3   13.10   10.30
   6  -7  -3   14.80   15.50
   6  -7  -3    5.20    7.70
   6  -7  -3    7.20   12.00
  -6   8   3    8.30   11.50
  -6   8   3   17.30   10.10
  -6   8   3   21.30   12.10
   6  -8  -3    0.70   11.80
   6  -8  -3   15.70   10.30
   6  -8  -3    9.30   14.90
   6  -8  -3    8.60    9.00
  -6   9   3    9.00   10.20
  -6   9   3   14.10   12.20
   6  -9  -3   31.10    9.00
   6  -9  -3   10.50   15.00
   6  -9  -3   17.60   11.00
   6  -9  -3   18.90   15.60
  -5 -10   3   68.89   17.70
  -5 -10   3   88.89   15.40
  -5 -10   3   65.79   14.40
  -5 -10   3   44.50   13.20
   5  10  -3   57.69   12.00
   5  10  -3   57.29   16.60
   5  10  -3   30.90   13.20
   5  10  -3   40.90   14.50
  -5  -9   3    5.00   16.50
  -5  -9   3   10.50   12.20
  -5  -9   3    5.30   11.70
  -5  -9   3   10.60   12.20
   5   9  -3  -11.50   13.60
   5   9  -3   11.90   10.30
   5   9  -3   -6.40   12.10
   5   9  -3    9.20   11.70
  -5  -8   3   16.70   11.10
  -5  -8   3    6.60   11.40
  -5  -8   3    1.90   11.00
  -5  -8   3   -3.80   15.00
   5   8  -3   -1.30    9.20
   5   8  -3    1.10   11.20
   5   8  -3  -25.60   11.60
   5   8  -3    3.30   12.60
   5   8  -3   15.10   11.00
   5   8  -3   -1.60    8.50
  -5  -7   3  224.88   16.00
  -5  -7   3  212.18   20.90
  -5  -7   3  217.58   17.30
  -5  -7   3  226.48   15.90
   5   7  -3  187.98   17.90
   5   7  -3  213.08   13.20
   5   7  -3  200.38   15.80
   5   7  -3  194.58   14.80
   5   7  -3  246.18   28.30
   5   7  -3  196.68   18.20
   5   7  -3  208.28   16.00
  -5  -6   3   86.89   11.20
  -5  -6   3   91.09   13.70
  -5  -6   3   98.59   11.90
  -5  -6   3   81.09   11.70
  -5  -6   3   78.89   13.60
   5   6  -3   76.69    9.70
   5   6  -3   93.39   12.50
   5   6  -3   92.09   11.00
   5   6  -3  106.39   13.10
   5   6  -3   89.39   11.60
   5   6  -3   80.49   10.00
   5   6  -3   98.39   11.90
  -5  -5   3  126.19   12.30
  -5  -5   3  102.99   12.80
  -5  -5   3  113.59   11.30
  -5  -5   3  124.69   13.20
  -5  -5   3  131.29   14.70
   5   5  -3  146.69   13.00
   5   5  -3  134.59   16.00
   5   5  -3  122.89    9.60
   5   5  -3  114.99   13.80
   5   5  -3  129.49   12.90
   5   5  -3  122.69   13.30
   5   5  -3  112.29   11.40
  -5  -4   3  156.78   13.10
  -5  -4   3  155.38   15.30
  -5  -4   3  127.69   11.40
  -5  -4   3  152.38   11.20
  -5  -4   3  138.29   13.00
   5   4  -3  153.08   12.30
   5   4  -3  138.19   10.10
   5   4  -3  134.39   12.00
   5   4  -3  139.89   11.20
   5   4  -3  145.09   10.90
   5   4  -3  131.09   13.50
   5   4  -3  150.48   10.90
  -5  -3   3   21.50    7.10
  -5  -3   3   13.00    7.40
  -5  -3   3   24.30    7.90
  -5  -3   3   19.80    7.60
   5   3  -3   23.90    7.30
   5   3  -3   23.20    7.00
   5   3  -3   19.90    7.10
  -5  -2   3  588.74   20.20
  -5  -2   3  572.94   19.30
  -5  -2   3  580.54   20.70
  -5  -2   3  558.54   21.00
  -5  -2   3  584.94   20.20
  -5  -2   3  599.74   21.30
   5   2  -3  588.54   20.80
   5   2  -3  602.84   21.70
   5   2  -3  572.64   20.30
   5   2  -3  603.04   20.00
   5   2  -3  583.44   20.00
   5   2  -3  563.74   19.80
  -5  -1   3  152.88   10.40
  -5  -1   3  149.09   11.30
  -5  -1   3  158.28   10.50
  -5  -1   3  160.28   10.10
  -5  -1   3  162.08   11.70
  -5  -1   3  169.58   11.20
   5   1  -3  155.48   11.60
   5   1  -3  159.28   10.00
   5   1  -3  166.38   10.70
   5   1  -3  171.28   11.20
  -5   0   3  763.52   25.80
  -5   0   3  777.32   25.00
  -5   0   3  767.72   25.40
  -5   0   3  784.22   24.60
  -5   0   3  762.02   26.10
  -5   0   3  766.32   24.90
  -5   0   3  792.12   24.50
   5   0  -3  766.02   25.40
   5   0  -3  784.62   25.60
   5   0  -3  782.92   24.50
   5   0  -3  754.82   25.20
   5   0  -3  795.32   24.60
  -5   1   3  755.92   25.30
  -5   1   3  769.92   24.30
  -5   1   3  746.23   24.80
  -5   1   3  783.62   24.30
  -5   1   3  772.42   25.20
  -5   1   3  787.02   25.40
   5  -1  -3  774.02   24.50
   5  -1  -3  736.93   24.30
   5  -1  -3  743.43   25.10
   5  -1  -3  750.62   24.90
   5  -1  -3  762.32   25.20
   5  -1  -3  761.92   25.00
  -5   2   3   67.69    8.10
  -5   2   3   56.79    6.90
  -5   2   3   82.59    9.00
  -5   2   3   66.79    7.10
  -5   2   3   87.99   10.80
   5  -2  -3   72.19    8.20
   5  -2  -3   84.69    9.00
   5  -2  -3   82.49    9.10
   5  -2  -3   67.59   10.00
   5  -2  -3   70.79    8.50
   5  -2  -3   81.19    9.30
  -5   3   3  -11.20    7.30
  -5   3   3   22.50    7.30
  -5   3   3   12.40    7.80
  -5   3   3    1.80    5.80
  -5   3   3   -2.00    6.00
  -5   3   3    2.60    8.00
   5  -3  -3   -4.00    5.80
   5  -3  -3    6.10    6.30
   5  -3  -3   12.40    8.70
   5  -3  -3   10.10    7.10
   5  -3  -3   14.30    7.10
   5  -3  -3   -8.10    7.90
  -5   4   3    3.10    8.70
  -5   4   3   18.90    8.40
  -5   4   3    4.30    6.50
  -5   4   3    2.90    8.40
  -5   4   3   16.90    6.90
  -5   4   3    1.20    7.00
   5  -4  -3    7.50    6.70
   5  -4  -3    2.20    6.50
   5  -4  -3    3.20    8.00
   5  -4  -3    1.30    9.10
   5  -4  -3    0.70    6.80
  -5   5   3   13.80    6.70
  -5   5   3   36.40    8.80
  -5   5   3   36.60   10.30
  -5   5   3   20.80    7.40
  -5   5   3   26.00    9.30
  -5   5   3   21.10    9.30
   5  -5  -3   46.90    8.20
   5  -5  -3   26.70    7.90
   5  -5  -3   31.00    9.70
   5  -5  -3   23.80    7.90
   5  -5  -3   26.40   11.40
  -5   6   3   74.59   10.40
  -5   6   3   67.49    9.10
  -5   6   3   68.59    9.20
  -5   6   3   68.89   12.80
  -5   6   3   83.29   11.40
  -5   6   3   75.19   13.70
  -5   6   3   83.39   11.40
  -5   6   3   76.89   10.90
   5  -6  -3   72.69   10.10
   5  -6  -3   69.99   13.80
   5  -6  -3   65.79   11.00
  -5   7   3   95.09   13.20
  -5   7   3   85.79   11.30
  -5   7   3  104.09   12.90
  -5   7   3   84.19   10.20
  -5   7   3   81.89   12.60
  -5   7   3   68.09    9.90
  -5   7   3   74.19   13.70
   5  -7  -3   87.29   10.20
   5  -7  -3  111.79   15.50
   5  -7  -3   76.89   10.90
   5  -7  -3   84.89   12.80
  -5   8   3   53.29   12.30
  -5   8   3   37.70   12.70
  -5   8   3   46.70   10.20
  -5   8   3   19.10   11.50
   5  -8  -3   39.30   15.30
   5  -8  -3   24.00   12.50
   5  -8  -3   36.40   10.80
   5  -8  -3   55.59   10.10
  -5   9   3    5.00   10.10
  -5   9   3   22.30   13.80
  -5   9   3    3.90   11.40
   5  -9  -3    1.80    8.90
   5  -9  -3    9.00   15.30
   5  -9  -3   10.20   10.90
   5  -9  -3   -8.00   13.80
  -4 -10   3   22.90   16.10
  -4 -10   3   -4.40   19.10
  -4 -10   3   35.30   12.30
  -4 -10   3   19.00   12.80
   4  10  -3   16.40   12.50
   4  10  -3  -19.30   14.30
   4  10  -3   16.00   10.60
  -4  -9   3   10.20   11.80
  -4  -9   3   -8.10   10.80
  -4  -9   3   -4.60   18.70
  -4  -9   3   31.30   12.20
   4   9  -3  -10.20   12.50
   4   9  -3   -1.80    9.60
   4   9  -3    8.80   14.00
   4   9  -3    0.50   11.70
   4   9  -3   -5.40    9.70
   4   9  -3   15.50   22.40
  -4  -8   3   19.20   10.80
  -4  -8   3   33.40   15.30
  -4  -8   3   15.00   10.60
  -4  -8   3   11.60   10.70
   4   8  -3   12.20   13.10
   4   8  -3    6.10   10.90
   4   8  -3   12.10    9.20
   4   8  -3   -1.80   15.10
   4   8  -3   19.10   10.40
   4   8  -3   22.80    9.70
  -4  -7   3    6.80    9.20
  -4  -7   3   27.20   10.80
  -4  -7   3   47.80   13.80
   4   7  -3   17.20    9.00
   4   7  -3   43.80   10.90
   4   7  -3   18.50    9.40
  -4  -6   3   31.30    9.40
  -4  -6   3   16.20    8.50
  -4  -6   3   28.40    9.90
  -4  -6   3   41.70    9.20
  -4  -6   3   34.70   11.80
   4   6  -3   27.60    7.00
   4   6  -3   20.80   10.40
   4   6  -3   22.50    9.00
   4   6  -3   34.60    7.90
   4   6  -3   37.90   10.50
   4   6  -3   34.20    8.90
   4   6  -3   27.40    9.60
  -4  -5   3  399.06   17.10
  -4  -5   3  371.86   17.70
  -4  -5   3  398.76   17.60
  -4  -5   3  400.56   19.10
  -4  -5   3  405.26   16.60
   4   5  -3  388.96   14.60
   4   5  -3  427.16   18.80
   4   5  -3  407.36   18.90
   4   5  -3  408.36   17.60
   4   5  -3  415.96   16.90
   4   5  -3  407.56   16.60
  -4  -4   3 3832.62  107.29
  -4  -4   3 3873.11  107.39
  -4  -4   3 3866.51  108.19
  -4  -4   3 3744.43  108.09
  -4  -4   3 3955.10  108.09
   4   4  -3 3926.21  106.59
   4   4  -3 3825.92  106.39
   4   4  -3 3862.31  107.39
   4   4  -3 3852.51  108.19
   4   4  -3 3880.51  107.89
   4   4  -3 3948.60  107.39
   4   4  -3 3855.81  107.99
  -4  -3   3   99.39   11.80
  -4  -3   3   67.99    7.60
  -4  -3   3   79.19    8.10
  -4  -3   3   68.49    8.70
  -4  -3   3   92.29   11.10
  -4  -3   3   85.19    8.00
   4   3  -3  107.09    8.40
   4   3  -3   85.59   10.80
   4   3  -3   87.19   10.30
   4   3  -3  114.79   11.90
   4   3  -3   87.99    8.10
  -4  -2   3  497.65   19.00
  -4  -2   3  473.05   18.30
  -4  -2   3  490.35   18.20
  -4  -2   3  495.75   17.30
  -4  -2   3  486.45   16.30
  -4  -2   3  512.25   18.50
   4   2  -3  492.85   17.90
   4   2  -3  490.15   18.00
   4   2  -3  499.75   20.10
   4   2  -3  474.55   16.70
   4   2  -3  490.75   17.50
   4   2  -3  511.55   17.10
  -4  -1   3  913.31   29.30
  -4  -1   3  947.31   27.90
  -4  -1   3  912.01   29.00
  -4  -1   3  918.01   28.20
  -4  -1   3  945.41   29.00
  -4  -1   3  948.21   29.00
   4   1  -3  974.70   29.30
   4   1  -3  923.11   28.20
   4   1  -3  953.20   28.30
   4   1  -3  940.91   29.20
   4   1  -3  948.11   28.30
  -4   0   3  132.29   10.60
  -4   0   3  137.19   10.60
  -4   0   3  158.98   10.40
  -4   0   3  149.99    9.20
  -4   0   3  132.89    9.30
  -4   0   3  175.48   10.40
   4   0  -3  132.09    9.40
   4   0  -3  174.58   10.90
   4   0  -3  126.89    9.20
   4   0  -3  156.68   10.30
  -4   1   3   -1.90    6.50
  -4   1   3   -1.90    5.50
  -4   1   3   -1.50    6.90
  -4   1   3    6.40    5.40
  -4   1   3    5.20    6.90
   4  -1  -3    9.20    6.40
   4  -1  -3    3.10    7.00
   4  -1  -3   10.20    8.10
   4  -1  -3    5.90    6.00
   4  -1  -3   -2.70    5.50
   4  -1  -3    2.60    6.80
  -4   2   3  287.47   13.80
  -4   2   3  282.47   14.20
  -4   2   3  287.77   12.30
  -4   2   3  263.67   14.00
  -4   2   3  283.07   11.80
   4  -2  -3  283.67   14.80
   4  -2  -3  262.97   14.20
   4  -2  -3  278.07   12.00
   4  -2  -3  282.57   12.10
   4  -2  -3  295.47   14.30
  -4   3   3   58.29    8.50
  -4   3   3   53.99    7.30
  -4   3   3   59.29    9.50
  -4   3   3   41.30    7.90
  -4   3   3   50.29    6.80
   4  -3  -3   50.99    7.00
   4  -3  -3   56.49    8.60
   4  -3  -3   58.99    7.40
   4  -3  -3   52.29    8.30
   4  -3  -3   46.40    9.40
   4  -3  -3   51.89    7.40
  -4   4   3   58.79    9.00
  -4   4   3   57.09    7.10
  -4   4   3   48.30    7.00
  -4   4   3   51.99    8.10
  -4   4   3   52.19    8.50
  -4   4   3   55.99    9.50
  -4   4   3   46.70    9.20
   4  -4  -3   52.29    7.70
   4  -4  -3   56.09    7.10
   4  -4  -3   50.69   10.50
   4  -4  -3   53.99    9.20
   4  -4  -3   57.09    7.60
  -4   5   3   86.59    8.30
  -4   5   3   93.39    9.80
  -4   5   3   98.49   10.50
  -4   5   3   93.49   10.40
  -4   5   3   85.69    9.50
  -4   5   3   89.99   11.40
  -4   5   3   72.79    8.20
  -4   5   3  101.49   13.20
   4  -5  -3  100.99   12.60
   4  -5  -3   78.89   10.30
   4  -5  -3   83.49    9.20
   4  -5  -3   75.79    8.40
  -4   6   3  424.76   19.20
  -4   6   3  407.36   17.10
  -4   6   3  445.26   21.60
  -4   6   3  402.86   18.70
  -4   6   3  418.26   17.30
  -4   6   3  396.56   18.10
  -4   6   3  428.26   19.00
  -4   6   3  405.56   20.60
   4  -6  -3  428.96   19.60
   4  -6  -3  448.16   22.40
   4  -6  -3  386.96   17.10
   4  -6  -3  441.86   18.20
  -4   7   3  225.08   17.00
  -4   7   3  220.38   14.60
  -4   7   3  200.78   18.10
  -4   7   3  224.58   16.00
  -4   7   3  206.78   16.60
  -4   7   3  209.78   15.20
  -4   7   3  218.18   14.10
   4  -7  -3  215.08   17.30
   4  -7  -3  236.68   20.10
   4  -7  -3  221.48   13.90
   4  -7  -3  228.48   15.00
  -4   8   3   31.60   11.50
  -4   8   3   11.10   10.70
  -4   8   3   -2.80   11.30
  -4   8   3   -6.30    8.90
   4  -8  -3   16.10   10.00
   4  -8  -3   14.60   11.70
   4  -8  -3    2.20   13.80
   4  -8  -3   -5.20    8.20
  -4   9   3    8.20   12.80
  -4   9   3   -1.10    9.90
  -4   9   3   29.00   13.10
   4  -9  -3    3.70   12.00
   4  -9  -3    9.90   15.10
   4  -9  -3    3.60    8.70
   4  -9  -3    0.10   10.50
  -4  10   3   11.60   13.40
  -4  10   3   29.90   14.20
   4 -10  -3   32.30   17.30
   4 -10  -3   15.10   15.90
   4 -10  -3   14.00    8.80
   4 -10  -3   22.20   11.80
  -3 -11   3   28.50   13.90
  -3 -11   3   28.00   12.10
  -3 -11   3   39.80   17.40
  -3 -11   3   -7.00   11.80
   3  11  -3   21.60   13.20
   3  11  -3   20.70   15.00
  -3 -10   3  -11.10   11.70
  -3 -10   3    4.70   16.20
  -3 -10   3   -2.40   12.10
  -3 -10   3   15.10   11.70
   3  10  -3    2.60   11.00
   3  10  -3   14.40   16.50
   3  10  -3    4.00   12.00
   3  10  -3  -23.90    9.90
   3  10  -3   -0.80   13.90
  -3  -9   3   13.40   11.10
  -3  -9   3   13.20   11.30
  -3  -9   3   20.20   11.30
   3   9  -3   25.50   11.30
   3   9  -3    5.90   10.30
   3   9  -3   19.30   12.20
   3   9  -3    4.90   12.70
   3   9  -3    6.70    9.60
  -3  -8   3  -11.60   13.80
  -3  -8   3  -10.00    9.60
  -3  -8   3    7.20    9.80
  -3  -8   3   16.40   10.50
  -3  -8   3   13.40   10.10
   3   8  -3    5.90   10.60
   3   8  -3    6.90    8.70
   3   8  -3    1.90   11.70
   3   8  -3    7.70   11.50
   3   8  -3    2.10   10.20
   3   8  -3   18.50    9.80
  -3  -7   3  110.89   15.20
  -3  -7   3   78.29   10.60
  -3  -7   3  100.09   11.60
  -3  -7   3   82.59   10.70
   3   7  -3   83.39   10.20
   3   7  -3   90.39   12.30
   3   7  -3   89.69   11.10
   3   7  -3  113.29   16.50
   3   7  -3   94.89   10.70
  -3  -6   3  119.39   12.40
  -3  -6   3   96.69   12.00
  -3  -6   3  111.99   11.20
  -3  -6   3  107.59   11.30
  -3  -6   3  129.89   16.00
   3   6  -3  118.29   11.20
   3   6  -3  106.59   13.50
   3   6  -3  127.49   12.50
   3   6  -3  107.59   10.00
   3   6  -3  118.49   13.20
   3   6  -3  114.79    9.60
   3   6  -3  141.89   11.50
  -3  -5   3    8.90    7.40
  -3  -5   3   16.40    8.30
  -3  -5   3   14.50    9.60
  -3  -5   3   11.60    7.20
  -3  -5   3    6.30    7.30
   3   5  -3   26.10    7.80
   3   5  -3   23.50    7.40
   3   5  -3    0.10    5.50
   3   5  -3   13.00    8.90
   3   5  -3   23.90    9.00
   3   5  -3   11.40    6.20
   3   5  -3    9.20    6.70
  -3  -4   3  103.09    9.50
  -3  -4   3   86.19   10.80
  -3  -4   3   86.49   10.40
  -3  -4   3  112.39   10.10
  -3  -4   3  114.49   12.50
   3   4  -3  100.19    8.90
   3   4  -3  120.69   12.30
   3   4  -3  103.29   10.60
   3   4  -3  107.69    9.70
   3   4  -3  109.39   12.30
  -3  -3   3   15.60    7.10
  -3  -3   3   33.70    6.40
  -3  -3   3   29.60    7.90
  -3  -3   3   23.30    7.00
   3   3  -3   28.60    8.30
   3   3  -3   18.90    6.10
   3   3  -3   26.30    6.80
   3   3  -3   18.00    6.40
   3   3  -3   44.90    9.00
  -3  -2   3    7.40    6.10
  -3  -2   3   13.10    7.20
  -3  -2   3   10.80    5.60
  -3  -2   3   18.00    6.80
  -3  -2   3    9.40    6.80
   3   2  -3   10.90    5.80
   3   2  -3   17.20    6.20
   3   2  -3   17.30    6.80
   3   2  -3   10.60    5.80
   3   2  -3   19.20    6.80
  -3  -1   3  330.37   12.50
  -3  -1   3  332.37   14.10
  -3  -1   3  339.37   13.80
  -3  -1   3  325.07   12.10
  -3  -1   3  305.57   13.80
   3   1  -3  349.17   12.60
   3   1  -3  335.47   14.00
   3   1  -3  324.77   13.20
   3   1  -3  312.67   12.50
  -3   0   3   56.19    7.80
  -3   0   3   53.69    6.10
  -3   0   3   52.09    7.40
  -3   0   3   47.60    6.00
   3   0  -3   61.89    7.60
   3   0  -3   45.30    6.40
   3   0  -3   56.59    7.40
  -3   1   3  624.74   20.90
  -3   1   3  621.04   21.00
  -3   1   3  599.84   20.50
  -3   1   3  630.54   19.40
  -3   1   3  603.74   20.40
  -3   1   3  625.64   19.20
   3  -1  -3  640.04   21.30
   3  -1  -3  597.74   20.40
   3  -1  -3  597.94   20.30
   3  -1  -3  639.84   19.50
   3  -1  -3  608.94   20.40
  -3   2   3   95.69    8.60
  -3   2   3   72.09    6.80
  -3   2   3   92.39    9.00
  -3   2   3   84.69    9.10
  -3   2   3  113.09   10.60
  -3   2   3   84.49    6.90
   3  -2  -3   80.59    6.80
   3  -2  -3   84.39    9.40
   3  -2  -3   82.89    9.90
   3  -2  -3   75.49    8.20
   3  -2  -3  100.49    8.50
  -3   3   3  476.85   15.90
  -3   3   3  451.85   17.20
  -3   3   3  471.15   17.80
  -3   3   3  447.66   18.70
  -3   3   3  483.05   20.50
  -3   3   3  491.05   16.50
  -3   3   3  438.66   18.20
   3  -3  -3  443.76   19.20
   3  -3  -3  442.26   17.70
   3  -3  -3  457.75   19.20
   3  -3  -3  473.55   16.30
   3  -3  -3  465.45   17.70
  -3   4   3  208.48   10.80
  -3   4   3  223.38   13.60
  -3   4   3  209.68   12.20
  -3   4   3  242.58   13.20
  -3   4   3  241.28   13.10
  -3   4   3  205.78   14.30
  -3   4   3  230.38   12.60
  -3   4   3  210.98   10.70
   3  -4  -3  233.88   11.60
   3  -4  -3  236.68   15.30
   3  -4  -3  241.68   13.00
  -3   5   3   26.60    6.80
  -3   5   3   32.80    8.60
  -3   5   3   21.50    8.60
  -3   5   3   17.10    6.50
  -3   5   3   27.40    9.00
  -3   5   3   38.40    8.00
  -3   5   3   31.40    9.00
  -3   5   3   35.60    9.60
   3  -5  -3   24.10    6.50
   3  -5  -3   36.80   10.60
   3  -5  -3   35.90    8.60
   3  -5  -3   28.30    7.50
  -3   6   3   23.40    7.30
  -3   6   3    8.00    9.30
  -3   6   3   21.70    9.10
  -3   6   3   15.10    7.90
  -3   6   3   19.80   10.60
  -3   6   3    6.40    9.20
  -3   6   3   25.80    7.60
  -3   6   3   19.90    9.30
   3  -6  -3   19.30    7.40
   3  -6  -3   14.30    7.90
   3  -6  -3   -1.40   11.20
   3  -6  -3   23.10    9.30
  -3   7   3   -3.90    7.50
  -3   7   3   14.80    9.80
  -3   7   3   -1.00    9.80
  -3   7   3    2.00    9.50
  -3   7   3   22.40   10.30
  -3   7   3    9.50    9.90
   3  -7  -3   15.70    8.80
   3  -7  -3   16.60   13.00
   3  -7  -3   -2.90    9.50
   3  -7  -3    0.70    7.90
  -3   8   3  -16.20   20.50
  -3   8   3    6.30   10.50
  -3   8   3   -1.00    8.80
  -3   8   3    8.90    8.80
  -3   8   3    2.30   11.60
   3  -8  -3    4.60    8.40
   3  -8  -3    8.40   13.90
   3  -8  -3    7.60   10.30
   3  -8  -3   -1.20    9.90
  -3   9   3   -2.60   12.30
  -3   9   3    6.20    9.80
  -3   9   3   22.00   12.80
   3  -9  -3    1.70    8.90
   3  -9  -3   -7.60   14.40
   3  -9  -3   28.40   14.10
   3  -9  -3   15.30   10.50
  -3  10   3   41.40   15.40
  -3  10   3   45.60   14.00
  -3  10   3   23.50   11.10
   3 -10  -3   30.10    9.60
   3 -10  -3   47.60   20.10
   3 -10  -3   36.20   16.50
   3 -10  -3   64.69   12.10
  -2 -11   3   15.00   13.00
  -2 -11   3   -0.70   10.90
  -2 -11   3    8.80   16.20
  -2 -11   3   18.60   11.90
  -2 -11   3   37.10   16.90
   2  11  -3    8.50   12.70
   2  11  -3  -20.20   11.70
   2  11  -3  -11.70   15.10
  -2 -10   3   43.20   24.20
  -2 -10   3   51.69   12.90
  -2 -10   3   49.60   12.40
  -2 -10   3   60.19   17.00
   2  10  -3   58.39   12.20
   2  10  -3   47.30   11.60
   2  10  -3   64.39   13.70
   2  10  -3   40.30   14.60
   2  10  -3   83.29   13.20
  -2  -9   3   70.19   12.50
  -2  -9   3   66.19   11.50
  -2  -9   3   76.09   17.10
  -2  -9   3   68.49   11.70
  -2  -9   3   65.09   12.40
   2   9  -3   73.99   11.70
   2   9  -3   53.59   13.30
   2   9  -3   73.39   12.60
   2   9  -3   43.50   11.50
   2   9  -3   63.89   11.00
  -2  -8   3   11.00    9.90
  -2  -8   3   15.50    9.60
  -2  -8   3   23.80   10.30
  -2  -8   3   13.70    9.30
  -2  -8   3   27.70   14.40
  -2  -8   3   13.70    9.70
   2   8  -3   25.80    9.90
   2   8  -3    1.30    8.50
   2   8  -3    5.10    9.10
   2   8  -3   19.90   10.00
   2   8  -3    7.10   11.80
   2   8  -3   23.70   11.80
  -2  -7   3   37.90    9.60
  -2  -7   3   54.19    9.80
  -2  -7   3   26.40    8.40
  -2  -7   3   36.10    9.00
  -2  -7   3   25.30    8.40
  -2  -7   3   39.90   13.40
   2   7  -3   22.10   10.10
   2   7  -3   41.90    9.30
   2   7  -3   29.10    8.30
   2   7  -3   30.00   10.60
   2   7  -3   31.70    8.00
   2   7  -3   33.40    9.40
  -2  -6   3   20.30    7.60
  -2  -6   3   32.10    7.60
  -2  -6   3   36.10    9.00
  -2  -6   3   28.60    8.20
  -2  -6   3   36.50   11.40
  -2  -6   3   35.60    7.50
   2   6  -3   21.00    7.70
   2   6  -3   37.50    7.00
   2   6  -3   31.50    9.20
   2   6  -3   36.10    8.10
   2   6  -3   30.80    9.40
   2   6  -3   25.50    7.40
  -2  -5   3   57.89   11.00
  -2  -5   3   39.50    7.60
  -2  -5   3   33.20    8.50
  -2  -5   3   39.10    7.60
  -2  -5   3   30.20    6.40
   2   5  -3   30.90    6.90
   2   5  -3   25.40    6.90
   2   5  -3   22.30    8.90
   2   5  -3   29.20    8.40
   2   5  -3   14.10    7.20
   2   5  -3   26.50    5.90
  -2  -4   3   -6.60    6.10
  -2  -4   3    5.90    6.40
  -2  -4   3   16.10    8.50
  -2  -4   3    0.90    6.70
   2   4  -3   -8.30    5.90
   2   4  -3    4.40    6.10
   2   4  -3    5.90    8.50
   2   4  -3   -1.10    7.90
   2   4  -3   -6.60    6.40
  -2  -3   3  817.62   25.50
  -2  -3   3  855.01   25.40
  -2  -2   3  195.18    9.50
  -2  -2   3  202.18   10.50
  -2  -2   3  184.58    9.50
  -2  -2   3  201.28   12.60
  -2  -2   3  199.68   10.90
   2   2  -3  214.98    9.90
   2   2  -3  189.98   11.80
   2   2  -3  200.78   11.20
   2   2  -3  204.08    9.50
   2   2  -3  180.48    9.80
  -2  -1   3   67.79    7.20
  -2  -1   3   61.09    6.60
  -2  -1   3   77.89    6.20
  -2  -1   3   68.79    7.40
   2   1  -3   69.39    5.60
   2   1  -3   64.39    7.60
   2   1  -3   70.69    7.50
   2   1  -3   64.29    7.70
  -2   0   3  379.26   12.60
  -2   0   3  376.56   12.50
  -2   0   3  396.06   13.20
  -2   0   3  369.46   14.80
  -2   0   3  363.66   14.30
  -2   0   3  384.46   14.30
   2   0  -3  372.96   14.40
   2   0  -3  369.06   13.80
   2   0  -3  386.96   13.00
   2   0  -3  358.16   12.30
  -2   1   3  391.86   14.20
  -2   1   3  359.46   12.70
  -2   1   3  373.76   14.50
  -2   1   3  364.46   15.00
  -2   1   3  363.06   14.40
  -2   1   3  394.26   13.10
   2  -1  -3  366.76   14.50
   2  -1  -3  381.86   12.70
   2  -1  -3  364.86   14.00
   2  -1  -3  366.76   15.60
   2  -1  -3  385.26   14.00
   2  -1  -3  369.66   12.50
  -2   2   3    0.10    7.30
  -2   2   3   18.70    5.20
  -2   2   3   14.80    6.80
  -2   2   3    9.00    5.10
  -2   2   3    8.00    7.00
  -2   2   3   14.60    6.80
   2  -2  -3    8.50    5.40
   2  -2  -3    9.90    5.20
   2  -2  -3    6.40    7.00
   2  -2  -3   22.60    6.50
   2  -2  -3   14.40    6.10
   2  -2  -3    6.90    7.60
  -2   3   3 1651.63   48.80
  -2   3   3 1697.23   47.90
  -2   3   3 1551.04   47.70
  -2   3   3 1668.63   46.30
  -2   3   3 1644.54   47.70
  -2   3   3 1648.54   47.50
  -2   3   3 1602.34   48.10
   2  -3  -3 1587.64   47.70
   2  -3  -3 1641.04   46.50
   2  -3  -3 1677.73   48.70
  -2   4   3  123.29   10.40
  -2   4   3  150.08   11.40
  -2   4   3  138.89    8.80
  -2   4   3  120.99   11.90
  -2   4   3  140.79    9.00
  -2   4   3  124.79   12.80
  -2   4   3  127.19   11.20
  -2   4   3  128.39   11.10
   2  -4  -3  136.39   11.60
   2  -4  -3  104.79   10.00
   2  -4  -3  119.59   13.20
  -2   5   3    5.20    7.60
  -2   5   3    6.70    7.80
  -2   5   3  -10.90    6.60
  -2   5   3    0.20    6.70
  -2   5   3    5.60    8.80
  -2   5   3    2.70    8.00
  -2   5   3    4.70    7.90
  -2   5   3    0.30    5.90
   2  -5  -3    9.40    8.00
   2  -5  -3   -1.30    9.80
   2  -5  -3    8.20    6.90
   2  -5  -3    4.30    6.80
  -2   6   3  178.48   13.80
  -2   6   3  172.18   13.10
  -2   6   3  178.78   13.90
  -2   6   3  168.88   11.90
  -2   6   3  159.68   14.00
  -2   6   3  174.18   11.70
   2  -6  -3  178.08   16.70
   2  -6  -3  163.78   13.20
   2  -6  -3  158.08   11.10
   2  -6  -3  185.78   12.60
  -2   7   3  218.68   15.40
  -2   7   3  186.88   16.50
  -2   7   3  210.38   16.00
  -2   7   3  220.38   16.80
  -2   7   3  199.68   13.50
  -2   7   3  209.28   18.40
  -2   7   3  204.98   12.90
   2  -7  -3  170.88   13.90
   2  -7  -3  191.38   16.50
   2  -7  -3  195.98   18.60
   2  -7  -3  195.08   12.60
  -2   8   3    3.30    9.10
  -2   8   3   -4.10    8.60
  -2   8   3   -6.70   12.40
  -2   8   3    4.70   10.30
  -2   8   3  -34.60   20.20
   2  -8  -3    0.20   11.50
   2  -8  -3   -5.50    8.20
   2  -8  -3   -6.80    9.70
  -2   9   3    2.50   12.10
  -2   9   3    4.50   12.50
  -2   9   3    3.40    9.90
   2  -9  -3   -5.40   14.80
   2  -9  -3  -11.60   10.60
   2  -9  -3   -2.90   12.70
   2  -9  -3    7.50    8.60
  -2  10   3   27.30   15.20
  -2  10   3   -9.60   10.30
  -2  10   3   14.50   13.40
   2 -10  -3   16.70   16.00
   2 -10  -3   17.70    9.40
   2 -10  -3   35.90   27.30
   2 -10  -3   17.20   11.20
  -1 -11   3    4.30   11.50
  -1 -11   3    1.40   15.90
  -1 -11   3   38.50   16.90
  -1 -11   3    1.90   18.90
  -1 -11   3    0.10   10.50
   1  11  -3   -2.00   12.10
   1  11  -3  -15.50   11.80
   1  11  -3    7.20   13.30
   1  11  -3  -11.70   15.40
  -1 -10   3   25.30   11.70
  -1 -10   3   18.10   10.60
  -1 -10   3    7.50   11.50
  -1 -10   3   33.70   15.90
  -1 -10   3   10.70   24.10
   1  10  -3    8.70   11.90
   1  10  -3    7.40   14.20
   1  10  -3   -1.20   10.70
   1  10  -3   28.20   11.90
   1  10  -3   16.60   12.30
  -1  -9   3   34.80   10.40
  -1  -9   3   20.70   10.30
  -1  -9   3   27.70   11.20
  -1  -9   3   45.80   11.60
  -1  -9   3   32.90   15.30
  -1  -9   3   28.40   11.40
   1   9  -3   12.80   11.20
   1   9  -3   35.60   11.10
   1   9  -3   22.10   13.10
   1   9  -3   20.00   10.70
   1   9  -3   24.90   10.60
  -1  -8   3   26.20   14.30
  -1  -8   3   25.90    9.90
  -1  -8   3   28.20    9.40
  -1  -8   3   29.10    9.70
  -1  -8   3   18.60    9.30
  -1  -8   3   31.60   12.10
   1   8  -3    1.60   11.50
   1   8  -3   13.50    9.30
   1   8  -3   21.90    9.50
   1   8  -3   34.10   10.20
   1   8  -3   15.90   11.50
   1   8  -3   17.70    9.60
  -1  -7   3   35.30   12.30
  -1  -7   3   15.00    7.90
  -1  -7   3   13.00    8.00
  -1  -7   3   28.10    9.70
  -1  -7   3   18.50    8.60
  -1  -7   3   28.80    8.10
   1   7  -3   43.20   10.40
   1   7  -3   30.20    8.30
   1   7  -3   36.40    9.30
   1   7  -3   26.10    7.80
   1   7  -3   32.60    9.10
   1   7  -3   23.70   10.50
  -1  -6   3   20.50    7.20
  -1  -6   3   20.90    7.80
  -1  -6   3   20.70    8.30
  -1  -6   3   25.80   11.20
  -1  -6   3   22.20    6.90
   1   6  -3   20.90    6.40
   1   6  -3   37.30    8.20
   1   6  -3   23.80    9.20
   1   6  -3   26.20    9.30
   1   6  -3   15.00    7.50
   1   6  -3   13.40    6.70
  -1  -4   3   -2.80    8.10
  -1  -4   3   -5.60    7.00
  -1  -4   3   -2.00    6.70
  -1  -4   3   -4.00    5.80
  -1  -4   3    5.40    5.60
   1   4  -3   -2.00    7.70
   1   4  -3    0.60    6.40
   1   4  -3    3.00    6.50
   1   4  -3   -2.70    5.30
   1   4  -3   12.90    7.50
  -1  -3   3  674.73   22.50
  -1  -3   3  663.13   21.10
  -1  -3   3  673.33   23.20
  -1  -3   3  717.73   21.60
  -1  -3   3  726.13   21.50
   1   3  -3  676.63   22.30
   1   3  -3  732.53   21.80
   1   3  -3  665.13   23.20
   1   3  -3  710.13   21.40
   1   3  -3  694.63   21.10
  -1  -2   3  431.96   13.90
  -1  -2   3  412.76   13.70
  -1  -2   3  412.26   13.90
  -1  -2   3  413.86   14.60
   1   2  -3  432.46   13.60
   1   2  -3  408.66   15.40
   1   2  -3  381.96   13.60
   1   2  -3  403.86   14.70
  -1  -1   3 1314.57   37.60
  -1  -1   3 1301.27   38.10
  -1  -1   3 1394.06   37.20
  -1  -1   3 1300.97   37.10
  -1  -1   3 1315.07   36.70
   1   1  -3 1326.87   38.00
   1   1  -3 1331.87   36.80
   1   1  -3 1320.37   38.10
   1   1  -3 1324.87   36.70
   1   1  -3 1309.07   37.20
  -1   0   3 1156.18   32.30
  -1   0   3 1144.29   33.30
  -1   0   3 1143.49   32.80
  -1   0   3 1126.09   32.70
   1   0  -3 1129.79   32.80
   1   0  -3 1142.19   32.20
   1   0  -3 1142.59   33.30
   1   0  -3 1117.89   32.50
  -1   1   3 1715.53   49.50
  -1   1   3 1728.83   49.10
  -1   1   3 1790.02   49.10
  -1   1   3 1714.43   49.00
   1  -1  -3 1716.63   49.00
   1  -1  -3 1749.22   47.80
   1  -1  -3 1761.42   47.80
   1  -1  -3 1779.22   49.00
   1  -1  -3 1688.43   49.00
  -1   2   3  419.96   15.60
  -1   2   3  413.36   15.70
  -1   2   3  416.96   15.90
  -1   2   3  397.06   16.20
  -1   2   3  417.16   15.70
  -1   2   3  398.16   13.40
  -1   2   3  412.26   15.70
  -1   2   3  432.36   13.50
   1  -2  -3  425.96   13.80
   1  -2  -3  438.16   15.50
   1  -2  -3  422.86   13.90
   1  -2  -3  412.96   16.90
  -1   3   3   85.99    8.00
  -1   3   3   92.09    9.20
  -1   3   3   85.99    8.60
  -1   3   3   80.29    7.30
  -1   3   3   77.19    9.10
  -1   3   3   81.79    8.70
   1  -3  -3   82.09    7.20
   1  -3  -3   85.29    9.60
   1  -3  -3   92.39    9.80
  -1   4   3  413.26   18.10
  -1   4   3  433.36   17.40
  -1   4   3  416.26   15.20
  -1   4   3  427.96   16.80
  -1   4   3  427.76   17.40
  -1   4   3  426.16   15.20
   1  -4  -3  449.06   15.70
   1  -4  -3  420.66   17.30
   1  -4  -3  474.85   26.00
   1  -4  -3  411.66   17.50
  -1   5   3   -5.10    6.60
  -1   5   3  -14.20    5.60
  -1   5   3   14.20    7.90
  -1   5   3   16.20    9.20
  -1   5   3   13.60    7.80
  -1   5   3    3.50    8.20
   1  -5  -3   -8.00    6.80
   1  -5  -3    7.30    9.60
   1  -5  -3   -7.70    8.00
   1  -5  -3    0.10    7.60
  -1   6   3   -1.30    7.60
  -1   6   3    2.70    9.00
  -1   6   3    4.00    7.20
  -1   6   3    9.10   10.50
  -1   6   3    5.10    9.50
  -1   6   3    0.40    6.40
  -1   6   3   15.50    9.30
   1  -6  -3    6.50    8.90
   1  -6  -3   -0.30    8.30
   1  -6  -3    1.80   10.50
   1  -6  -3    1.00    7.70
   1  -6  -3   -2.00    6.50
  -1   7   3   21.80    8.30
  -1   7   3   21.90   10.20
  -1   7   3   39.00   12.90
  -1   7   3   41.40   11.40
  -1   7   3   44.70   10.10
  -1   7   3   48.40   11.50
  -1   7   3   26.20    8.60
   1  -7  -3   26.70    9.40
   1  -7  -3   24.90   10.00
   1  -7  -3   28.00    8.30
   1  -7  -3   15.60   12.70
  -1   8   3   46.60   14.70
  -1   8   3   54.49    9.90
  -1   8   3   70.99   13.50
  -1   8   3   67.19   10.40
  -1   8   3   66.89   12.90
  -1   8   3  100.49   13.00
   1  -8  -3   54.59   12.30
   1  -8  -3   92.69   15.70
   1  -8  -3   59.79   10.00
   1  -8  -3   79.69   11.70
  -1   9   3   13.40   12.60
  -1   9   3   13.90   13.70
  -1   9   3    2.20   10.00
   1  -9  -3   -0.30   10.60
   1  -9  -3   25.90   15.20
   1  -9  -3    7.70    9.40
   1  -9  -3   16.80   12.90
  -1  10   3   12.00   14.10
  -1  10   3    7.60   10.70
  -1  10   3   11.60   13.20
   1 -10  -3   18.50   11.80
   1 -10  -3    1.80   15.80
   1 -10  -3   -5.90   17.10
   1 -10  -3   -1.30    8.90
   0 -11   3  185.78   23.80
   0 -11   3  152.78   16.00
   0 -11   3  184.48   17.40
   0 -11   3  132.89   15.90
   0  11  -3  168.28   17.60
   0  11  -3  138.79   15.80
   0  11  -3  113.99   17.90
   0  11  -3  180.28   19.30
   0  11  -3  149.88   15.10
   0 -10   3   15.70   11.60
   0 -10   3    8.70   11.30
   0 -10   3   13.30   15.70
   0 -10   3   18.40    9.90
   0 -10   3   12.00   13.20
   0  10  -3   23.40   12.00
   0  10  -3    6.40   13.90
   0  10  -3   24.90   11.80
   0  10  -3    5.80   11.60
   0  10  -3    4.80   10.60
   0  -9   3   49.30   11.10
   0  -9   3   25.00   10.50
   0  -9   3   46.40   15.00
   0  -9   3   46.90    9.70
   0  -9   3   81.39   12.00
   0  -9   3   68.09   12.50
   0   9  -3   39.50   11.10
   0   9  -3   61.19   11.30
   0   9  -3   43.60   13.80
   0   9  -3   73.29   11.20
   0   9  -3   44.30   11.10
   0  -8   3  169.58   19.50
   0  -8   3  177.28   12.50
   0  -8   3  163.08   14.40
   0  -8   3  164.38   14.80
   0  -8   3  138.49   13.10
   0  -8   3  185.48   15.30
   0   8  -3  188.78   17.70
   0   8  -3  145.89   17.60
   0   8  -3  189.48   13.90
   0   8  -3  182.08   14.10
   0   8  -3  188.68   14.10
   0   8  -3  167.38   14.50
   0  -7   3  190.58   14.40
   0  -7   3  174.78   11.20
   0  -7   3  181.88   12.20
   0  -7   3  193.48   13.40
   0  -7   3  168.98   12.10
   0  -7   3  163.18   17.90
   0   7  -3  187.18   12.80
   0   7  -3  170.88   11.90
   0   7  -3  154.88   15.20
   0   7  -3  167.08   13.40
   0   7  -3  168.18   14.30
   0   7  -3  198.18   15.60
   0  -6   3  796.72   26.00
   0  -6   3  836.42   26.60
   0  -6   3  802.32   25.90
   0  -6   3  791.62   25.20
   0  -6   3  811.32   29.40
   0  -6   3  792.62   26.40
   0   6  -3  850.91   27.50
   0   6  -3  797.52   28.00
   0   6  -3  797.52   26.00
   0   6  -3  806.92   25.20
   0   6  -3  824.42   26.30
   0   6  -3  820.42   26.20
   0  -5   3   11.60    6.20
   0  -5   3   27.70    6.20
   0  -5   3   33.30   12.20
   0  -5   3   16.20    5.60
   0  -5   3   15.90    7.40
   0  -5   3   26.90    7.30
   0   5  -3   32.90    7.20
   0   5  -3   26.20    7.90
   0   5  -3   29.60    6.90
   0   5  -3   26.40    9.00
   0   5  -3   17.00    5.60
   0   5  -3   23.40    7.10
   0  -4   3   27.20    5.70
   0  -4   3   27.00    5.90
   0  -4   3   22.90    6.70
   0  -4   3   28.00    7.00
   0  -4   3   48.50   10.10
   0   4  -3   29.60    5.90
   0   4  -3   33.70    6.50
   0   4  -3   24.00    6.90
   0   4  -3   24.70    6.60
   0  -3   3  237.98   13.10
   0  -3   3  235.68   10.10
   0  -3   3  226.98   10.70
   0  -3   3  231.38   10.80
   0   3  -3  238.58   10.50
   0   3  -3  235.38   12.70
   0   3  -3  243.08   11.10
   0   3  -3  236.88   10.60
   0  -2   3   31.20    5.20
   0  -2   3   47.30    7.40
   0  -2   3   32.90    4.80
   0   2  -3   28.40    5.50
   0   2  -3   27.90    7.50
   0   2  -3   34.70    5.00
   0  -1   3  780.12   23.50
   0  -1   3  800.42   22.50
   0  -1   3  784.22   22.80
   0  -1   3  769.52   22.40
   0   1  -3  787.72   22.90
   0   1  -3  811.72   22.90
   0   1  -3  768.82   23.50
   0   0   3  379.26   12.80
   0   0   3  373.66   12.80
   0   0   3  381.36   12.90
   0   0   3  380.86   13.50
   0   0   3  373.96   12.90
   0   0  -3  372.06   13.10
   0   0  -3  397.66   13.80
   0   0  -3  368.26   13.00
   0   1   3  904.21   27.20
   0   1   3  915.91   27.20
   0   1   3  904.91   27.50
   0   1   3  942.51   27.50
   0   1   3  918.31   27.20
   0  -1  -3  927.31   27.40
   0  -1  -3  911.71   27.30
   0  -1  -3  900.81   27.60
   0   2   3  574.04   19.80
   0  -2  -3  597.14   18.00
   0  -2  -3  612.84   19.90
   0   3   3   40.60    6.90
   0   3   3   43.40    8.10
   0   3   3   55.89    5.80
   0   3   3   39.40    7.60
   0   3   3   37.70   14.00
   0   3   3   45.00    5.30
   0  -3  -3   42.80   13.00
   0  -3  -3   21.20    8.60
   0  -3  -3   34.00    7.80
   0  -3  -3   42.30    7.60
   0  -3  -3   54.29    5.60
   0  -3  -3   41.20   10.80
   0   4   3  751.32   22.80
   0   4   3  765.32   25.80
   0   4   3  759.02   22.90
   0   4   3  732.03   24.20
   0   4   3  727.53   25.00
   0  -4  -3  752.22   24.80
   0  -4  -3  709.13   24.70
   0  -4  -3  734.03   23.10
   0  -4  -3  749.33   25.70
   0  -4  -3  706.13   22.70
   0  -4  -3  736.63   24.60
   0   5   3   61.39    9.80
   0   5   3   54.99   10.50
   0   5   3   48.60    8.20
   0   5   3   44.60    6.70
   0   5   3   58.79    7.30
   0   5   3   43.80    9.20
   0  -5  -3   47.00    6.40
   0  -5  -3   53.89    8.70
   0  -5  -3   55.69    9.00
   0  -5  -3   56.99    7.70
   0  -5  -3   41.30    8.50
   0  -5  -3   49.90   10.70
   0   6   3   42.20   11.40
   0   6   3   32.70    7.70
   0   6   3   29.20    8.80
   0   6   3   33.60    9.80
   0   6   3   34.60    9.10
   0   6   3    7.70   10.80
   0  -6  -3   35.10    9.40
   0  -6  -3   39.00    9.60
   0  -6  -3   16.30   11.40
   0  -6  -3   36.60    9.00
   0  -6  -3   37.70    8.70
   0   7   3   42.80   10.90
   0   7   3   32.40   10.70
   0   7   3   27.10   11.70
   0   7   3   52.99   11.10
   0   7   3   36.90   10.60
   0   7   3   45.80   12.70
   0  -7  -3   39.60    9.50
   0  -7  -3   61.09   12.30
   0  -7  -3   38.70   13.20
   0  -7  -3   19.60    9.50
   0  -7  -3   48.20   11.20
   0   8   3   31.90   11.20
   0   8   3    1.40   12.80
   0   8   3   33.10    9.50
   0   8   3    7.00    9.50
   0   8   3    8.50   10.90
   0  -8  -3   27.60   11.80
   0  -8  -3   16.80    8.70
   0  -8  -3   25.60   10.30
   0  -8  -3   17.80   11.50
   0  -8  -3   27.10   14.30
   0   9   3   12.00   13.30
   0   9   3   -8.10   10.50
   0  -9  -3  -10.00   14.60
   0  -9  -3   11.20   13.60
   0  -9  -3   10.70   11.30
   0  -9  -3    3.40    9.10
   0  10   3  193.58   20.70
   0  10   3  122.09   14.50
   0  10   3  172.88   20.00
   0 -10  -3  143.99   13.60
   0 -10  -3  148.69   19.40
   0 -10  -3  156.18   16.20
   0 -10  -3  172.08   20.70
   1 -11   3    9.60   15.80
   1 -11   3   13.80   16.10
   1 -11   3   29.00   12.50
   1 -11   3   -4.30   11.90
  -1  11  -3   15.50   12.40
  -1  11  -3   21.70   22.20
  -1  11  -3   15.00   12.90
  -1  11  -3   33.30   11.30
  -1  11  -3   -7.20   15.70
  -1  11  -3    5.70   11.50
   1 -10   3   23.10   12.00
   1 -10   3   12.00   15.80
   1 -10   3    0.30   14.10
   1 -10   3   -2.10   11.00
  -1  10  -3    1.70   10.30
  -1  10  -3   29.50   10.70
  -1  10  -3   16.30   11.30
  -1  10  -3   -0.90   11.40
  -1  10  -3   -7.10   15.00
   1  -9   3   17.50   14.30
   1  -9   3    8.50   10.10
   1  -9   3   17.50   10.30
   1  -9   3    7.70   10.80
  -1   9  -3    8.60   12.90
  -1   9  -3    2.20   10.70
  -1   9  -3   17.70   10.40
  -1   9  -3    5.00    9.80
  -1   9  -3   11.70    9.80
   1  -8   3  -10.40    9.40
   1  -8   3   17.60    9.70
   1  -8   3   -5.10    8.40
   1  -8   3  -12.00   12.60
   1  -8   3    9.30    9.10
  -1   8  -3   12.90    9.50
  -1   8  -3   -5.90    8.60
  -1   8  -3  -16.00   11.80
  -1   8  -3    4.10    8.60
  -1   8  -3    3.70    9.10
  -1   8  -3   -7.80   10.50
   1  -7   3   43.60   12.60
   1  -7   3   56.59    8.60
   1  -7   3   50.59    7.70
   1  -7   3   37.60    8.50
   1  -7   3   75.49    9.60
   1  -7   3   67.39    9.50
  -1   7  -3   55.99    8.60
  -1   7  -3   61.49   11.70
  -1   7  -3   63.29   10.40
  -1   7  -3   58.59    7.60
  -1   7  -3   49.20    9.10
  -1   7  -3   63.09   15.00
   1  -6   3  550.14   19.20
   1  -6   3  504.15   20.90
   1  -6   3  535.85   22.90
   1  -6   3  531.45   19.40
   1  -6   3  524.75   19.40
  -1   6  -3  552.74   19.80
  -1   6  -3  545.65   19.60
  -1   6  -3  520.05   19.50
  -1   6  -3  546.75   21.70
   1  -5   3  201.78   11.60
   1  -5   3  209.88   11.00
   1  -5   3  197.98   12.30
   1  -5   3  200.38   16.40
  -1   5  -3  219.48   11.60
  -1   5  -3  227.18   11.90
  -1   5  -3  222.48   14.00
  -1   5  -3  209.98   12.10
  -1   5  -3  238.98   12.40
   1  -4   3   78.39    9.30
   1  -4   3   93.79    8.40
   1  -4   3   86.49    8.90
   1  -4   3  114.09   12.90
   1  -4   3   71.59    8.50
  -1   4  -3   88.79    8.90
  -1   4  -3   85.99    8.80
  -1   4  -3   68.59    7.50
   1  -3   3  897.91   25.50
   1  -3   3  853.71   25.90
   1  -3   3  827.72   27.30
   1  -3   3  843.42   25.50
  -1   3  -3  867.71   25.70
  -1   3  -3  852.01   26.00
  -1   3  -3  838.72   26.70
  -1   3  -3  877.61   25.80
   1  -2   3  104.59    7.80
   1  -2   3  120.89    7.10
  -1   2  -3  107.49    8.80
  -1   2  -3  119.69    9.60
  -1   2  -3  115.99    7.40
  -1   1  -3   88.19    5.80
  -1   1  -3   92.09    5.70
  -1   1  -3  104.89    7.10
   1   0   3  752.12   21.90
   1   0   3  728.53   21.90
   1   0   3  730.73   22.50
   1   0   3  734.43   21.80
  -1   0  -3  722.73   22.40
   1   1   3   51.29    6.60
   1   1   3   37.30    6.90
   1   1   3   32.40    5.70
   1   1   3   20.80    6.40
   1   1   3   35.40    7.00
  -1  -1  -3   33.80    6.40
  -1  -1  -3   40.60    6.50
  -1  -1  -3   31.10    6.30
   1   2   3  397.36   15.30
   1   2   3  334.17   14.60
   1   2   3  426.96   12.70
   1   2   3  379.66   14.80
   1   2   3  414.16   15.10
   1   2   3  359.06   12.40
  -1  -2  -3  375.96   14.80
  -1  -2  -3  378.16   12.80
  -1  -2  -3  367.26   12.60
  -1  -2  -3  416.66   15.40
   1   3   3   10.10    6.90
   1   3   3   12.20    5.20
   1   3   3   23.80    8.70
   1   3   3    8.30    4.70
   1   3   3   17.10    6.90
  -1  -3  -3   20.90    7.60
  -1  -3  -3   20.30    5.40
  -1  -3  -3   19.20    7.10
  -1  -3  -3   15.70    7.90
  -1  -3  -3   20.00    5.30
   1   4   3  963.00   31.40
   1   4   3  982.30   28.50
   1   4   3  989.00   30.90
   1   4   3  930.01   28.30
   1   4   3  935.91   30.30
   1   4   3  948.71   30.90
  -1  -4  -3  925.41   28.50
  -1  -4  -3  959.30   30.70
  -1  -4  -3  952.20   30.50
  -1  -4  -3  945.81   28.80
  -1  -4  -3  964.80   30.50
  -1  -4  -3  958.50   31.00
   1   5   3   63.99    6.90
   1   5   3  103.39   10.30
   1   5   3   99.29   10.70
   1   5   3   80.99    7.80
   1   5   3   91.09   10.60
   1   5   3  100.09   11.50
  -1  -5  -3   78.69    9.50
  -1  -5  -3   76.39    7.80
  -1  -5  -3   73.49   10.80
  -1  -5  -3   86.89   10.10
  -1  -5  -3   68.49    9.10
  -1  -5  -3   87.89    8.60
   1   6   3   11.50    8.40
   1   6   3    9.50    7.30
   1   6   3   30.80   11.00
   1   6   3   16.20    6.50
   1   6   3   19.30    8.80
   1   6   3   21.20   10.10
  -1  -6  -3   22.70   11.30
  -1  -6  -3   22.20    9.20
  -1  -6  -3   21.30    7.90
  -1  -6  -3   16.50    8.80
  -1  -6  -3   10.40    7.90
   1   7   3    7.40   11.20
   1   7   3  -12.40   12.40
   1   7   3    2.90   10.30
   1   7   3   10.20    8.00
   1   7   3   22.80   13.90
  -1  -7  -3    0.30    9.20
  -1  -7  -3   -5.70   10.30
  -1  -7  -3   -0.70    8.50
  -1  -7  -3   16.10    8.80
  -1  -7  -3    4.10   10.10
  -1  -7  -3   -3.60   12.60
   1   8   3   29.20   11.70
   1   8   3   11.50   12.10
   1   8   3   17.60   11.50
   1   8   3   21.10   14.30
  -1  -8  -3   17.80    9.00
  -1  -8  -3   20.80   14.10
  -1  -8  -3   28.50   13.10
  -1  -8  -3   24.00   10.50
  -1  -8  -3   12.80   11.40
   1   9   3   19.30   12.90
   1   9   3   23.20   13.70
  -1  -9  -3   10.80   15.90
  -1  -9  -3   19.30    9.10
  -1  -9  -3   12.00   11.20
  -1  -9  -3   23.20   15.30
  -1  -9  -3   14.50   12.10
   1  10   3    2.80   13.20
   1  10   3   14.60   19.10
  -1 -10  -3   13.00   16.30
  -1 -10  -3    6.60    8.80
  -1 -10  -3    7.10   21.20
  -1 -10  -3    3.50   12.00
  -1 -10  -3   15.90   13.30
   2 -11   3   20.10   16.30
   2 -11   3   66.59   18.10
   2 -11   3   28.90   12.80
   2 -11   3   10.30   11.80
  -2  11  -3   30.30   11.00
  -2  11  -3   24.70   16.60
  -2  11  -3   28.00   12.80
  -2  11  -3   41.10   12.20
   2 -10   3   11.60   10.90
   2 -10   3   30.30   11.20
   2 -10   3   12.30   15.40
   2 -10   3   -2.90   13.10
   2 -10   3    1.50   11.50
  -2  10  -3   10.10    9.60
  -2  10  -3    9.00   11.80
  -2  10  -3  -17.00   13.50
  -2  10  -3   26.70   11.00
  -2  10  -3   34.40   11.10
  -2  10  -3   -2.60   11.60
   2  -9   3    9.30   11.30
   2  -9   3   22.40    9.50
   2  -9   3   -9.40   10.10
   2  -9   3    1.90   14.50
   2  -9   3   12.40    9.80
  -2   9  -3   -3.40    8.20
  -2   9  -3    4.70    9.50
  -2   9  -3   -7.70   11.10
  -2   9  -3    5.70   10.40
  -2   9  -3    3.70   10.50
  -2   9  -3   19.10    9.80
   2  -8   3   18.50    9.80
   2  -8   3   18.40    9.30
   2  -8   3   11.50   12.80
   2  -8   3   -7.20    9.60
   2  -8   3   17.90    8.80
  -2   8  -3   26.40   10.20
  -2   8  -3   12.60    7.40
  -2   8  -3   21.00   12.40
  -2   8  -3   21.00    9.20
  -2   8  -3   13.40    9.80
  -2   8  -3   16.00    9.80
   2  -7   3  139.29   12.70
   2  -7   3  143.99   12.60
   2  -7   3  114.99   12.50
   2  -7   3  146.09   12.00
   2  -7   3  125.49   16.60
  -2   7  -3  128.09   15.10
  -2   7  -3  147.49   13.10
  -2   7  -3  125.99   11.90
  -2   7  -3  154.88   12.90
  -2   7  -3  133.39   13.10
   2  -6   3   -2.00    6.70
   2  -6   3   10.10    7.60
   2  -6   3    5.70   10.40
   2  -6   3   -1.90    7.30
  -2   6  -3   15.50    9.50
  -2   6  -3    9.50    8.60
  -2   6  -3   -5.70    9.00
  -2   6  -3  -12.90    6.60
   2  -5   3  201.28   11.90
   2  -5   3  219.08   13.00
   2  -5   3  212.78   15.80
   2  -5   3  214.68   11.00
  -2   5  -3  206.68   13.80
  -2   5  -3  194.08   12.50
  -2   5  -3  204.38   12.30
  -2   5  -3  212.48   11.40
   2  -4   3  125.29   10.30
   2  -4   3  126.79   12.90
   2  -4   3  132.49    9.00
  -2   4  -3  162.58   12.80
  -2   4  -3  144.49    9.50
  -2   4  -3  122.09   11.10
  -2   4  -3  127.59   10.40
   2  -3   3 2227.68   60.69
   2  -3   3 2116.89   61.19
   2  -3   3 2225.68   60.69
   2  -3   3 2066.29   61.29
  -2   3  -3 2197.18   60.79
  -2   3  -3 2230.18   61.39
  -2   3  -3 2190.38   60.69
  -2   3  -3 2146.09   61.19
   2  -2   3   57.69    5.90
   2  -2   3   42.60    5.50
  -2   2  -3   56.29    6.40
  -2   2  -3   59.29    6.50
   2  -1   3    1.30    7.00
   2  -1   3    4.00    4.20
   2  -1   3    6.90    4.80
   2  -1   3   -9.90    4.60
  -2   1  -3    8.00    4.50
  -2   1  -3    3.30    4.30
  -2   1  -3   -1.10    5.10
  -2   1  -3   -5.20    6.60
   2   0   3    9.50    3.80
   2   0   3   17.90    7.20
   2   0   3   -2.90    5.60
  -2   0  -3   11.10    5.70
  -2   0  -3    6.60    4.40
  -2   0  -3    8.80    4.50
  -2   0  -3    4.30    6.90
   2   1   3    3.60    4.20
   2   1   3    5.40    7.00
   2   1   3   -7.90    6.00
  -2  -1  -3   -0.10    4.40
  -2  -1  -3    4.00    4.50
  -2  -1  -3    1.50    6.20
  -2  -1  -3   -2.80    6.10
   2   2   3   42.90    8.00
   2   2   3   59.19    8.00
   2   2   3   41.00    5.40
   2   2   3   49.20    5.40
   2   2   3   39.70    7.90
   2   2   3   53.29    7.90
  -2  -2  -3   50.59    7.80
  -2  -2  -3   55.99    5.80
  -2  -2  -3   50.09    7.40
  -2  -2  -3   42.10    5.60
   2   3   3  131.69    8.00
   2   3   3  125.89   11.30
   2   3   3   94.09   11.20
   2   3   3  139.79   11.50
   2   3   3  126.29   10.20
   2   3   3  123.59   12.50
   2   3   3  148.69    8.40
  -2  -3  -3  119.79    8.80
  -2  -3  -3  115.29   11.30
  -2  -3  -3  127.79    8.30
  -2  -3  -3  127.79   11.70
   2   4   3   24.40    7.40
   2   4   3   42.50    7.10
   2   4   3   43.20    8.70
   2   4   3   36.20    8.60
   2   4   3   35.30    9.40
   2   4   3   36.90    6.00
  -2  -4  -3   43.40    6.80
  -2  -4  -3   34.30    8.60
  -2  -4  -3   32.30    8.80
  -2  -4  -3   37.40    6.20
  -2  -4  -3   33.80    9.60
  -2  -4  -3   59.89    8.90
   2   5   3   98.59   11.40
   2   5   3   74.59    9.70
   2   5   3   78.29    8.40
   2   5   3   66.09    7.60
   2   5   3   60.59   10.00
   2   5   3   86.19   11.10
  -2  -5  -3   67.59    9.90
  -2  -5  -3   73.69    7.30
  -2  -5  -3   85.69   10.30
  -2  -5  -3   79.89   10.60
  -2  -5  -3   84.49    8.40
  -2  -5  -3   66.59   10.40
   2   6   3  134.79   13.30
   2   6   3  127.69   11.00
   2   6   3  100.39   11.40
   2   6   3  127.89   15.80
   2   6   3  131.39   13.00
   2   6   3  141.79   14.10
  -2  -6  -3  158.48   12.40
  -2  -6  -3  129.29   15.90
  -2  -6  -3  163.28   15.10
  -2  -6  -3  159.08   14.30
   2   7   3   14.90    9.50
   2   7   3   26.40   11.30
   2   7   3   20.90   11.60
   2   7   3   28.10    8.70
   2   7   3   32.80   10.50
   2   7   3    1.80   12.10
  -2  -7  -3   31.10   13.40
  -2  -7  -3   19.30   10.00
  -2  -7  -3   17.90   11.50
  -2  -7  -3   12.40    8.90
   2   8   3    6.20   12.10
   2   8   3    4.50   11.90
   2   8   3    6.40   11.30
  -2  -8  -3   42.40   14.00
  -2  -8  -3   19.30   10.00
  -2  -8  -3   19.70    9.10
  -2  -8  -3   30.50   14.10
  -2  -8  -3   17.20   11.50
   2   9   3   18.70   13.80
   2   9   3    6.90   17.30
  -2  -9  -3    7.30   10.90
  -2  -9  -3   14.40   16.00
  -2  -9  -3   -4.70    8.80
  -2  -9  -3   20.10   15.70
  -2  -9  -3   16.60   12.20
   2  10   3   19.40   14.80
   2  10   3    8.80   14.90
  -2 -10  -3   15.50   13.10
  -2 -10  -3   34.80   16.90
  -2 -10  -3    0.00    7.70
  -2 -10  -3  -12.00   28.30
  -2 -10  -3    8.50   12.10
   3 -11   3   30.60   16.40
   3 -11   3    7.00   11.80
   3 -11   3   44.00   17.40
   3 -11   3   24.90   12.10
  -3  11  -3   20.90   10.20
  -3  11  -3   15.50   11.20
  -3  11  -3   -2.40   15.80
  -3  11  -3   32.10   12.40
   3 -10   3   41.70   12.10
   3 -10   3   14.70   10.80
   3 -10   3   58.29   16.90
   3 -10   3   33.00   10.80
   3 -10   3   35.10   15.10
  -3  10  -3   36.30   11.90
  -3  10  -3   10.40   13.40
  -3  10  -3   55.39   12.20
  -3  10  -3   28.10   12.00
  -3  10  -3   23.20   10.70
   3  -9   3   77.49   11.70
   3  -9   3  114.29   14.40
   3  -9   3   73.89   12.50
   3  -9   3  101.59   17.30
   3  -9   3  104.19   12.00
  -3   9  -3  102.29   12.30
  -3   9  -3  108.49   12.50
  -3   9  -3  117.69   13.60
  -3   9  -3  113.09   13.50
  -3   9  -3  100.19   12.80
   3  -8   3   11.20    8.90
   3  -8   3   10.60    8.80
   3  -8   3   13.50    9.80
   3  -8   3   -4.70    9.60
   3  -8   3    9.00   13.10
  -3   8  -3   22.50   10.00
  -3   8  -3   10.80    9.70
  -3   8  -3   -0.40   12.50
  -3   8  -3    5.50    9.70
  -3   8  -3    5.40    8.70
   3  -7   3   64.79   10.40
   3  -7   3   81.89   13.10
   3  -7   3   77.79   10.50
   3  -7   3   63.49    9.20
  -3   7  -3   68.59   12.30
  -3   7  -3   68.39    9.20
  -3   7  -3   57.49   10.00
  -3   7  -3   96.49   10.90
   3  -6   3  129.49   12.90
   3  -6   3  106.09   10.10
   3  -6   3   92.29   14.20
   3  -6   3  101.09   12.80
  -3   6  -3  129.59   12.70
  -3   6  -3  101.39   11.20
  -3   6  -3  123.99   10.80
  -3   6  -3   97.99   12.00
   3  -5   3    6.20    6.80
   3  -5   3   -5.70    6.10
   3  -5   3    7.30    8.20
   3  -5   3    4.00   10.30
  -3   5  -3    6.80    9.00
  -3   5  -3    3.40    6.20
  -3   5  -3    5.30    7.90
   3  -4   3  360.66   14.30
   3  -4   3  346.37   16.60
   3  -4   3  368.66   16.40
   3  -4   3  358.46   14.00
  -3   4  -3  354.36   16.10
  -3   4  -3  370.16   14.80
  -3   4  -3  375.76   14.30
  -3   4  -3  329.67   16.80
   3  -3   3  145.39    9.70
   3  -3   3  154.68   11.40
   3  -3   3  153.58   11.70
   3  -3   3  156.38    9.30
  -3   3  -3  139.79   10.30
  -3   3  -3  141.09    9.40
  -3   3  -3  138.69   10.00
  -3   3  -3  138.39   11.40
   3  -2   3  430.36   15.00
   3  -2   3  441.26   15.30
  -3   2  -3  463.85   15.30
  -3   2  -3  449.56   17.20
   3  -1   3  107.69    8.50
  -3   1  -3  102.09    8.40
  -3   1  -3  113.49   10.50
   3   0   3  336.87   14.40
   3   0   3  317.57   11.80
   3   0   3  324.47   11.80
   3   0   3  315.07   13.50
  -3   0  -3  324.27   12.20
  -3   0  -3  330.07   14.40
  -3   0  -3  328.77   12.10
  -3   0  -3  318.77   13.10
   3   1   3   64.29    6.00
   3   1   3   51.39    7.20
   3   1   3   64.59    8.90
   3   1   3   48.60    5.60
   3   1   3   66.79    8.00
  -3  -1  -3   55.19    9.20
  -3  -1  -3   64.39    6.10
  -3  -1  -3   54.89    7.60
  -3  -1  -3   56.79    7.50
  -3  -1  -3   53.49    8.10
   3   2   3   13.10    7.30
   3   2   3   10.10    5.20
   3   2   3   17.80    9.30
   3   2   3   15.60    8.20
   3   2   3    6.80    7.60
   3   2   3   18.20    7.70
  -3  -2  -3   -0.20    7.10
  -3  -2  -3   12.70    7.10
  -3  -2  -3    9.60    5.30
  -3  -2  -3   17.00    5.80
   3   3   3  593.14   21.70
   3   3   3  592.84   21.60
   3   3   3  587.64   19.30
   3   3   3  633.24   21.50
   3   3   3  630.44   19.50
   3   3   3  608.74   21.70
  -3  -3  -3  616.24   19.60
  -3  -3  -3  584.84   19.40
  -3  -3  -3  587.04   21.40
  -3  -3  -3  597.44   21.80
   3   4   3   52.39    6.70
   3   4   3   41.80    8.10
   3   4   3   69.29    9.40
   3   4   3   69.09    9.70
   3   4   3   54.79    9.30
   3   4   3   52.69    8.60
   3   4   3   56.09    7.50
  -3  -4  -3   67.09    7.10
  -3  -4  -3   61.59    7.70
  -3  -4  -3   53.49    8.80
  -3  -4  -3   65.99    9.60
  -3  -4  -3   62.89    9.50
   3   5   3   69.09   10.60
   3   5   3   80.19    8.80
   3   5   3   85.09   10.30
   3   5   3   76.29    9.90
   3   5   3   68.29    8.00
   3   5   3   71.19   10.80
   3   5   3   77.79   10.60
  -3  -5  -3   83.79   10.90
  -3  -5  -3   67.29    8.60
  -3  -5  -3   79.19   10.70
  -3  -5  -3   94.39   10.90
   3   6   3   86.19    9.80
   3   6   3   91.99   13.00
   3   6   3   86.29   10.90
   3   6   3   96.69   12.00
   3   6   3  106.29   12.90
   3   6   3   98.89   10.50
  -3  -6  -3  103.69   13.10
  -3  -6  -3   93.19   10.30
  -3  -6  -3  111.69   12.50
  -3  -6  -3   96.99   11.90
   3   7   3   54.09   12.20
   3   7   3   54.89   12.10
   3   7   3   33.40   10.90
   3   7   3   50.69   13.20
   3   7   3   49.40    9.60
   3   7   3   42.40   10.50
   3   7   3   23.90   13.40
  -3  -7  -3   50.49   12.20
  -3  -7  -3   51.19   10.60
  -3  -7  -3   56.79   13.50
   3   8   3    4.20   11.20
   3   8   3   21.30   11.30
   3   8   3    0.40   12.90
  -3  -8  -3   12.10   12.30
  -3  -8  -3   11.80   10.00
  -3  -8  -3   14.00   13.90
  -3  -8  -3   -4.40    8.90
   3   9   3    5.30   13.70
   3   9   3    7.80   12.20
   3   9   3   -2.40   11.40
  -3  -9  -3    0.80   15.10
  -3  -9  -3    9.00   12.50
  -3  -9  -3    5.30   11.00
  -3  -9  -3   10.00    9.20
   4 -11   3  -16.20   17.30
   4 -11   3   25.00   16.30
   4 -11   3    5.30   14.60
   4 -11   3   -8.50   11.80
  -4  11  -3   -0.50   10.50
  -4  11  -3  -30.00   31.50
  -4  11  -3    7.90   11.50
   4 -10   3   30.30   11.70
   4 -10   3   22.90   11.40
   4 -10   3   15.80   15.90
   4 -10   3   17.40   15.00
  -4  10  -3   29.80   12.00
  -4  10  -3   30.40   11.00
   4  -9   3   12.30    9.80
   4  -9   3   17.20   12.30
   4  -9   3   20.10   10.90
  -4   9  -3    6.40   11.40
  -4   9  -3   -0.60   10.70
  -4   9  -3  -13.70    9.20
  -4   9  -3   14.20   10.40
   4  -8   3  169.78   19.80
   4  -8   3  171.38   14.80
   4  -8   3  159.98   14.10
  -4   8  -3  172.98   14.80
  -4   8  -3  138.29   18.00
  -4   8  -3  163.78   14.00
  -4   8  -3  178.88   16.70
   4  -7   3  196.78   17.50
   4  -7   3  193.18   14.30
   4  -7   3  206.68   13.40
   4  -7   3  203.98   17.20
  -4   7  -3  184.78   17.50
  -4   7  -3  224.68   13.70
  -4   7  -3  209.18   16.20
  -4   7  -3  187.58   14.40
   4  -6   3   18.30   10.10
   4  -6   3   12.00    7.20
   4  -6   3    0.10    7.40
   4  -6   3   15.90    9.80
  -4   6  -3   38.00    9.40
  -4   6  -3   19.60   10.50
  -4   6  -3   16.30    8.40
  -4   6  -3   15.00    7.20
   4  -5   3  112.79   10.10
   4  -5   3  115.29   12.70
   4  -5   3  105.89   10.40
  -4   5  -3  107.99   10.00
  -4   5  -3  118.49    9.50
  -4   5  -3  112.49   13.10
  -4   5  -3  103.79   12.40
   4  -4   3   33.80    6.60
   4  -4   3   42.60    9.50
   4  -4   3   35.30    9.00
   4  -4   3   49.00    7.50
  -4   4  -3   41.40    7.20
  -4   4  -3   38.10    9.70
  -4   4  -3   50.39    7.70
   4  -3   3  150.48    9.70
   4  -3   3  136.79   12.10
   4  -3   3  150.08    9.70
  -4   3  -3  123.79    9.70
  -4   3  -3  150.18    9.80
  -4   3  -3  135.19   12.20
   4  -2   3   34.70    5.80
   4  -2   3   33.70    8.30
   4  -2   3   40.70    6.10
   4  -2   3   34.30    5.90
  -4   2  -3   35.80    6.30
  -4   2  -3   25.00    8.00
  -4   2  -3   29.90    6.00
  -4   2  -3   24.00   10.80
   4  -1   3  372.86   13.60
   4  -1   3  370.36   14.50
   4  -1   3  371.26   16.60
  -4   1  -3  381.06   14.40
  -4   1  -3  370.36   13.90
  -4   1  -3  359.26   16.00
   4   0   3  891.71   28.90
   4   0   3  895.61   26.60
   4   0   3  898.81   26.90
   4   0   3  888.21   27.70
  -4   0  -3  871.81   28.50
  -4   0  -3  891.01   26.70
  -4   0  -3  860.51   27.50
   4   1   3   42.90    7.80
   4   1   3   38.70    5.60
   4   1   3   39.30    5.90
   4   1   3   39.90    9.10
   4   1   3   53.69    8.20
  -4  -1  -3   33.70    7.60
  -4  -1  -3   28.50    6.80
  -4  -1  -3   36.80    6.50
  -4  -1  -3   41.50    8.00
   4   2   3  309.07   12.20
   4   2   3  287.07   12.20
   4   2   3  310.27   14.70
   4   2   3  280.57   15.00
  -4  -2  -3  300.07   12.10
  -4  -2  -3  296.77   14.70
  -4  -2  -3  283.37   15.40
  -4  -2  -3  295.27   12.70
  -4  -2  -3  296.57   14.50
   4   3   3  256.07   14.40
   4   3   3  261.17   11.50
   4   3   3  247.48   11.50
   4   3   3  264.47   14.40
   4   3   3  277.87   14.80
   4   3   3  242.08   14.00
  -4  -3  -3  236.98   11.00
  -4  -3  -3  246.48   11.70
  -4  -3  -3  247.28   14.20
  -4  -3  -3  237.08   14.00
   4   4   3    9.00    8.70
   4   4   3    9.60    8.30
   4   4   3   11.80    9.30
   4   4   3    6.10    8.40
   4   4   3    4.30    6.90
   4   4   3   11.80    6.60
  -4  -4  -3    3.60    8.10
  -4  -4  -3    1.90    7.10
  -4  -4  -3    9.80    8.30
   4   5   3   -7.10    7.00
   4   5   3    2.40   10.30
   4   5   3   -4.50    8.10
   4   5   3   -5.70    9.20
   4   5   3    4.70    9.00
   4   5   3    8.70    8.20
   4   5   3  -13.80    9.00
  -4  -5  -3   -3.20    9.30
  -4  -5  -3    2.00    9.30
  -4  -5  -3   11.70    9.60
  -4  -5  -3   13.30    8.10
   4   6   3    8.20    9.20
   4   6   3  -12.70   10.50
   4   6   3   14.20    9.10
   4   6   3   -2.70   10.70
   4   6   3    0.70    8.10
   4   6   3    1.30   11.00
   4   6   3   16.00   10.60
  -4  -6  -3   12.50    8.60
  -4  -6  -3    6.00   10.90
  -4  -6  -3    4.20   10.90
  -4  -6  -3   14.70    9.40
  -4  -6  -3   25.70   10.50
   4   7   3   22.20   10.00
   4   7   3   18.50   12.40
   4   7   3    4.80   10.50
   4   7   3   -7.80   10.80
  -4  -7  -3   23.30    9.70
  -4  -7  -3   17.50   11.80
  -4  -7  -3   -5.10    9.30
  -4  -7  -3   21.20   12.60
   4   8   3   12.00   11.80
   4   8   3  -11.70   11.20
   4   8   3    6.80   15.50
  -4  -8  -3   24.20   14.40
  -4  -8  -3    1.20   12.70
  -4  -8  -3   10.80    9.40
  -4  -8  -3   22.90   10.90
   4   9   3    6.20   12.00
   4   9   3   11.10   11.40
   4   9   3   -3.50   16.00
  -4  -9  -3   23.20   15.60
  -4  -9  -3    9.90   13.40
  -4  -9  -3   10.20   11.00
  -4  -9  -3   15.20    9.00
   5 -11   3  100.99   14.70
   5 -11   3   69.79   13.10
   5 -11   3   80.69   17.80
  -5  11  -3   72.99   16.20
  -5  11  -3   72.19   13.20
   5 -10   3   75.69   17.20
   5 -10   3   85.39   16.80
   5 -10   3   69.99   12.70
   5 -10   3   57.39   12.20
  -5  10  -3   54.79   12.00
  -5  10  -3   68.79   12.30
   5  -9   3    0.30   13.20
   5  -9   3    7.80   10.20
   5  -9   3   15.30   10.50
   5  -9   3   27.00   16.60
  -5   9  -3   19.10   14.10
  -5   9  -3    4.50   10.20
  -5   9  -3    2.40    9.80
   5  -8   3   27.50   10.40
   5  -8   3   16.10    9.50
   5  -8   3   13.30   12.90
   5  -8   3   34.60   13.60
  -5   8  -3   37.20   11.80
  -5   8  -3   30.20    9.70
  -5   8  -3   10.70    9.50
  -5   8  -3    1.70   15.30
   5  -7   3   34.80   12.60
   5  -7   3   31.90   11.00
   5  -7   3   20.80   13.20
   5  -7   3   30.40    9.20
  -5   7  -3   30.70   11.40
  -5   7  -3   12.30   13.60
  -5   7  -3   35.70    9.50
   5  -6   3  451.05   20.70
   5  -6   3  417.76   17.80
   5  -6   3  398.46   17.60
   5  -6   3  448.46   20.60
  -5   6  -3  379.26   19.70
  -5   6  -3  387.96   17.70
  -5   6  -3  397.56   17.70
  -5   6  -3  435.56   19.80
   5  -5   3   25.20   10.70
   5  -5   3   19.30    7.50
   5  -5   3   24.00    9.40
   5  -5   3    8.90    7.20
  -5   5  -3   20.70    7.60
  -5   5  -3    5.20    9.20
  -5   5  -3   22.50    7.70
  -5   5  -3   36.90    9.60
   5  -4   3  198.88   18.50
   5  -4   3  188.78   11.40
   5  -4   3  185.08   12.50
   5  -4   3  173.58   13.90
   5  -4   3  184.88    9.60
  -5   4  -3  181.98    9.90
  -5   4  -3  157.88   19.70
  -5   4  -3  194.28   11.50
  -5   4  -3  188.88   11.90
  -5   4  -3  196.78   13.60
   5  -3   3  751.92   24.80
   5  -3   3  776.42   24.60
   5  -3   3  766.82   26.90
   5  -3   3  759.52   23.80
  -5   3  -3  765.52   24.90
  -5   3  -3  786.62   26.50
  -5   3  -3  783.42   24.10
  -5   3  -3  787.22   24.90
   5  -2   3  139.79    9.60
   5  -2   3  165.88    9.70
   5  -2   3  149.88   12.70
   5  -2   3  138.69    9.70
  -5   2  -3  138.69    9.80
  -5   2  -3  125.39   11.50
  -5   2  -3  138.89   10.10
  -5   2  -3  158.08   10.00
   5  -1   3  582.54   20.40
   5  -1   3  612.14   22.30
   5  -1   3  597.34   19.80
  -5   1  -3  610.34   21.80
  -5   1  -3  589.04   20.20
  -5   1  -3  597.14   20.10
  -5   1  -3  602.44   21.90
   5   0   3   78.89    8.80
   5   0   3  102.59   10.70
   5   0   3   92.99   10.40
   5   0   3   78.59    7.20
  -5   0  -3   95.99    9.70
  -5   0  -3   80.19    8.50
  -5   0  -3  100.19    9.00
  -5   0  -3   82.09    9.20
   5   1   3  525.75   18.20
   5   1   3  557.34   20.40
   5   1   3  531.75   20.90
   5   1   3  491.85   18.20
   5   1   3  551.44   19.40
  -5  -1  -3  542.25   18.70
  -5  -1  -3  551.64   18.90
  -5  -1  -3  551.34   20.00
  -5  -1  -3  580.14   20.70
   5   2   3   85.39    9.20
   5   2   3   91.49   11.40
   5   2   3  103.59   10.40
   5   2   3  107.39   10.50
   5   2   3   94.09   11.30
  -5  -2  -3   84.99    9.70
  -5  -2  -3   93.89   10.20
  -5  -2  -3   91.39    9.60
  -5  -2  -3   90.29   10.30
   5   3   3   72.89   13.10
   5   3   3   65.29   10.20
   5   3   3   59.89    7.70
   5   3   3   75.89   10.90
   5   3   3   82.49   10.60
   5   3   3   84.09   11.30
  -5  -3  -3   66.59    9.90
  -5  -3  -3   42.40    9.80
  -5  -3  -3   67.39    8.30
   5   4   3   20.50    9.80
   5   4   3   11.00    9.90
   5   4   3   24.60    9.10
   5   4   3   18.40   11.20
   5   4   3    5.40    9.90
   5   4   3   15.20    7.20
  -5  -4  -3   19.90    7.90
  -5  -4  -3   20.00    9.90
  -5  -4  -3    7.60    9.20
   5   5   3   48.80   11.50
   5   5   3   59.79   13.50
   5   5   3   65.09   12.70
   5   5   3   55.39    9.10
   5   5   3   46.50   10.00
   5   5   3   66.69   18.40
  -5  -5  -3   57.09    9.60
  -5  -5  -3   45.00   10.70
  -5  -5  -3   70.59   11.10
   5   6   3   18.20    9.30
   5   6   3   24.90   11.00
   5   6   3   31.60    9.90
   5   6   3   49.10   11.60
   5   6   3   45.40   12.90
   5   6   3   25.90   13.90
  -5  -6  -3   35.00   11.30
  -5  -6  -3   24.60    9.70
  -5  -6  -3   15.20   10.20
  -5  -6  -3   48.50   12.80
   5   7   3    8.50   12.00
   5   7   3   21.40   11.80
   5   7   3   33.00   15.40
  -5  -7  -3   22.90   12.70
  -5  -7  -3   19.50   12.30
  -5  -7  -3   24.60   10.10
  -5  -7  -3   30.50   10.00
   5   8   3   48.50   13.10
   5   8   3   63.59   13.40
   5   8   3   49.50   16.70
  -5  -8  -3   60.39   13.70
  -5  -8  -3   38.70   10.30
  -5  -8  -3   33.80   11.40
  -5  -8  -3   80.39   15.00
   6 -10   3   12.00   11.40
   6 -10   3   16.20   17.70
   6 -10   3    9.80   11.20
   6 -10   3   28.00   15.30
  -6  10  -3   20.10   11.30
  -6  10  -3    6.60   10.40
   6  -9   3   52.49   14.80
   6  -9   3   21.30   10.80
   6  -9   3   17.30   11.00
   6  -9   3   22.40   15.10
  -6   9  -3    3.80   10.20
  -6   9  -3   26.50   10.90
   6  -8   3  -10.40   13.70
   6  -8   3   40.30   13.20
   6  -8   3   26.60   10.00
   6  -8   3   11.60   10.10
  -6   8  -3   26.60   10.50
  -6   8  -3   20.40    9.60
  -6   8  -3   29.10   12.10
   6  -7   3    1.60   12.80
   6  -7   3    6.10    9.10
   6  -7   3    4.10    9.20
   6  -7   3   24.90   11.80
  -6   7  -3   20.70   11.40
  -6   7  -3  -10.30    8.50
  -6   7  -3    2.40    8.90
  -6   7  -3  -11.00   12.20
   6  -6   3   45.00    8.70
   6  -6   3   29.90    9.10
   6  -6   3   39.90   11.40
  -6   6  -3   33.70    9.00
  -6   6  -3   26.20    7.20
  -6   6  -3   31.60   10.70
  -6   6  -3   25.20    8.70
  -6   6  -3   14.00   11.10
   6  -5   3  497.05   20.10
   6  -5   3  503.65   22.50
   6  -5   3  506.25   19.90
   6  -5   3  504.65   19.60
  -6   5  -3  431.96   20.00
  -6   5  -3  506.05   21.70
  -6   5  -3  497.15   19.70
  -6   5  -3  486.65   17.70
  -6   5  -3  494.45   19.60
   6  -4   3  484.85   19.00
   6  -4   3  483.95   17.70
   6  -4   3  493.15   19.20
   6  -4   3  515.05   22.00
  -6   4  -3  523.25   19.40
  -6   4  -3  508.15   21.10
  -6   4  -3  510.45   18.20
  -6   4  -3  516.55   19.40
   6  -3   3    6.60    6.50
   6  -3   3   -3.30    5.80
   6  -3   3   -0.80    7.40
   6  -3   3    3.20    8.50
  -6   3  -3   -1.00    6.70
  -6   3  -3   10.70    7.60
  -6   3  -3    1.40    8.20
  -6   3  -3    3.80    6.90
   6  -2   3   -2.70    6.30
   6  -2   3    8.40    6.50
   6  -2   3    5.10    9.20
   6  -2   3    9.80    7.20
  -6   2  -3    6.00    6.80
  -6   2  -3   -0.70    6.80
  -6   2  -3    7.50    8.00
  -6   2  -3    3.20    6.80
   6  -1   3  113.29   10.00
   6  -1   3  123.29   12.70
   6  -1   3  113.89    9.60
   6  -1   3  120.79   10.90
  -6   1  -3  116.09   12.30
  -6   1  -3  127.09   10.50
  -6   1  -3  127.79   11.10
  -6   1  -3  124.39   10.60
   6   0   3    4.10    6.60
   6   0   3   -3.60    5.90
   6   0   3   -3.70    7.90
   6   0   3    2.30    9.20
  -6   0  -3   11.60    7.10
  -6   0  -3    1.30    7.40
  -6   0  -3    1.30    7.90
  -6   0  -3   -2.60    6.70
   6   1   3   42.30    7.30
   6   1   3   52.49    8.60
   6   1   3   46.60   10.60
   6   1   3   69.89    9.50
   6   1   3   55.69    7.40
  -6  -1  -3   54.09    8.10
  -6  -1  -3   52.79    8.20
  -6  -1  -3   52.89    9.40
  -6  -1  -3   36.30    8.90
  -6  -1  -3   56.09    7.50
   6   2   3   37.60    9.20
   6   2   3   40.00   10.10
   6   2   3   31.30    9.40
   6   2   3   26.00    7.40
   6   2   3   36.70    7.50
  -6  -2  -3   42.50    9.70
  -6  -2  -3   35.10    8.90
  -6  -2  -3   42.10    8.40
  -6  -2  -3   44.40    8.50
   6   3   3   77.09   11.10
   6   3   3   99.99   12.70
   6   3   3   82.19    9.40
   6   3   3   96.89   13.20
   6   3   3   78.99   11.40
   6   3   3   93.09    9.00
  -6  -3  -3  104.89   13.40
  -6  -3  -3   69.49    9.70
  -6  -3  -3   87.49   11.50
  -6  -3  -3   98.19   10.00
   6   4   3   48.60    9.80
   6   4   3   55.09   11.00
   6   4   3   49.40    9.40
   6   4   3   60.29   12.00
   6   4   3   57.39   12.50
  -6  -4  -3   58.29   10.70
  -6  -4  -3   51.89   12.90
  -6  -4  -3   61.49   14.30
  -6  -4  -3   49.80    9.50
   6   5   3    4.60   13.10
   6   5   3   -0.20    8.90
   6   5   3    3.30    9.60
   6   5   3    0.00   12.10
   6   5   3    8.50   11.40
  -6  -5  -3   -6.10    9.10
  -6  -5  -3   30.90   10.70
  -6  -5  -3   -3.60    8.60
  -6  -5  -3   11.10   10.40
   6   6   3  130.39   14.40
   6   6   3  119.09   16.00
   6   6   3  131.59   15.10
  -6  -6  -3  128.49   14.10
  -6  -6  -3  125.09   15.00
  -6  -6  -3  132.89   14.50
   6   7   3  -11.80   14.60
   6   7   3    3.40   14.40
   6   7   3   -4.10   11.50
  -6  -7  -3   18.50   13.20
  -6  -7  -3    1.40    9.70
  -6  -7  -3    2.40   10.60
   6   8   3   39.00   13.50
   6   8   3    2.50   15.60
   6   8   3   20.90   12.20
  -6  -8  -3   26.00   11.40
  -6  -8  -3   58.39   23.70
   7 -10   3   84.29   21.00
   7 -10   3   73.59   15.90
   7 -10   3   70.89   13.70
  -7  10  -3   84.59   13.20
   7  -9   3   10.70   13.00
   7  -9   3    6.60   11.00
   7  -9   3    0.80   11.20
   7  -9   3  -30.50   16.30
  -7   9  -3   17.50   10.70
  -7   9  -3   15.10   10.50
   7  -8   3   93.69   14.10
   7  -8   3   89.49   12.60
   7  -8   3  102.29   17.30
   7  -8   3  115.99   14.90
  -7   8  -3   72.69   11.80
  -7   8  -3   94.09   12.20
   7  -7   3  111.79   12.50
   7  -7   3  148.89   17.30
   7  -7   3  139.29   14.10
   7  -7   3  126.39   13.90
  -7   7  -3  130.89   12.90
  -7   7  -3  146.59   18.90
  -7   7  -3  120.09   12.30
  -7   7  -3  116.09   14.90
   7  -6   3   28.10   10.10
   7  -6   3   21.70    7.70
   7  -6   3   26.20   11.50
   7  -6   3   28.20    9.50
   7  -6   3   28.20    9.50
  -7   6  -3   22.80    9.80
  -7   6  -3   25.30   11.10
  -7   6  -3   10.00   11.30
  -7   6  -3   11.80    7.80
  -7   6  -3   20.40    9.50
   7  -5   3   -3.20    6.70
   7  -5   3    4.60   11.90
   7  -5   3    7.80    8.10
   7  -5   3    6.10    8.40
  -7   5  -3   10.30    7.40
  -7   5  -3    5.40    8.70
  -7   5  -3   -0.60    8.20
   7  -4   3   25.60    8.20
  -7   4  -3   41.70    8.80
  -7   4  -3   27.40    9.70
  -7   4  -3   29.50    8.50
   7  -3   3  176.28   11.60
   7  -3   3  167.38   12.20
   7  -3   3  196.18   19.70
   7  -3   3  168.08   15.40
  -7   3  -3  169.48   12.20
  -7   3  -3  167.08   14.20
  -7   3  -3  189.28   13.30
  -7   3  -3  169.08   12.60
   7  -2   3   39.10    8.20
   7  -2   3   19.50    9.40
   7  -2   3   26.60    7.70
  -7   2  -3   34.40    9.90
  -7   2  -3   44.10    8.80
  -7   2  -3   28.80    8.20
  -7   2  -3   30.60    8.60
   7  -1   3   28.00    7.50
   7  -1   3   39.70    7.90
   7  -1   3   34.40   10.10
   7  -1   3   42.40    8.50
  -7   1  -3   27.90    8.30
  -7   1  -3   39.80    8.50
  -7   1  -3   46.50   10.20
  -7   1  -3   33.90    8.60
   7   0   3   73.39    8.60
   7   0   3   52.69    9.60
   7   0   3   55.69   11.90
   7   0   3   62.69    8.60
  -7   0  -3   70.39    9.50
  -7   0  -3   65.79   10.20
  -7   0  -3   84.49    9.40
  -7   0  -3   64.99   10.20
   7   1   3   53.89    8.80
   7   1   3   57.79    8.30
   7   1   3   43.60   10.00
   7   1   3   49.50   11.90
   7   1   3   51.69    9.60
  -7  -1  -3   53.29    8.30
  -7  -1  -3   47.90    9.00
  -7  -1  -3   44.20   10.00
  -7  -1  -3   60.49   10.40
  -7  -1  -3   40.40    8.70
   7   2   3   49.20   11.00
   7   2   3   64.49   13.00
   7   2   3   49.50    8.70
   7   2   3   48.00   10.50
   7   2   3   66.89    9.40
  -7  -2  -3   69.29    9.10
  -7  -2  -3   70.09    9.40
  -7  -2  -3   72.89   11.40
  -7  -2  -3   65.09   10.40
  -7  -2  -3   51.59    9.40
   7   3   3   20.10    8.20
   7   3   3    8.10   10.70
   7   3   3    4.40   10.90
   7   3   3   14.30    8.60
   7   3   3   10.20   10.80
  -7  -3  -3   15.10    8.70
  -7  -3  -3   13.10    9.10
   7   4   3   11.60   10.90
   7   4   3   16.30   11.20
   7   4   3   -2.40   11.30
   7   4   3  -12.20    9.00
   7   4   3    1.70    9.20
  -7  -4  -3    1.10    9.30
  -7  -4  -3   26.50   10.70
  -7  -4  -3   -6.80   10.50
  -7  -4  -3    3.00    9.10
   7   5   3    1.40   12.40
   7   5   3   17.70   11.90
   7   5   3   15.20   10.60
   7   5   3   -3.40   10.10
  -7  -5  -3   12.60    9.70
  -7  -5  -3   14.80   12.00
  -7  -5  -3   -8.30    9.40
   7   6   3   96.09   15.70
   7   6   3   88.49   14.50
   7   6   3  108.69   17.10
  -7  -6  -3  139.79   14.50
  -7  -6  -3  119.39   13.30
  -7  -6  -3  117.49   15.00
   7   7   3  -10.10   13.90
   7   7   3    7.70   11.60
   7   7   3   29.20   18.80
  -7  -7  -3    5.90    9.60
  -7  -7  -3    7.10   16.30
  -7  -7  -3    8.50   11.40
   8  -9   3   30.50   11.80
   8  -9   3   25.40   13.10
   8  -9   3    9.90   19.00
  -8   9  -3    1.20   16.80
  -8   9  -3    3.80   12.20
   8  -8   3   11.00   10.60
   8  -8   3    8.80   15.70
   8  -8   3   14.60   10.90
   8  -8   3   12.70   11.90
  -8   8  -3   18.30   10.90
  -8   8  -3   11.30   10.70
   8  -7   3   31.80   10.80
   8  -7   3   19.00   10.10
   8  -7   3   37.80   11.50
   8  -7   3   36.10    8.60
   8  -7   3   30.10   15.20
  -8   7  -3   14.90    9.80
  -8   7  -3   30.50   10.20
  -8   7  -3    6.50    8.70
   8  -6   3   -0.20   11.80
   8  -6   3    3.60    9.60
   8  -6   3    2.20    8.00
   8  -6   3   -4.40   11.80
   8  -6   3    4.90   11.10
  -8   6  -3   14.20    8.50
  -8   6  -3  -26.50   10.80
  -8   6  -3   -6.20    9.30
  -8   6  -3   12.90    9.20
   8  -5   3    8.20   12.60
   8  -5   3   29.20    9.60
   8  -5   3   19.30    7.70
   8  -5   3   30.60   10.00
  -8   5  -3   19.10    9.40
  -8   5  -3   20.10    9.40
  -8   5  -3   26.70   11.30
  -8   5  -3    7.10    8.30
   8  -4   3   37.30    9.60
   8  -4   3   23.50    8.40
   8  -4   3   43.90   12.90
   8  -4   3   45.60   10.20
  -8   4  -3   39.30    9.50
  -8   4  -3   26.80    9.30
  -8   4  -3   26.80   10.70
  -8   4  -3   36.60    9.40
   8  -3   3   29.70    8.80
   8  -3   3   28.70    8.20
   8  -3   3   28.80   11.80
   8  -3   3   32.10    9.00
  -8   3  -3   35.80    9.20
  -8   3  -3   23.40   10.10
  -8   3  -3   28.20    9.60
  -8   3  -3   22.90    9.20
   8  -2   3   28.70    8.70
   8  -2   3   36.60    9.20
   8  -2   3   28.90   12.30
   8  -2   3   13.10   10.30
  -8   2  -3   39.80    9.20
  -8   2  -3   32.70    9.40
  -8   2  -3   18.10    9.70
   8  -1   3   59.99    9.10
   8  -1   3   61.39    9.80
   8  -1   3   58.99    9.80
   8  -1   3   65.89   12.50
  -8   1  -3   67.49   10.60
  -8   1  -3   61.09   14.40
  -8   1  -3   60.39   10.00
  -8   1  -3   61.99   10.10
   8   0   3   88.59   10.90
   8   0   3  109.09   11.70
   8   0   3  117.09   13.50
   8   0   3  108.39   11.10
  -8   0  -3  130.89   12.90
  -8   0  -3  119.09   12.80
  -8   0  -3  103.69   11.00
   8   1   3  112.79   12.70
   8   1   3  101.29   11.50
   8   1   3  114.89   11.70
   8   1   3  124.89   11.50
   8   1   3  123.19   14.70
  -8  -1  -3  141.49   11.80
  -8  -1  -3  103.49   11.50
  -8  -1  -3  101.99   12.90
  -8  -1  -3  125.29   13.60
  -8  -1  -3  117.29   14.00
   8   2   3    6.80   12.00
   8   2   3   -1.90    8.50
[truncated: 609,977 more chars]
