# Supplementary material for: In Pursuit of Low Energy Phosphorescence: Late Metal Coordination Complexes of the Planar, π‐extended Bipyridyl Ligand 6,6′,7,7′‐Biphenanthridine
Source: Chemistry. 2025 Sep 8;31(63):e01802. doi: 10.1002/chem.202501802 (PMC12619056; doi:10.1002/chem.202501802)
Supplement: Supplementary file 2 — Supporting Information [file CHEM-31-e01802-s002.zip › Ru.cif]

data_Ru
# start Validation Reply Form
_vrf_PLAT972_Ru
;
PROBLEM: Check Calcd Resid. Dens.  1.00Ang From F1             -3.41 eA-3  
RESPONSE: Due to unresolved disorder.
;
# end Validation Reply Form
_audit_creation_date               2022-10-24
_audit_creation_method
;
Olex2 1.5
(compiled 2022.04.07 svn.rca3783a0 for OlexSys, GUI svn.r6498)
;
_shelx_SHELXL_version_number       '2018/3'
_audit_contact_author_address      ?
_audit_contact_author_email        ?
_audit_contact_author_name         ''
_audit_contact_author_phone        ?
_publ_contact_author_id_orcid      ?
_publ_section_references
;
Dolomanov, O.V., Bourhis, L.J., Gildea, R.J, Howard, J.A.K. & Puschmann, H.
 (2009), J. Appl. Cryst. 42, 339-341.

Sheldrick, G.M. (2015). Acta Cryst. A71, 3-8.

Sheldrick, G.M. (2015). Acta Cryst. C71, 3-8.
;
_chemical_name_common              ?
_chemical_name_systematic          '[Ru(bpy)2(pBiphe)] 2PF6'
_chemical_formula_moiety           'C46 H30 N6 Ru, 2(F6 P)'
_chemical_formula_sum              'C46 H30 F12 N6 P2 Ru'
_chemical_formula_weight           1057.77
_chemical_melting_point            ?
loop_
  _atom_type_symbol
  _atom_type_description
  _atom_type_scat_dispersion_real
  _atom_type_scat_dispersion_imag
  _atom_type_scat_source
 'C' 'C' 0.0033 0.0016 'International Tables Vol C Tables 4.2.6.8 and 6.1.1.4'
 'H' 'H' 0.0000 0.0000 'International Tables Vol C Tables 4.2.6.8 and 6.1.1.4'
 'F' 'F' 0.0171 0.0103 'International Tables Vol C Tables 4.2.6.8 and 6.1.1.4'
 'N' 'N' 0.0061 0.0033 'International Tables Vol C Tables 4.2.6.8 and 6.1.1.4'
 'P' 'P' 0.1023 0.0942 'International Tables Vol C Tables 4.2.6.8 and 6.1.1.4'
 'Ru' 'Ru' -1.2594 0.8363
 'International Tables Vol C Tables 4.2.6.8 and 6.1.1.4'

_shelx_space_group_comment
;
The symmetry employed for this shelxl refinement is uniquely defined
by the following loop, which should always be used as a source of
symmetry information in preference to the above space-group names.
They are only intended as comments.
;
_space_group_crystal_system        'monoclinic'
_space_group_IT_number             14
_space_group_name_H-M_alt          'P 1 21/c 1'
_space_group_name_Hall             '-P 2ybc'
loop_
  _space_group_symop_operation_xyz
 'x, y, z'
 '-x, y+1/2, -z+1/2'
 '-x, -y, -z'
 'x, -y-1/2, z-1/2'

_cell_length_a                     9.7888(18)
_cell_length_b                     17.774(5)
_cell_length_c                     28.566(5)
_cell_angle_alpha                  90
_cell_angle_beta                   90.006(12)
_cell_angle_gamma                  90
_cell_volume                       4970.3(18)
_cell_formula_units_Z              4
_cell_measurement_reflns_used      9911
_cell_measurement_temperature      150.00
_cell_measurement_theta_max        24.703
_cell_measurement_theta_min        2.376
_shelx_estimated_absorpt_T_max     0.913
_shelx_estimated_absorpt_T_min     0.720
_exptl_absorpt_coefficient_mu      0.462
_exptl_absorpt_correction_T_max    0.7451
_exptl_absorpt_correction_T_min    0.5945
_exptl_absorpt_correction_type     multi-scan
_exptl_absorpt_process_details
;
SADABS-2016/2 (Bruker,2016/2) was used for absorption correction.
wR2(int) was 0.1617 before and 0.0825 after correction.
The Ratio of minimum to maximum transmission is 0.7979.
The \l/2 correction factor is Not present.
;
_exptl_absorpt_special_details     ?
_exptl_crystal_colour              purple
_exptl_crystal_density_diffrn      1.414
_exptl_crystal_density_meas        ?
_exptl_crystal_density_method      ?
_exptl_crystal_description         needle
_exptl_crystal_F_000               2120
_exptl_crystal_preparation         ?
_exptl_crystal_size_max            0.76
_exptl_crystal_size_mid            0.3
_exptl_crystal_size_min            0.2
_exptl_transmission_factor_max     ?
_exptl_transmission_factor_min     ?
_diffrn_reflns_av_R_equivalents    0.0863
_diffrn_reflns_av_unetI/netI       0.0379
_diffrn_reflns_Laue_measured_fraction_full  0.990
_diffrn_reflns_Laue_measured_fraction_max  0.990
_diffrn_reflns_limit_h_max         11
_diffrn_reflns_limit_h_min         -11
_diffrn_reflns_limit_k_max         21
_diffrn_reflns_limit_k_min         -20
_diffrn_reflns_limit_l_max         33
_diffrn_reflns_limit_l_min         -33
_diffrn_reflns_number              103210
_diffrn_reflns_point_group_measured_fraction_full  0.990
_diffrn_reflns_point_group_measured_fraction_max  0.990
_diffrn_reflns_theta_full          24.800
_diffrn_reflns_theta_max           24.800
_diffrn_reflns_theta_min           2.375
_diffrn_ambient_temperature        150.00
_diffrn_detector_area_resol_mean   ?
_diffrn_measured_fraction_theta_full  0.990
_diffrn_measured_fraction_theta_max  0.990
_diffrn_measurement_device_type    'Bruker APEX-II CCD'
_diffrn_measurement_method         '\f and \w scans'
_diffrn_radiation_type             MoK\a
_diffrn_radiation_wavelength       0.71073
_diffrn_source                     ?
_diffrn_source_current             20.0
_diffrn_source_power               1.0
_diffrn_source_voltage             50.0
_diffrn_standards_number           0
_reflns_Friedel_coverage           0.000
_reflns_Friedel_fraction_full      .
_reflns_Friedel_fraction_max       .
_reflns_number_gt                  7569
_reflns_number_total               8474
_reflns_special_details
;
 Reflections were merged by SHELXL according to the crystal
 class for the calculation of statistics and refinement.
 
 Structure factors included contributions from the .fab file.
 
 _reflns_Friedel_fraction is defined as the number of unique
 Friedel pairs measured divided by the number that would be
 possible theoretically, ignoring centric projections and
 systematic absences.
;
_reflns_threshold_expression       'I > 2\s(I)'
_computing_cell_refinement         'SAINT V8.40B (?, 2016)'
_computing_data_collection         ?
_computing_data_reduction          'SAINT V8.40B (?, 2016)'
_computing_molecular_graphics      'Olex2 1.5 (Dolomanov et al., 2009)'
_computing_publication_material    'Olex2 1.5 (Dolomanov et al., 2009)'
_computing_structure_refinement    'SHELXL 2018/3 (Sheldrick, 2015)'
_computing_structure_solution      'SHELXT 2018/2 (Sheldrick, 2018)'
_refine_diff_density_max           1.961
_refine_diff_density_min           -2.656
_refine_diff_density_rms           0.164
_refine_ls_extinction_coef         .
_refine_ls_extinction_method       none
_refine_ls_goodness_of_fit_ref     1.199
_refine_ls_hydrogen_treatment      constr
_refine_ls_matrix_type             full
_refine_ls_number_parameters       604
_refine_ls_number_reflns           8474
_refine_ls_number_restraints       6
_refine_ls_R_factor_all            0.1238
_refine_ls_R_factor_gt             0.1156
_refine_ls_restrained_S_all        1.198
_refine_ls_shift/su_max            0.001
_refine_ls_shift/su_mean           0.000
_refine_ls_structure_factor_coef   Fsqd
_refine_ls_weighting_details      
 'w=1/[\s^2^(Fo^2^)+(0.0090P)^2^+103.8548P] where P=(Fo^2^+2Fc^2^)/3'
_refine_ls_weighting_scheme        calc
_refine_ls_wR_factor_gt            0.2498
_refine_ls_wR_factor_ref           0.2538
_refine_special_details            ?
_olex2_refinement_description
;
1. Fixed Uiso
 At 1.2 times of:
  All C(H) groups
2. Uiso/Uaniso restraints and constraints
C34 \\sim C33: within 2A with sigma of 0.04 and sigma for terminal atoms of
0.08 within 2A
3.a Aromatic/amide H refined with riding coordinates:
 C4(H4), C5(H5), C6(H6), C9(H9), C10(H10), C11(H11), C12(H12), C17(H17),
 C18(H18), C19(H19), C22(H22), C23(H23), C24(H24), C25(H25), C27(H27), C28(H28),
  C29(H29), C30(H30), C33(H33), C34(H34), C35(H35), C36(H36), C37(H37),
 C38(H38), C39(H39), C40(H40), C43(H43), C44(H44), C45(H45), C46(H46)
;
_atom_sites_solution_hydrogens     geom
_atom_sites_solution_primary       dual
_atom_sites_solution_secondary     ?
loop_
  _atom_site_label
  _atom_site_type_symbol
  _atom_site_fract_x
  _atom_site_fract_y
  _atom_site_fract_z
  _atom_site_U_iso_or_equiv
  _atom_site_adp_type
  _atom_site_occupancy
  _atom_site_site_symmetry_order
  _atom_site_calc_flag
  _atom_site_refinement_flags_posn
  _atom_site_refinement_flags_adp
  _atom_site_refinement_flags_occupancy
  _atom_site_disorder_assembly
  _atom_site_disorder_group
 Ru1 Ru 0.24431(7) 0.81857(4) 0.67300(3) 0.0256(2) Uani 1 1 d . . . . .
 P1 P 0.0889(3) 0.52992(17) 0.70204(12) 0.0430(8) Uani 1 1 d . . . . .
 P2 P 0.7468(3) 0.8856(3) 0.45699(12) 0.0724(14) Uani 1 1 d . . . . .
 F1 F 0.2246(7) 0.5791(3) 0.6974(3) 0.062(2) Uani 1 1 d . . . . .
 F2 F 0.1500(8) 0.4903(5) 0.7468(3) 0.084(3) Uani 1 1 d . . . . .
 F3 F 0.1592(9) 0.4683(6) 0.6702(4) 0.097(3) Uani 1 1 d . . . . .
 F4 F -0.0461(8) 0.4822(5) 0.7081(3) 0.082(3) Uani 1 1 d . . . . .
 F5 F 0.0289(8) 0.5679(6) 0.6573(3) 0.088(3) Uani 1 1 d . . . . .
 F6 F 0.0217(9) 0.5910(6) 0.7341(4) 0.093(3) Uani 1 1 d . . . . .
 F7 F 0.7300(8) 0.8370(7) 0.5019(3) 0.093(3) Uani 1 1 d . . . . .
 F8 F 0.5853(8) 0.8899(6) 0.4528(3) 0.082(3) Uani 1 1 d . . . . .
 F9 F 0.7444(9) 0.9575(7) 0.4914(3) 0.101(4) Uani 1 1 d . . . . .
 F10 F 0.7622(8) 0.9419(6) 0.4147(3) 0.076(3) Uani 1 1 d . . . . .
 F11 F 0.9085(8) 0.8822(7) 0.4617(3) 0.092(3) Uani 1 1 d . . . . .
 F12 F 0.7484(9) 0.8172(6) 0.4218(3) 0.091(3) Uani 1 1 d . . . . .
 N1 N 0.1454(8) 0.7641(4) 0.7274(3) 0.0258(17) Uani 1 1 d . . . . .
 N2 N 0.3864(7) 0.7366(4) 0.6918(3) 0.0261(18) Uani 1 1 d . . . . .
 N3 N 0.3763(7) 0.8816(5) 0.6312(3) 0.0265(18) Uani 1 1 d . . . . .
 N4 N 0.3386(7) 0.8866(4) 0.7222(3) 0.0245(17) Uani 1 1 d . . . . .
 N5 N 0.0976(8) 0.8962(5) 0.6520(3) 0.033(2) Uani 1 1 d . . . . .
 N6 N 0.1531(8) 0.7625(5) 0.6193(3) 0.0295(19) Uani 1 1 d . . . . .
 C1 C 0.2340(9) 0.7297(5) 0.7563(3) 0.027(2) Uani 1 1 d . . . . .
 C2 C 0.2069(10) 0.7121(6) 0.8033(3) 0.030(2) Uani 1 1 d . . . . .
 C3 C 0.3112(11) 0.6796(6) 0.8313(4) 0.035(2) Uani 1 1 d . . . . .
 C4 C 0.2844(13) 0.6712(6) 0.8784(4) 0.045(3) Uani 1 1 d . . . . .
 H4 H 0.352202 0.649654 0.898031 0.054 Uiso 1 1 calc R U . . .
 C5 C 0.1609(12) 0.6935(7) 0.8979(4) 0.047(3) Uani 1 1 d . . . . .
 H5 H 0.147649 0.689049 0.930776 0.056 Uiso 1 1 calc R U . . .
 C6 C 0.0578(12) 0.7218(7) 0.8706(4) 0.044(3) Uani 1 1 d . . . . .
 H6 H -0.028001 0.733591 0.884327 0.052 Uiso 1 1 calc R U . . .
 C7 C 0.0786(10) 0.7335(5) 0.8224(4) 0.030(2) Uani 1 1 d . . . . .
 C8 C -0.0211(11) 0.7635(6) 0.7912(4) 0.035(2) Uani 1 1 d . . . . .
 C9 C -0.1574(11) 0.7802(6) 0.8050(4) 0.042(3) Uani 1 1 d . . . . .
 H9 H -0.182584 0.773407 0.836821 0.051 Uiso 1 1 calc R U . . .
 C10 C -0.2501(11) 0.8048(7) 0.7752(5) 0.048(3) Uani 1 1 d . . . . .
 H10 H -0.339204 0.816992 0.785985 0.058 Uiso 1 1 calc R U . . .
 C11 C -0.2177(10) 0.8130(6) 0.7279(4) 0.040(3) Uani 1 1 d . . . . .
 H11 H -0.285016 0.830441 0.706513 0.048 Uiso 1 1 calc R U . . .
 C12 C -0.0899(10) 0.7962(6) 0.7122(4) 0.034(2) Uani 1 1 d . . . . .
 H12 H -0.069756 0.799264 0.679745 0.040 Uiso 1 1 calc R U . . .
 C13 C 0.0120(10) 0.7743(5) 0.7439(4) 0.033(2) Uani 1 1 d . . . . .
 C14 C 0.3658(9) 0.7128(5) 0.7352(3) 0.026(2) Uani 1 1 d . . . . .
 C15 C 0.4641(9) 0.6703(5) 0.7621(4) 0.029(2) Uani 1 1 d . . . . .
 C16 C 0.4412(10) 0.6585(5) 0.8103(4) 0.030(2) Uani 1 1 d . . . . .
 C17 C 0.5462(10) 0.6242(6) 0.8351(4) 0.038(3) Uani 1 1 d . . . . .
 H17 H 0.535288 0.614142 0.867517 0.045 Uiso 1 1 calc R U . . .
 C18 C 0.6690(11) 0.6041(6) 0.8124(4) 0.039(3) Uani 1 1 d . . . . .
 H18 H 0.740301 0.582743 0.830660 0.047 Uiso 1 1 calc R U . . .
 C19 C 0.6899(11) 0.6138(6) 0.7662(4) 0.035(2) Uani 1 1 d . . . . .
 H19 H 0.771023 0.596057 0.751647 0.042 Uiso 1 1 calc R U . . .
 C20 C 0.5884(9) 0.6509(5) 0.7399(4) 0.030(2) Uani 1 1 d . . . . .
 C21 C 0.6017(10) 0.6647(5) 0.6906(4) 0.030(2) Uani 1 1 d . . . . .
 C22 C 0.7156(11) 0.6411(6) 0.6641(4) 0.043(3) Uani 1 1 d . . . . .
 H22 H 0.784060 0.611586 0.678893 0.051 Uiso 1 1 calc R U . . .
 C23 C 0.7306(11) 0.6589(7) 0.6185(4) 0.045(3) Uani 1 1 d . . . . .
 H23 H 0.809400 0.642682 0.601888 0.055 Uiso 1 1 calc R U . . .
 C24 C 0.6293(13) 0.7015(6) 0.5954(4) 0.045(3) Uani 1 1 d . . . . .
 H24 H 0.637846 0.713235 0.563046 0.054 Uiso 1 1 calc R U . . .
 C25 C 0.5181(12) 0.7256(6) 0.6206(4) 0.040(3) Uani 1 1 d . . . . .
 H25 H 0.449643 0.754237 0.605209 0.048 Uiso 1 1 calc R U . . .
 C26 C 0.5026(10) 0.7097(6) 0.6671(4) 0.032(2) Uani 1 1 d . . . . .
 C27 C 0.3788(10) 0.8862(6) 0.5854(4) 0.035(2) Uani 1 1 d . . . . .
 H27 H 0.306470 0.863158 0.568491 0.042 Uiso 1 1 calc R U . . .
 C28 C 0.4796(11) 0.9224(6) 0.5600(4) 0.040(3) Uani 1 1 d . . . . .
 H28 H 0.478458 0.922131 0.526732 0.048 Uiso 1 1 calc R U . . .
 C29 C 0.5823(12) 0.9590(7) 0.5845(5) 0.050(3) Uani 1 1 d . . . . .
 H29 H 0.651883 0.985564 0.568214 0.059 Uiso 1 1 calc R U . . .
 C30 C 0.5821(11) 0.9563(7) 0.6323(5) 0.045(3) Uani 1 1 d . . . . .
 H30 H 0.653829 0.979134 0.649627 0.054 Uiso 1 1 calc R U . . .
 C31 C 0.4729(9) 0.9188(5) 0.6562(4) 0.029(2) Uani 1 1 d . . . . .
 C32 C 0.4541(9) 0.9223(5) 0.7057(4) 0.030(2) Uani 1 1 d . . . . .
 C33 C 0.5389(9) 0.9611(6) 0.7369(4) 0.035(3) Uani 1 1 d . U . . .
 H33 H 0.620794 0.983672 0.725851 0.042 Uiso 1 1 calc R U . . .
 C34 C 0.5051(10) 0.9668(6) 0.7829(4) 0.035(2) Uani 1 1 d . U . . .
 H34 H 0.564459 0.991369 0.804370 0.042 Uiso 1 1 calc R U . . .
 C35 C 0.3822(10) 0.9362(6) 0.7982(4) 0.036(2) Uani 1 1 d . . . . .
 H35 H 0.352628 0.942821 0.829566 0.043 Uiso 1 1 calc R U . . .
 C36 C 0.3039(10) 0.8958(6) 0.7666(4) 0.032(2) Uani 1 1 d . . . . .
 H36 H 0.221413 0.873593 0.777329 0.039 Uiso 1 1 calc R U . . .
 C37 C 0.0692(10) 0.9608(5) 0.6733(4) 0.035(2) Uani 1 1 d . . . . .
 H37 H 0.108323 0.970738 0.703062 0.042 Uiso 1 1 calc R U . . .
 C38 C -0.0154(10) 1.0141(7) 0.6532(5) 0.043(3) Uani 1 1 d . . . . .
 H38 H -0.039959 1.058426 0.669743 0.052 Uiso 1 1 calc R U . . .
 C39 C -0.0639(11) 1.0008(6) 0.6080(5) 0.046(3) Uani 1 1 d . . . . .
 H39 H -0.113106 1.038643 0.591687 0.055 Uiso 1 1 calc R U . . .
 C40 C -0.0390(10) 0.9306(6) 0.5870(4) 0.036(2) Uani 1 1 d . . . . .
 H40 H -0.078069 0.918768 0.557459 0.044 Uiso 1 1 calc R U . . .
 C41 C 0.0420(10) 0.8794(6) 0.6095(4) 0.032(2) Uani 1 1 d . . . . .
 C42 C 0.0701(10) 0.8037(6) 0.5918(4) 0.037(3) Uani 1 1 d . . . . .
 C43 C 0.0112(12) 0.7753(7) 0.5521(4) 0.049(3) Uani 1 1 d . . . . .
 H43 H -0.049465 0.805368 0.534087 0.059 Uiso 1 1 calc R U . . .
 C44 C 0.0407(13) 0.7028(8) 0.5383(4) 0.052(3) Uani 1 1 d . . . . .
 H44 H 0.005328 0.683343 0.509837 0.063 Uiso 1 1 calc R U . . .
 C45 C 0.1219(12) 0.6591(7) 0.5664(5) 0.050(3) Uani 1 1 d . . . . .
 H45 H 0.139371 0.608079 0.558432 0.061 Uiso 1 1 calc R U . . .
 C46 C 0.1779(12) 0.6898(7) 0.6064(4) 0.046(3) Uani 1 1 d . . . . .
 H46 H 0.235384 0.659521 0.625446 0.055 Uiso 1 1 calc R U . . .

loop_
  _atom_site_aniso_label
  _atom_site_aniso_U_11
  _atom_site_aniso_U_22
  _atom_site_aniso_U_33
  _atom_site_aniso_U_23
  _atom_site_aniso_U_13
  _atom_site_aniso_U_12
 Ru1 0.0179(4) 0.0244(4) 0.0347(4) 0.0041(4) -0.0028(3) 0.0005(3)
 P1 0.0212(13) 0.0388(16) 0.069(2) 0.0067(15) 0.0006(13) -0.0002(12)
 P2 0.0338(18) 0.150(4) 0.0335(18) 0.003(2) -0.0017(14) 0.015(2)
 F1 0.036(4) 0.019(3) 0.132(7) -0.009(4) 0.004(4) -0.004(3)
 F2 0.043(4) 0.098(7) 0.110(7) 0.045(6) -0.005(4) 0.017(4)
 F3 0.060(5) 0.079(6) 0.152(10) -0.041(6) 0.009(6) 0.000(5)
 F4 0.039(4) 0.095(7) 0.112(7) 0.023(6) -0.007(4) -0.034(4)
 F5 0.043(4) 0.122(8) 0.101(7) 0.045(6) -0.012(4) -0.011(5)
 F6 0.064(6) 0.092(7) 0.122(8) -0.028(6) 0.003(5) 0.014(5)
 F7 0.043(4) 0.155(10) 0.082(6) 0.044(6) -0.003(4) 0.020(5)
 F8 0.047(4) 0.152(9) 0.048(4) 0.010(5) 0.001(4) 0.016(5)
 F9 0.069(6) 0.185(12) 0.048(5) -0.014(6) -0.006(4) -0.015(7)
 F10 0.050(5) 0.125(8) 0.055(5) 0.001(5) -0.007(4) -0.001(5)
 F11 0.043(4) 0.172(10) 0.063(5) 0.026(6) -0.004(4) 0.016(6)
 F12 0.066(6) 0.106(8) 0.100(7) 0.003(6) 0.007(5) 0.020(6)
 N1 0.026(4) 0.018(4) 0.033(4) 0.000(3) -0.002(3) -0.003(3)
 N2 0.016(4) 0.023(4) 0.039(5) 0.003(4) -0.009(3) -0.003(3)
 N3 0.014(4) 0.030(4) 0.035(5) 0.007(4) 0.001(3) 0.003(3)
 N4 0.015(4) 0.032(4) 0.027(4) -0.004(3) -0.005(3) 0.001(3)
 N5 0.013(4) 0.036(5) 0.049(5) 0.009(4) -0.004(4) -0.001(3)
 N6 0.022(4) 0.033(5) 0.034(5) 0.004(4) -0.004(3) -0.002(3)
 C1 0.024(5) 0.023(5) 0.034(5) -0.001(4) -0.006(4) -0.007(4)
 C2 0.028(5) 0.028(5) 0.033(6) -0.005(4) -0.006(4) 0.000(4)
 C3 0.037(6) 0.034(6) 0.036(6) 0.006(5) 0.000(4) -0.008(5)
 C4 0.056(7) 0.027(6) 0.053(7) 0.003(5) 0.001(6) 0.008(5)
 C5 0.055(7) 0.049(7) 0.035(6) -0.015(5) 0.010(5) -0.002(6)
 C6 0.038(6) 0.043(7) 0.050(7) -0.003(6) 0.007(5) -0.004(5)
 C7 0.032(5) 0.021(5) 0.037(6) -0.005(4) 0.004(4) -0.007(4)
 C8 0.031(6) 0.026(5) 0.049(7) -0.005(5) 0.002(5) -0.004(4)
 C9 0.030(6) 0.038(6) 0.058(7) 0.003(6) 0.006(5) -0.013(5)
 C10 0.023(5) 0.044(7) 0.077(9) -0.003(6) 0.008(6) 0.000(5)
 C11 0.022(5) 0.029(6) 0.069(8) -0.002(6) -0.002(5) -0.011(4)
 C12 0.025(5) 0.031(6) 0.045(6) -0.003(5) -0.004(5) -0.007(4)
 C13 0.022(5) 0.023(5) 0.055(7) -0.001(5) 0.000(5) -0.007(4)
 C14 0.022(5) 0.026(5) 0.031(5) 0.002(4) -0.005(4) -0.001(4)
 C15 0.027(5) 0.008(4) 0.050(6) 0.001(4) -0.011(4) 0.001(4)
 C16 0.031(5) 0.016(5) 0.043(6) 0.000(4) -0.006(4) -0.003(4)
 C17 0.031(6) 0.034(6) 0.048(7) 0.007(5) -0.008(5) -0.001(5)
 C18 0.032(6) 0.019(5) 0.066(8) 0.003(5) -0.015(5) 0.007(4)
 C19 0.033(6) 0.028(5) 0.043(6) -0.002(5) -0.009(5) 0.006(4)
 C20 0.014(4) 0.024(5) 0.053(7) 0.004(5) -0.010(4) 0.000(4)
 C21 0.024(5) 0.006(4) 0.059(7) 0.003(4) -0.004(5) 0.000(4)
 C22 0.029(6) 0.034(6) 0.065(8) 0.005(6) 0.007(5) 0.018(5)
 C23 0.031(6) 0.056(8) 0.049(7) -0.002(6) 0.005(5) 0.006(5)
 C24 0.057(8) 0.036(6) 0.042(7) -0.002(5) 0.011(6) 0.002(5)
 C25 0.048(7) 0.039(6) 0.034(6) 0.003(5) 0.008(5) 0.009(5)
 C26 0.019(5) 0.031(5) 0.046(6) 0.004(5) 0.002(4) 0.006(4)
 C27 0.019(5) 0.052(7) 0.035(6) 0.009(5) 0.000(4) -0.001(5)
 C28 0.034(6) 0.047(7) 0.039(6) 0.009(5) 0.004(5) 0.004(5)
 C29 0.035(6) 0.050(7) 0.064(9) 0.001(6) 0.013(6) -0.003(5)
 C30 0.023(5) 0.043(7) 0.068(8) -0.005(6) -0.007(5) -0.005(5)
 C31 0.008(4) 0.024(5) 0.056(7) 0.004(5) 0.002(4) 0.001(4)
 C32 0.016(5) 0.024(5) 0.049(6) 0.011(5) -0.003(4) 0.008(4)
 C33 0.009(4) 0.036(6) 0.060(7) -0.001(5) -0.013(4) -0.007(4)
 C34 0.023(5) 0.033(6) 0.050(7) 0.003(5) -0.011(5) -0.001(4)
 C35 0.023(5) 0.036(6) 0.049(7) 0.006(5) 0.000(5) 0.006(4)
 C36 0.030(5) 0.027(5) 0.041(6) -0.006(5) -0.008(5) 0.014(4)
 C37 0.025(5) 0.021(5) 0.058(7) 0.001(5) -0.009(5) -0.006(4)
 C38 0.017(5) 0.039(6) 0.073(9) 0.012(6) 0.000(5) -0.002(5)
 C39 0.030(6) 0.035(6) 0.074(9) 0.010(6) -0.013(6) -0.002(5)
 C40 0.022(5) 0.034(6) 0.053(7) 0.003(5) -0.009(5) 0.001(4)
 C41 0.022(5) 0.034(6) 0.040(6) 0.013(5) -0.007(4) -0.008(4)
 C42 0.026(5) 0.049(7) 0.038(6) 0.009(5) -0.006(4) -0.018(5)
 C43 0.045(7) 0.053(8) 0.050(7) 0.009(6) -0.011(6) 0.000(6)
 C44 0.054(8) 0.063(9) 0.040(7) -0.012(6) -0.015(6) -0.004(6)
 C45 0.049(7) 0.039(7) 0.063(8) -0.007(6) -0.013(6) -0.011(6)
 C46 0.052(7) 0.043(7) 0.043(7) 0.009(6) -0.002(5) 0.012(6)

_geom_special_details
;
 All esds (except the esd in the dihedral angle between two l.s. planes)
 are estimated using the full covariance matrix.  The cell esds are taken
 into account individually in the estimation of esds in distances, angles
 and torsion angles; correlations between esds in cell parameters are only
 used when they are defined by crystal symmetry.  An approximate (isotropic)
 treatment of cell esds is used for estimating esds involving l.s. planes.
;
loop_
  _geom_bond_atom_site_label_1
  _geom_bond_atom_site_label_2
  _geom_bond_distance
  _geom_bond_site_symmetry_2
  _geom_bond_publ_flag
 Ru1 N1 2.072(8) . ?
 Ru1 N2 2.085(8) . ?
 Ru1 N3 2.085(8) . ?
 Ru1 N4 2.071(7) . ?
 Ru1 N5 2.079(8) . ?
 Ru1 N6 2.035(8) . ?
 P1 F1 1.595(7) . ?
 P1 F2 1.577(9) . ?
 P1 F3 1.582(9) . ?
 P1 F4 1.580(7) . ?
 P1 F5 1.560(9) . ?
 P1 F6 1.566(10) . ?
 P2 F7 1.554(10) . ?
 P2 F8 1.587(8) . ?
 P2 F9 1.613(12) . ?
 P2 F10 1.576(10) . ?
 P2 F11 1.590(8) . ?
 P2 F12 1.577(11) . ?
 N1 C1 1.344(12) . ?
 N1 C13 1.400(13) . ?
 N2 C14 1.325(12) . ?
 N2 C26 1.421(12) . ?
 N3 C27 1.312(13) . ?
 N3 C31 1.356(12) . ?
 N4 C32 1.379(12) . ?
 N4 C36 1.324(13) . ?
 N5 C37 1.329(13) . ?
 N5 C41 1.362(13) . ?
 N6 C42 1.347(13) . ?
 N6 C46 1.366(14) . ?
 C1 C2 1.404(14) . ?
 C1 C14 1.455(14) . ?
 C2 C3 1.421(14) . ?
 C2 C7 1.421(14) . ?
 C3 C4 1.380(15) . ?
 C3 C16 1.455(15) . ?
 C4 H4 0.9500 . ?
 C4 C5 1.389(16) . ?
 C5 H5 0.9500 . ?
 C5 C6 1.371(17) . ?
 C6 H6 0.9500 . ?
 C6 C7 1.409(15) . ?
 C7 C8 1.425(15) . ?
 C8 C9 1.423(15) . ?
 C8 C13 1.401(15) . ?
 C9 H9 0.9500 . ?
 C9 C10 1.318(16) . ?
 C10 H10 0.9500 . ?
 C10 C11 1.397(17) . ?
 C11 H11 0.9500 . ?
 C11 C12 1.361(14) . ?
 C12 H12 0.9500 . ?
 C12 C13 1.403(15) . ?
 C14 C15 1.444(13) . ?
 C15 C16 1.412(14) . ?
 C15 C20 1.414(14) . ?
 C16 C17 1.389(14) . ?
 C17 H17 0.9500 . ?
 C17 C18 1.410(15) . ?
 C18 H18 0.9500 . ?
 C18 C19 1.349(16) . ?
 C19 H19 0.9500 . ?
 C19 C20 1.409(13) . ?
 C20 C21 1.437(15) . ?
 C21 C22 1.412(14) . ?
 C21 C26 1.424(13) . ?
 C22 H22 0.9500 . ?
 C22 C23 1.349(16) . ?
 C23 H23 0.9500 . ?
 C23 C24 1.411(16) . ?
 C24 H24 0.9500 . ?
 C24 C25 1.375(15) . ?
 C25 H25 0.9500 . ?
 C25 C26 1.367(15) . ?
 C27 H27 0.9500 . ?
 C27 C28 1.383(14) . ?
 C28 H28 0.9500 . ?
 C28 C29 1.387(17) . ?
 C29 H29 0.9500 . ?
 C29 C30 1.368(17) . ?
 C30 H30 0.9500 . ?
 C30 C31 1.432(15) . ?
 C31 C32 1.427(15) . ?
 C32 C33 1.401(14) . ?
 C33 H33 0.9500 . ?
 C33 C34 1.360(15) . ?
 C34 H34 0.9500 . ?
 C34 C35 1.390(14) . ?
 C35 H35 0.9500 . ?
 C35 C36 1.384(15) . ?
 C36 H36 0.9500 . ?
 C37 H37 0.9500 . ?
 C37 C38 1.382(15) . ?
 C38 H38 0.9500 . ?
 C38 C39 1.396(17) . ?
 C39 H39 0.9500 . ?
 C39 C40 1.406(16) . ?
 C40 H40 0.9500 . ?
 C40 C41 1.367(14) . ?
 C41 C42 1.464(16) . ?
 C42 C43 1.370(16) . ?
 C43 H43 0.9500 . ?
 C43 C44 1.378(18) . ?
 C44 H44 0.9500 . ?
 C44 C45 1.370(17) . ?
 C45 H45 0.9500 . ?
 C45 C46 1.379(16) . ?
 C46 H46 0.9500 . ?

loop_
  _geom_angle_atom_site_label_1
  _geom_angle_atom_site_label_2
  _geom_angle_atom_site_label_3
  _geom_angle
  _geom_angle_site_symmetry_1
  _geom_angle_site_symmetry_3
  _geom_angle_publ_flag
 N1 Ru1 N2 78.0(3) . . ?
 N1 Ru1 N3 166.0(3) . . ?
 N1 Ru1 N5 101.7(3) . . ?
 N2 Ru1 N3 96.3(3) . . ?
 N4 Ru1 N1 88.4(3) . . ?
 N4 Ru1 N2 86.3(3) . . ?
 N4 Ru1 N3 78.4(3) . . ?
 N4 Ru1 N5 96.6(3) . . ?
 N5 Ru1 N2 177.0(3) . . ?
 N5 Ru1 N3 84.7(3) . . ?
 N6 Ru1 N1 97.5(3) . . ?
 N6 Ru1 N2 98.3(3) . . ?
 N6 Ru1 N3 96.0(3) . . ?
 N6 Ru1 N4 173.1(3) . . ?
 N6 Ru1 N5 78.7(3) . . ?
 F2 P1 F1 89.8(5) . . ?
 F2 P1 F3 89.5(6) . . ?
 F2 P1 F4 89.3(5) . . ?
 F3 P1 F1 88.3(4) . . ?
 F4 P1 F1 178.3(6) . . ?
 F4 P1 F3 93.2(5) . . ?
 F5 P1 F1 90.5(5) . . ?
 F5 P1 F2 179.0(6) . . ?
 F5 P1 F3 89.6(6) . . ?
 F5 P1 F4 90.4(5) . . ?
 F5 P1 F6 91.2(6) . . ?
 F6 P1 F1 91.1(5) . . ?
 F6 P1 F2 89.7(6) . . ?
 F6 P1 F3 179.0(6) . . ?
 F6 P1 F4 87.5(5) . . ?
 F7 P2 F8 89.0(5) . . ?
 F7 P2 F9 86.3(6) . . ?
 F7 P2 F10 174.3(7) . . ?
 F7 P2 F11 90.8(5) . . ?
 F7 P2 F12 95.7(7) . . ?
 F8 P2 F9 89.6(5) . . ?
 F8 P2 F11 179.2(7) . . ?
 F10 P2 F8 90.5(5) . . ?
 F10 P2 F9 88.0(6) . . ?
 F10 P2 F11 89.6(5) . . ?
 F10 P2 F12 89.9(5) . . ?
 F11 P2 F9 89.6(6) . . ?
 F12 P2 F8 90.0(5) . . ?
 F12 P2 F9 177.9(6) . . ?
 F12 P2 F11 90.8(6) . . ?
 C1 N1 Ru1 111.8(6) . . ?
 C1 N1 C13 117.0(9) . . ?
 C13 N1 Ru1 129.0(7) . . ?
 C14 N2 Ru1 111.3(6) . . ?
 C14 N2 C26 118.6(8) . . ?
 C26 N2 Ru1 129.9(6) . . ?
 C27 N3 Ru1 128.1(7) . . ?
 C27 N3 C31 118.7(9) . . ?
 C31 N3 Ru1 113.1(6) . . ?
 C32 N4 Ru1 113.7(6) . . ?
 C36 N4 Ru1 127.5(7) . . ?
 C36 N4 C32 118.8(9) . . ?
 C37 N5 Ru1 125.9(7) . . ?
 C37 N5 C41 120.8(9) . . ?
 C41 N5 Ru1 112.8(7) . . ?
 C42 N6 Ru1 116.0(7) . . ?
 C42 N6 C46 117.6(9) . . ?
 C46 N6 Ru1 126.1(7) . . ?
 N1 C1 C2 124.4(9) . . ?
 N1 C1 C14 114.3(9) . . ?
 C2 C1 C14 121.2(9) . . ?
 C1 C2 C3 119.5(9) . . ?
 C1 C2 C7 118.4(9) . . ?
 C3 C2 C7 121.9(9) . . ?
 C2 C3 C16 120.1(9) . . ?
 C4 C3 C2 117.1(10) . . ?
 C4 C3 C16 122.7(10) . . ?
 C3 C4 H4 119.1 . . ?
 C3 C4 C5 121.9(11) . . ?
 C5 C4 H4 119.1 . . ?
 C4 C5 H5 119.5 . . ?
 C6 C5 C4 121.1(11) . . ?
 C6 C5 H5 119.5 . . ?
 C5 C6 H6 119.8 . . ?
 C5 C6 C7 120.3(11) . . ?
 C7 C6 H6 119.8 . . ?
 C2 C7 C8 117.7(9) . . ?
 C6 C7 C2 117.7(10) . . ?
 C6 C7 C8 124.6(10) . . ?
 C9 C8 C7 123.2(10) . . ?
 C13 C8 C7 119.7(9) . . ?
 C13 C8 C9 117.1(10) . . ?
 C8 C9 H9 118.8 . . ?
 C10 C9 C8 122.4(12) . . ?
 C10 C9 H9 118.8 . . ?
 C9 C10 H10 119.9 . . ?
 C9 C10 C11 120.2(11) . . ?
 C11 C10 H10 119.9 . . ?
 C10 C11 H11 119.9 . . ?
 C12 C11 C10 120.3(11) . . ?
 C12 C11 H11 119.9 . . ?
 C11 C12 H12 119.9 . . ?
 C11 C12 C13 120.1(11) . . ?
 C13 C12 H12 119.9 . . ?
 N1 C13 C8 121.5(9) . . ?
 N1 C13 C12 118.8(10) . . ?
 C8 C13 C12 119.8(10) . . ?
 N2 C14 C1 117.2(8) . . ?
 N2 C14 C15 124.2(9) . . ?
 C15 C14 C1 118.6(9) . . ?
 C16 C15 C14 119.4(9) . . ?
 C16 C15 C20 122.5(9) . . ?
 C20 C15 C14 117.6(9) . . ?
 C15 C16 C3 120.2(9) . . ?
 C17 C16 C3 123.4(10) . . ?
 C17 C16 C15 116.4(10) . . ?
 C16 C17 H17 119.7 . . ?
 C16 C17 C18 120.6(11) . . ?
 C18 C17 H17 119.7 . . ?
 C17 C18 H18 118.4 . . ?
 C19 C18 C17 123.1(10) . . ?
 C19 C18 H18 118.4 . . ?
 C18 C19 H19 120.8 . . ?
 C18 C19 C20 118.3(10) . . ?
 C20 C19 H19 120.8 . . ?
 C15 C20 C21 118.4(8) . . ?
 C19 C20 C15 118.9(10) . . ?
 C19 C20 C21 122.6(9) . . ?
 C22 C21 C20 123.1(9) . . ?
 C22 C21 C26 116.9(10) . . ?
 C26 C21 C20 119.7(9) . . ?
 C21 C22 H22 118.9 . . ?
 C23 C22 C21 122.3(10) . . ?
 C23 C22 H22 118.9 . . ?
 C22 C23 H23 120.0 . . ?
 C22 C23 C24 120.1(10) . . ?
 C24 C23 H23 120.0 . . ?
 C23 C24 H24 120.7 . . ?
 C25 C24 C23 118.5(11) . . ?
 C25 C24 H24 120.7 . . ?
 C24 C25 H25 118.9 . . ?
 C26 C25 C24 122.3(11) . . ?
 C26 C25 H25 118.9 . . ?
 N2 C26 C21 120.1(9) . . ?
 C25 C26 N2 120.1(9) . . ?
 C25 C26 C21 119.8(10) . . ?
 N3 C27 H27 117.8 . . ?
 N3 C27 C28 124.5(10) . . ?
 C28 C27 H27 117.8 . . ?
 C27 C28 H28 121.0 . . ?
 C27 C28 C29 118.1(11) . . ?
 C29 C28 H28 121.0 . . ?
 C28 C29 H29 120.5 . . ?
 C30 C29 C28 119.1(11) . . ?
 C30 C29 H29 120.5 . . ?
 C29 C30 H30 120.2 . . ?
 C29 C30 C31 119.6(10) . . ?
 C31 C30 H30 120.2 . . ?
 N3 C31 C30 119.8(10) . . ?
 N3 C31 C32 116.9(8) . . ?
 C32 C31 C30 123.2(9) . . ?
 N4 C32 C31 115.1(9) . . ?
 N4 C32 C33 119.7(10) . . ?
 C33 C32 C31 125.2(9) . . ?
 C32 C33 H33 119.7 . . ?
 C34 C33 C32 120.5(9) . . ?
 C34 C33 H33 119.7 . . ?
 C33 C34 H34 120.5 . . ?
 C33 C34 C35 119.0(10) . . ?
 C35 C34 H34 120.5 . . ?
 C34 C35 H35 120.7 . . ?
 C36 C35 C34 118.6(11) . . ?
 C36 C35 H35 120.7 . . ?
 N4 C36 C35 123.1(10) . . ?
 N4 C36 H36 118.4 . . ?
 C35 C36 H36 118.4 . . ?
 N5 C37 H37 119.1 . . ?
 N5 C37 C38 121.9(11) . . ?
 C38 C37 H37 119.1 . . ?
 C37 C38 H38 120.9 . . ?
 C37 C38 C39 118.1(11) . . ?
 C39 C38 H38 120.9 . . ?
 C38 C39 H39 120.5 . . ?
 C38 C39 C40 119.1(10) . . ?
 C40 C39 H39 120.5 . . ?
 C39 C40 H40 120.3 . . ?
 C41 C40 C39 119.3(11) . . ?
 C41 C40 H40 120.3 . . ?
 N5 C41 C40 120.4(10) . . ?
 N5 C41 C42 115.7(9) . . ?
 C40 C41 C42 123.9(10) . . ?
 N6 C42 C41 114.3(9) . . ?
 N6 C42 C43 122.5(11) . . ?
 C43 C42 C41 123.1(10) . . ?
 C42 C43 H43 120.3 . . ?
 C42 C43 C44 119.5(11) . . ?
 C44 C43 H43 120.3 . . ?
 C43 C44 H44 120.5 . . ?
 C45 C44 C43 119.0(11) . . ?
 C45 C44 H44 120.5 . . ?
 C44 C45 H45 120.3 . . ?
 C44 C45 C46 119.4(12) . . ?
 C46 C45 H45 120.3 . . ?
 N6 C46 C45 121.9(11) . . ?
 N6 C46 H46 119.1 . . ?
 C45 C46 H46 119.1 . . ?

loop_
  _geom_torsion_atom_site_label_1
  _geom_torsion_atom_site_label_2
  _geom_torsion_atom_site_label_3
  _geom_torsion_atom_site_label_4
  _geom_torsion
  _geom_torsion_site_symmetry_1
  _geom_torsion_site_symmetry_2
  _geom_torsion_site_symmetry_3
  _geom_torsion_site_symmetry_4
  _geom_torsion_publ_flag
 Ru1 N1 C1 C2 156.2(8) . . . . ?
 Ru1 N1 C1 C14 -22.5(10) . . . . ?
 Ru1 N1 C13 C8 -148.7(8) . . . . ?
 Ru1 N1 C13 C12 31.0(13) . . . . ?
 Ru1 N2 C14 C1 16.6(10) . . . . ?
 Ru1 N2 C14 C15 -164.7(7) . . . . ?
 Ru1 N2 C26 C21 166.9(7) . . . . ?
 Ru1 N2 C26 C25 -14.6(14) . . . . ?
 Ru1 N3 C27 C28 -172.1(8) . . . . ?
 Ru1 N3 C31 C30 171.7(7) . . . . ?
 Ru1 N3 C31 C32 -12.4(10) . . . . ?
 Ru1 N4 C32 C31 12.2(10) . . . . ?
 Ru1 N4 C32 C33 -170.7(7) . . . . ?
 Ru1 N4 C36 C35 172.6(7) . . . . ?
 Ru1 N5 C37 C38 170.3(8) . . . . ?
 Ru1 N5 C41 C40 -169.2(8) . . . . ?
 Ru1 N5 C41 C42 13.5(10) . . . . ?
 Ru1 N6 C42 C41 -9.3(11) . . . . ?
 Ru1 N6 C42 C43 174.1(9) . . . . ?
 Ru1 N6 C46 C45 -172.9(9) . . . . ?
 N1 C1 C2 C3 -176.4(9) . . . . ?
 N1 C1 C2 C7 -1.7(14) . . . . ?
 N1 C1 C14 N2 3.9(12) . . . . ?
 N1 C1 C14 C15 -174.9(8) . . . . ?
 N2 C14 C15 C16 169.6(9) . . . . ?
 N2 C14 C15 C20 -2.2(14) . . . . ?
 N3 C27 C28 C29 -2.8(17) . . . . ?
 N3 C31 C32 N4 0.2(12) . . . . ?
 N3 C31 C32 C33 -176.7(9) . . . . ?
 N4 C32 C33 C34 -2.9(14) . . . . ?
 N5 C37 C38 C39 -4.5(16) . . . . ?
 N5 C41 C42 N6 -3.1(13) . . . . ?
 N5 C41 C42 C43 173.4(10) . . . . ?
 N6 C42 C43 C44 -2.3(18) . . . . ?
 C1 N1 C13 C8 12.7(13) . . . . ?
 C1 N1 C13 C12 -167.7(9) . . . . ?
 C1 C2 C3 C4 172.9(10) . . . . ?
 C1 C2 C3 C16 -5.4(15) . . . . ?
 C1 C2 C7 C6 -174.1(9) . . . . ?
 C1 C2 C7 C8 7.3(14) . . . . ?
 C1 C14 C15 C16 -11.7(13) . . . . ?
 C1 C14 C15 C20 176.5(8) . . . . ?
 C2 C1 C14 N2 -174.9(9) . . . . ?
 C2 C1 C14 C15 6.4(14) . . . . ?
 C2 C3 C4 C5 0.0(17) . . . . ?
 C2 C3 C16 C15 0.0(15) . . . . ?
 C2 C3 C16 C17 -177.8(10) . . . . ?
 C2 C7 C8 C9 173.8(10) . . . . ?
 C2 C7 C8 C13 -3.0(14) . . . . ?
 C3 C2 C7 C6 0.5(15) . . . . ?
 C3 C2 C7 C8 -178.1(9) . . . . ?
 C3 C4 C5 C6 2.9(19) . . . . ?
 C3 C16 C17 C18 179.0(10) . . . . ?
 C4 C3 C16 C15 -178.2(10) . . . . ?
 C4 C3 C16 C17 4.0(16) . . . . ?
 C4 C5 C6 C7 -4.2(18) . . . . ?
 C5 C6 C7 C2 2.4(16) . . . . ?
 C5 C6 C7 C8 -179.1(10) . . . . ?
 C6 C7 C8 C9 -4.7(16) . . . . ?
 C6 C7 C8 C13 178.5(10) . . . . ?
 C7 C2 C3 C4 -1.7(15) . . . . ?
 C7 C2 C3 C16 180.0(9) . . . . ?
 C7 C8 C9 C10 -176.9(11) . . . . ?
 C7 C8 C13 N1 -7.2(15) . . . . ?
 C7 C8 C13 C12 173.2(9) . . . . ?
 C8 C9 C10 C11 2.2(18) . . . . ?
 C9 C8 C13 N1 175.8(9) . . . . ?
 C9 C8 C13 C12 -3.8(14) . . . . ?
 C9 C10 C11 C12 -0.4(17) . . . . ?
 C10 C11 C12 C13 -3.4(16) . . . . ?
 C11 C12 C13 N1 -174.1(9) . . . . ?
 C11 C12 C13 C8 5.5(15) . . . . ?
 C13 N1 C1 C2 -8.3(13) . . . . ?
 C13 N1 C1 C14 173.0(8) . . . . ?
 C13 C8 C9 C10 0.0(16) . . . . ?
 C14 N2 C26 C21 -6.6(13) . . . . ?
 C14 N2 C26 C25 171.9(10) . . . . ?
 C14 C1 C2 C3 2.2(14) . . . . ?
 C14 C1 C2 C7 177.0(9) . . . . ?
 C14 C15 C16 C3 8.6(13) . . . . ?
 C14 C15 C16 C17 -173.4(9) . . . . ?
 C14 C15 C20 C19 175.8(9) . . . . ?
 C14 C15 C20 C21 -8.8(13) . . . . ?
 C15 C16 C17 C18 1.1(14) . . . . ?
 C15 C20 C21 C22 -173.8(9) . . . . ?
 C15 C20 C21 C26 11.8(13) . . . . ?
 C16 C3 C4 C5 178.3(10) . . . . ?
 C16 C15 C20 C19 4.3(14) . . . . ?
 C16 C15 C20 C21 179.6(8) . . . . ?
 C16 C17 C18 C19 -2.7(16) . . . . ?
 C17 C18 C19 C20 5.0(16) . . . . ?
 C18 C19 C20 C15 -5.6(15) . . . . ?
 C18 C19 C20 C21 179.3(9) . . . . ?
 C19 C20 C21 C22 1.4(15) . . . . ?
 C19 C20 C21 C26 -173.0(9) . . . . ?
 C20 C15 C16 C3 -180.0(9) . . . . ?
 C20 C15 C16 C17 -2.0(14) . . . . ?
 C20 C21 C22 C23 -175.5(11) . . . . ?
 C20 C21 C26 N2 -4.2(14) . . . . ?
 C20 C21 C26 C25 177.3(10) . . . . ?
 C21 C22 C23 C24 -1.1(19) . . . . ?
 C22 C21 C26 N2 -179.0(9) . . . . ?
 C22 C21 C26 C25 2.5(15) . . . . ?
 C22 C23 C24 C25 1.6(18) . . . . ?
 C23 C24 C25 C26 0.1(18) . . . . ?
 C24 C25 C26 N2 179.4(10) . . . . ?
 C24 C25 C26 C21 -2.1(17) . . . . ?
 C26 N2 C14 C1 -168.7(8) . . . . ?
 C26 N2 C14 C15 10.0(14) . . . . ?
 C26 C21 C22 C23 -0.9(16) . . . . ?
 C27 N3 C31 C30 -5.7(14) . . . . ?
 C27 N3 C31 C32 170.3(9) . . . . ?
 C27 C28 C29 C30 1.7(17) . . . . ?
 C28 C29 C30 C31 -2.8(18) . . . . ?
 C29 C30 C31 N3 4.8(16) . . . . ?
 C29 C30 C31 C32 -170.9(10) . . . . ?
 C30 C31 C32 N4 176.0(9) . . . . ?
 C30 C31 C32 C33 -0.9(15) . . . . ?
 C31 N3 C27 C28 4.8(16) . . . . ?
 C31 C32 C33 C34 173.8(10) . . . . ?
 C32 N4 C36 C35 -3.6(14) . . . . ?
 C32 C33 C34 C35 -2.6(15) . . . . ?
 C33 C34 C35 C36 5.0(15) . . . . ?
 C34 C35 C36 N4 -1.9(15) . . . . ?
 C36 N4 C32 C31 -171.1(8) . . . . ?
 C36 N4 C32 C33 6.0(13) . . . . ?
 C37 N5 C41 C40 3.1(15) . . . . ?
 C37 N5 C41 C42 -174.2(9) . . . . ?
 C37 C38 C39 C40 7.7(16) . . . . ?
 C38 C39 C40 C41 -5.7(16) . . . . ?
 C39 C40 C41 N5 0.3(15) . . . . ?
 C39 C40 C41 C42 177.4(10) . . . . ?
 C40 C41 C42 N6 179.7(10) . . . . ?
 C40 C41 C42 C43 -3.8(17) . . . . ?
 C41 N5 C37 C38 -0.9(15) . . . . ?
 C41 C42 C43 C44 -178.5(11) . . . . ?
 C42 N6 C46 C45 0.7(16) . . . . ?
 C42 C43 C44 C45 4.0(19) . . . . ?
 C43 C44 C45 C46 -3(2) . . . . ?
 C44 C45 C46 N6 1.1(19) . . . . ?
 C46 N6 C42 C41 176.5(9) . . . . ?
 C46 N6 C42 C43 -0.1(15) . . . . ?

_smtbx_masks_special_details       ?
loop_
  _smtbx_masks_void_nr
  _smtbx_masks_void_average_x
  _smtbx_masks_void_average_y
  _smtbx_masks_void_average_z
  _smtbx_masks_void_volume
  _smtbx_masks_void_count_electrons
  _smtbx_masks_void_content
 1 -0.355 0.000 0.000 627.2 72.9 '3 acetonitrile'
 2 -0.075 0.500 0.500 627.2 72.9 '3 acetonitrile'

_smtbx_masks_void_probe_radius     1.2
_smtbx_masks_void_truncation_radius  1.2
_shelx_res_file
;
TITL deh433_a.res in P2(1)/c
    deh433.res
    created by SHELXL-2018/3 at 13:33:50 on 24-Oct-2022
REM Old TITL deh433 in P2(1)/c
REM SHELXT solution in P2(1)/c: R1 0.202, Rweak 0.065, Alpha 0.097
REM <I/s> 2.866 for 303 systematic absences, Orientation as input
REM Formula found by SHELXT: C46 N7 F12 P Ru
CELL 0.71073 9.7888 17.7744 28.5665 90 90.006 90
ZERR 4 0.0018 0.0047 0.0052 0 0.012 0
LATT 1
SYMM -X,0.5+Y,0.5-Z
SFAC C H F N P Ru
UNIT 184 120 48 24 8 4
SIMU C34 C33

L.S. 200
PLAN  7
SIZE 0.2 0.3 0.76
TEMP -123.15
CONF
BOND
list 4
MORE -1
BOND $H
ABIN
fmap 2 53
acta
REM <olex2.extras>
REM <HklSrc "%.\\deh433.hkl">
REM </olex2.extras>

WGHT    0.009000  103.854805
FVAR       0.24208
RU1   6    0.244313    0.818571    0.673000    11.00000    0.01787    0.02437 =
         0.03471    0.00408   -0.00284    0.00052
P1    5    0.088944    0.529921    0.702041    11.00000    0.02121    0.03878 =
         0.06888    0.00667    0.00058   -0.00021
P2    5    0.746759    0.885570    0.456993    11.00000    0.03376    0.15013 =
         0.03346    0.00331   -0.00170    0.01477
F1    3    0.224605    0.579103    0.697395    11.00000    0.03560    0.01891 =
         0.13217   -0.00929    0.00354   -0.00384
F2    3    0.149990    0.490281    0.746787    11.00000    0.04252    0.09838 =
         0.11014    0.04550   -0.00478    0.01680
F3    3    0.159234    0.468253    0.670216    11.00000    0.06025    0.07930 =
         0.15240   -0.04061    0.00863    0.00042
F4    3   -0.046103    0.482250    0.708139    11.00000    0.03933    0.09451 =
         0.11236    0.02338   -0.00682   -0.03436
F5    3    0.028898    0.567887    0.657298    11.00000    0.04260    0.12162 =
         0.10071    0.04547   -0.01157   -0.01142
F6    3    0.021706    0.591049    0.734100    11.00000    0.06410    0.09234 =
         0.12200   -0.02829    0.00261    0.01419
F7    3    0.730032    0.837034    0.501861    11.00000    0.04264    0.15488 =
         0.08160    0.04419   -0.00343    0.02047
F8    3    0.585293    0.889889    0.452849    11.00000    0.04714    0.15165 =
         0.04781    0.00991    0.00098    0.01619
F9    3    0.744387    0.957500    0.491432    11.00000    0.06902    0.18492 =
         0.04786   -0.01424   -0.00605   -0.01471
F10   3    0.762249    0.941864    0.414695    11.00000    0.04970    0.12451 =
         0.05485    0.00119   -0.00734   -0.00138
F11   3    0.908467    0.882199    0.461683    11.00000    0.04262    0.17183 =
         0.06290    0.02567   -0.00388    0.01606
F12   3    0.748395    0.817229    0.421766    11.00000    0.06592    0.10619 =
         0.10049    0.00260    0.00739    0.02038
N1    4    0.145367    0.764127    0.727429    11.00000    0.02595    0.01799 =
         0.03344   -0.00020   -0.00196   -0.00309
N2    4    0.386387    0.736601    0.691823    11.00000    0.01605    0.02307 =
         0.03933    0.00316   -0.00858   -0.00280
N3    4    0.376311    0.881589    0.631227    11.00000    0.01387    0.03013 =
         0.03548    0.00729    0.00072    0.00254
N4    4    0.338555    0.886648    0.722166    11.00000    0.01452    0.03199 =
         0.02705   -0.00405   -0.00488    0.00069
N5    4    0.097566    0.896153    0.652015    11.00000    0.01341    0.03571 =
         0.04864    0.00890   -0.00366   -0.00084
N6    4    0.153109    0.762477    0.619349    11.00000    0.02155    0.03315 =
         0.03374    0.00434   -0.00396   -0.00205
C1    1    0.234042    0.729744    0.756296    11.00000    0.02449    0.02279 =
         0.03447   -0.00120   -0.00590   -0.00659
C2    1    0.206862    0.712126    0.803282    11.00000    0.02817    0.02811 =
         0.03254   -0.00486   -0.00575    0.00006
C3    1    0.311239    0.679560    0.831279    11.00000    0.03714    0.03370 =
         0.03555    0.00596    0.00040   -0.00831
C4    1    0.284360    0.671228    0.878399    11.00000    0.05603    0.02690 =
         0.05318    0.00288    0.00119    0.00796
AFIX  43
H4    2    0.352202    0.649654    0.898031    11.00000   -1.20000
AFIX   0
C5    1    0.160880    0.693500    0.897948    11.00000    0.05534    0.04885 =
         0.03536   -0.01535    0.00999   -0.00216
AFIX  43
H5    2    0.147649    0.689049    0.930776    11.00000   -1.20000
AFIX   0
C6    1    0.057816    0.721793    0.870645    11.00000    0.03771    0.04348 =
         0.04955   -0.00253    0.00734   -0.00379
AFIX  43
H6    2   -0.028001    0.733591    0.884327    11.00000   -1.20000
AFIX   0
C7    1    0.078566    0.733458    0.822385    11.00000    0.03198    0.02114 =
         0.03726   -0.00523    0.00413   -0.00733
C8    1   -0.021064    0.763514    0.791185    11.00000    0.03088    0.02595 =
         0.04933   -0.00477    0.00176   -0.00385
C9    1   -0.157433    0.780227    0.804984    11.00000    0.02964    0.03839 =
         0.05841    0.00319    0.00617   -0.01265
AFIX  43
H9    2   -0.182584    0.773407    0.836821    11.00000   -1.20000
AFIX   0
C10   1   -0.250090    0.804816    0.775214    11.00000    0.02290    0.04431 =
         0.07655   -0.00315    0.00815   -0.00011
AFIX  43
H10   2   -0.339204    0.816992    0.785985    11.00000   -1.20000
AFIX   0
C11   1   -0.217667    0.813031    0.727870    11.00000    0.02170    0.02910 =
         0.06861   -0.00230   -0.00176   -0.01125
AFIX  43
H11   2   -0.285016    0.830441    0.706513    11.00000   -1.20000
AFIX   0
C12   1   -0.089932    0.796183    0.712217    11.00000    0.02522    0.03052 =
         0.04525   -0.00301   -0.00370   -0.00710
AFIX  43
H12   2   -0.069756    0.799264    0.679745    11.00000   -1.20000
AFIX   0
C13   1    0.011955    0.774281    0.743950    11.00000    0.02156    0.02294 =
         0.05538   -0.00082   -0.00010   -0.00681
C14   1    0.365810    0.712821    0.735200    11.00000    0.02227    0.02558 =
         0.03148    0.00185   -0.00507   -0.00106
C15   1    0.464113    0.670321    0.762055    11.00000    0.02748    0.00797 =
         0.05034    0.00085   -0.01117    0.00079
C16   1    0.441175    0.658504    0.810311    11.00000    0.03147    0.01575 =
         0.04267    0.00003   -0.00612   -0.00276
C17   1    0.546224    0.624179    0.835069    11.00000    0.03107    0.03439 =
         0.04828    0.00658   -0.00835   -0.00108
AFIX  43
H17   2    0.535288    0.614142    0.867517    11.00000   -1.20000
AFIX   0
C18   1    0.668966    0.604105    0.812443    11.00000    0.03196    0.01890 =
         0.06563    0.00289   -0.01475    0.00680
AFIX  43
H18   2    0.740301    0.582743    0.830660    11.00000   -1.20000
AFIX   0
C19   1    0.689880    0.613794    0.766171    11.00000    0.03346    0.02831 =
         0.04331   -0.00166   -0.00949    0.00620
AFIX  43
H19   2    0.771023    0.596057    0.751647    11.00000   -1.20000
AFIX   0
C20   1    0.588363    0.650881    0.739925    11.00000    0.01417    0.02368 =
         0.05250    0.00449   -0.00975   -0.00013
C21   1    0.601674    0.664699    0.690575    11.00000    0.02425    0.00609 =
         0.05949    0.00296   -0.00439   -0.00001
C22   1    0.715590    0.641054    0.664083    11.00000    0.02893    0.03396 =
         0.06469    0.00493    0.00650    0.01817
AFIX  43
H22   2    0.784060    0.611586    0.678893    11.00000   -1.20000
AFIX   0
C23   1    0.730579    0.658852    0.618475    11.00000    0.03098    0.05591 =
         0.04947   -0.00210    0.00542    0.00599
AFIX  43
H23   2    0.809400    0.642682    0.601888    11.00000   -1.20000
AFIX   0
C24   1    0.629326    0.701468    0.595354    11.00000    0.05692    0.03554 =
         0.04198   -0.00235    0.01074    0.00208
AFIX  43
H24   2    0.637846    0.713235    0.563046    11.00000   -1.20000
AFIX   0
C25   1    0.518111    0.725571    0.620618    11.00000    0.04791    0.03885 =
         0.03425    0.00328    0.00802    0.00934
AFIX  43
H25   2    0.449643    0.754237    0.605209    11.00000   -1.20000
AFIX   0
C26   1    0.502611    0.709724    0.667146    11.00000    0.01947    0.03063 =
         0.04615    0.00405    0.00173    0.00597
C27   1    0.378827    0.886221    0.585383    11.00000    0.01883    0.05233 =
         0.03485    0.00909   -0.00018   -0.00141
AFIX  43
H27   2    0.306470    0.863158    0.568491    11.00000   -1.20000
AFIX   0
C28   1    0.479578    0.922368    0.559986    11.00000    0.03374    0.04694 =
         0.03862    0.00893    0.00382    0.00406
AFIX  43
H28   2    0.478458    0.922131    0.526732    11.00000   -1.20000
AFIX   0
C29   1    0.582312    0.958978    0.584459    11.00000    0.03478    0.04967 =
         0.06407    0.00149    0.01285   -0.00294
AFIX  43
H29   2    0.651883    0.985564    0.568214    11.00000   -1.20000
AFIX   0
C30   1    0.582074    0.956273    0.632332    11.00000    0.02295    0.04324 =
         0.06789   -0.00484   -0.00681   -0.00503
AFIX  43
H30   2    0.653829    0.979134    0.649627    11.00000   -1.20000
AFIX   0
C31   1    0.472927    0.918750    0.656182    11.00000    0.00794    0.02369 =
         0.05600    0.00438    0.00187    0.00121
C32   1    0.454096    0.922259    0.705673    11.00000    0.01611    0.02447 =
         0.04867    0.01086   -0.00254    0.00759
C33   1    0.538945    0.961124    0.736916    11.00000    0.00852    0.03584 =
         0.05983   -0.00089   -0.01298   -0.00678
AFIX  43
H33   2    0.620794    0.983672    0.725851    11.00000   -1.20000
AFIX   0
C34   1    0.505078    0.966827    0.782950    11.00000    0.02275    0.03299 =
         0.05039    0.00319   -0.01063   -0.00092
AFIX  43
H34   2    0.564459    0.991369    0.804370    11.00000   -1.20000
AFIX   0
C35   1    0.382229    0.936187    0.798166    11.00000    0.02326    0.03603 =
         0.04856    0.00594    0.00007    0.00580
AFIX  43
H35   2    0.352628    0.942821    0.829566    11.00000   -1.20000
AFIX   0
C36   1    0.303940    0.895804    0.766598    11.00000    0.02985    0.02680 =
         0.04074   -0.00607   -0.00771    0.01384
AFIX  43
H36   2    0.221413    0.873593    0.777329    11.00000   -1.20000
AFIX   0
C37   1    0.069238    0.960820    0.673253    11.00000    0.02494    0.02137 =
         0.05774    0.00116   -0.00875   -0.00644
AFIX  43
H37   2    0.108323    0.970738    0.703062    11.00000   -1.20000
AFIX   0
C38   1   -0.015449    1.014051    0.653218    11.00000    0.01734    0.03913 =
         0.07328    0.01209    0.00035   -0.00163
AFIX  43
H38   2   -0.039959    1.058426    0.669743    11.00000   -1.20000
AFIX   0
C39   1   -0.063939    1.000774    0.608026    11.00000    0.02951    0.03454 =
         0.07352    0.00999   -0.01278   -0.00194
AFIX  43
H39   2   -0.113106    1.038643    0.591687    11.00000   -1.20000
AFIX   0
C40   1   -0.039012    0.930557    0.587007    11.00000    0.02154    0.03430 =
         0.05341    0.00296   -0.00868    0.00095
AFIX  43
H40   2   -0.078069    0.918768    0.557459    11.00000   -1.20000
AFIX   0
C41   1    0.042037    0.879430    0.609550    11.00000    0.02153    0.03353 =
         0.03951    0.01276   -0.00706   -0.00820
C42   1    0.070093    0.803668    0.591844    11.00000    0.02561    0.04905 =
         0.03757    0.00889   -0.00614   -0.01843
C43   1    0.011219    0.775283    0.552065    11.00000    0.04508    0.05282 =
         0.04995    0.00882   -0.01083   -0.00011
AFIX  43
H43   2   -0.049465    0.805368    0.534087    11.00000   -1.20000
AFIX   0
C44   1    0.040731    0.702761    0.538348    11.00000    0.05384    0.06311 =
         0.03955   -0.01172   -0.01454   -0.00371
AFIX  43
H44   2    0.005328    0.683343    0.509837    11.00000   -1.20000
AFIX   0
C45   1    0.121868    0.659058    0.566418    11.00000    0.04900    0.03933 =
         0.06304   -0.00716   -0.01338   -0.01052
AFIX  43
H45   2    0.139371    0.608079    0.558432    11.00000   -1.20000
AFIX   0
C46   1    0.177897    0.689789    0.606386    11.00000    0.05216    0.04321 =
         0.04303    0.00892   -0.00188    0.01194
AFIX  43
H46   2    0.235384    0.659521    0.625446    11.00000   -1.20000
AFIX   0
HKLF 4


REM  deh433_a.res in P2(1)/c
REM wR2 = 0.2538, GooF = S = 1.199, Restrained GooF = 1.198 for all data
REM R1 = 0.1156 for 7569 Fo > 4sig(Fo) and 0.1238 for all 8474 data
REM 604 parameters refined using 6 restraints

END

WGHT      0.0091    103.8517

REM Highest difference peak  1.961,  deepest hole -2.656,  1-sigma level  0.164
Q1    1   0.2434  0.8248  0.6391  11.00000  0.05    1.96
Q2    1   0.2374  0.8280  0.7043  11.00000  0.05    1.62
Q3    1   0.2413  0.4988  0.6749  11.00000  0.05    1.25
Q4    1   0.0959  0.5428  0.7449  11.00000  0.05    0.90
Q5    1   0.0246  0.6217  0.6922  11.00000  0.05    0.79
Q6    1   0.7412  0.8219  0.4608  11.00000  0.05    0.71
Q7    1   0.0946  0.7380  0.6357  11.00000  0.05    0.67
;
_shelx_res_checksum                57486
_shelx_hkl_file
;
   2   0   0   70.49    9.70
   2   0   0   91.29    7.50
  -2   0   0   63.59    9.10
  -2   0   0   78.19    7.40
   2   0   0   87.89    9.30
  -2   0   0   74.29    6.30
   3   0   0   72.79   11.00
  -3   0   0   68.19    6.90
  -3   0   0   77.19   10.40
  -3   0   0   54.39   10.50
  -3   0   0   65.99    8.00
  -3   0   0   69.29    6.60
   3   0   0   70.09    7.20
   3   0   0   66.69    8.00
   3   0   0   60.69   11.50
   4   0   0 3303.07  142.59
  -4   0   0 3044.90  142.99
  -4   0   0 2993.30  143.29
  -4   0   0 3136.39  141.69
  -4   0   0 3131.19  141.39
   4   0   0 3268.27  141.89
   4   0   0 3156.58  143.19
   4   0   0 3341.77  143.79
   4   0   0 3109.29  141.79
  -4   0   0 3317.77  141.49
  -5   0   0   46.30    7.20
   5   0   0   43.00   13.80
   5   0   0   46.50    8.70
   5   0   0   39.80   11.90
  -5   0   0   42.80   11.00
   5   0   0   51.99    7.50
   5   0   0   47.50    7.30
  -5   0   0   40.30    8.90
  -5   0   0   44.20    7.30
   6   0   0 1644.74   79.59
  -6   0   0 1559.94   78.89
   6   0   0 1741.43   76.49
  -6   0   0 1764.72   76.49
   6   0   0 1642.84   77.09
  -6   0   0 1688.23   76.39
   6   0   0 1821.52   76.69
  -6   0   0 1663.23   79.79
  -6   0   0 1704.13   76.99
   7   0   0   81.59   26.40
   7   0   0  110.59   13.30
   7   0   0   78.49   11.50
  -7   0   0   64.09   14.10
  -7   0   0   91.99   11.40
   7   0   0   86.09   11.10
  -7   0   0   93.49   14.70
  -7   0   0   93.69    9.60
  -7   0   0   96.49    9.70
   8   0   0  637.74   37.90
  -8   0   0  628.84   31.80
  -8   0   0  641.14   31.60
   8   0   0  655.63   31.70
  -8   0   0  582.94   36.50
  -8   0   0  655.73   38.60
  -8   0   0  631.14   33.30
   8   0   0  642.64   33.20
  -8   0   0  597.34   36.60
   8   0   0  691.93   32.30
   9   0   0    8.30    8.90
  -9   0   0   15.10    9.20
  -9   0   0    9.90   12.10
   9   0   0   21.50   11.10
  -9   0   0   -2.90   15.30
   9   0   0    7.60    9.60
   9   0   0   19.70   14.60
  -9   0   0   23.80   14.90
  -9   0   0   13.20    8.80
  -9   0   0    7.20   16.30
  10   0   0  241.88   17.10
  10   0   0  273.17   21.50
  10   0   0  231.88   18.00
 -10   0   0  286.17   27.60
 -10   0   0  208.38   21.20
 -10   0   0  256.77   32.50
 -10   0   0  237.08   17.40
 -10   0   0  183.98   25.00
  11   0   0   -4.80    8.30
 -11   0   0   14.80   19.10
  11   0   0    7.70   10.00
  11   0   0   42.30   13.90
  -1   1   0 2249.87  101.39
  -1   1   0 2322.77  101.49
  -2  -1   0  877.51   45.70
  -2  -1   0  947.01   45.60
  -2  -1   0  949.21   44.40
  -2  -1   0  981.90   48.90
   2  -1   0  973.60   44.60
   2  -1   0 1080.49   45.70
  -2  -1   0  973.20   44.00
  -2   1   0  997.80   46.00
  -2   1   0 1086.09   48.50
  -2   1   0  999.80   43.90
  -2   1   0  901.11   45.00
  -2   1   0  980.90   44.50
  -2   1   0  967.60   44.20
   2   1   0 1047.80   44.30
   2   1   0  905.11   46.10
   2   1   0 1009.40   44.30
   2   1   0 1047.80   45.60
   2   1   0  922.31   44.40
  -3  -1   0  149.88   15.40
  -3  -1   0  151.18   11.60
   3  -1   0  159.08   12.70
   3  -1   0  147.69   10.00
   3  -1   0  163.48   15.70
  -3  -1   0  132.49    9.70
  -3  -1   0  128.59   15.50
  -3  -1   0  115.29   10.60
   3   1   0  131.59   16.40
   3   1   0  124.09   10.80
  -3   1   0  151.58   10.40
  -3   1   0  153.28   15.50
  -3   1   0  132.29   11.70
  -3   1   0  162.98   14.80
   3   1   0  148.39   10.10
   3   1   0  150.28   15.10
   3   1   0  143.39   11.40
  -4  -1   0   17.40    5.80
  -4  -1   0    8.20   10.30
   4  -1   0   37.20   10.80
  -4  -1   0   26.60   10.60
   4  -1   0   27.50    8.30
  -4  -1   0   29.30    7.90
  -4  -1   0   22.30    6.70
   4  -1   0   31.40    6.30
   4   1   0   14.90    6.70
  -4   1   0   16.70    5.50
  -4   1   0   19.00    9.80
   4   1   0   26.00   10.00
   4   1   0   22.80    5.90
  -4   1   0   17.80    8.60
  -4   1   0   21.10   10.70
  -4   1   0   33.70    6.40
   4   1   0   22.70    7.20
   4   1   0    7.90   11.70
  -4   1   0   24.60    7.50
   5  -1   0   69.99   12.40
  -5  -1   0   85.69   12.40
  -5  -1   0   48.20    7.80
  -5  -1   0   47.90   11.80
   5  -1   0   80.19    9.50
  -5  -1   0   64.09    9.20
  -5  -1   0   57.39    7.20
   5  -1   0   65.59    9.70
   5   1   0   57.19   13.60
   5   1   0   55.59    8.50
   5   1   0   60.89    7.60
  -5   1   0   84.59    9.80
  -5   1   0   54.39   12.00
  -5   1   0   57.29    7.10
  -5   1   0   53.89    9.00
   5   1   0   69.79    8.00
  -5   1   0   82.89   11.70
   5   1   0   77.09   12.20
  -5   1   0   39.40   10.20
  -6  -1   0  357.76   24.40
  -6  -1   0  342.87   18.30
   6  -1   0  344.07   18.70
  -6  -1   0  351.46   24.60
   6  -1   0  351.76   20.80
  -6  -1   0  358.06   19.90
  -6  -1   0  327.77   18.90
   6  -1   0  315.27   24.80
  -6   1   0  344.77   18.80
   6   1   0  346.27   19.00
  -6   1   0  331.77   20.00
  -6   1   0  337.57   24.60
   6   1   0  356.46   26.90
  -6   1   0  303.67   22.50
   6   1   0  349.77   18.50
  -6   1   0  306.37   18.00
   6   1   0  384.16   20.00
  -6   1   0  337.37   23.40
   6   1   0  350.96   24.30
  -7  -1   0   23.20    7.50
   7  -1   0   16.30    7.80
  -7  -1   0   27.80   10.00
   7  -1   0   14.20   10.00
   7  -1   0   26.00    7.70
  -7  -1   0   29.20   14.50
  -7  -1   0   10.10    7.80
  -7  -1   0   38.10   13.00
   7  -1   0   27.20   20.90
  -7   1   0   34.40   17.50
   7   1   0   10.40    7.20
   7   1   0    0.40   14.00
  -7   1   0   23.90    7.10
   7   1   0   37.10   22.50
  -7   1   0   17.70    8.10
   7   1   0   14.40    8.40
  -7   1   0   33.00   10.20
  -7   1   0   16.60   11.80
  -7   1   0   39.40   12.30
   8  -1   0   98.89   16.80
  -8  -1   0   81.39   10.50
   8  -1   0   99.99   12.60
   8  -1   0   84.19   10.40
  -8  -1   0   79.69   16.30
   8  -1   0   86.19   10.30
  -8  -1   0  112.69   16.10
  -8  -1   0   68.89   16.40
  -8  -1   0   88.19   12.30
  -8  -1   0   78.09    9.90
  -8   1   0  103.09   17.00
  -8   1   0  102.29   10.80
   8   1   0   83.29   10.00
  -8   1   0  104.19   16.10
  -8   1   0  103.29   13.00
  -8   1   0   92.29    9.80
   8   1   0   80.69   10.90
   8   1   0   97.79   15.90
  -8   1   0   84.09   14.80
   8   1   0   91.79   12.00
  -9  -1   0  233.98   21.70
  -9  -1   0  220.08   25.70
  -9  -1   0  217.18   19.30
   9  -1   0  255.57   26.10
   9  -1   0  214.18   16.30
  -9  -1   0  215.08   25.40
   9  -1   0  221.78   19.90
   9  -1   0  238.18   17.30
  -9  -1   0  237.58   24.90
  -9   1   0  193.88   19.40
   9   1   0  217.08   17.60
   9   1   0  251.47   25.20
  -9   1   0  214.28   17.00
  -9   1   0  241.28   26.70
  -9   1   0  258.07   25.60
  -9   1   0  207.48   24.00
   9   1   0  235.28   16.50
   9   1   0  250.27   18.80
  -9   1   0  232.98   16.00
 -10  -1   0   30.50   16.90
 -10  -1   0   32.50    9.50
  10  -1   0   14.10    9.90
 -10  -1   0   21.50   13.80
  10  -1   0    6.20    8.60
 -10  -1   0   48.10   10.00
  10  -1   0   23.20   12.20
 -10   1   0   51.19   18.30
  10   1   0    8.90    9.30
 -10   1   0    5.00   13.10
  10   1   0   16.70   10.00
  10   1   0   37.00   14.40
 -10   1   0   23.10   17.60
 -10   1   0   32.40   10.20
 -10   1   0   -3.50   15.20
  11  -1   0   29.00   10.70
  11  -1   0   18.80    9.10
 -11  -1   0   41.80   10.60
 -11  -1   0   65.79   10.40
  11  -1   0   60.19   13.80
 -11   1   0   49.99   14.30
 -11   1   0   24.90   19.20
  11   1   0   18.10   12.40
  11   1   0   70.39   15.40
 -11   1   0   44.80    9.60
   1  -2   0   56.39    5.10
   1  -2   0   85.29   10.30
   1  -2   0   47.20    8.20
   1  -2   0   58.19    3.90
  -1  -2   0   61.69    4.50
  -1  -2   0   54.09    6.00
  -1  -2   0   65.59    7.40
   1   2   0   57.09    6.00
   1   2   0   68.09    7.50
  -1   2   0   59.09    6.00
  -1   2   0   49.50    6.10
   1   2   0   63.49    4.30
   1   2   0   54.49    7.60
  -2  -2   0 3146.89  133.09
  -2  -2   0 2883.81  133.39
   2  -2   0 3054.49  133.09
  -2  -2   0 3208.38  132.39
   2  -2   0 2926.11  132.39
  -2  -2   0 3207.28  133.39
  -2  -2   0 2911.91  132.19
   2  -2   0 2829.92  132.89
   2  -2   0 2914.51  132.59
   2   2   0 2911.91  132.59
   2   2   0 2899.51  132.29
   2   2   0 2932.01  132.29
  -2   2   0 2925.71  132.89
   2   2   0 3165.88  133.19
  -2   2   0 2899.51  132.59
  -2   2   0 2922.11  132.49
  -3  -2   0    6.00    6.10
  -3  -2   0   -4.70    6.20
   3  -2   0    5.70    5.70
  -3  -2   0    5.60    8.70
  -3  -2   0   -3.30    9.30
  -3  -2   0    7.20    4.50
   3  -2   0    4.00    7.80
  -3   2   0    5.40    6.50
   3   2   0   13.00   11.10
   3   2   0   10.20    8.90
  -3   2   0   11.60    7.80
   3   2   0    4.70    5.60
   3   2   0   11.00    5.10
  -3   2   0    1.60    7.10
  -3   2   0   12.60    7.10
  -3   2   0   -4.70    9.60
   3   2   0  -14.90   10.40
  -4  -2   0  340.47   22.70
  -4  -2   0  347.17   19.10
   4  -2   0  347.97   23.20
  -4  -2   0  345.57   22.70
  -4  -2   0  388.36   19.10
   4  -2   0  364.56   20.10
   4  -2   0  358.56   18.30
  -4  -2   0  343.77   17.90
   4   2   0  360.66   22.10
  -4   2   0  343.27   21.40
  -4   2   0  343.47   20.90
   4   2   0  337.17   23.70
  -4   2   0  376.46   19.50
   4   2   0  340.17   18.80
  -4   2   0  375.36   22.80
   4   2   0  363.76   19.00
   4   2   0  343.97   18.30
  -4   2   0  386.36   20.00
  -5  -2   0  114.29   12.30
  -5  -2   0  111.49   16.90
  -5  -2   0  108.89   16.70
   5  -2   0  135.79   13.10
  -5  -2   0  109.39   11.00
  -5  -2   0   88.29    9.60
   5  -2   0  138.09   17.60
  -5   2   0  114.49   12.40
  -5   2   0  127.69   11.00
  -5   2   0   87.99   14.30
   5   2   0  115.39   16.10
   5   2   0   99.59   10.20
   5   2   0  111.99   18.10
   5   2   0   90.29   11.40
   5   2   0  114.29   11.50
  -5   2   0  142.19   15.70
  -5   2   0  138.89   17.10
   6  -2   0   44.00   13.00
  -6  -2   0   29.50    8.10
   6  -2   0   44.80    7.40
  -6  -2   0   28.40    6.80
  -6  -2   0   51.69    9.70
  -6  -2   0   31.40   12.20
   6  -2   0   36.70    9.90
  -6  -2   0   45.50   12.90
   6   2   0   46.30   14.30
  -6   2   0   39.80    7.80
   6   2   0   50.29    7.30
  -6   2   0   45.70   11.30
  -6   2   0   49.30    6.50
   6   2   0   41.00    8.40
  -6   2   0   39.60   12.90
   6   2   0   51.99    8.60
  -6   2   0   61.19    9.80
   6   2   0   47.70   11.70
  -6   2   0   36.20   11.20
  -7  -2   0    9.70   13.10
  -7  -2   0   -1.50    7.70
  -7  -2   0   -3.90    9.60
   7  -2   0   16.00   10.10
   7  -2   0    6.50   14.20
  -7  -2   0   14.10   12.80
  -7  -2   0    4.10    7.10
  -7   2   0   14.50   10.10
  -7   2   0   -4.80   11.50
   7   2   0   11.60   12.30
   7   2   0    3.20    7.20
   7   2   0   13.90    8.40
   7   2   0   -5.70   14.40
  -7   2   0   11.40   13.50
  -7   2   0   10.80    8.10
  -7   2   0   10.50   11.60
   7   2   0   16.70   15.60
  -8  -2   0  339.27   26.90
   8  -2   0  320.97   22.60
  -8  -2   0  309.17   20.60
  -8  -2   0  329.67   21.20
  -8  -2   0  328.07   21.80
  -8  -2   0  318.87   27.30
   8  -2   0  335.47   28.20
   8   2   0  355.56   20.50
   8   2   0  330.07   26.50
  -8   2   0  338.07   25.50
  -8   2   0  335.37   25.10
   8   2   0  333.57   19.60
  -8   2   0  322.87   20.30
  -8   2   0  356.36   27.90
   8   2   0  332.77   20.80
  -8   2   0  329.97   21.80
  -9  -2   0   24.80   15.70
  -9  -2   0   14.10   15.30
   9  -2   0   11.60   11.70
  -9  -2   0   25.10   15.80
   9  -2   0   10.50   16.10
   9  -2   0    3.80    9.40
  -9  -2   0   15.50    8.40
   9  -2   0   -0.50    8.40
  -9  -2   0    6.10   11.40
  -9  -2   0    7.20   10.00
  -9   2   0    2.60   13.80
   9   2   0   -2.20    8.40
  -9   2   0   24.80   16.30
  -9   2   0   15.70   15.60
   9   2   0   10.10   14.50
   9   2   0   -2.50    9.60
  -9   2   0  -22.40   11.70
  -9   2   0    8.50    9.30
   9   2   0   20.40   10.30
 -10  -2   0   98.99   25.60
 -10  -2   0  102.29   19.40
 -10  -2   0  153.98   25.00
 -10  -2   0  131.69   13.60
  10  -2   0  135.09   18.30
  10  -2   0  104.19   12.60
 -10  -2   0  118.79   15.80
 -10  -2   0  113.69   15.50
  10   2   0   97.89   13.30
 -10   2   0   90.59   17.50
 -10   2   0  120.99   12.80
 -10   2   0  119.29   21.80
 -10   2   0   94.39   15.80
  10   2   0  107.19   15.00
  11  -2   0   37.30   13.60
 -11  -2   0   31.20   10.00
 -11  -2   0   57.69   11.40
 -11   2   0   40.50   10.50
 -11   2   0   26.60   19.10
  11   2   0   10.50   12.00
  11   2   0   11.90    9.80
   0  -3   0   -2.90    3.30
   0  -3   0   -1.80    2.70
   0  -3   0   -2.30    3.80
   0   3   0   -2.80    2.90
   0   3   0    3.30    3.20
  -1  -3   0 1699.73   78.29
  -1  -3   0 1719.03   77.79
   1  -3   0 1647.24   77.99
   1  -3   0 1919.81   78.29
  -1  -3   0 1964.40   78.59
   1  -3   0 1748.93   77.79
   1  -3   0 1672.43   78.19
   1  -3   0 1833.32   78.09
  -1  -3   0 1739.83   78.39
  -1  -3   0 1807.92   77.89
   1   3   0 1604.84   78.19
  -1   3   0 1677.53   78.09
   1   3   0 1632.94   77.79
  -1   3   0 1660.03   78.19
   1   3   0 1933.01   78.79
  -1   3   0 1952.40   78.09
   1   3   0 1696.93   78.59
  -1   3   0 1661.73   77.89
  -2  -3   0   27.50    3.90
  -2  -3   0    6.50   14.90
  -2  -3   0   28.50    7.90
  -2  -3   0   36.80    7.80
   2  -3   0   13.00    6.50
   2  -3   0   18.40    5.10
  -2  -3   0   26.40    5.10
   2  -3   0   29.10    7.00
  -2  -3   0    8.50    6.20
   2   3   0   13.30    6.10
   2   3   0   26.90    9.00
   2   3   0   25.60    4.40
   2   3   0   22.70    4.30
  -2   3   0   17.80    6.30
  -2   3   0   14.60    5.50
   3  -3   0  498.45   23.40
  -3  -3   0  518.55   26.20
   3  -3   0  498.75   25.80
  -3  -3   0  473.25   26.20
  -3  -3   0  493.15   24.00
  -3  -3   0  479.95   22.60
  -3  -3   0  482.25   23.40
   3  -3   0  477.75   24.50
  -3   3   0  487.05   24.10
   3   3   0  459.95   23.00
   3   3   0  476.05   27.30
   3   3   0  454.05   22.80
   3   3   0  516.75   25.70
  -3   3   0  481.95   23.50
  -3   3   0  484.95   24.50
  -3   3   0  505.25   24.70
   3   3   0  465.15   23.90
  -4  -3   0  290.97   20.10
   4  -3   0  277.47   17.60
  -4  -3   0  268.57   14.70
   4  -3   0  287.87   20.20
  -4  -3   0  271.37   20.50
  -4  -3   0  270.27   16.20
   4  -3   0  286.17   15.70
  -4  -3   0  292.87   16.50
   4   3   0  264.37   21.60
  -4   3   0  287.97   20.60
   4   3   0  279.37   16.50
  -4   3   0  309.57   16.90
  -4   3   0  291.57   15.90
   4   3   0  310.47   19.40
   4   3   0  263.87   15.20
  -4   3   0  260.37   17.90
  -4   3   0  301.67   18.30
   4   3   0  281.37   15.60
   5  -3   0  109.59   13.20
  -5  -3   0  115.89   16.10
  -5  -3   0  121.19   16.90
  -5  -3   0  130.69   11.70
  -5  -3   0   83.99    9.00
   5  -3   0  138.39   17.40
   5  -3   0  110.69   10.20
  -5  -3   0   90.09   11.20
  -5   3   0   89.49   13.90
   5   3   0  106.29   15.60
  -5   3   0   88.99   13.10
   5   3   0   89.49   14.60
   5   3   0   86.29   11.30
  -5   3   0  117.59   14.80
  -5   3   0   92.29   11.90
   5   3   0  123.69   10.70
   5   3   0   99.39   10.20
  -5   3   0   93.89   10.70
   6  -3   0   51.99    7.70
  -6  -3   0   77.29    9.00
  -6  -3   0   63.59   13.10
  -6  -3   0   61.19    9.10
   6  -3   0   59.89   13.50
   6  -3   0   43.90   10.10
  -6  -3   0   49.90   12.70
   6   3   0   59.39    7.60
  -6   3   0   67.69    9.90
   6   3   0   79.59   10.60
  -6   3   0   45.30   13.30
   6   3   0   51.09   11.50
   6   3   0   45.80   14.70
   6   3   0   56.99    8.80
  -6   3   0   58.49   11.10
  -7  -3   0  267.97   18.10
   7  -3   0  233.68   23.80
   7  -3   0  253.67   15.80
  -7  -3   0  282.37   23.20
  -7  -3   0  284.07   23.90
  -7  -3   0  249.97   16.40
  -7  -3   0  267.07   17.60
   7  -3   0  275.87   19.40
  -7   3   0  236.98   16.80
  -7   3   0  261.37   21.00
   7   3   0  272.37   17.40
   7   3   0  245.18   17.00
   7   3   0  272.87   16.10
  -7   3   0  245.68   21.00
  -7   3   0  260.07   18.20
  -7   3   0  253.67   24.10
   7   3   0  269.67   22.20
   7   3   0  264.77   26.40
  -8  -3   0  108.19   13.50
  -8  -3   0  124.69   21.00
  -8  -3   0  102.09   11.90
  -8  -3   0  130.99   18.00
   8  -3   0   83.89   17.40
   8  -3   0  100.99   14.10
  -8   3   0  106.39   16.20
   8   3   0   96.19   12.60
   8   3   0  104.69   13.90
   8   3   0  129.19   21.50
  -8   3   0  105.99   14.80
  -8   3   0  100.69   11.60
  -8   3   0   88.59   13.00
   8   3   0  112.79   11.90
  -8   3   0  145.29   22.10
   8   3   0   97.79   15.60
  -9  -3   0    4.10    8.00
   9  -3   0   20.10   12.70
  -9  -3   0   22.00   10.40
  -9  -3   0   19.30   15.50
   9  -3   0   23.20   16.30
  -9  -3   0   29.00   16.50
  -9  -3   0   25.50   12.10
   9   3   0    6.00    9.80
  -9   3   0    5.20   13.00
   9   3   0    4.10    9.50
   9   3   0    9.80    8.80
  -9   3   0    3.80   12.30
  -9   3   0   29.50   16.60
  -9   3   0    6.20   10.10
  -9   3   0    5.50   15.80
   9   3   0   13.70   14.00
 -10  -3   0   42.80   18.50
 -10  -3   0   66.19   18.00
 -10  -3   0   69.89   11.80
 -10  -3   0   27.60   13.40
 -10  -3   0   49.40    9.40
  10  -3   0   32.20   13.00
  10  -3   0   56.69   19.60
  10   3   0   20.00    9.80
 -10   3   0   15.00   13.20
 -10   3   0   38.10   11.10
 -10   3   0   35.30   18.30
  10   3   0   18.40   12.70
  10   3   0   38.00   16.40
  10   3   0   57.69   13.70
 -11  -3   0  188.48   15.20
  11  -3   0  184.28   21.80
 -11  -3   0  201.58   18.20
 -11   3   0  183.38   17.20
  11   3   0  156.58   16.30
  11   3   0  153.68   17.70
 -11   3   0  140.49   23.90
   0  -4   0   21.80    3.80
   0  -4   0   24.70    4.70
   0  -4   0   28.00    7.60
   0   4   0   21.80    4.50
   0   4   0   18.70    4.50
  -1  -4   0 4061.49  170.48
  -1  -4   0 3775.82  170.38
  -1  -4   0 4012.90  169.98
   1  -4   0 3824.52  170.28
   1  -4   0 3909.31  169.98
  -1  -4   0 3848.21  169.98
   1   4   0 3980.30  170.58
  -1   4   0 3744.93  170.28
   1   4   0 3663.53  169.98
   1   4   0 3681.23  170.28
  -1   4   0 3723.23  170.18
  -2  -4   0 1933.71   80.99
  -2  -4   0 1936.21   79.89
   2  -4   0 1824.42   80.39
  -2  -4   0 1855.81   79.59
  -2  -4   0 1773.52   80.39
  -2  -4   0 1781.02   80.89
   2  -4   0 1739.33   79.99
   2  -4   0 1769.92   80.49
   2  -4   0 1753.22   80.39
   2   4   0 1732.23   81.09
   2   4   0 1772.52   79.69
   2   4   0 1668.23   80.29
  -2   4   0 1754.82   80.09
   2   4   0 1723.93   81.29
  -2   4   0 1867.71   80.29
   2   4   0 1794.52   79.69
  -2   4   0 1844.52   80.29
  -2   4   0 1721.33   80.69
  -3  -4   0  541.55   28.70
   3  -4   0  567.04   28.50
   3  -4   0  536.45   27.80
  -3  -4   0  522.65   28.50
  -3  -4   0  571.24   26.20
   3  -4   0  574.04   27.30
  -3  -4   0  563.04   27.10
   3  -4   0  586.44   26.30
  -3  -4   0  551.64   25.50
  -3  -4   0  531.75   28.80
   3   4   0  539.25   26.90
  -3   4   0  575.24   27.10
   3   4   0  546.05   30.00
  -3   4   0  559.34   26.50
   3   4   0  539.05   25.80
  -3   4   0  565.04   26.90
  -3   4   0  581.04   27.20
   3   4   0  534.55   25.80
  -4  -4   0  353.26   17.10
  -4  -4   0  333.67   19.10
   4  -4   0  318.07   19.90
   4  -4   0  351.36   22.00
  -4  -4   0  370.06   22.30
  -4   4   0  340.87   20.10
   4   4   0  346.67   17.60
  -4   4   0  324.77   19.10
  -4   4   0  296.97   18.60
   4   4   0  362.06   19.10
   4   4   0  353.06   23.60
   4   4   0  392.86   17.90
  -5  -4   0   94.29   11.80
   5  -4   0   88.59   10.70
   5  -4   0   99.49    9.90
  -5   4   0  109.19   13.70
  -5   4   0   82.69    9.90
   5   4   0   71.69   13.90
   5   4   0  105.39   11.60
  -5   4   0   83.29   13.00
  -5   4   0   76.19    8.90
  -5   4   0   76.49   10.70
   6  -4   0  302.67   23.70
  -6  -4   0  262.77   33.80
   6  -4   0  305.07   17.00
  -6  -4   0  306.97   22.70
  -6  -4   0  295.67   16.20
  -6  -4   0  317.07   18.50
   6  -4   0  297.37   19.90
  -6   4   0  294.47   17.90
   6   4   0  302.77   17.20
   6   4   0  326.47   21.90
   6   4   0  284.57   25.50
  -6   4   0  268.57   29.50
  -6   4   0  283.77   23.60
   6   4   0  298.47   17.00
  -6   4   0  314.57   18.90
  -6   4   0  295.27   20.60
   6   4   0  309.27   18.30
   7  -4   0   29.90    7.70
  -7  -4   0   57.69    7.50
  -7  -4   0   64.29   14.70
   7  -4   0   57.49   14.50
  -7  -4   0   49.00   10.00
  -7  -4   0   54.59   13.20
   7  -4   0   42.30   11.80
   7   4   0   31.90   15.70
  -7   4   0   55.89   10.80
   7   4   0   43.70   12.40
   7   4   0   51.79    8.00
  -7   4   0   37.40    9.10
  -7   4   0   27.40   10.80
  -7   4   0   51.59   12.20
  -7   4   0   44.40   14.30
   7   4   0   39.80    9.50
   7   4   0   47.90    8.30
  -8  -4   0   91.99   11.10
   8  -4   0   67.09   13.90
   8  -4   0   81.09   16.40
  -8  -4   0   79.99   11.90
  -8  -4   0   75.99   15.30
   8   4   0   66.69   10.90
  -8   4   0   51.99   15.40
  -8   4   0   50.69   11.80
  -8   4   0   67.29   17.00
   8   4   0   93.69   19.60
  -8   4   0   50.79   12.60
  -8   4   0   69.09   14.50
   8   4   0   68.59    9.40
   8   4   0   76.69   14.30
  -9  -4   0  118.19   13.70
  -9  -4   0   90.29   17.70
   9  -4   0   94.99   14.50
  -9  -4   0  117.39   14.30
  -9  -4   0  114.79   11.80
   9  -4   0  113.89   19.00
  -9   4   0   72.59   14.70
   9   4   0   97.99   12.30
   9   4   0  101.19   22.10
   9   4   0  130.89   13.90
   9   4   0   99.99   16.80
   9   4   0   80.89   12.70
  -9   4   0   95.39   12.20
  -9   4   0   86.69   14.10
  -9   4   0  105.69   19.00
 -10  -4   0    9.80   16.30
 -10  -4   0   37.90   11.30
  10  -4   0   52.49   18.20
 -10  -4   0   15.60   18.20
 -10  -4   0   21.10   13.70
  10  -4   0   43.30   14.60
  10   4   0   18.30    9.70
  10   4   0   19.80   14.80
 -10   4   0   17.00   13.00
 -10   4   0   13.20   17.20
 -10   4   0   33.30   10.90
  10   4   0   22.00    9.30
 -10   4   0   -6.40   13.50
  10   4   0   15.30   11.70
  11  -4   0   57.29   16.40
 -11   4   0   22.60   19.30
  11   4   0   27.20    9.40
  11   4   0    4.60   11.00
 -11   4   0   42.90   11.30
   0  -5   0   -2.50    4.80
   0  -5   0   11.20    5.20
   0  -5   0    3.40    5.90
   0  -5   0   -0.20    3.70
   0   5   0    2.50    4.10
   0   5   0    0.10    4.50
   0   5   0   -1.80    4.40
   1  -5   0  156.48   13.60
  -1  -5   0  208.58   13.10
   1   5   0  191.18   13.70
  -2  -5   0  111.29    8.20
   2  -5   0  108.29   10.30
   2  -5   0  119.49    7.40
  -2  -5   0   95.09   10.50
   2  -5   0   99.79    8.80
   2  -5   0  111.69   11.10
  -2  -5   0  121.99    7.70
  -2  -5   0  138.19   11.70
   2   5   0  122.19   13.50
   2   5   0  128.39    7.90
  -2   5   0   97.39    9.70
   2   5   0  139.49   13.40
  -2   5   0  127.29    8.80
  -3  -5   0  652.13   33.50
  -3  -5   0  644.44   31.30
   3  -5   0  668.93   33.00
  -3  -5   0  661.73   30.70
  -3  -5   0  733.93   34.10
   3  -5   0  653.73   32.60
   3  -5   0  672.03   32.50
  -3  -5   0  664.73   32.20
   3  -5   0  642.14   31.30
   3   5   0  700.93   30.90
  -3   5   0  664.13   31.90
   3   5   0  662.73   32.20
   3   5   0  724.53   30.90
  -3   5   0  667.63   32.00
  -3   5   0  704.33   32.20
   3   5   0  681.03   34.80
  -3   5   0  638.54   31.80
   4  -5   0  198.38   15.10
  -4  -5   0  195.28   14.20
   4  -5   0  194.68   12.50
  -4  -5   0  233.68   17.00
  -4  -5   0  201.38   17.80
   4  -5   0  181.88   15.30
   4  -5   0  207.48   17.30
  -4  -5   0  183.98   11.10
  -4  -5   0  170.38   16.90
  -4  -5   0  197.68   13.20
  -4   5   0  182.38   13.90
  -4   5   0  194.58   13.40
   4   5   0  202.68   14.00
   4   5   0  201.38   11.80
   4   5   0  219.28   19.40
   4   5   0  204.88   12.10
   5  -5   0   40.70    6.80
   5  -5   0   65.79   10.10
  -5   5   0   39.70    7.90
  -5   5   0   40.40    9.30
   5   5   0   56.69   13.60
  -5   5   0   62.99    8.70
  -5   5   0   46.00   12.50
  -6  -5   0   57.99    9.30
   6  -5   0   35.50   11.00
   6  -5   0   36.10    7.30
  -6  -5   0   70.69   12.60
   6  -5   0   46.70   12.80
  -6  -5   0   45.70    8.80
  -6   5   0   39.70    9.40
   6   5   0   75.89   24.00
  -6   5   0   42.10    8.50
  -6   5   0   25.20   10.30
   6   5   0   54.09    7.70
  -6   5   0   39.20    9.50
  -6   5   0   46.30   12.80
   6   5   0   47.20    8.60
   7  -5   0   30.10    7.70
  -7  -5   0   68.59   13.70
   7  -5   0   55.29   14.00
   7  -5   0   38.60   12.20
  -7  -5   0   44.60   11.10
  -7   5   0   36.10    9.30
   7   5   0   48.20    8.20
  -7   5   0   33.90   15.10
  -7   5   0   45.50   10.10
  -7   5   0   34.00   10.20
   7   5   0   45.90    9.70
   7   5   0   67.99   12.90
   7   5   0   61.49   16.20
  -7   5   0   27.90   11.70
   7   5   0   57.29    8.00
  -8  -5   0   10.40    6.80
  -8  -5   0   -0.10   10.30
   8  -5   0   -6.10    7.50
  -8  -5   0   22.30   11.20
  -8  -5   0   13.80   15.70
  -8  -5   0   15.70   13.90
   8  -5   0    8.80   12.50
   8  -5   0    0.50   14.80
   8   5   0    1.40   13.00
  -8   5   0    6.60   10.80
  -8   5   0   -2.30   11.00
   8   5   0   23.80    8.00
   8   5   0    6.40   17.30
  -8   5   0    6.70   15.60
  -8   5   0    7.50   12.90
   8   5   0    4.80   10.00
  -8   5   0   10.50    9.40
  -9  -5   0  155.88   17.30
  -9  -5   0  167.38   12.60
  -9  -5   0  170.68   23.90
   9  -5   0  133.79   16.60
   9  -5   0  120.29   19.50
  -9  -5   0  134.59   17.80
  -9  -5   0  151.48   21.70
  -9   5   0  177.98   21.70
  -9   5   0  111.09   15.50
   9   5   0  130.89   22.70
   9   5   0  159.68   14.00
   9   5   0  123.99   17.50
   9   5   0  140.69   24.20
  -9   5   0  117.19   16.10
  -9   5   0  130.99   15.40
  -9   5   0  128.89   19.80
   9   5   0  141.69   14.30
  10  -5   0   46.90    9.30
  10  -5   0  101.69   20.00
 -10  -5   0   61.79   17.80
  10  -5   0   62.39   18.60
 -10  -5   0  100.79   21.40
 -10   5   0   53.39   14.20
 -10   5   0   38.00   13.60
  10   5   0   58.59   17.70
  10   5   0   74.49   12.80
  10   5   0   67.09   10.00
 -10   5   0   61.49   14.50
 -10   5   0   79.79   20.70
  11   5   0   29.90   11.60
 -11   5   0   55.69   12.30
 -11   5   0   24.10   19.30
   0  -6   0  170.48   11.50
   0  -6   0  178.08   11.40
   0  -6   0  186.78   10.30
   0   6   0  178.28   10.90
   0   6   0  214.68   12.60
   1  -6   0   32.30    6.60
   1  -6   0   49.60    6.50
   1  -6   0   26.00    4.90
  -1  -6   0   41.70    5.20
  -1  -6   0   42.90    4.60
   1  -6   0   34.10    5.10
   1  -6   0   28.90    5.70
  -1  -6   0   42.90    7.20
  -1  -6   0   38.00    6.60
   1  -6   0   31.60    4.90
   1   6   0   24.80    6.00
   1   6   0   30.50    7.90
  -1   6   0   41.90    6.50
  -1   6   0   39.30    6.00
  -1   6   0   36.50    5.70
  -1   6   0   31.90    5.60
   1   6   0   54.19    9.30
   1   6   0   44.20    5.90
  -2  -6   0 2075.39   91.19
   2  -6   0 1963.60   91.89
   2  -6   0 2142.99   91.09
  -2  -6   0 1994.50   92.09
   2  -6   0 2026.50   91.89
  -2  -6   0 2011.20   91.09
  -2  -6   0 2134.49   91.99
  -2  -6   0 2113.59   92.29
  -2   6   0 2252.87   91.59
   2   6   0 1924.41   91.09
   2   6   0 2097.89   92.89
  -2   6   0 2034.40   91.89
   2   6   0 1977.50   91.79
  -2   6   0 2059.19   91.59
  -2   6   0 2049.99   91.79
   2   6   0 1922.81   91.09
   2   6   0 2044.60   92.69
   3  -6   0   94.49   11.00
  -3  -6   0   80.79    7.10
  -3  -6   0   85.69    8.90
   3  -6   0   91.79   10.00
  -3  -6   0   87.79   10.50
   3  -6   0   62.69   11.10
  -3  -6   0   70.69    8.50
  -3   6   0   86.89    8.80
   3   6   0   89.19   15.40
   3   6   0   79.59    8.00
   3   6   0   82.59    8.90
  -3   6   0   84.59    8.30
   3   6   0   81.99    7.60
  -4  -6   0  235.98   18.60
   4  -6   0  259.47   14.50
  -4  -6   0  250.97   13.00
  -4  -6   0  245.28   19.00
  -4  -6   0  275.57   18.20
  -4  -6   0  250.47   16.00
   4  -6   0  239.68   16.90
  -4  -6   0  224.08   14.50
   4  -6   0  259.77   18.20
   4  -6   0  266.37   16.70
  -4   6   0  247.78   15.80
   4   6   0  246.78   15.90
   4   6   0  221.28   21.00
  -4   6   0  233.08   15.30
   4   6   0  252.47   13.40
  -4   6   0  286.97   16.20
   4   6   0  241.08   13.90
  -4   6   0  241.08   15.50
  -5  -6   0   98.89   12.70
  -5  -6   0   92.69   13.20
  -5  -6   0  103.99    9.50
  -5  -6   0   85.29   12.00
   5  -6   0  103.59   11.40
   5  -6   0   98.69   12.70
   5  -6   0   85.39    9.80
  -5  -6   0  104.49   15.10
  -5  -6   0   74.99    9.00
   5   6   0   83.49   11.90
  -5   6   0   86.39   12.20
  -5   6   0   93.69   12.00
   5   6   0   94.89   14.60
   5   6   0   71.79    9.10
   5   6   0  100.59    8.30
  -5   6   0   91.59   12.50
  -5   6   0   87.19   11.10
  -6  -6   0  739.13   45.00
  -6  -6   0  754.52   36.20
   6  -6   0  826.62   37.20
  -6  -6   0  731.93   37.50
  -6  -6   0  698.83   41.60
   6  -6   0  786.42   39.30
  -6  -6   0  784.92   38.40
   6  -6   0  815.52   41.90
  -6   6   0  762.32   38.50
   6   6   0  785.32   36.70
  -6   6   0  822.62   39.30
  -6   6   0  823.82   38.30
   6   6   0  763.92   43.40
   6   6   0  851.91   38.50
   6   6   0  731.43   36.80
  -6   6   0  829.72   42.60
  -6   6   0  819.92   37.90
  -7  -6   0   47.00   14.80
   7  -6   0   31.60   18.00
   7  -6   0   24.40    7.60
  -7  -6   0   38.00   10.20
  -7  -6   0   40.80   12.80
   7  -6   0   40.70   13.70
  -7  -6   0   27.00    6.50
  -7  -6   0   43.50   13.10
   7   6   0   32.90   16.80
   7   6   0   30.80    7.50
  -7   6   0   45.70   10.50
  -7   6   0   33.40   17.80
   7   6   0   12.80   11.60
  -7   6   0   26.70    9.80
  -7   6   0   26.80    9.40
   7   6   0   30.70    9.30
  -7   6   0   28.00   11.70
  -8  -6   0   37.20   11.10
   8  -6   0   52.99   16.00
   8  -6   0   24.70   12.80
  -8  -6   0   37.80    7.60
  -8  -6   0   33.60   14.60
  -8  -6   0   44.10   11.80
  -8  -6   0   56.39   17.20
  -8  -6   0   53.19   14.30
   8  -6   0   39.50    8.90
   8   6   0   47.20    8.60
   8   6   0   50.09    8.30
  -8   6   0   70.59   14.70
  -8   6   0   36.80   10.50
  -8   6   0   54.79   11.70
  -8   6   0   35.90   11.40
   8   6   0   43.00   18.90
   8   6   0   33.70   11.00
  -8   6   0   54.29   17.00
  -9  -6   0   13.00    7.30
  -9  -6   0  -14.80   14.30
  -9  -6   0   13.10   11.30
   9  -6   0    4.70   13.60
   9  -6   0    2.20   16.10
   9  -6   0    5.90    8.20
  -9  -6   0   31.60   14.10
  -9   6   0   36.80   15.30
   9   6   0   11.90    7.80
  -9   6   0   14.20   12.60
   9   6   0   -9.00   10.30
   9   6   0   -2.00    8.10
  -9   6   0   -3.60   10.40
  -9   6   0    8.30   17.30
   9   6   0   -3.20   20.70
  10  -6   0  112.99   20.50
 -10  -6   0  155.68   21.60
 -10  -6   0  101.49   19.90
 -10  -6   0  132.09   18.20
 -10  -6   0  124.19   16.90
  10  -6   0   83.29   11.60
 -10  -6   0  130.69   24.90
 -10  -6   0  124.49   12.30
 -10   6   0  109.89   13.70
 -10   6   0   81.99   21.50
  10   6   0  118.69   13.40
  10   6   0  103.49   13.70
  10   6   0  101.29   25.20
 -10   6   0  115.59   15.70
 -10   6   0   79.29   17.50
 -11  -6   0   27.80    8.60
 -11   6   0   21.30   20.90
  11   6   0   21.40   12.60
   0  -7   0    5.60    4.20
   0  -7   0    2.10    6.40
   0  -7   0    5.00    9.60
   0  -7   0    2.90    5.40
   0  -7   0    3.30    5.50
   0   7   0   -4.20    4.90
   0   7   0   -3.00    6.20
   0   7   0    2.00    4.70
   0   7   0    4.40    4.80
  -1  -7   0  106.19   10.50
   1  -7   0  122.49    8.80
   1  -7   0  124.59   11.00
  -1  -7   0  133.99   11.70
   1  -7   0  137.99   10.70
   1  -7   0  104.99    8.60
   1  -7   0  102.79    8.60
  -1  -7   0  126.19    8.20
  -1  -7   0  123.89    8.90
   1  -7   0  113.89   10.70
   1   7   0  126.59   12.70
  -1   7   0   97.79    9.20
  -1   7   0  121.09   11.00
   1   7   0  119.89    8.20
   1   7   0  102.19    9.90
  -1   7   0  105.89    9.60
   2  -7   0  218.68   10.80
  -2  -7   0  178.48   14.40
   2  -7   0  173.48   12.70
  -2  -7   0  194.98   11.00
  -2  -7   0  206.48   13.20
  -2  -7   0  200.08   11.10
   2  -7   0  206.18   11.00
   2  -7   0  200.68   11.90
   2  -7   0  201.48   13.80
  -2   7   0  206.98   12.30
  -2   7   0  194.38   12.70
   2   7   0  195.58   15.80
  -2   7   0  203.28   13.40
   2   7   0  193.08   13.10
   2   7   0  184.28   10.90
   2   7   0  173.08   10.80
  -2   7   0  195.78   12.40
   3  -7   0  390.86   21.80
  -3  -7   0  392.36   20.00
  -3  -7   0  383.06   22.70
   3  -7   0  410.66   21.90
  -3  -7   0  393.76   19.40
  -3  -7   0  421.76   21.50
   3  -7   0  418.16   22.20
  -3  -7   0  426.56   22.40
  -3   7   0  418.66   21.20
   3   7   0  424.06   24.70
  -3   7   0  430.86   21.20
   3   7   0  381.26   19.50
  -3   7   0  410.76   19.50
  -3   7   0  410.06   20.50
   3   7   0  395.36   19.50
  -3   7   0  347.67   24.60
   3   7   0  397.16   21.20
  -4  -7   0  148.89   14.60
   4  -7   0  137.99   13.80
   4  -7   0  139.89   10.40
  -4  -7   0  101.29   15.80
  -4  -7   0  100.19   10.60
  -4  -7   0  133.79   12.30
   4  -7   0  109.79   13.40
  -4  -7   0  117.69    8.80
   4  -7   0  132.79   14.90
   4   7   0  114.19   12.10
  -4   7   0  137.59   12.00
   4   7   0  126.99   17.40
  -4   7   0  144.09   11.70
   4   7   0  107.19    9.10
  -4   7   0  134.69   12.20
  -5  -7   0  627.84   35.50
   5  -7   0  681.83   35.70
   5  -7   0  701.23   34.30
  -5  -7   0  664.23   33.60
  -5  -7   0  662.43   35.40
  -5  -7   0  584.54   36.80
   5  -7   0  746.33   32.30
  -5   7   0  712.73   34.10
  -5   7   0  704.13   33.10
   5   7   0  721.43   33.40
   5   7   0  652.23   37.70
  -5   7   0  712.73   33.50
   5   7   0  647.54   31.50
   5   7   0  611.94   31.90
  -5   7   0  726.13   33.40
  -6  -7   0   72.49   13.70
  -6  -7   0   64.89   12.50
   6  -7   0   47.20   13.00
   6  -7   0   59.49   12.00
  -6  -7   0   71.99   13.00
  -6  -7   0   50.79   10.20
   6  -7   0   35.10    8.50
  -6   7   0   52.29   10.20
   6   7   0   57.19    9.60
  -6   7   0   49.20    9.60
  -6   7   0   48.70    9.30
  -6   7   0   36.90    9.80
  -6   7   0   36.00   14.10
   6   7   0   48.60   15.00
  -7  -7   0  130.79   12.80
  -7  -7   0  130.29   22.20
  -7  -7   0  122.39   16.30
  -7  -7   0  105.09   15.00
   7  -7   0  133.49   17.00
  -7  -7   0  123.89   19.20
  -7  -7   0   99.69   10.20
  -7   7   0  101.39   15.30
  -7   7   0  127.99   15.10
  -7   7   0  105.79   14.10
   7   7   0  131.39   19.40
   7   7   0  108.09   14.80
  -7   7   0  126.09   16.60
   7   7   0   97.49   11.30
  -8  -7   0  100.19   16.10
   8  -7   0  120.69   16.10
  -8  -7   0  135.09   14.30
   8  -7   0  107.59   17.70
  -8  -7   0   91.29   19.30
  -8  -7   0  117.39   13.90
  -8  -7   0  100.99   17.00
   8  -7   0   94.79   11.80
  -8  -7   0   81.09   10.50
  -8   7   0  102.19   18.70
   8   7   0   87.09   11.60
  -8   7   0  129.69   18.60
   8   7   0  112.69   20.80
  -8   7   0  129.79   13.70
  -8   7   0  124.39   12.90
  -8   7   0   84.19   12.70
   8   7   0  115.79   10.80
   8   7   0  117.09   13.00
   9  -7   0   10.60    8.20
  -9  -7   0   -5.00   15.30
  -9  -7   0   23.40   12.90
  -9  -7   0   37.30   19.20
  -9  -7   0   38.00   12.90
   9  -7   0   15.10   16.90
  -9  -7   0   24.90    7.30
   9  -7   0   20.90   14.50
  -9   7   0   41.10   18.80
   9   7   0   15.70    8.30
  -9   7   0   31.90   11.40
  -9   7   0   13.40   12.80
   9   7   0   13.70   22.90
   9   7   0   13.80   10.70
 -10  -7   0  -18.20   15.90
  10  -7   0   -2.00    8.10
 -10  -7   0   12.80   13.40
  10  -7   0   10.60   17.80
 -10   7   0    1.40   11.80
  10   7   0    1.20    9.10
  10   7   0   23.60    8.50
 -10   7   0    7.00   14.10
 -10   7   0   13.00   17.90
  10   7   0   -4.40   10.80
   0  -8   0  888.81   40.30
   0  -8   0  886.61   39.80
   0  -8   0  844.22   41.10
   0  -8   0  906.61   40.40
   0  -8   0  914.51   40.50
   0   8   0  973.60   40.60
   0   8   0  822.22   40.00
   0   8   0  812.42   41.20
   0   8   0  837.62   40.00
   0   8   0  881.21   40.20
   1  -8   0   83.19    7.20
   1  -8   0   78.89    7.80
  -1  -8   0   66.89    9.70
   1  -8   0   72.39    7.60
  -1  -8   0   84.99    9.10
   1  -8   0   65.89    8.20
   1  -8   0   79.29    8.20
   1  -8   0   77.29   10.70
  -1  -8   0   78.89    8.30
   1   8   0   69.09    9.10
  -1   8   0   69.99    8.30
  -1   8   0   73.49    9.00
   1   8   0   70.59    6.40
   1   8   0   93.99   10.80
  -1   8   0   72.89    7.20
   1   8   0   78.79   10.20
  -2  -8   0 1020.30   46.10
   2  -8   0 1021.30   46.00
   2  -8   0 1025.20   45.00
  -2  -8   0  994.30   46.10
  -2  -8   0  966.60   46.60
   2  -8   0 1069.79   44.90
   2  -8   0 1047.30   45.60
   2  -8   0 1021.70   45.20
  -2  -8   0  984.40   44.90
   2  -8   0  961.70   46.00
  -2  -8   0  982.70   44.90
   2   8   0  968.10   45.80
   2   8   0  934.81   47.20
  -2   8   0 1006.80   45.60
  -2   8   0  986.40   45.60
   2   8   0  953.80   44.80
  -2   8   0  969.70   45.40
  -2   8   0  991.10   46.10
   2   8   0  983.50   47.10
   2   8   0  938.11   44.80
   3  -8   0  181.68   14.50
   3  -8   0  210.88   14.70
   3  -8   0  181.38   10.40
  -3  -8   0  150.08   13.90
  -3  -8   0  176.78   10.70
  -3  -8   0  178.68   15.70
  -3  -8   0  172.18   11.40
   3   8   0  189.58   10.80
  -3   8   0  201.38   12.60
  -3   8   0  203.78   13.50
  -3   8   0  159.18   12.80
  -3   8   0  168.88   13.10
   3   8   0  169.48   17.20
   3   8   0  159.58   17.40
   3   8   0  168.68   10.90
  -4  -8   0 1530.65   71.19
  -4  -8   0 1371.46   68.49
   4  -8   0 1564.44   70.09
  -4  -8   0 1566.14   69.69
  -4  -8   0 1505.25   70.39
   4  -8   0 1452.05   70.09
   4  -8   0 1601.14   69.89
  -4  -8   0 1476.95   70.29
  -4  -8   0 1502.45   68.09
   4   8   0 1486.55   71.99
   4   8   0 1552.44   69.59
  -4   8   0 1585.74   69.29
  -4   8   0 1606.84   69.19
   4   8   0 1488.15   68.19
   4   8   0 1435.06   68.29
  -4   8   0 1469.45   69.19
  -4   8   0 1653.23   69.39
   5  -8   0   69.29   11.50
   5  -8   0   63.99   11.10
  -5  -8   0  102.79   10.90
   5  -8   0   92.39   16.10
   5  -8   0   73.69   10.20
  -5  -8   0  113.39   13.80
  -5  -8   0   90.69    8.70
  -5  -8   0  109.59   15.50
  -5  -8   0   78.79   13.20
  -5  -8   0   88.59   15.70
  -5   8   0   66.59   11.70
   5   8   0   80.09   14.90
   5   8   0   94.29    9.60
  -5   8   0   62.39    9.90
   5   8   0   83.39    8.80
  -5   8   0   68.89   11.40
  -5   8   0   78.29   10.30
   5   8   0   81.49    9.90
  -6  -8   0  471.25   26.00
   6  -8   0  456.85   27.30
  -6  -8   0  425.16   28.40
  -6  -8   0  408.66   24.00
  -6  -8   0  408.36   29.70
   6  -8   0  465.35   23.40
  -6  -8   0  430.66   28.30
   6  -8   0  438.86   28.60
  -6   8   0  477.55   25.20
   6   8   0  462.25   22.60
  -6   8   0  510.55   25.60
  -6   8   0  416.76   24.80
   6   8   0  459.75   23.30
  -6   8   0  486.35   31.00
   6   8   0  480.75   25.30
   7  -8   0   87.09   11.60
   7  -8   0  125.39   16.60
  -7  -8   0  115.69   13.20
  -7  -8   0  104.29   15.50
  -7  -8   0  110.09   15.70
   7  -8   0   99.59   16.20
  -7  -8   0   87.49    9.80
  -7  -8   0  102.59   17.40
   7   8   0   91.69    9.70
  -7   8   0   84.39   11.30
  -7   8   0  109.79   12.90
  -7   8   0  102.79   15.90
  -7   8   0   90.89   12.40
   7   8   0   89.39   18.30
   7   8   0   98.69   12.00
  -7   8   0   96.39   19.60
  -8  -8   0  146.69   26.50
   8  -8   0  174.58   24.20
   8  -8   0  198.98   21.40
   8  -8   0  187.38   14.30
  -8  -8   0  153.68   18.00
  -8  -8   0  176.38   22.60
  -8  -8   0  183.98   22.30
  -8   8   0  200.78   17.60
   8   8   0  168.48   14.90
  -8   8   0  160.38   25.60
   8   8   0  195.18   17.40
  -8   8   0  195.98   17.40
   8   8   0  199.88   29.10
   8   8   0  172.98   13.00
  -9  -8   0   20.80   12.10
  -9  -8   0   54.29   19.80
   9  -8   0   38.20   15.10
  -9  -8   0    6.60   17.30
   9  -8   0   17.60    8.70
  -9  -8   0   54.79   16.50
   9   8   0   21.80   11.50
   9   8   0   19.50   20.20
  -9   8   0   34.30   18.30
  -9   8   0   21.80   12.30
  -9   8   0   30.60   11.70
  10  -8   0  106.79   22.60
  10  -8   0  120.29   20.00
 -10  -8   0  113.89   17.30
 -10   8   0  117.59   14.40
 -10   8   0   94.89   15.30
  10   8   0  103.49   12.10
 -10   8   0   95.99   25.00
  10   8   0  114.79   15.10
   0  -9   0   16.60    7.80
   0  -9   0   11.30    6.30
   0  -9   0    5.20    6.30
   0  -9   0    2.00    6.50
   0  -9   0    8.60    4.90
   0   9   0    2.10    5.30
   0   9   0   -8.00    7.40
   0   9   0    4.30    5.40
   0   9   0    6.40    5.40
   1  -9   0  537.15   24.60
   1  -9   0  477.45   26.20
  -1  -9   0  509.15   26.50
  -1  -9   0  511.45   24.30
   1  -9   0  519.25   24.40
  -1  -9   0  534.25   25.70
   1  -9   0  528.85   24.80
   1  -9   0  510.25   25.50
   1  -9   0  527.05   24.90
  -1  -9   0  528.95   24.80
   1   9   0  550.04   26.30
  -1   9   0  475.45   24.90
   1   9   0  499.55   24.50
  -1   9   0  492.65   24.90
   1   9   0  495.25   25.20
  -1   9   0  468.65   26.20
  -1   9   0  582.74   25.50
   1   9   0  505.15   27.50
  -2  -9   0  116.99   13.10
   2  -9   0  103.29   12.10
  -2  -9   0  108.69    8.90
   2  -9   0  105.69    9.50
  -2  -9   0  130.09    9.40
   2  -9   0  136.19   12.40
  -2  -9   0  115.99   11.40
   2  -9   0  120.09    8.70
   2  -9   0  119.09    9.30
   2   9   0  124.39    9.40
   2   9   0  139.69    8.90
   2   9   0  126.69   11.20
   2   9   0  107.59   14.10
  -2   9   0  116.89   12.30
  -2   9   0  107.19   10.70
   2   9   0  120.59   15.20
  -2   9   0  101.69   10.90
  -3  -9   0  611.54   29.60
   3  -9   0  584.64   27.00
  -3  -9   0  550.14   29.20
  -3  -9   0  583.64   29.90
   3  -9   0  615.64   29.20
  -3  -9   0  556.54   27.10
   3  -9   0  563.24   29.50
   3  -9   0  606.74   27.80
   3  -9   0  594.64   29.30
  -3  -9   0  551.04   27.40
   3  -9   0  614.14   27.20
   3   9   0  553.64   27.10
   3   9   0  564.74   27.00
   3   9   0  562.14   31.50
  -3   9   0  618.14   28.60
   3   9   0  531.55   31.10
  -3   9   0  570.44   28.80
   3   9   0  547.95   28.60
  -3   9   0  595.04   28.50
  -3   9   0  598.24   28.10
  -4  -9   0  408.36   22.40
  -4  -9   0  423.26   28.90
  -4  -9   0  350.76   18.10
   4  -9   0  354.76   21.60
  -4  -9   0  351.26   23.20
  -4  -9   0  354.46   21.00
   4  -9   0  344.57   21.40
   4  -9   0  328.27   21.90
  -4  -9   0  373.16   22.60
   4   9   0  366.66   25.20
  -4   9   0  341.07   20.50
   4   9   0  392.86   18.10
   4   9   0  343.57   20.70
   4   9   0  381.26   18.40
  -4   9   0  343.47   20.40
  -4   9   0  344.37   21.70
  -5  -9   0  349.96   22.30
  -5  -9   0  320.37   24.20
   5  -9   0  323.77   21.70
  -5  -9   0  346.67   22.20
  -5  -9   0  343.27   20.90
   5  -9   0  293.87   27.30
   5  -9   0  337.97   21.90
  -5  -9   0  333.67   17.20
  -5  -9   0  325.87   18.80
  -5   9   0  355.36   19.60
  -5   9   0  343.77   19.90
  -5   9   0  340.47   19.90
  -5   9   0  323.37   19.50
   5   9   0  328.27   19.30
   5   9   0  331.57   29.60
   5   9   0  317.97   17.80
  -6  -9   0  106.99   17.80
  -6  -9   0   97.09   12.10
  -6  -9   0  106.99   10.80
  -6  -9   0   80.39    9.20
   6  -9   0   85.49   13.70
   6  -9   0   71.89    9.30
   6  -9   0   68.69   13.90
  -6  -9   0  104.29   15.80
   6   9   0   70.39   16.30
  -6   9   0   91.89   13.80
   6   9   0   81.89   11.30
  -6   9   0   69.89   11.10
  -6   9   0   69.59   11.20
   6   9   0   95.79   10.10
   7  -9   0   65.39   14.30
  -7  -9   0   74.49   14.30
   7  -9   0   58.69   14.60
   7  -9   0   36.20    8.60
  -7  -9   0   44.90    7.00
  -7   9   0   51.79   11.60
   7   9   0   53.19   11.20
  -7   9   0   35.80   10.70
  -7   9   0   38.10   16.60
   7   9   0   81.19   18.40
  -7   9   0   42.10    9.80
  -8  -9   0   -2.90   14.00
   8  -9   0   -0.70    8.30
   8  -9   0    7.90   14.20
  -8  -9   0  -15.70   13.90
  -8  -9   0   13.50   17.70
  -8  -9   0    5.70   11.40
   8  -9   0   11.90   15.30
  -8   9   0   15.30   11.50
   8   9   0   -0.20    6.70
  -8   9   0   -6.80   15.90
   8   9   0    0.20   10.80
  -8   9   0    4.80   11.40
   8   9   0    9.70   17.90
  -8   9   0  -15.40    9.30
   8   9   0   -6.00    8.50
   9  -9   0  116.19   19.70
   9  -9   0  120.79   14.30
  -9  -9   0  136.99   20.20
   9  -9   0  144.19   18.60
  -9  -9   0  150.98   23.70
  -9   9   0  149.09   22.80
   9   9   0  134.09   18.00
  -9   9   0  162.78   17.30
   9   9   0  136.39   24.20
 -10  -9   0   27.90   13.80
  10  -9   0   19.00   15.90
  10   9   0    6.50   13.40
 -10   9   0    7.60   12.70
 -10   9   0   17.80   13.30
   0 -10   0  529.05   28.10
   0 -10   0  582.94   27.00
   0 -10   0  544.25   26.80
   0 -10   0  547.75   25.90
   0 -10   0  533.45   27.00
   0  10   0  519.55   26.20
   0  10   0  523.25   28.20
   0  10   0  617.84   27.40
   1 -10   0   74.79    9.50
   1 -10   0   94.19    9.40
  -1 -10   0   81.49    9.40
   1 -10   0   81.39    8.30
  -1 -10   0   87.79   12.40
   1 -10   0   97.29   12.20
   1 -10   0   85.69   10.90
  -1 -10   0   79.49    8.10
   1 -10   0   89.19    8.70
  -1 -10   0   80.49   10.90
   1  10   0   79.39    8.70
   1  10   0  104.49   11.80
   1  10   0  107.29   12.00
   1  10   0   73.29    9.70
  -1  10   0   66.29    9.40
   1  10   0   76.29    8.20
  -1  10   0   79.89    9.80
  -1  10   0   88.29    9.70
   2 -10   0  189.08   14.50
  -2 -10   0  191.18   11.30
  -2 -10   0  209.28   15.30
   2 -10   0  180.38   11.70
   2 -10   0  162.68   11.90
   2 -10   0  202.98   11.30
   2 -10   0  164.18   12.30
   2 -10   0  151.58   14.00
  -2 -10   0  174.68   13.90
  -2 -10   0  197.18   11.70
  -2  10   0  185.78   14.40
  -2  10   0  155.88   12.70
   2  10   0  186.58   16.20
   2  10   0  213.78   11.30
   2  10   0  159.18   13.60
  -2  10   0  151.28   12.80
   2  10   0  222.28   17.30
  -3 -10   0   40.30    6.40
  -3 -10   0   46.20    6.50
   3 -10   0   51.19    5.70
   3 -10   0   44.50    6.20
  -3 -10   0   48.20    9.40
   3 -10   0   38.10    8.20
   3 -10   0   42.80    6.80
  -3 -10   0   49.10    9.10
  -3 -10   0   46.10    9.80
   3 -10   0   54.39    8.90
   3 -10   0   56.99    9.80
   3  10   0   49.30    6.20
  -3  10   0   44.40    7.20
   3  10   0   39.60   11.20
   3  10   0   49.99    6.10
  -3  10   0   46.40    8.30
   3  10   0   55.39   12.00
   3  10   0   40.90    8.20
  -3  10   0   35.80    8.30
  -3  10   0   38.90    8.00
   4 -10   0  140.59    9.90
  -4 -10   0  177.78   22.30
   4 -10   0  127.09   14.70
   4 -10   0  122.49   15.40
  -4 -10   0  145.49   14.40
  -4 -10   0  136.39   10.30
  -4 -10   0  169.38   15.70
   4 -10   0  141.79   11.80
  -4 -10   0  137.79   11.70
   4 -10   0  136.59   15.60
   4  10   0  143.39   10.60
  -4  10   0  148.79   13.10
   4  10   0  137.89   19.50
   4  10   0  146.69   10.30
   4  10   0  134.29   13.30
  -4  10   0  159.18   12.80
  -4  10   0  144.49   13.20
  -4  10   0  143.79   13.70
  -5 -10   0   29.20   10.10
  -5 -10   0   24.00   12.10
  -5 -10   0   21.00   11.10
   5 -10   0   21.50   11.20
   5 -10   0   15.70   10.80
  -5 -10   0   23.50   12.30
  -5 -10   0   21.20    6.00
  -5 -10   0   19.40    7.90
   5 -10   0   17.90   10.30
   5  10   0    9.80   14.10
  -5  10   0    7.50    8.30
  -5  10   0   16.30    9.20
   5  10   0   23.60    9.20
   5  10   0    9.10    5.80
   5  10   0   14.80    6.60
  -5  10   0   14.90    8.80
  -6 -10   0  280.47   17.70
  -6 -10   0  260.77   22.10
  -6 -10   0  273.87   21.70
  -6 -10   0  225.28   20.00
   6  10   0  275.47   20.30
  -6  10   0  239.58   20.10
   6  10   0  257.57   26.00
  -7 -10   0  246.68   23.60
   7 -10   0  217.68   23.80
  -7 -10   0  263.57   20.40
   7 -10   0  268.67   23.70
  -7 -10   0  229.38   22.60
  -7 -10   0  236.48   18.60
  -7 -10   0  267.57   27.30
  -7  10   0  200.38   19.00
  -7  10   0  213.18   26.90
   7  10   0  249.48   28.00
   7  10   0  257.07   19.80
   7  10   0  253.97   15.50
  -7  10   0  225.98   19.10
  -7  10   0  263.57   19.80
  -8 -10   0   44.10   20.20
  -8 -10   0   17.00   15.00
  -8 -10   0   38.90   12.70
  -8 -10   0   21.80    7.40
  -8 -10   0   60.29   14.60
   8 -10   0   45.10   16.30
   8 -10   0   32.00   15.90
   8  10   0   51.39   11.80
  -8  10   0   42.40   12.30
  -8  10   0   20.80   17.30
  -8  10   0   26.70   11.80
   8  10   0   47.40   19.70
   9 -10   0    8.70   16.60
  -9 -10   0   10.90   21.50
   9 -10   0   19.10   15.60
  -9 -10   0   17.60   13.00
  -9 -10   0   -2.40   15.80
  -9  10   0   23.00   13.10
   9  10   0    4.40   12.50
  -9  10   0   18.90   18.60
  -9  10   0   20.00   13.00
   9  10   0   20.80   20.20
  10 -10   0   27.80   17.00
 -10  10   0   -1.10   23.00
 -10  10   0   -7.10   13.50
  10  10   0   15.60   15.50
 -10  10   0   23.90   13.10
   0 -11   0   14.30    7.10
   0 -11   0   20.50    6.90
   0 -11   0   30.10    8.70
   0 -11   0   16.10    5.30
   0 -11   0   10.50    7.10
   0  11   0   14.50    5.90
   0  11   0   16.70    8.70
   0  11   0   27.30    7.70
   1 -11   0   58.19    8.60
  -1 -11   0   55.89    6.40
  -1 -11   0   76.29   12.70
  -1 -11   0   66.79    8.90
   1 -11   0   56.09    7.90
   1 -11   0   63.09    9.00
   1 -11   0   56.59    9.50
   1 -11   0   84.69   12.20
   1 -11   0   61.89    8.40
  -1 -11   0   63.09    8.00
   1  11   0   85.99   11.90
   1  11   0   76.29    8.10
  -1  11   0   71.39    9.30
   1  11   0   81.09    8.70
   1  11   0   85.69   11.50
  -1  11   0   77.79   12.20
   1  11   0   86.89    9.90
  -1  11   0   53.39    7.80
   2 -11   0   33.50    8.60
   2 -11   0   28.90    6.60
  -2 -11   0   33.10    8.40
  -2 -11   0   40.10    5.90
   2 -11   0   34.00    5.90
   2 -11   0   31.50    7.10
   2 -11   0   35.00   13.30
  -2 -11   0   31.10    8.90
   2 -11   0   31.50    6.30
  -2 -11   0   40.50    6.70
   2  11   0   28.60    5.90
   2  11   0   21.70    7.60
   2  11   0   21.80   10.10
  -2  11   0   20.20    8.60
  -2  11   0   33.90    7.40
  -2  11   0   42.80    7.40
   2  11   0   35.10   11.10
  -2  11   0   29.10    7.60
   3 -11   0   64.79    7.90
  -3 -11   0   61.39    7.30
   3 -11   0   60.19    8.70
  -3 -11   0   68.29    7.20
  -3 -11   0   78.39   10.30
   3 -11   0   74.49    9.90
   3 -11   0   74.69    9.90
   3 -11   0   76.99   10.70
  -3 -11   0   79.29   11.00
  -3 -11   0   66.49   10.40
   3 -11   0   70.59    9.40
   3  11   0   73.29    7.10
  -3  11   0   60.19    9.30
   3  11   0   55.59   12.30
   3  11   0   58.29    9.10
   3  11   0   61.69    8.60
   3  11   0   74.89   13.20
  -3  11   0   59.19    8.10
  -3  11   0   73.59    9.20
  -3  11   0   72.49    9.30
  -4 -11   0  286.27   16.20
  -4 -11   0  281.67   17.10
  -4 -11   0  307.07   20.60
   4 -11   0  292.77   15.70
   4 -11   0  306.07   16.00
  -4 -11   0  300.97   20.80
   4 -11   0  272.77   20.50
  -4 -11   0  291.07   19.80
   4 -11   0  326.47   20.60
   4 -11   0  294.57   17.30
   4 -11   0  297.27   20.10
   4  11   0  292.97   16.30
   4  11   0  275.87   25.50
   4  11   0  267.27   23.90
  -4  11   0  300.77   18.40
  -4  11   0  325.37   18.20
   4  11   0  294.67   16.10
  -4  11   0  281.47   18.90
  -4  11   0  308.57   18.90
   4  11   0  312.57   19.00
  -5 -11   0   86.49    9.90
  -5 -11   0  110.99   12.50
  -5 -11   0  106.19   15.40
  -5 -11   0  117.49   20.20
  -5 -11   0   97.29   17.10
   5  11   0  107.79   10.90
   5  11   0  121.49   14.40
  -5  11   0   80.99   12.90
   5  11   0   74.69   16.50
   5  11   0  103.29    9.90
  -5  11   0  111.59   13.30
  -6 -11   0  199.88   20.10
   6 -11   0  148.69   20.60
  -6 -11   0  189.48   20.30
   6 -11   0  186.78   20.50
  -6 -11   0  161.58   15.40
  -6 -11   0  165.98   12.40
  -6 -11   0  173.28   18.30
  -6 -11   0  176.38   23.50
  -6  11   0  202.38   17.40
  -6  11   0  168.78   17.20
   6  11   0  193.58   17.50
  -6  11   0  164.08   19.40
   6  11   0  178.18   12.40
   6  11   0  168.88   13.80
   6  11   0  179.98   24.70
   7 -11   0   77.69   15.90
  -7 -11   0   58.99    8.10
  -7 -11   0   38.20   14.40
   7 -11   0   56.89   15.10
  -7 -11   0   67.79   13.20
  -7 -11   0   72.59   18.70
   7  11   0   64.59    9.40
   7  11   0   74.39   19.00
  -7  11   0   63.89   11.70
  -7  11   0   42.40   18.10
   7  11   0   41.10    8.20
  -7  11   0   52.29   12.10
   7  11   0   76.39   12.10
  -7  11   0   55.39   12.10
  -7  11   0   42.60   10.10
  -8 -11   0   66.79   16.80
  -8 -11   0   54.49   15.20
  -8 -11   0   57.19   18.30
   8 -11   0   63.79   16.10
  -8 -11   0   80.89   20.70
   8  11   0   20.80   12.30
  -8  11   0   41.20   13.10
  -8  11   0   40.90   12.30
   8  11   0   64.79   23.20
  -8  11   0   34.60   18.50
  -9 -11   0   23.00   16.60
   9 -11   0   52.59   17.00
  -9 -11   0   35.70   14.10
  -9 -11   0   74.29   17.10
   9 -11   0   37.40   18.20
   9  11   0   57.19   13.90
  -9  11   0   53.89   20.00
   9  11   0    6.20   21.30
  -9  11   0   36.60   13.30
   0 -12   0  112.69   11.70
   0 -12   0   87.89    9.60
   0 -12   0  110.79   12.10
   0 -12   0  135.09   11.70
   0 -12   0   89.89   10.60
   0  12   0  119.09   16.30
   0  12   0  109.29   10.00
   0  12   0  122.09   12.90
   1 -12   0   15.40    6.50
   1 -12   0    6.80    7.20
   1 -12   0   14.00    8.30
   1 -12   0    8.20    5.80
  -1 -12   0    8.10    8.30
  -1 -12   0   16.50    8.20
   1 -12   0   14.30    6.20
   1 -12   0   16.70    8.70
  -1 -12   0    7.20    8.80
  -1 -12   0    6.60    5.70
  -1 -12   0   12.30    8.40
  -1  12   0    8.50    6.90
   1  12   0   14.10    6.30
  -1  12   0   18.70    7.80
   1  12   0    6.40    5.80
   1  12   0   22.90    7.10
   1  12   0    6.40    8.60
  -1  12   0   11.80    8.30
  -1  12   0   -0.30    8.30
   1  12   0    9.20   11.00
  -2 -12   0  195.98   13.20
   2 -12   0  174.68   13.10
   2 -12   0  160.28   12.40
  -2 -12   0  192.48   15.60
   2 -12   0  209.28   18.10
   2 -12   0  175.18   13.70
   2 -12   0  224.68   19.60
   2 -12   0  182.88   12.50
  -2 -12   0  189.18   12.30
   2  12   0  186.68   14.30
   2  12   0  198.88   18.10
   2  12   0  198.18   19.40
  -2  12   0  191.18   15.70
   2  12   0  205.98   12.60
  -2  12   0  189.78   14.10
  -2  12   0  206.78   13.80
  -2  12   0  194.08   13.80
  -3 -12   0   24.00   10.00
  -3 -12   0   30.40    7.00
   3 -12   0    7.70    9.10
  -3 -12   0   18.10    9.80
   3 -12   0   17.30    6.80
   3 -12   0   18.10    7.00
  -3 -12   0   31.30   10.50
  -3 -12   0   14.30    6.40
   3 -12   0   18.20    5.90
   3 -12   0    8.20   10.10
   3 -12   0   15.60    9.00
  -3  12   0   20.70    7.50
   3  12   0   22.00    6.00
   3  12   0   16.60    6.10
   3  12   0   16.30   12.00
  -3  12   0    5.70    8.50
  -3  12   0    6.90    8.10
   3  12   0   28.40   12.70
  -3  12   0   13.10    8.90
   3  12   0    2.80    8.10
   4 -12   0  267.97   19.70
   4 -12   0  256.97   15.40
  -4 -12   0  275.77   23.20
   4 -12   0  263.67   16.60
  -4 -12   0  269.87   20.40
  -4 -12   0  256.77   15.60
  -4 -12   0  260.07   19.40
   4 -12   0  250.67   14.90
  -4 -12   0  272.47   16.50
   4 -12   0  248.08   20.40
   4 -12   0  277.07   20.60
   4  12   0  293.17   18.50
  -4  12   0  271.47   18.70
  -4  12   0  238.98   17.70
   4  12   0  278.57   15.40
  -4  12   0  247.58   17.20
   4  12   0  272.07   25.30
   4  12   0  269.27   15.40
   4  12   0  282.07   24.90
  -4  12   0  257.87   18.50
   5 -12   0   31.40    8.60
  -5 -12   0   32.90    8.90
  -5 -12   0   19.40    7.40
   5 -12   0   24.60   11.60
  -5 -12   0   36.70   11.50
   5 -12   0   27.50   11.40
  -5 -12   0   42.20   12.10
  -5 -12   0   27.30   14.20
  -5 -12   0   27.00   11.90
   5 -12   0   29.10   13.20
  -5  12   0   19.70   10.20
   5  12   0   38.20   16.10
  -5  12   0   11.70    9.90
   5  12   0   31.10    6.70
  -5  12   0   46.20    9.90
   5  12   0   18.40   10.00
   5  12   0   39.60    7.60
  -6 -12   0  145.99   17.60
  -6 -12   0  101.89   17.10
   6 -12   0   72.49   14.30
  -6 -12   0  110.19   19.50
   6 -12   0  113.99   19.60
   6 -12   0   99.29   13.40
   6 -12   0   97.89   15.50
  -6  12   0   88.49   13.60
   6  12   0   91.29   13.00
   6  12   0  117.29   12.20
  -6  12   0  114.19   14.90
   6  12   0  110.49   10.90
   6  12   0   89.99   19.20
  -6  12   0  120.69   16.40
   7 -12   0   89.69   11.70
   7 -12   0   93.79   16.50
  -7 -12   0   68.29    9.20
  -7 -12   0   81.39   16.50
   7 -12   0   96.59   17.40
  -7 -12   0  101.59   14.90
  -7 -12   0  120.79   19.40
   7  12   0   86.79   10.10
  -7  12   0   81.09   20.20
  -7  12   0   95.59   15.70
   7  12   0   79.19   13.20
   7  12   0   89.19    9.50
  -7  12   0   73.89   13.00
   7  12   0   99.09   20.50
  -7  12   0   81.49   13.70
   8 -12   0   78.49   17.50
  -8 -12   0   86.69   22.10
   8 -12   0   73.19   11.40
   8 -12   0   50.59   16.30
  -8 -12   0   28.10   16.60
  -8 -12   0   61.39   15.40
  -8  12   0   61.79   13.10
   8  12   0   71.89   10.00
   8  12   0   49.99    8.80
  -8  12   0   55.59   13.00
  -8  12   0   57.69   19.50
   8  12   0   52.69   20.40
   9 -12   0   29.70    9.80
   9 -12   0   14.50   17.10
   9  12   0    4.20   12.70
  -9  12   0    9.00   14.00
  -9  12   0   21.10   13.10
  -9  12   0   13.90   18.30
   0 -13   0   13.40    7.80
   0 -13   0   35.80   10.00
   0 -13   0   26.40    8.70
   0 -13   0   34.10   15.90
   0 -13   0    9.20    7.20
   0  13   0   24.70    7.00
   0  13   0   27.40   10.50
   0  13   0   16.10    8.60
   1 -13   0  351.86   19.20
  -1 -13   0  354.56   21.10
   1 -13   0  334.37   18.70
   1 -13   0  335.67   21.90
  -1 -13   0  333.47   21.70
   1 -13   0  362.96   20.30
  -1 -13   0  371.06   20.90
   1 -13   0  345.87   20.80
  -1 -13   0  327.87   18.70
   1 -13   0  369.26   19.40
  -1  13   0  348.77   20.50
   1  13   0  346.67   18.30
  -1  13   0  347.87   22.10
  -1  13   0  342.47   19.80
   1  13   0  354.56   19.00
  -1  13   0  315.57   23.10
   1  13   0  374.86   22.20
   1  13   0  378.66   24.60
   1  13   0  378.16   20.10
   2 -13   0   65.39    9.20
   2 -13   0   61.99   10.50
   2 -13   0   62.49    8.60
  -2 -13   0   73.09   10.80
  -2 -13   0   66.49   11.00
  -2 -13   0   45.90    7.30
   2 -13   0   62.79    7.60
  -2 -13   0   55.09   11.10
   2 -13   0   62.19    8.00
   2 -13   0   51.49   10.60
   2  13   0   46.10   12.20
   2  13   0   56.59    8.10
  -2  13   0   59.69    8.90
  -2  13   0   60.29    9.40
  -2  13   0   55.29    9.40
   2  13   0   60.79    9.30
  -2  13   0   64.09   10.70
   2  13   0   57.99   13.50
  -3 -13   0   85.69   12.00
   3 -13   0   69.39    8.50
   3 -13   0   82.99   10.60
   3 -13   0   75.99   11.30
  -3 -13   0   80.69   11.90
  -3 -13   0   90.19   10.70
  -3 -13   0   95.29   15.70
   3 -13   0   69.59    7.80
  -3 -13   0   76.29    8.40
   3 -13   0   54.29   12.00
  -3  13   0   62.39   10.00
  -3  13   0   86.09   14.70
   3  13   0   69.89   10.50
   3  13   0   77.29    9.90
   3  13   0   73.29   15.30
  -3  13   0   69.59   10.60
   3  13   0   69.59   14.50
   3  13   0   71.49    9.10
  -3  13   0   68.59    9.50
   4 -13   0   17.40   12.40
  -4 -13   0   21.30    8.00
  -4 -13   0   15.20    7.70
   4 -13   0   18.30    6.60
  -4 -13   0   27.10   11.40
   4 -13   0   15.40    7.40
   4 -13   0   14.20   10.90
  -4 -13   0   22.60   11.10
   4 -13   0   23.30    8.20
   4 -13   0   31.10   11.30
  -4 -13   0   16.60   10.70
   4  13   0   24.40   15.90
  -4  13   0    6.20    9.20
   4  13   0   15.30    9.40
   4  13   0   14.40   14.70
   4  13   0   22.40    6.80
  -4  13   0   17.60    8.50
  -4  13   0    6.80    9.90
   4  13   0   22.10    6.60
  -4  13   0   13.30    9.80
  -5 -13   0  246.68   20.40
  -5 -13   0  215.08   14.80
   5 -13   0  224.78   16.50
   5 -13   0  263.97   20.30
  -5 -13   0  203.28   21.10
   5 -13   0  239.88   21.90
   5 -13   0  183.78   21.00
  -5 -13   0  231.78   16.30
  -5 -13   0  221.58   19.80
  -5 -13   0  210.88   25.20
   5  13   0  246.58   18.60
  -5  13   0  236.48   17.90
   5  13   0  230.38   14.90
  -5  13   0  188.58   17.70
   5  13   0  231.98   14.60
  -5  13   0  210.58   16.80
   5  13   0  198.18   25.60
  -5  13   0  233.48   18.80
   6 -13   0  112.99   14.70
  -6 -13   0  179.68   25.30
   6 -13   0  127.49   17.90
  -6 -13   0  138.39   20.20
  -6 -13   0  124.29   12.40
  -6  13   0  112.19   14.70
  -6  13   0   97.59   13.90
   6  13   0  165.08   26.80
   6  13   0  143.39   12.10
   6  13   0  160.08   17.70
  -7 -13   0   48.30   20.10
  -7 -13   0   50.69    8.80
  -7 -13   0   85.09   18.70
  -7 -13   0   49.99   14.80
  -7 -13   0   47.40   16.70
   7 -13   0   62.69   10.90
   7 -13   0   45.20   16.90
  -7  13   0   48.90   13.40
  -7  13   0   34.00   10.30
   7  13   0   55.19   13.30
  -7  13   0   71.89   12.40
   7  13   0   25.80   18.80
  -7  13   0   54.19   13.00
   7  13   0   57.09    9.90
  -8 -13   0   29.60   14.20
   8 -13   0   13.80   16.10
   8 -13   0   51.59   17.70
   8 -13   0   29.00   10.20
  -8  13   0   19.60   19.00
   8  13   0    9.60   12.80
  -8  13   0    4.20   13.00
  -8  13   0   51.99   12.70
   8  13   0   26.00   19.70
  -8  13   0   11.10   12.80
   9 -13   0   43.10   20.20
  -9  13   0   51.59   14.60
   0 -14   0  755.82   36.60
   0 -14   0  724.93   37.90
   0 -14   0  794.32   37.20
   0 -14   0  727.03   36.50
   0 -14   0  748.43   35.40
   0  14   0  774.62   37.70
   0  14   0  753.52   38.90
   0  14   0  711.93   35.60
  -1 -14   0   11.40    6.90
  -1 -14   0   13.30    9.70
   1 -14   0   18.10    7.30
  -1 -14   0    8.90   10.20
  -1 -14   0    6.70    9.10
   1 -14   0   19.40    7.10
   1 -14   0    6.40    7.40
   1 -14   0   16.20    9.10
   1 -14   0    1.70    9.90
   1 -14   0   27.10   10.50
  -1  14   0   10.90    7.50
  -1  14   0   16.10   10.90
   1  14   0    5.20    6.50
  -1  14   0    6.50    9.30
   1  14   0   17.60   10.70
  -1  14   0    8.10    8.50
   1  14   0   10.30   13.10
   2 -14   0  423.36   24.90
  -2 -14   0  432.66   22.20
   2 -14   0  454.15   23.70
  -2 -14   0  433.86   25.40
  -2 -14   0  429.96   23.10
   2 -14   0  389.86   25.60
   2 -14   0  450.45   23.80
  -2 -14   0  443.06   25.40
  -2 -14   0  396.76   25.90
   2 -14   0  435.46   22.50
   2  14   0  459.05   24.30
  -2  14   0  395.56   25.80
  -2  14   0  414.66   24.10
  -2  14   0  455.65   23.50
   2  14   0  379.86   28.70
  -2  14   0  471.05   24.70
   2  14   0  444.66   22.60
   2  14   0  433.56   27.60
   3 -14   0   14.50    8.10
   3 -14   0   -1.80    7.40
   3 -14   0   17.30   11.70
   3 -14   0    0.10   10.40
   3 -14   0    9.30   10.20
  -3 -14   0    4.30    7.40
   3 -14   0   10.80    6.70
  -3 -14   0   12.20   10.90
  -3 -14   0   16.50    8.10
  -3 -14   0   22.60   11.40
  -3 -14   0    3.30   16.60
  -3  14   0    6.50    9.10
   3  14   0   13.00   13.60
  -3  14   0    5.20    8.60
   3  14   0   -2.00    9.10
  -3  14   0    0.40    9.70
   3  14   0   -5.60    6.30
  -3  14   0    9.60   10.30
   3  14   0   -0.90   14.90
   3  14   0   -1.40    7.30
   4 -14   0  100.09   13.90
  -4 -14   0   84.89   14.10
   4 -14   0   67.49   13.20
   4 -14   0   98.29    9.90
  -4 -14   0   89.09   13.50
  -4 -14   0   97.39   10.30
   4 -14   0   89.09   14.40
  -4 -14   0   74.19   13.60
   4 -14   0   72.89   10.20
   4 -14   0   92.39   10.20
  -4 -14   0   90.79   12.30
   4  14   0   87.79   17.90
  -4  14   0   85.09   12.00
   4  14   0   92.69   12.20
  -4  14   0   80.29   10.50
   4  14   0   86.49    9.20
  -4  14   0   63.49   11.90
   4  14   0   81.09    8.50
   4  14   0   78.89   18.40
  -4  14   0   82.49   12.30
  -5 -14   0   24.20   12.80
  -5 -14   0   51.09   12.90
   5 -14   0   37.00   11.70
  -5 -14   0    5.20   12.90
   5 -14   0   34.90    9.40
   5 -14   0   10.00   12.60
  -5 -14   0   33.60    8.80
  -5 -14   0    5.00   16.70
   5 -14   0   13.20   14.50
   5  14   0   22.20   18.40
  -5  14   0   27.60   11.10
   5  14   0   43.10    8.00
   5  14   0   42.50    8.00
  -5  14   0   21.20   11.80
  -5  14   0   19.40   10.70
   5  14   0   17.80   11.00
   6 -14   0  316.57   24.10
  -6 -14   0  276.47   24.00
  -6 -14   0  309.67   20.60
   6 -14   0  243.08   24.90
   6 -14   0  327.57   19.90
  -6 -14   0  257.27   24.60
  -6 -14   0  305.67   18.30
  -6 -14   0  285.17   29.80
  -6  14   0  284.07   22.20
  -6  14   0  297.67   21.50
   6  14   0  285.47   18.10
  -6  14   0  262.47   20.00
   6  14   0  285.67   31.50
  -6  14   0  315.77   20.30
   6  14   0  297.87   17.80
   7 -14   0   23.20   15.20
  -7 -14   0   64.19   19.30
  -7 -14   0   46.50   15.20
   7 -14   0   32.30   17.20
  -7 -14   0   26.30   17.20
   7 -14   0   25.20   10.40
   7  14   0   13.40   12.30
   7  14   0   43.80    9.10
  -7  14   0   28.70   12.60
  -7  14   0   18.70   13.00
  -7  14   0   18.20   10.30
   7  14   0   62.79   22.40
   8 -14   0   43.50   19.10
   8 -14   0   68.99   11.30
  -8  14   0   86.59   13.60
  -8  14   0   60.39   14.80
   8  14   0   68.99    9.90
  -8  14   0   69.09   21.40
  -8  14   0   48.40   14.60
   8  14   0   29.90   20.60
   8  14   0   59.39   16.30
   0 -15   0   17.50   11.40
   0 -15   0   16.10    8.20
   0 -15   0    8.60    7.20
   0 -15   0    6.30   10.10
   0 -15   0   20.20   10.00
   0 -15   0   10.80    8.50
   0  15   0   14.30   10.30
   0  15   0    8.00   13.20
   0  15   0   10.50    7.50
   0  15   0   11.00    8.70
  -1 -15   0  187.38   19.00
  -1 -15   0  179.28   17.10
  -1 -15   0  188.18   15.30
   1 -15   0  162.18   18.80
  -1 -15   0  181.18   17.20
   1 -15   0  183.28   13.70
   1 -15   0  192.08   13.70
   1 -15   0  201.68   17.60
   1 -15   0  196.18   16.70
  -1 -15   0  191.58   16.20
   1 -15   0  188.38   14.90
  -1 -15   0  177.98   13.40
   1  15   0  183.18   18.60
  -1  15   0  183.18   20.00
  -1  15   0  173.18   14.10
  -1  15   0  185.38   16.20
   1  15   0  200.68   22.50
   1  15   0  165.68   13.30
  -1  15   0  173.38   16.80
  -2 -15   0    8.30   11.00
   2 -15   0    8.80   10.90
  -2 -15   0   17.80    9.10
  -2 -15   0   23.80   10.70
   2 -15   0   15.40   11.00
   2 -15   0    6.30    7.50
  -2 -15   0    1.30   11.10
   2 -15   0   -3.00    9.20
   2 -15   0    4.10    7.70
  -2 -15   0    4.00    7.50
   2  15   0   20.30   16.70
  -2  15   0   10.20   11.50
  -2  15   0   18.30    8.60
   2  15   0   14.90    8.10
   2  15   0   21.30   15.10
  -2  15   0   14.90   11.40
   2  15   0    8.60    8.80
  -2  15   0    4.60    9.60
  -3 -15   0  170.48   19.10
  -3 -15   0  162.28   13.90
  -3 -15   0  175.28   15.00
   3 -15   0  176.88   18.60
   3 -15   0  180.98   13.10
   3 -15   0  178.88   13.90
  -3 -15   0  176.58   18.70
  -3 -15   0  174.68   18.70
   3  15   0  165.48   12.40
  -3  15   0  173.18   15.40
  -3  15   0  171.98   20.90
  -3  15   0  166.18   18.70
  -3  15   0  142.69   15.80
   3  15   0  177.58   16.40
   3  15   0  198.48   25.70
   3  15   0  185.68   13.90
   3  15   0  185.08   22.40
   4 -15   0    1.70    7.00
  -4 -15   0   15.40   12.80
  -4 -15   0  -19.60   12.70
  -4 -15   0   14.30   11.80
  -4 -15   0   13.40    9.10
   4 -15   0   -1.00    8.50
   4 -15   0    6.50   13.80
   4 -15   0  -11.10    8.30
   4 -15   0   12.80   12.10
   4  15   0    3.50    7.90
  -4  15   0    2.40   10.90
   4  15   0   24.70   18.50
  -4  15   0   -9.70    8.90
   4  15   0    0.00   10.60
   4  15   0   -0.30    6.80
  -4  15   0  -13.80   10.90
   4  15   0  -26.80   15.30
  -4  15   0    3.90   10.00
   5 -15   0    3.90    7.10
  -5 -15   0   25.80   12.30
   5 -15   0   -2.50    9.70
  -5 -15   0   -4.60    9.10
   5 -15   0    6.00   15.20
  -5 -15   0    2.00   15.90
   5  15   0   10.80    7.80
   5  15   0    6.50   19.10
   5  15   0    1.70   11.20
  -5  15   0   16.10   11.10
  -5  15   0   12.40    9.10
   5  15   0   14.70    7.90
  -5  15   0    8.80   12.20
  -5  15   0  -10.00   15.30
   6 -15   0    1.80   17.00
  -6 -15   0   19.10    9.90
  -6 -15   0   24.30   14.80
   6 -15   0    3.70   14.20
   6 -15   0   29.80   13.20
  -6 -15   0   27.70   11.70
   6 -15   0  -12.50   11.20
  -6 -15   0   37.20   18.50
   6  15   0    2.90    8.30
  -6  15   0   -4.40   11.50
   6  15   0    4.20   18.80
  -6  15   0    8.20   10.90
   6  15   0   15.90    8.10
  -6  15   0   17.20   12.20
   6  15   0   -3.20   12.60
  -6  15   0   34.60   10.00
  -7 -15   0  102.79   12.10
   7 -15   0  126.09   20.40
   7 -15   0   73.29   17.60
  -7  15   0  131.49   15.40
   7  15   0   94.59   16.40
   7  15   0  126.69   24.50
  -7  15   0  132.89   15.90
  -7  15   0   92.89   15.90
  -8  15   0  -15.80   12.80
  -8  15   0    3.40   14.40
   0 -16   0   38.90    9.00
   0 -16   0   34.40   11.60
   0 -16   0   24.90    8.10
   0 -16   0   43.50   11.60
   0 -16   0   32.80   12.10
   0 -16   0   47.90    9.70
   0  16   0   25.80   11.50
   0  16   0   29.40    8.70
   0  16   0   63.79   14.80
   0  16   0   47.20   10.10
   1 -16   0   -1.20   11.60
   1 -16   0   20.70   10.70
  -1 -16   0   16.50    9.50
  -1 -16   0   15.50   12.10
  -1 -16   0   11.20   10.80
  -1 -16   0   20.50    8.10
   1 -16   0    1.10    7.50
  -1 -16   0   18.80    9.30
   1 -16   0    8.80    7.70
   1 -16   0   12.50    8.60
   1 -16   0   27.20   11.90
  -1 -16   0   10.20   11.40
  -1  16   0    9.20   10.10
   1  16   0   25.90   15.70
   1  16   0    5.90    7.50
  -1  16   0   -2.90   10.40
  -1  16   0   10.40    8.30
  -1  16   0   22.60   13.50
  -2 -16   0  290.67   18.00
   2 -16   0  287.17   18.10
   2 -16   0  286.37   18.40
  -2 -16   0  264.77   22.10
  -2 -16   0  296.97   22.80
   2 -16   0  295.17   22.00
   2 -16   0  309.37   20.60
  -2 -16   0  260.57   19.70
  -2 -16   0  296.07   21.70
   2  16   0  343.77   28.40
  -2  16   0  278.37   18.50
  -2  16   0  303.77   20.50
  -2  16   0  324.87   23.10
   2  16   0  299.67   25.50
   3 -16   0   14.10    8.50
  -3 -16   0    9.40   12.10
  -3 -16   0    2.40    9.70
  -3 -16   0   15.80    8.80
  -3 -16   0    5.20   12.00
   3 -16   0   29.80   11.60
   3 -16   0    7.80    9.80
   3 -16   0   12.90   13.10
  -3 -16   0    9.80   12.30
   3 -16   0   11.60    9.00
   3  16   0    2.50    7.00
   3  16   0   15.90    8.80
  -3  16   0   13.40   11.20
   3  16   0    1.20   15.30
   3  16   0   40.60   18.60
  -3  16   0    9.80   12.40
   3  16   0    2.10   10.70
  -3  16   0   -0.10    9.90
   4 -16   0   94.29   11.70
   4 -16   0  122.39   14.40
   4 -16   0  120.79   16.70
  -4 -16   0  123.59   18.00
   4 -16   0  105.89   13.10
   4  16   0  117.39   13.30
   4  16   0  100.59   20.50
  -4  16   0  137.39   14.90
  -4  16   0  118.19   13.20
   4  16   0  102.09   13.80
   4  16   0  113.39   11.60
   5 -16   0   47.60   16.60
  -5 -16   0   41.80   15.00
   5 -16   0   66.69   10.50
   5 -16   0   40.10    8.10
  -5 -16   0   53.49   11.30
  -5  16   0   60.89   12.60
  -5  16   0   58.69   13.70
   5  16   0   64.79   13.90
  -5  16   0   33.10   10.30
   5  16   0   50.09   13.70
   5  16   0   36.50   20.70
   6 -16   0   59.89   14.60
   6 -16   0   70.39   11.90
   6 -16   0   33.30   17.70
  -6 -16   0   44.70   11.40
   6  16   0   48.90    9.30
   6  16   0   45.10   31.50
  -6  16   0   37.80   14.30
   6  16   0   47.50    8.90
  -6  16   0   57.89   11.00
   6  16   0   34.60   13.40
  -6  16   0   41.60   12.40
   7 -16   0   -2.80   17.60
   7 -16   0   -1.00   10.60
   7  16   0   22.50    8.40
   7  16   0   -9.60   20.80
  -7  16   0   12.70   14.00
  -7  16   0   -7.90   12.10
   0 -17   0   27.30   12.50
   0 -17   0   29.50    9.60
   0 -17   0   26.00    8.60
   0 -17   0   26.70   11.80
   0 -17   0   28.30   12.10
   0  17   0   20.40    8.30
   0  17   0    4.00   10.20
   0  17   0   22.50   13.80
   1 -17   0   98.99   14.80
  -1 -17   0  119.99   15.30
  -1 -17   0  149.99   19.60
  -1 -17   0  141.19   18.40
   1 -17   0  138.19   13.40
   1 -17   0  125.49   13.40
  -1 -17   0  130.69   14.50
   1 -17   0  147.29   17.50
  -1 -17   0  141.99   13.80
   1 -17   0  153.68   17.00
   1  17   0  111.29   12.20
  -1  17   0  154.68   17.60
  -1  17   0   98.89   14.90
  -1  17   0  123.79   13.60
   1  17   0  130.29   19.80
   1  17   0  113.19   14.80
  -2 -17   0   31.90   11.30
   2 -17   0   16.60   11.30
  -2 -17   0   21.10   11.30
   2 -17   0    7.60    8.90
   2 -17   0   35.30    9.90
  -2 -17   0   30.90    8.80
   2 -17   0   12.00    8.40
   2 -17   0    3.80   13.00
  -2 -17   0   22.10   12.10
  -2 -17   0   23.00   13.50
  -2  17   0    9.30    9.00
  -2  17   0   17.20   11.30
  -2  17   0   44.10   18.80
   2  17   0   13.70   15.50
   3 -17   0   39.20    9.70
   3 -17   0   42.40    8.60
  -3 -17   0   50.09   18.10
  -3 -17   0   60.59   13.80
   3 -17   0   47.00   11.80
  -3 -17   0   31.60   11.30
   3 -17   0   36.70   14.50
  -3  17   0   44.10   12.60
   3  17   0   49.99    7.80
  -3  17   0   14.80   15.30
   3  17   0   33.20   11.50
   3  17   0   40.70   17.20
  -3  17   0   55.39   10.90
   3  17   0   89.19   21.30
   3  17   0   53.09   10.00
  -3  17   0   73.59   14.70
   4 -17   0   57.09   10.00
   4 -17   0   44.40   15.50
   4 -17   0   64.99   11.70
   4 -17   0   42.30    8.80
  -4 -17   0   47.80   15.30
   4  17   0   42.00   13.10
  -4  17   0   37.10   12.70
   4  17   0   33.10   19.50
  -4  17   0   59.49   13.90
  -4  17   0   31.40   11.40
   4  17   0   56.69    8.30
   4  17   0   51.99   12.40
   5 -17   0   34.90   11.30
  -5 -17   0   39.70   19.80
   5 -17   0   42.40   17.80
  -5 -17   0   38.50   12.00
  -5 -17   0   47.00   12.90
   5 -17   0   59.99   14.10
   5 -17   0   43.10   10.60
   5  17   0   45.00   20.50
  -5  17   0   42.90   14.80
   5  17   0   37.90   10.00
   5  17   0   36.80   12.70
  -5  17   0   18.90   13.70
  -5  17   0   30.90   12.20
   6 -17   0   -2.80   10.10
   6 -17   0    0.70   10.40
   6 -17   0    0.40   18.10
   6 -17   0   25.00   13.50
  -6 -17   0    6.10   11.20
  -6  17   0   -4.90   10.00
  -6  17   0    0.70   12.10
   6  17   0   16.70    8.00
  -6  17   0   -3.60   13.50
   6  17   0  -15.10   20.90
   0 -18   0   52.39   10.30
   0 -18   0   47.20   12.70
   0 -18   0   53.39   15.00
   0 -18   0   60.29   13.90
   0 -18   0   57.09   11.30
   0  18   0   49.99   13.80
   0  18   0   49.99    9.30
   0  18   0   59.89   11.60
  -1 -18   0   24.00   10.00
  -1 -18   0   29.40    9.80
  -1 -18   0   28.20   12.40
   1 -18   0   12.50    9.70
  -1 -18   0   33.40   18.70
  -1 -18   0   25.80   13.90
  -1 -18   0   18.50    9.90
   1 -18   0    3.60   13.20
   1 -18   0   25.70   13.10
   1 -18   0   22.00    9.70
  -1  18   0    9.20    8.80
  -1  18   0   -2.90   10.60
   1  18   0   29.60   10.70
   1  18   0   11.90    7.50
   1  18   0    8.70   14.40
  -2 -18   0   42.40   10.80
   2 -18   0   17.00   12.20
  -2 -18   0   12.10   11.60
  -2 -18   0   39.10   11.10
   2 -18   0   26.10    9.20
   2 -18   0    3.80   14.20
  -2 -18   0   40.90    9.70
  -2 -18   0   36.10   13.90
   2 -18   0   33.70    9.70
  -2 -18   0   11.60   14.40
  -2  18   0   39.30   12.40
  -2  18   0   18.10    9.50
   2  18   0   23.90   16.80
   3 -18   0   52.79   12.90
  -3 -18   0   63.29   10.70
   3 -18   0   52.79    9.30
  -3 -18   0   40.20   15.00
  -3 -18   0   34.40   13.30
   3 -18   0   34.40   11.20
  -3 -18   0   33.60   12.30
   3 -18   0   41.00   15.70
  -3 -18   0   52.69   13.50
  -3  18   0   36.50   10.40
   3  18   0   46.30    8.00
  -3  18   0   35.90   13.20
   3  18   0   35.90   18.30
   4 -18   0   23.50   15.90
  -4 -18   0   29.70   12.20
  -4 -18   0   43.30   13.70
   4 -18   0   17.20   11.80
  -4 -18   0   49.10   13.50
  -4 -18   0   43.50   18.90
   4 -18   0   19.90    8.70
   4 -18   0    9.50   10.40
   4  18   0    8.30   19.90
  -4  18   0   26.70   13.20
   4  18   0   10.90   12.30
   4  18   0   42.20   10.10
   4  18   0   23.10    7.60
  -4  18   0    7.40   10.80
  -5 -18   0   27.50   12.80
   5 -18   0   11.80    8.20
   5 -18   0   19.10   11.40
   5 -18   0   -9.10   17.90
   5 -18   0   20.80   10.80
  -5  18   0   20.90   14.30
   5  18   0   38.30   10.20
  -5  18   0   -0.10   11.20
   0 -19   0   -3.00   16.00
   0 -19   0   30.30   13.30
   0 -19   0   29.20    9.60
   0 -19   0    7.50    9.70
   0 -19   0   14.60   12.40
   0  19   0    6.30   11.10
  -1 -19   0   88.09   16.60
  -1 -19   0   43.60   13.40
  -1 -19   0   67.19   11.00
   1 -19   0   81.69   14.20
   1 -19   0   57.19   10.00
  -1 -19   0   41.80   14.20
   1 -19   0   59.99   14.00
  -1 -19   0   26.30   14.30
  -1  19   0   51.89   12.80
  -1  19   0   34.10   10.40
   1  19   0   43.10   16.40
  -1  19   0   20.10   14.40
   1  19   0   52.39    8.80
  -2 -19   0   15.40   15.50
   2 -19   0   24.70    9.20
   2 -19   0   22.90   14.00
   2 -19   0   27.50   14.90
  -2 -19   0   39.00   11.40
  -2 -19   0   48.40   10.40
  -2 -19   0   19.10   13.70
   2 -19   0   22.20   10.00
  -2 -19   0   31.00   12.90
   2  19   0   23.90   17.30
  -2  19   0   38.10   13.00
  -2  19   0   17.30   10.50
   2  19   0   31.40   11.50
   3 -19   0   17.40    9.00
   3 -19   0   13.40   10.40
  -3 -19   0    5.00   11.80
  -3 -19   0   33.00   13.40
  -3 -19   0   38.10   11.50
   3 -19   0   12.10   15.80
  -3 -19   0   16.80   12.20
   3 -19   0   26.70   13.00
   3  19   0   25.00    7.70
  -3  19   0   11.00   13.00
  -3  19   0   16.50   10.20
   3  19   0   23.70   19.90
   4 -19   0    9.80   16.50
   4 -19   0   14.20    8.80
   4 -19   0   12.50   11.00
   4 -19   0   28.00   13.30
  -4 -19   0    2.30   13.90
  -4  19   0  -10.10   10.90
   4  19   0   31.50   22.30
  -4  19   0    0.80   13.10
   0 -20   0  171.88   16.90
   0 -20   0  184.18   21.50
   0 -20   0  154.98   21.10
   0  20   0  132.99   16.30
   0  20   0  125.69   19.20
   1 -20   0   23.30   15.30
   1 -20   0    7.50   10.20
   1 -20   0    7.60   10.90
  -1 -20   0   -5.40   15.40
  -1 -20   0   -3.10   14.30
  -1 -20   0    0.80   11.20
   1 -20   0   20.90   18.80
  -1 -20   0   14.10   11.10
   1  20   0   -4.50   12.10
   1  20   0  -18.20   16.40
  -1  20   0   -4.60    9.30
   1  20   0    2.40    8.00
   2 -20   0   -8.10   14.30
   2 -20   0    0.00   10.50
  -2 -20   0    5.80   13.90
   2 -20   0    0.80    9.50
  -2 -20   0   18.40   11.30
   2 -20   0   32.80   16.20
   2  20   0    7.50   19.30
  -2  20   0    7.40    9.80
   2  20   0   -6.50   12.60
  -2  20   0  -25.70   15.40
  -3 -20   0   14.60   13.90
   3 -20   0  -16.00   16.90
   3 -20   0   -1.00    8.50
  -3 -20   0    0.30   12.40
   3 -20   0    6.30   13.60
   3 -20   0    4.00   11.10
   3  20   0   21.30    7.60
  -3  20   0   -0.60   13.70
   3  20   0   -6.00   18.80
  -3  20   0   -3.30   10.80
   0  21   0   -7.10   14.80
  11   0  -1   -6.60   11.00
 -11   0   1   32.40    9.20
 -11   0   1   24.40    9.90
 -11   0   1    6.70   21.00
  11   0  -1   10.40   20.80
  11   0  -1   19.40   13.20
 -10   0   1   18.10   15.70
  10   0  -1   36.20    8.70
 -10   0   1   43.70    9.70
 -10   0   1   65.79   25.60
  10   0  -1   50.19   14.10
 -10   0   1   60.99   10.50
  10   0  -1   31.60    9.50
 -10   0   1   57.19   13.10
  -9   0   1   12.50   10.10
   9   0  -1   -8.80    8.50
   9   0  -1    8.80    8.50
  -9   0   1    2.60   11.50
  -9   0   1   13.90    8.50
  -9   0   1    0.10   14.70
  -9   0   1   11.20   16.00
   9   0  -1   13.10   10.60
  -9   0   1    9.60   16.10
   9   0  -1   16.70   14.80
  -8   0   1  200.08   21.60
   8   0  -1  131.09   13.80
   8   0  -1  186.98   23.00
   8   0  -1  145.59   13.60
  -8   0   1  183.58   21.90
   8   0  -1  178.58   16.90
  -8   0   1  126.19   13.80
  -8   0   1  175.68   16.20
  -8   0   1  179.08   23.20
  -7   0   1    9.00    9.30
  -7   0   1    6.40    7.00
   7   0  -1   -6.10   14.30
   7   0  -1   17.30    7.40
  -7   0   1   12.70   17.60
  -7   0   1   17.40   12.40
  -7   0   1   -6.70   11.70
  -7   0   1   10.90    7.20
   7   0  -1   15.60    7.60
  -5   0   1   -3.90    6.20
   5   0  -1    1.80    6.20
   5   0  -1    0.60   10.90
   5   0  -1    0.40    6.20
   5   0  -1   -4.60    7.70
  -5   0   1    8.50   10.20
  -5   0   1   -7.00   11.00
  -5   0   1   -0.20    7.60
  -5   0   1    4.40    6.20
   3   0  -1    0.50    5.30
   3   0  -1    1.20   11.30
   3   0  -1   -3.50    5.10
  -3   0   1   -1.70    6.50
  -3   0   1   -0.50    5.30
  -3   0   1    2.00    9.10
   3   0  -1    8.10    6.90
  -3   0   1   -4.30    9.40
   3   0  -1    4.30    9.50
   2   0  -1   -5.60    4.20
  -2   0   1   -6.50    4.30
   2   0  -1    1.10    4.20
   2   0  -1   -1.70    7.80
  -2   0   1    3.40    8.40
   2   0  -1  -10.20    5.50
  -2   0   1    0.10    8.00
  -2   0   1    9.90    6.30
  -2   0   1   -9.30    4.40
  -1   0  -1   11.40    3.90
  -1   0  -1    5.30    4.50
   2   0   1   17.90    8.40
  -2   0  -1   31.80    7.90
   2   0   1    9.60    5.40
  -2   0  -1   20.00    5.10
  -3   0  -1    3.30    9.10
  -3   0  -1    0.60    8.80
  -3   0  -1   -0.30    6.10
  -3   0  -1   -2.60    5.50
   3   0   1   -1.50    6.10
   3   0   1   -3.10    9.70
   3   0   1    4.40    9.80
  -3   0  -1   -0.40    7.60
   3   0   1   -2.70    7.50
   4   0   1   59.39    8.90
  -4   0  -1   50.09   11.10
   4   0   1   50.19   12.30
   5   0   1   41.40   12.70
  -5   0  -1   25.20    6.50
  -5   0  -1   36.60   11.00
   5   0   1   31.80   11.60
   5   0   1   20.90    7.10
  -6   0  -1   66.69   11.90
  -6   0  -1   73.49   10.10
  -6   0  -1   68.49    9.80
  -6   0  -1   34.90   12.60
  -6   0  -1   45.50    7.50
   6   0   1   57.29   14.70
   6   0   1   59.59    9.60
   6   0   1   51.59   12.70
  -7   0  -1  137.19   12.80
  -7   0  -1  159.98   15.40
  -8   0  -1   27.50   13.90
  -8   0  -1   28.40    8.50
  -8   0  -1   38.90    8.70
  -8   0  -1   22.80   14.40
  -8   0  -1   49.20   14.10
   8   0   1   35.20   14.20
   8   0   1   28.10    8.90
   8   0   1   35.00   11.10
   8   0   1   29.30    9.30
  -8   0  -1   27.80   11.20
  -9   0  -1  199.98   17.00
  -9   0  -1  229.18   25.70
  -9   0  -1  220.98   20.00
  -9   0  -1  221.38   24.10
  -9   0  -1  255.87   26.10
  10   0   1   11.20   12.00
 -10   0  -1   -6.20   15.10
 -10   0  -1   16.80    9.40
 -10   0  -1   43.30   18.40
  10   0   1    5.60    9.40
 -10   0  -1    5.00   17.00
 -10   0  -1    0.90   13.40
  11   0   1   55.69   13.40
  11   0   1   17.40   10.50
 -11   0  -1   10.40   18.30
  11   0   1   27.10    9.50
 -11  -1   1   51.59   10.10
  11  -1  -1   38.80   15.60
 -11   1   1   47.70   11.20
  10  -1  -1   45.10    9.60
 -10  -1   1   76.39   10.50
 -10  -1   1   98.69   20.40
  10  -1  -1   57.19   10.50
 -10  -1   1   81.19   11.30
 -10  -1   1   55.09   13.90
  10  -1  -1   86.09   15.80
 -10   1   1   87.89   10.20
 -10   1   1   79.59   14.10
 -10   1   1   64.79   20.70
  10   1  -1   75.99   19.00
  10   1  -1   66.89   12.40
 -10   1   1   57.79   15.90
   9  -1  -1  110.39   13.40
  -9  -1   1  137.09   14.50
   9  -1  -1   98.89   10.70
   9  -1  -1  123.79   14.50
  -9  -1   1  131.59   19.20
  -9  -1   1  121.69   13.50
  -9  -1   1  124.69   18.50
   9  -1  -1  149.39   23.60
  -9  -1   1  100.59   19.10
   9   1  -1  126.79   13.20
   9   1  -1  141.69   15.80
  -9   1   1  154.68   22.30
   9   1  -1   97.59   17.20
  -9   1   1  115.09   17.30
  -9   1   1  104.09   14.10
  -9   1   1   97.39   18.30
  -9   1   1  108.79   13.80
  -8  -1   1   45.60   14.50
  -8  -1   1   23.30   14.60
   8  -1  -1   27.00   10.30
   8  -1  -1   29.40   14.90
  -8  -1   1   40.00   15.50
   8  -1  -1   24.30    8.50
  -8  -1   1   18.50    8.80
  -8  -1   1   23.90    9.80
  -8  -1   1    7.50   10.70
   8  -1  -1   11.80    8.30
   8   1  -1   10.30    8.60
   8   1  -1   22.30   13.80
  -8   1   1   32.20   13.20
  -8   1   1   26.70   14.70
   8   1  -1   29.30    8.60
  -8   1   1   25.60    8.60
  -8   1   1   14.90   10.80
  -8   1   1   19.20    7.40
   8   1  -1   43.30   10.70
  -8   1   1   29.20   14.00
  -7  -1   1  110.19   19.30
  -7  -1   1  118.59   12.40
  -7  -1   1  123.09   13.70
   7  -1  -1  126.89   17.20
  -7  -1   1  113.39   11.80
   7  -1  -1  148.99   27.50
  -7  -1   1  133.99   19.90
   7  -1  -1  131.29   11.80
   7  -1  -1  142.19   11.80
  -7   1   1  108.79   18.30
   7   1  -1  135.19   26.00
  -7   1   1  132.19   14.20
   7   1  -1  122.69   11.70
  -7   1   1  116.49   18.50
   7   1  -1  133.39   12.20
  -7   1   1  152.58   12.40
   6  -1  -1  442.06   29.00
  -6  -1   1  483.75   29.20
   6  -1  -1  482.25   23.30
  -6  -1   1  523.55   23.20
  -6  -1   1  453.95   23.70
  -6  -1   1  424.96   28.70
   6  -1  -1  438.16   25.00
   6  -1  -1  466.85   23.30
  -6  -1   1  482.35   24.30
  -6   1   1  413.86   27.10
   6   1  -1  499.55   23.70
  -6   1   1  454.65   29.40
  -6   1   1  424.06   27.50
  -6   1   1  463.25   23.50
   6   1  -1  469.65   24.30
   6   1  -1  470.75   28.50
  -6   1   1  433.26   24.50
   6   1  -1  487.75   23.30
   5  -1  -1   63.79    9.60
   5  -1  -1   76.09    8.50
  -5  -1   1   69.39    7.40
   5  -1  -1   69.09    9.60
  -5  -1   1   92.69   12.80
  -5  -1   1   72.69    8.30
   5  -1  -1   79.49   12.70
  -5  -1   1   55.09   12.50
  -5  -1   1   89.39   11.00
   5   1  -1   68.49    9.20
   5   1  -1   71.49   12.00
   5   1  -1   72.69    8.10
   5   1  -1   71.09    8.80
  -5   1   1   58.29    8.50
  -5   1   1   73.49    9.80
   5   1  -1   75.19   14.50
  -5   1   1   77.39   11.60
  -5   1   1   82.09   11.00
  -5   1   1   69.69   12.90
   4  -1  -1  804.02   39.60
  -4  -1   1  813.42   36.50
  -4  -1   1  793.22   36.10
  -4  -1   1  798.62   39.40
  -4  -1   1  792.22   36.70
   4  -1  -1  764.62   37.10
  -4  -1   1  763.62   39.40
  -4   1   1  800.42   39.00
  -4   1   1  746.13   38.20
   4   1  -1  797.62   40.40
   4   1  -1  792.32   36.20
   4   1  -1  785.12   36.60
  -4   1   1  794.12   36.40
   4   1  -1  756.02   36.70
  -4   1   1  799.42   36.80
  -4   1   1  764.92   39.70
   4   1  -1  781.82   39.30
  -3  -1   1  197.98   13.00
  -3  -1   1  209.78   11.60
  -3  -1   1  174.38   13.30
   3  -1  -1  225.68   17.30
   3  -1  -1  197.78   13.50
  -3  -1   1  233.38   17.10
  -3  -1   1  174.18   16.80
   3   1  -1  215.18   12.70
   3   1  -1  191.78   18.10
  -3   1   1  206.28   17.60
   3   1  -1  199.38   12.40
   3   1  -1  208.08   11.80
  -3   1   1  209.68   13.10
  -3   1   1  217.38   12.10
  -3   1   1  183.98   14.80
  -3   1   1  229.38   16.10
   3   1  -1  206.98   16.40
  -2  -1   1 2680.23  134.59
  -2  -1   1 3203.28  136.59
   2  -1  -1 2872.01  133.69
  -2  -1   1 2926.51  133.59
   2  -1  -1 3303.87  134.49
  -2   1   1 3355.96  135.19
   2   1  -1 3159.88  134.39
  -2   1   1 2905.71  133.79
  -2   1   1 2973.10  134.39
   2   1  -1 2893.51  133.59
   2   1  -1 2828.72  134.79
   2   1  -1 3108.99  133.59
  -2   1   1 2936.01  133.59
  -1  -1  -1  854.71   42.40
  -1   1  -1 1025.70   42.40
  -2  -1  -1 1100.59   57.09
   2  -1   1 1246.78   53.99
   2  -1   1 1171.88   53.29
  -2  -1  -1 1306.17   53.59
   2  -1   1 1182.68   54.29
   2  -1   1 1194.28   52.69
  -2  -1  -1 1156.28   52.59
  -2  -1  -1 1140.79   52.99
   2  -1   1 1153.48   52.89
  -2  -1  -1 1145.59   54.09
  -2   1  -1 1152.88   53.19
   2   1   1 1207.08   53.99
  -2   1  -1 1217.48   53.29
  -2   1  -1 1158.78   52.59
   2   1   1 1121.99   52.99
  -2   1  -1 1145.79   54.09
   2   1   1 1177.48   54.39
   2   1   1 1176.18   52.99
  -3  -1  -1  828.22   40.60
   3  -1   1  835.72   41.80
  -3  -1  -1  809.52   38.20
   3  -1   1  872.31   38.40
  -3  -1  -1  797.02   40.60
  -3  -1  -1  862.11   38.90
   3  -1   1  847.22   40.80
   3  -1   1  829.02   38.40
   3  -1   1  863.71   41.40
  -3  -1  -1  847.62   38.60
  -3   1  -1  850.81   39.10
  -3   1  -1  869.11   38.10
   3   1   1  826.12   41.20
   3   1   1  841.12   38.80
  -3   1  -1  851.91   40.30
   3   1   1  809.92   38.70
  -3   1  -1  818.82   40.60
  -3   1  -1  829.22   39.30
   3   1   1  834.62   40.60
   4  -1   1   44.30   12.60
  -4  -1  -1   51.99    7.30
  -4  -1  -1   57.89   11.10
   4  -1   1   46.10    9.10
   4  -1   1   45.40    7.70
   4  -1   1   40.40   11.20
  -4  -1  -1   74.29    8.90
  -4  -1  -1   65.89    8.30
   4  -1   1   46.90    7.30
  -4   1  -1   55.69   10.40
   4   1   1   71.69    8.20
  -4   1  -1   45.30    6.10
   4   1   1   64.79   11.00
  -4   1  -1   55.29    8.70
  -4   1  -1   38.90   11.00
  -4   1  -1   50.79    7.00
  -5  -1  -1  118.69   11.30
   5  -1   1  119.89   13.50
   5  -1   1  128.19   17.80
   5  -1   1  113.59   11.40
  -5  -1  -1  136.99   13.10
  -5  -1  -1  124.29   17.00
  -5  -1  -1  128.69   10.60
  -5  -1  -1  156.28   18.00
   5   1   1  152.28   17.60
   5   1   1  137.69   12.70
  -5   1  -1  112.19   11.20
   5   1   1  137.39   10.80
   5   1   1  121.29   12.00
  -5   1  -1  118.59   13.00
  -5   1  -1  154.18   16.70
  -5   1  -1  123.39   16.90
   5   1   1  134.49   18.60
  -6  -1  -1  571.44   27.90
   6  -1   1  597.94   27.90
  -6  -1  -1  575.64   27.50
  -6  -1  -1  548.45   32.00
  -6  -1  -1  560.04   32.40
  -6  -1  -1  560.24   28.80
   6  -1   1  537.35   32.50
   6  -1   1  567.14   29.20
  -6   1  -1  584.64   28.80
   6   1   1  578.24   28.30
  -6   1  -1  581.24   27.30
   6   1   1  566.44   32.30
  -6   1  -1  535.95   31.60
  -6   1  -1  518.85   30.90
   6   1   1  574.64   27.70
  -6   1  -1  549.85   32.30
   6   1   1  562.74   34.00
  -6   1  -1  568.64   27.80
   6   1   1  557.54   28.50
  -7  -1  -1   98.39   12.00
   7  -1   1   75.09   19.70
   7  -1   1   86.19   11.60
   7  -1   1   86.99   11.90
  -7  -1  -1  111.59   15.00
  -7  -1  -1  125.09   11.70
  -7  -1  -1  110.09   12.10
  -7  -1  -1  117.49   18.00
  -7   1  -1   99.49   14.70
  -7   1  -1   87.29   13.90
  -7   1  -1  105.79   17.00
  -7   1  -1  100.69    9.30
   7   1   1  104.39   12.80
  -7   1  -1   95.49   12.10
  -7   1  -1   91.49   10.20
   7   1   1  141.29   19.20
   7   1   1  100.89   11.60
   7   1   1  124.19   23.50
   8  -1   1  178.78   15.70
   8  -1   1  193.68   18.70
   8  -1   1  217.98   24.80
  -8  -1  -1  196.78   18.00
  -8  -1  -1  200.68   23.10
  -8  -1  -1  190.98   15.00
  -8  -1  -1  202.68   22.60
  -8   1  -1  213.98   22.40
  -8   1  -1  203.78   21.50
  -8   1  -1  224.48   23.60
   8   1   1  210.98   23.30
  -8   1  -1  183.18   15.50
   8   1   1  206.58   17.50
   8   1   1  168.28   15.00
   8   1   1  192.98   16.30
  -8   1  -1  187.68   17.90
   9  -1   1   90.49   13.50
  -9  -1  -1   88.39   11.40
   9  -1   1   86.19   11.00
  -9  -1  -1  123.59   16.70
  -9  -1  -1   94.09   17.90
  -9  -1  -1  124.69   13.70
  -9  -1  -1  111.69   17.90
   9  -1   1   99.59   14.20
  -9   1  -1   97.69   12.60
  -9   1  -1  100.99   11.40
   9   1   1   79.59   10.90
  -9   1  -1   91.79   14.50
  -9   1  -1  127.79   21.30
  -9   1  -1  100.89   18.20
   9   1   1   82.19   12.30
  -9   1  -1   78.69   17.70
  10  -1   1   58.79   11.70
 -10  -1  -1   65.29   14.60
 -10  -1  -1   55.49   17.50
 -10  -1  -1   84.59   11.40
  10  -1   1   85.19   13.90
 -10   1  -1   72.19   11.20
  10   1   1   73.19   13.70
 -10   1  -1   26.20   17.50
  10   1   1   49.00   10.60
  10   1   1   56.29   12.00
 -10   1  -1   29.10   16.20
 -10   1  -1   58.69    9.70
 -10   1  -1   67.69   15.20
  11  -1   1   44.80   13.90
 -11  -1  -1  -13.70   19.40
  11  -1   1    7.60   10.40
  11  -1   1    8.50    8.70
 -11  -1  -1   41.30   10.20
 -11   1  -1   25.50    9.10
 -11   1  -1    1.00   18.00
  11   1   1   19.90   12.80
  11   1   1    5.20   10.90
 -11   1  -1   39.00   10.60
  11   1   1    4.80    9.70
 -11  -2   1   31.60    9.50
  11  -2  -1   53.99   15.00
  11   2  -1    4.10   10.50
 -11   2   1   -4.90   19.00
  10  -2  -1   90.29   15.20
 -10  -2   1   97.69   12.90
 -10  -2   1   98.39   14.30
 -10  -2   1   81.59   19.00
 -10  -2   1  106.39   12.30
 -10  -2   1   52.49   20.70
 -10   2   1   58.09   16.30
 -10   2   1   77.49   19.90
  10   2  -1   93.79   28.60
  10   2  -1   85.29   13.30
  10   2  -1   89.89   11.20
 -10   2   1   98.89   11.50
 -10   2   1   74.69   14.20
  -9  -2   1   33.80    8.60
  -9  -2   1    9.60   15.80
   9  -2  -1    5.70   16.20
   9  -2  -1    7.60   11.00
  -9  -2   1   10.60   10.00
  -9  -2   1   24.70   16.10
  -9  -2   1   22.70   15.90
  -9  -2   1   14.80   11.70
   9  -2  -1    5.90    8.10
   9   2  -1   30.70   10.40
   9   2  -1   12.50    9.20
  -9   2   1   24.90   16.40
   9   2  -1   -5.70    9.10
  -9   2   1    0.80   13.50
  -9   2   1    5.00   16.20
  -9   2   1   17.20    9.40
   9   2  -1   17.50   15.00
  -9   2   1  -13.50   11.50
   8  -2  -1  266.57   20.70
  -8  -2   1  241.58   18.50
  -8  -2   1  302.97   26.00
   8  -2  -1  298.87   27.00
  -8  -2   1  293.37   25.30
  -8  -2   1  296.57   17.40
  -8  -2   1  267.07   19.60
   8  -2  -1  268.37   17.00
   8   2  -1  267.77   18.20
  -8   2   1  285.17   24.10
  -8   2   1  300.37   18.50
   8   2  -1  293.27   17.50
  -8   2   1  289.87   26.90
   8   2  -1  303.87   25.50
  -8   2   1  298.27   23.90
   8   2  -1  311.97   19.10
  -8   2   1  266.87   19.50
  -7  -2   1  157.58   21.50
  -7  -2   1  173.68   15.70
  -7  -2   1  191.68   14.50
   7  -2  -1  218.08   25.60
   7  -2  -1  192.28   19.10
  -7  -2   1  175.98   21.70
  -7  -2   1  169.88   16.40
  -7   2   1  194.98   14.30
  -7   2   1  197.58   15.90
  -7   2   1  188.18   19.30
   7   2  -1  194.38   13.70
   7   2  -1  194.68   14.30
   7   2  -1  172.48   23.80
  -7   2   1  207.48   34.00
   7   2  -1  180.08   16.90
   7   2  -1  189.28   25.20
  -7   2   1  183.78   19.90
  -6  -2   1  144.99   18.80
  -6  -2   1  124.19   12.30
   6  -2  -1  120.29   19.30
  -6  -2   1  119.89   19.40
   6  -2  -1  120.89   14.40
  -6  -2   1  161.58   10.80
  -6  -2   1  140.99   13.00
   6   2  -1  140.69   11.40
   6   2  -1  158.88   12.30
   6   2  -1  159.68   21.30
  -6   2   1  124.79   13.00
  -6   2   1  126.69   16.90
   6   2  -1  149.29   17.90
  -6   2   1  115.49   16.10
  -6   2   1  122.19   16.00
   6   2  -1  147.69   12.50
  -6   2   1  131.39   12.00
  -5  -2   1   82.19   10.50
  -5  -2   1   97.69   16.60
  -5  -2   1   95.39   11.20
   5  -2  -1  107.79   13.60
  -5  -2   1   85.39    8.90
  -5  -2   1   82.79   13.00
   5  -2  -1   98.19   10.50
   5   2  -1   89.49   15.70
   5   2  -1  111.09   15.20
  -5   2   1  102.69    9.80
   5   2  -1   86.99   10.60
   5   2  -1   86.49   10.30
  -5   2   1   82.19   11.50
  -5   2   1   93.69   13.80
  -5   2   1   87.39   10.30
   5   2  -1   77.39    9.30
  -5   2   1  110.49   15.30
   4  -2  -1   55.79    8.70
   4  -2  -1   46.00   11.10
  -4  -2   1   56.09   11.00
  -4  -2   1   31.80    7.10
  -4  -2   1   43.90    5.50
  -4   2   1   48.50    7.60
   4   2  -1   49.10    6.40
   4   2  -1   38.60   12.00
   4   2  -1   45.10    7.00
  -4   2   1   27.50   11.10
  -4   2   1   49.60    6.90
  -4   2   1   27.70    8.70
  -3  -2   1  132.09   14.40
  -3  -2   1  120.49    9.90
   3  -2  -1  116.89   14.60
  -3  -2   1  102.69   15.00
   3  -2  -1  104.89   11.20
  -3  -2   1   93.59   10.00
  -3  -2   1  131.19    8.20
   3   2  -1  115.39    9.30
  -3   2   1  105.39   10.50
  -3   2   1  103.79    9.40
   3   2  -1   98.79    9.80
  -3   2   1  107.79   12.00
   3   2  -1  120.59   16.20
  -3   2   1  132.69   13.10
   3   2  -1  138.29   13.60
  -2  -2   1  139.69   14.20
   2  -2  -1  147.39   11.70
   2   2  -1  109.39    9.70
  -2   2   1  152.78   11.40
  -2   2   1  123.39   15.80
   1  -2  -1  226.18   11.50
  -1  -2   1  206.08   12.50
   1  -2  -1  224.28   11.20
  -1   2   1  220.48   10.60
  -1   2   1  204.58   10.90
   1   2  -1  193.08   10.80
  -1   2   1  217.18   10.90
  -1  -2  -1   33.40    3.50
  -1  -2  -1   36.30    3.60
   1  -2   1   32.30    8.80
   1  -2   1   21.70    3.80
  -1  -2  -1   27.20    4.60
   1  -2   1   31.50    3.70
  -1  -2  -1   23.10    5.10
   1   2   1   27.70    5.40
  -1   2  -1   29.80    3.60
   1   2   1   29.40    5.00
   1   2   1   25.70    4.70
  -1   2  -1   20.40    4.00
   1   2   1   35.00    3.40
  -1   2  -1   26.50    4.80
   2  -2   1  474.35   25.60
   2  -2   1  566.44   26.30
  -2  -2  -1  587.44   26.30
   2  -2   1  493.55   24.10
  -2  -2  -1  531.55   26.50
  -2  -2  -1  543.05   24.10
   2  -2   1  481.25   24.70
   2   2   1  581.74   26.40
  -2   2  -1  490.75   23.90
   2   2   1  555.74   29.10
  -2   2  -1  509.15   25.40
  -2   2  -1  467.75   24.80
  -3  -2  -1   35.20    5.40
  -3  -2  -1   34.90    6.70
  -3  -2  -1   27.60    7.10
   3  -2   1   49.40    9.70
   3  -2   1   31.70    6.30
  -3  -2  -1   35.70    9.40
   3  -2   1   38.70    5.60
  -3  -2  -1   44.80    9.50
  -3   2  -1   25.90    7.70
   3   2   1   31.10    9.20
  -3   2  -1   49.40    8.40
  -3   2  -1   45.30    7.90
   3   2   1   34.80   10.60
  -3   2  -1   36.20    4.90
   3   2   1   34.40    5.90
  -3   2  -1   36.70    6.50
   3   2   1   40.20    6.60
   3   2   1   27.50    8.40
  -3   2  -1   32.80    9.60
   4  -2   1   13.20    6.00
  -4  -2  -1   20.50   10.10
  -4  -2  -1   16.50    7.60
  -4  -2  -1   29.20    7.20
  -4  -2  -1   23.80    5.60
   4  -2   1   13.60   10.30
   4  -2   1   16.60    6.50
   4  -2   1    7.20    8.80
  -4  -2  -1   22.40   10.20
   4   2   1   15.30    9.30
  -4   2  -1    9.10    8.50
  -4   2  -1   20.00    6.70
  -4   2  -1    8.10    9.80
   4   2   1   19.20    7.20
   4   2   1   12.40   11.70
  -4   2  -1   18.40    8.80
  -4   2  -1   14.20    5.00
  -4   2  -1   23.90    8.00
   4   2   1   26.30    7.00
   4   2   1   20.00    6.00
   5  -2   1  170.48   15.00
  -5  -2  -1  182.18   12.00
  -5  -2  -1  192.68   18.00
   5  -2   1  177.98   12.50
  -5  -2  -1  172.48   13.10
   5  -2   1  168.98   19.10
  -5  -2  -1  186.88   14.40
   5  -2   1  178.38   12.40
  -5  -2  -1  171.58   18.40
  -5   2  -1  163.88   16.00
   5   2   1  189.58   17.90
   5   2   1  173.78   19.70
  -5   2  -1  149.09   11.20
  -5   2  -1  184.78   17.00
  -5   2  -1  175.68   14.20
  -5   2  -1  199.18   14.50
  -5   2  -1  195.08   18.30
   5   2   1  202.78   13.60
   5   2   1  188.68   13.50
   5   2   1  175.68   12.60
  -6  -2  -1   41.10    8.70
   6  -2   1   61.59    8.20
  -6  -2  -1   55.49   13.10
   6  -2   1   59.29    7.90
   6  -2   1   30.70   12.80
  -6  -2  -1   64.69    7.50
  -6  -2  -1   50.29   12.70
   6  -2   1   59.49   10.50
  -6  -2  -1   70.19   10.10
   6   2   1   67.59    7.80
  -6   2  -1   40.70   11.30
  -6   2  -1   52.19   11.50
   6   2   1   51.19   12.20
   6   2   1   56.69    8.80
  -6   2  -1   62.29    7.00
  -6   2  -1   47.40   12.80
   6   2   1   61.69   14.60
  -6   2  -1   61.69   10.00
   6   2   1   66.19    9.10
  -6   2  -1   44.90   10.00
  -7  -2  -1   41.00   13.20
  -7  -2  -1   35.30    8.80
  -7  -2  -1   49.90   10.60
   7  -2   1   21.00   14.30
  -7  -2  -1   55.49   13.90
   7  -2   1   32.80   10.70
  -7  -2  -1   37.50    7.40
   7  -2   1   37.00    8.10
  -7   2  -1   26.70   13.10
   7   2   1   30.00   13.10
   7   2   1   30.50   15.80
  -7   2  -1   28.90    8.20
  -7   2  -1   27.70    6.90
  -7   2  -1   13.20   12.10
  -7   2  -1   32.00   12.10
   7   2   1   39.50    8.10
  -7   2  -1   36.20   10.80
   7   2   1   27.00    8.90
   7   2   1   28.20   16.90
   8  -2   1  224.38   24.70
  -8  -2  -1  169.28   16.10
  -8  -2  -1  180.68   22.80
   8  -2   1  197.08   18.70
  -8  -2  -1  211.08   17.50
  -8  -2  -1  197.58   14.90
   8  -2   1  185.08   15.30
   8   2   1  223.28   17.00
  -8   2  -1  157.78   15.50
   8   2   1  193.68   15.20
  -8   2  -1  212.98   21.40
  -8   2  -1  156.78   13.70
   8   2   1  180.88   16.20
  -8   2  -1  217.58   21.70
   8   2   1  228.78   27.90
   8   2   1  196.68   22.80
  -8   2  -1  185.98   18.30
  -8   2  -1  185.08   24.10
  -9  -2  -1   85.29   17.30
   9  -2   1   78.89   17.80
  -9  -2  -1   75.39   13.90
   9  -2   1   72.79   13.70
  -9  -2  -1   63.39   11.20
  -9  -2  -1   70.99   17.00
   9  -2   1   70.89   10.80
   9   2   1   80.09   11.50
   9   2   1   60.39   10.10
   9   2   1   68.59   15.90
  -9   2  -1   68.39   10.90
  -9   2  -1   68.79   15.20
  -9   2  -1   73.79   17.70
  -9   2  -1   72.69    9.20
  -9   2  -1   56.19   13.50
 -10  -2  -1  244.18   18.40
 -10  -2  -1  225.08   16.30
  10  -2   1  220.78   20.40
 -10  -2  -1  180.28   29.50
  10  -2   1  183.08   16.20
 -10  -2  -1  189.88   20.40
 -10  -2  -1  202.38   26.00
  10  -2   1  223.88   39.50
 -10  -2  -1  246.88   27.20
 -10   2  -1  254.87   30.10
  10   2   1  214.58   18.20
 -10   2  -1  187.18   27.10
  10   2   1  181.88   33.10
 -10   2  -1  166.88   23.40
 -10   2  -1  205.48   20.40
  10   2   1  231.68   16.80
 -10   2  -1  229.08   17.60
 -10   2  -1  181.68   20.30
 -11  -2  -1   61.99   11.20
 -11  -2  -1   45.60   10.40
  11  -2   1   71.79   14.40
 -11   2  -1   47.00   11.50
 -11   2  -1   12.50   18.70
  11  -3  -1   88.99   10.80
 -11  -3   1  124.59   12.90
  11   3  -1   81.99   12.60
 -11   3   1  124.09   15.50
 -11   3   1   94.39   21.90
 -10  -3   1   24.20   16.90
  10  -3  -1   52.19   21.20
 -10  -3   1   10.30   17.80
 -10  -3   1   60.79   19.10
 -10  -3   1   11.90   12.60
 -10  -3   1   50.59    9.10
  10  -3  -1   29.70   13.90
  10  -3  -1   10.60    7.90
 -10  -3   1   50.69   11.40
 -10   3   1   34.30   11.00
 -10   3   1   18.50   17.80
 -10   3   1   22.20   13.60
  10   3  -1   30.60    9.00
  10   3  -1   34.00   12.70
 -10   3   1    0.80   14.30
  10   3  -1   17.10   10.50
  10   3  -1   15.90   18.40
  -9  -3   1  144.29   23.40
   9  -3  -1  144.29   24.80
  -9  -3   1  163.78   13.10
  -9  -3   1  119.39   19.40
  -9  -3   1  139.59   16.10
   9  -3  -1  135.69   18.50
  -9  -3   1  149.99   20.40
  -9  -3   1  137.69   16.30
   9  -3  -1  110.19   15.20
  -9   3   1  150.38   25.70
   9   3  -1  152.18   13.50
  -9   3   1  135.29   16.70
   9   3  -1  139.19   14.80
  -9   3   1  162.58   22.20
  -9   3   1  117.49   20.20
   9   3  -1  129.09   22.40
  -9   3   1  121.69   15.10
  -8  -3   1   69.69   16.50
  -8  -3   1   69.19   13.30
  -8  -3   1   97.69   11.20
  -8  -3   1   65.69   15.90
   8  -3  -1   48.10   16.30
  -8  -3   1   82.79   11.90
   8  -3  -1   46.80   12.40
  -8   3   1   57.99   11.60
  -8   3   1   65.39   16.60
  -8   3   1   68.49   15.20
  -8   3   1   74.59   10.70
   8   3  -1   82.79   20.90
   8   3  -1   75.29   10.30
  -8   3   1   65.99   13.60
   8   3  -1   46.80    9.80
   8   3  -1   79.69    9.50
   8   3  -1   76.19   14.70
   7  -3  -1  521.05   30.60
  -7  -3   1  524.35   27.10
   7  -3  -1  508.45   32.40
  -7  -3   1  490.75   27.00
  -7  -3   1  463.85   32.30
  -7  -3   1  497.25   32.20
  -7  -3   1  523.55   25.50
   7   3  -1  540.85   35.10
   7   3  -1  532.85   31.20
  -7   3   1  483.35   30.20
   7   3  -1  553.74   27.00
   7   3  -1  526.85   26.10
  -7   3   1  539.35   40.60
  -7   3   1  543.45   26.70
  -7   3   1  539.45   27.50
   7   3  -1  509.95   26.50
  -7   3   1  509.05   30.10
   6  -3  -1  405.46   27.20
  -6  -3   1  377.16   22.10
  -6  -3   1  392.76   26.70
  -6  -3   1  400.16   22.00
  -6  -3   1  422.16   22.00
  -6  -3   1  384.56   26.50
   6  -3  -1  384.96   23.20
  -6   3   1  418.46   24.70
   6   3  -1  439.76   21.80
  -6   3   1  400.06   24.90
  -6   3   1  424.56   22.40
   6   3  -1  429.66   28.90
  -6   3   1  402.06   27.20
   6   3  -1  393.16   25.50
   6   3  -1  395.76   20.70
  -6   3   1  420.56   21.60
   6   3  -1  387.36   21.20
  -5  -3   1   98.49   16.70
  -5  -3   1  120.79   11.80
   5  -3  -1  106.99   13.10
  -5  -3   1  125.19   16.90
  -5  -3   1  116.79    9.30
   5  -3  -1  111.99   17.80
   5  -3  -1  138.79    9.90
  -5  -3   1  122.09   11.40
   5   3  -1  108.29   10.20
   5   3  -1  108.39   11.10
  -5   3   1  128.19   14.60
   5   3  -1  126.99   10.70
   5   3  -1  142.29   15.90
  -5   3   1  113.49   17.20
  -5   3   1  119.39   13.20
   5   3  -1   97.99   14.90
  -5   3   1  101.79   14.30
  -5   3   1  125.59   11.90
  -4  -3   1  113.89   15.80
   4  -3  -1  119.39   15.80
  -4  -3   1   95.79   10.40
   4  -3  -1  106.19   12.00
  -4  -3   1   88.69    8.10
  -4  -3   1   98.09   10.60
  -4  -3   1  114.29   15.90
   4  -3  -1   94.89    9.20
   4   3  -1   89.49   10.20
  -4   3   1  126.69   13.50
  -4   3   1   76.09   12.40
   4   3  -1   90.29    9.00
  -4   3   1   93.89   11.70
  -4   3   1  111.49   16.40
   4   3  -1  106.19   14.20
  -4   3   1  100.39   10.90
   4   3  -1   97.89    9.30
   4   3  -1  110.59   17.30
   3  -3  -1   82.69   10.40
  -3  -3   1   95.89   13.30
   3  -3  -1   86.79    8.10
   3  -3  -1   85.19   13.10
   3  -3  -1   66.59   11.60
  -3  -3   1   80.59    9.50
  -3   3   1   66.49    8.70
   3   3  -1   63.09   11.80
  -3   3   1   69.59    9.40
   3   3  -1   54.39    7.40
   2  -3  -1 1322.07   59.39
  -2  -3   1 1295.97   60.09
   2  -3  -1 1280.37   58.59
   2  -3  -1 1390.16   59.59
  -2  -3   1 1305.17   58.99
   2  -3  -1 1279.97   58.99
  -2   3   1 1367.56   59.19
  -2   3   1 1372.66   59.09
   2   3  -1 1234.88   58.89
  -2   3   1 1297.47   58.79
   2   3  -1 1255.07   60.59
  -1  -3   1 3138.89  143.79
  -1  -3   1 3260.87  144.09
  -1  -3   1 3373.26  143.49
   1  -3  -1 3295.87  143.69
   1  -3  -1 3267.67  143.79
  -1   3   1 3213.28  143.69
  -1   3   1 3284.77  143.69
   1   3  -1 3233.08  144.19
   1   3  -1 3218.38  143.49
   1   3  -1 3263.87  143.49
   1   3  -1 3105.99  143.79
   0  -3   1 1512.65   70.59
   0  -3   1 1548.65   70.59
   0  -3   1 1542.05   70.49
   0  -3  -1 1685.33   70.69
   0  -3  -1 1560.24   70.49
   0  -3  -1 1551.34   70.69
   0  -3   1 1693.03   70.89
   0   3  -1 1650.53   70.89
   0   3   1 1674.53   70.89
   0   3   1 1570.44   70.69
   0   3   1 1540.75   70.49
   0   3   1 1531.35   70.59
   1  -3   1 1460.75   61.39
  -1  -3  -1 1420.16   60.99
  -1  -3  -1 1459.75   61.69
   1  -3   1 1305.97   61.39
  -1  -3  -1 1401.46   61.49
  -1  -3  -1 1352.26   60.89
   1  -3   1 1353.66   60.89
   1  -3   1 1342.97   61.09
  -1  -3  -1 1294.57   61.39
   1   3   1 1438.46   61.89
   1   3   1 1308.27   60.99
  -1   3  -1 1511.75   61.29
  -1   3  -1 1312.47   61.29
   1   3   1 1309.97   61.39
  -1   3  -1 1319.27   61.19
   1   3   1 1348.17   61.69
  -1   3  -1 1341.07   60.99
   2  -3   1  411.36   20.30
  -2  -3  -1  421.46   20.80
   2  -3   1  391.36   17.80
  -2  -3  -1  376.56   19.50
  -2  -3  -1  334.57   27.20
   2  -3   1  353.26   19.60
  -2  -3  -1  373.86   17.90
   2  -3   1  357.56   19.80
   2  -3   1  378.86   18.80
  -2  -3  -1  400.66   22.50
  -2  -3  -1  385.06   18.60
   2   3   1  375.96   18.20
  -2   3  -1  395.76   17.70
  -2   3  -1  373.16   18.90
   2   3   1  348.17   19.30
  -2   3  -1  374.66   19.50
  -2   3  -1  341.67   19.20
   2   3   1  395.56   21.50
   3  -3   1  162.28   18.50
  -3  -3  -1  144.29   14.50
  -3  -3  -1  135.09    8.90
   3  -3   1  142.29   14.50
  -3  -3  -1  141.09   11.30
  -3  -3  -1  135.29   14.10
   3  -3   1  133.99   10.50
  -3  -3  -1  139.79   10.70
   3   3   1  130.59   16.00
  -3   3  -1  143.49    8.10
  -3   3  -1  132.09   15.00
   3   3   1  145.19   13.70
  -3   3  -1  109.79   11.90
   3   3   1  111.09    9.90
   3   3   1  115.59    9.40
  -3   3  -1  134.29   11.80
   3   3   1  125.59   11.60
  -3   3  -1  145.89   10.80
  -4  -3  -1  274.07   15.30
  -4  -3  -1  285.57   16.80
  -4  -3  -1  324.37   20.20
  -4  -3  -1  317.87   17.00
  -4  -3  -1  285.57   20.80
   4  -3   1  318.47   20.60
   4  -3   1  280.67   18.20
   4  -3   1  287.77   15.50
   4  -3   1  321.97   16.50
   4   3   1  266.57   15.70
   4   3   1  285.67   19.80
  -4   3  -1  298.87   20.60
   4   3   1  295.17   17.20
  -4   3  -1  302.37   17.50
   4   3   1  283.77   21.50
  -4   3  -1  297.27   16.50
  -4   3  -1  263.57   18.40
   4   3   1  280.87   16.30
  -4   3  -1  308.47   18.70
  -5  -3  -1  413.96   26.40
   5  -3   1  436.46   26.60
   5  -3   1  435.46   23.70
  -5  -3  -1  464.65   26.10
  -5  -3  -1  429.36   22.60
   5  -3   1  445.06   21.50
  -5  -3  -1  434.06   22.90
   5  -3   1  454.35   22.10
  -5  -3  -1  414.86   21.20
  -5   3  -1  413.66   22.20
  -5   3  -1  436.36   23.30
  -5   3  -1  456.65   26.40
   5   3   1  430.36   22.90
  -5   3  -1  384.96   24.20
  -5   3  -1  409.16   20.70
   5   3   1  426.96   21.70
   5   3   1  427.16   25.50
   5   3   1  441.66   27.50
  -5   3  -1  456.85   24.70
   5   3   1  411.06   22.10
  -6  -3  -1  201.48   13.10
   6  -3   1  223.28   14.20
  -6  -3  -1  193.58   19.50
   6  -3   1  206.98   16.80
  -6  -3  -1  217.78   15.70
  -6  -3  -1  206.18   14.90
   6  -3   1  239.48   13.80
  -6  -3  -1  188.98   20.40
   6  -3   1  169.48   20.90
  -6   3  -1  180.98   17.70
  -6   3  -1  205.98   14.40
  -6   3  -1  206.48   18.50
   6   3   1  216.68   15.20
  -6   3  -1  222.38   16.00
   6   3   1  200.58   13.70
   6   3   1  205.18   22.20
   6   3   1  193.18   14.40
  -6   3  -1  201.58   20.10
   6   3   1  181.78   19.00
  -7  -3  -1  348.77   26.00
  -7  -3  -1  366.86   21.00
   7  -3   1  373.56   20.10
   7  -3   1  329.47   26.80
  -7  -3  -1  342.57   21.70
   7  -3   1  387.46   20.10
  -7  -3  -1  364.06   19.40
   7  -3   1  338.57   23.30
  -7  -3  -1  319.47   26.80
  -7   3  -1  373.26   26.50
  -7   3  -1  362.06   20.90
  -7   3  -1  371.96   21.80
  -7   3  -1  353.66   24.30
   7   3   1  357.16   20.80
  -7   3  -1  349.67   24.30
   7   3   1  353.16   19.80
   7   3   1  379.56   21.20
   7   3   1  341.77   25.30
   7   3   1  353.16   28.90
  -8  -3  -1   89.29   16.70
   8  -3   1   78.59   10.00
  -8  -3  -1   79.49   15.90
  -8  -3  -1   86.79   11.80
  -8  -3  -1  103.59   13.10
  -8  -3  -1   98.19   13.20
   8  -3   1   77.09   13.50
   8  -3   1   66.59   16.80
   8   3   1   93.79   12.70
   8   3   1   87.29   11.90
  -8   3  -1   80.39   14.10
  -8   3  -1   64.19   16.00
   8   3   1   74.49   19.40
   8   3   1   88.49   15.20
  -8   3  -1   76.49   12.90
   8   3   1   95.29   11.20
  -8   3  -1  100.09   16.00
  -8   3  -1   79.69   13.10
  -9  -3  -1   64.49   17.70
  -9  -3  -1   66.79   12.30
   9  -3   1   69.49   18.20
   9  -3   1   60.69   13.80
  -9  -3  -1   66.99    9.50
  -9  -3  -1   48.20   16.30
  -9  -3  -1   75.49   13.50
  -9   3  -1   51.59   10.90
  -9   3  -1   54.59   14.40
   9   3   1   70.79   21.50
   9   3   1   54.09   15.50
  -9   3  -1   35.70   13.10
   9   3   1   80.49   11.10
  -9   3  -1   52.39   17.30
  -9   3  -1   60.99   17.30
   9   3   1   75.19   10.10
   9   3   1   41.30   11.60
 -10  -3  -1  127.49   13.70
 -10  -3  -1  135.29   16.50
 -10  -3  -1  116.79   15.80
 -10  -3  -1  114.79   20.50
  10  -3   1  137.09   16.50
 -10  -3  -1  124.39   20.50
  10  -3   1  100.49   21.20
  10   3   1  109.09   20.10
  10   3   1  126.89   13.90
 -10   3  -1  109.89   22.40
 -10   3  -1  106.19   16.30
 -10   3  -1  164.68   26.10
 -10   3  -1  119.49   15.40
  10   3   1  118.19   22.20
  10   3   1  110.19   13.90
  11  -3   1  151.98   19.70
 -11  -3  -1  149.99   14.80
 -11  -3  -1  178.98   17.20
  11   3   1  115.79   14.60
 -11   3  -1  155.28   16.30
  11   3   1  153.58   16.60
 -11  -4   1   37.10    9.10
 -11  -4   1   45.30   12.50
  11   4  -1   17.40   10.90
 -11   4   1   13.10   19.30
 -11   4   1   37.70   11.70
 -10  -4   1  226.58   26.90
 -10  -4   1  185.58   14.40
 -10  -4   1  175.28   22.70
 -10  -4   1  211.88   19.20
  10  -4  -1  212.98   26.90
  10  -4  -1  171.98   27.00
 -10  -4   1  148.19   19.30
 -10  -4   1  156.78   26.90
 -10   4   1  200.38   29.80
  10   4  -1  190.48   24.20
  10   4  -1  185.88   17.50
 -10   4   1  153.48   18.90
 -10   4   1  196.28   17.30
  10   4  -1  208.98   15.90
 -10   4   1  179.68   19.20
   9  -4  -1   81.39   18.40
  -9  -4   1   66.19   16.90
  -9  -4   1   78.19   13.00
   9  -4  -1   59.79   13.80
  -9  -4   1   74.19   19.20
  -9  -4   1   81.99    9.30
  -9  -4   1   77.09   12.10
  -9   4   1  103.79   18.10
  -9   4   1   54.69   17.60
   9   4  -1   70.69   10.00
  -9   4   1   71.79   14.50
   9   4  -1   66.09   15.90
   9   4  -1   76.79   10.20
  -9   4   1   72.69   11.80
  -9   4   1   67.79   12.90
   9   4  -1   47.10   11.30
   8  -4  -1  231.78   21.00
   8  -4  -1  238.18   25.60
   8  -4  -1  225.18   16.80
  -8  -4   1  230.48   18.50
  -8  -4   1  218.88   24.50
  -8  -4   1  260.17   18.40
  -8  -4   1  238.78   25.80
  -8  -4   1  267.87   15.50
   8   4  -1  246.38   16.70
   8   4  -1  255.57   18.00
  -8   4   1  269.17   27.30
  -8   4   1  240.88   18.40
  -8   4   1  272.67   22.40
   8   4  -1  249.78   23.60
   8   4  -1  269.57   29.50
   8   4  -1  256.97   18.30
  -8   4   1  217.68   17.60
  -8   4   1  235.38   21.80
   7  -4  -1   32.60    7.20
   7  -4  -1   28.30   16.30
  -7  -4   1   28.90   13.50
  -7  -4   1   31.40    9.40
   7  -4  -1   23.30   14.00
  -7  -4   1   12.50   14.10
  -7  -4   1   44.10    6.80
  -7   4   1   43.40   16.10
  -7   4   1   27.90   24.20
  -7   4   1   49.99   12.60
   7   4  -1   38.10    7.50
   7   4  -1   27.50    8.00
   7   4  -1   52.69   16.80
   7   4  -1   35.90    8.80
   7   4  -1   28.80   12.30
  -7   4   1   34.60   11.10
  -7   4   1   15.90    9.70
   6  -4  -1  939.51   42.90
  -6  -4   1  952.40   43.90
  -6  -4   1  914.11   42.40
  -6  -4   1  894.71   47.20
   6  -4  -1  906.41   47.30
   6  -4  -1  935.91   44.80
  -6   4   1  940.41   45.60
   6   4  -1  909.01   48.80
   6   4  -1  906.51   42.80
   6   4  -1  933.61   46.10
   6   4  -1  901.21   42.90
  -6   4   1  946.71   48.00
  -6   4   1  938.61   43.50
  -6   4   1  985.80   43.90
   6   4  -1  976.70   43.60
  -6   4   1  822.72   50.39
  -5  -4   1  104.59   17.00
   5  -4  -1  109.69   13.20
   5  -4  -1   98.59    9.70
  -5  -4   1  106.99    9.70
  -5  -4   1   90.79   11.30
   5  -4  -1  110.29   17.20
  -5  -4   1  107.99   16.30
   5   4  -1   76.89   10.90
  -5   4   1   89.69   10.80
   5   4  -1  106.29   15.30
  -5   4   1  105.09   11.50
   5   4  -1   93.99    9.70
   5   4  -1  101.39   15.10
   5   4  -1   95.49    9.20
  -5   4   1  114.39   17.80
  -5   4   1  104.49   13.50
  -5   4   1   92.09   13.20
   4  -4  -1 1050.79   51.29
  -4  -4   1 1030.40   52.09
   4  -4  -1 1079.89   50.49
   4  -4  -1 1130.79   52.09
   4  -4  -1 1099.39   49.60
  -4  -4   1 1049.49   52.29
  -4  -4   1 1066.89   50.29
  -4   4   1 1154.58   50.89
   4   4  -1 1094.09   53.29
  -4   4   1 1148.69   50.19
  -4   4   1 1122.59   49.99
   4   4  -1 1047.10   49.40
  -4   4   1 1148.69   50.99
   4   4  -1 1065.39   50.09
   3  -4  -1  484.45   22.40
   3  -4  -1  466.05   23.60
  -3  -4   1  458.85   25.10
  -3  -4   1  452.65   25.30
  -3  -4   1  471.75   23.30
   3  -4  -1  466.35   24.30
   3  -4  -1  486.85   25.00
  -3  -4   1  460.25   25.20
  -3   4   1  474.05   23.40
  -3   4   1  459.55   23.10
  -3   4   1  472.45   22.80
  -3   4   1  484.45   23.50
   3   4  -1  445.26   26.80
   3   4  -1  440.36   23.10
  -2  -4   1 1796.22   76.79
   2  -4  -1 1815.62   76.39
   2  -4  -1 1744.23   76.39
  -2  -4   1 1640.04   77.49
  -2  -4   1 1558.64   76.09
  -2  -4   1 1787.72   75.59
   2  -4  -1 1651.23   75.79
  -2  -4   1 1707.23   75.39
   2  -4  -1 1671.23   76.19
   2   4  -1 1672.93   75.39
  -2   4   1 1669.33   75.89
   2   4  -1 1737.33   77.39
  -2   4   1 1629.24   76.19
   2   4  -1 1536.85   75.99
   2   4  -1 1664.23   75.39
  -2   4   1 1857.71   76.09
   2   4  -1 1637.24   76.99
  -2   4   1 1771.02   76.19
  -1  -4   1  866.91   38.20
   1  -4  -1  853.31   38.70
  -1  -4   1  870.11   38.00
   1  -4  -1  815.52   38.20
   1  -4  -1  789.52   38.40
  -1  -4   1  774.92   38.70
   1  -4  -1  791.92   38.20
  -1  -4   1  939.71   38.90
  -1  -4   1  960.80   39.40
  -1   4   1  783.42   38.60
   1   4  -1  963.80   39.50
   1   4  -1  782.12   38.00
   1   4  -1  840.82   39.40
   1   4  -1  851.81   38.10
   0  -4  -1  247.58   13.40
   0  -4  -1  273.67   13.30
   0  -4   1  240.58   13.40
   0  -4  -1  272.77   14.30
   0  -4   1  233.58   13.30
   0  -4   1  275.87   14.50
   0  -4   1  265.47   13.90
   0  -4  -1  272.97   12.70
   0   4   1  255.67   13.00
   0   4   1  246.88   12.80
   0   4  -1  218.78   17.00
   0   4   1  245.38   13.30
   1  -4   1 9371.86  423.06
  -1  -4  -1 9622.24  423.16
  -1   4  -1 9494.35  422.96
   1   4   1 9776.82  423.16
  -1   4  -1 9537.05  422.96
   2  -4   1 2847.71  126.69
  -2  -4  -1 2921.41  126.09
   2  -4   1 2937.01  126.69
  -2  -4  -1 2810.42  126.69
   2  -4   1 2881.61  126.39
  -2  -4  -1 2929.01  127.09
   2  -4   1 2859.41  126.09
  -2  -4  -1 3019.40  126.29
   2  -4   1 2759.52  126.69
  -2  -4  -1 2816.42  126.99
   2   4   1 2634.64  127.09
  -2   4  -1 3003.60  126.39
   2   4   1 2734.93  126.69
   2   4   1 2720.93  126.09
  -2   4  -1 2829.42  125.99
  -2   4  -1 2822.52  126.49
  -2   4  -1 2862.21  126.39
   2   4   1 2791.82  127.39
  -2   4  -1 2821.22  126.59
  -3  -4  -1  106.99   13.40
   3  -4   1  106.49   13.20
  -3  -4  -1  103.59    9.60
   3  -4   1   87.69   12.60
   3   4   1  110.79   15.20
  -4  -4  -1 1345.17   63.49
   4  -4   1 1376.76   63.39
   4  -4   1 1411.76   61.49
   4  -4   1 1389.56   62.39
  -4  -4  -1 1444.96   62.09
  -4  -4  -1 1279.17   61.49
  -4  -4  -1 1293.87   60.89
  -4  -4  -1 1279.07   63.49
  -4   4  -1 1381.66   62.49
   4   4   1 1287.57   61.29
  -4   4  -1 1372.36   62.49
   4   4   1 1334.47   64.39
   4   4   1 1266.67   61.19
  -4   4  -1 1435.56   61.99
   4   4   1 1334.97   61.99
  -4   4  -1 1402.36   61.69
  -4   4  -1 1461.45   63.99
   5  -4   1  799.12   40.30
  -5  -4  -1  780.02   37.40
  -5  -4  -1  768.62   36.30
  -5  -4  -1  800.72   40.10
   5  -4   1  811.32   37.10
   5  -4   1  790.52   38.50
  -5  -4  -1  792.12   37.80
  -5  -4  -1  710.13   40.30
  -5   4  -1  815.82   40.60
   5   4   1  800.52   41.70
  -5   4  -1  807.72   38.50
  -5   4  -1  818.22   37.50
   5   4   1  750.92   36.70
   5   4   1  814.82   37.80
   5   4   1  802.62   39.70
  -5   4  -1  823.22   38.00
   5   4   1  751.22   36.80
  -5   4  -1  783.82   38.80
   6  -4   1  286.77   22.80
  -6  -4  -1  277.37   15.60
   6  -4   1  295.37   16.50
  -6  -4  -1  283.87   21.80
  -6  -4  -1  277.07   17.60
  -6  -4  -1  276.97   21.50
  -6  -4  -1  219.58   33.60
   6  -4   1  259.27   19.50
  -6   4  -1  293.57   18.30
   6   4   1  283.37   16.50
   6   4   1  262.77   16.60
   6   4   1  306.97   21.40
   6   4   1  295.57   17.90
  -6   4  -1  270.37   20.10
  -6   4  -1  283.27   17.30
  -6   4  -1  288.87   22.60
   6   4   1  270.07   24.20
  -7  -4  -1  261.57   15.50
   7  -4   1  257.07   16.50
  -7  -4  -1  260.67   17.80
  -7  -4  -1  254.17   22.70
   7  -4   1  240.38   19.80
  -7  -4  -1  253.07   18.30
   7  -4   1  286.47   24.70
  -7  -4  -1  229.58   23.80
  -7   4  -1  242.68   20.70
   7   4   1  282.57   18.40
   7   4   1  252.57   22.20
  -7   4  -1  280.27   18.70
  -7   4  -1  275.87   23.70
   7   4   1  235.18   16.20
   7   4   1  227.18   26.00
  -7   4  -1  250.07   17.20
  -7   4  -1  268.97   21.50
   7   4   1  261.27   16.80
  -8  -4  -1  330.07   26.80
  -8  -4  -1  322.27   22.20
   8  -4   1  339.97   20.10
  -8  -4  -1  329.07   22.20
   8  -4   1  329.97   28.70
   8  -4   1  354.46   24.20
  -8  -4  -1  345.67   28.40
  -8  -4  -1  353.36   19.40
   8   4   1  327.27   31.30
  -8   4  -1  291.57   24.60
   8   4   1  344.07   26.70
  -8   4  -1  365.26   22.60
  -8   4  -1  398.06   26.10
   8   4   1  338.27   20.50
   8   4   1  330.97   19.90
  -8   4  -1  368.96   28.10
  -8   4  -1  315.37   20.80
  -9  -4  -1  327.07   18.40
  -9  -4  -1  311.57   22.00
  -9  -4  -1  284.17   29.30
   9  -4   1  303.47   19.40
  -9  -4  -1  327.47   28.00
   9  -4   1  293.97   24.50
  -9  -4  -1  287.07   22.50
   9  -4   1  303.97   29.50
  -9   4  -1  365.16   26.80
   9   4   1  304.77   19.80
   9   4   1  353.26   22.10
  -9   4  -1  265.97   23.80
  -9   4  -1  291.87   23.70
  -9   4  -1  295.97   29.00
  -9   4  -1  321.17   22.80
   9   4   1  310.97   33.20
   9   4   1  332.77   20.00
   9   4   1  324.97   26.90
 -10  -4  -1   48.60    9.20
 -10  -4  -1   29.50   17.40
 -10  -4  -1   20.00   18.30
  10  -4   1   44.70   13.50
 -10  -4  -1   21.30   13.90
  10  -4   1   11.90    8.30
  10  -4   1   31.30   18.00
 -10   4  -1   26.10   18.00
 -10   4  -1    7.40   13.50
 -10   4  -1   52.19   11.30
  10   4   1   40.10   10.00
  10   4   1   33.40   15.70
  10   4   1   21.10    9.20
 -10   4  -1   -1.20   13.00
  10   4   1   26.70   12.00
  11  -4   1  150.18   19.20
 -11  -4  -1  170.28   18.30
 -11  -4  -1  142.19   14.30
 -11   4  -1  175.08   16.50
  11   4   1  135.09   17.00
 -11   4  -1  137.89   23.20
  11   4   1  119.69   15.10
 -11  -5   1  153.48   18.50
 -11  -5   1  110.19   12.70
 -11   5   1   96.19   22.50
  11   5  -1   88.89   14.90
 -11   5   1  128.09   14.40
 -10  -5   1   33.30   19.90
 -10  -5   1   40.30   12.20
 -10  -5   1   36.10    8.20
  10  -5  -1   37.00   18.20
  10   5  -1   22.80   10.70
 -10   5   1   10.30   18.10
 -10   5   1   26.80   10.70
 -10   5   1    9.40   13.40
  10   5  -1   27.90    9.40
  -9  -5   1  268.47   20.50
   9  -5  -1  268.77   23.80
  -9  -5   1  264.27   20.40
  -9  -5   1  295.27   16.50
  -9  -5   1  284.87   27.40
   9  -5  -1  283.87   28.30
   9  -5  -1  261.87   17.10
  -9  -5   1  247.68   29.20
  -9   5   1  273.57   29.30
   9   5  -1  293.97   20.30
  -9   5   1  239.48   22.60
   9   5  -1  269.27   18.30
  -9   5   1  274.87   20.50
   9   5  -1  320.87   25.70
  -9   5   1  259.67   22.40
   9   5  -1  298.17   33.30
  -8  -5   1   65.79   11.60
   8  -5  -1   67.09   13.80
  -8  -5   1   51.59   15.10
  -8  -5   1   92.99   12.20
   8  -5  -1   73.89    9.40
   8  -5  -1   59.69   16.60
  -8  -5   1   74.69   17.40
  -8   5   1   56.19   11.00
  -8   5   1   69.99   17.80
   8   5  -1   80.19   19.90
  -8   5   1   59.99   12.40
   8   5  -1   81.99    9.30
   8   5  -1   66.59   14.90
   8   5  -1   75.59   11.20
  -8   5   1   79.49   11.90
  -7  -5   1  100.39   10.40
  -7  -5   1  133.09   17.60
   7  -5  -1  118.79   21.10
  -7  -5   1  109.99   19.20
  -7  -5   1  124.09   14.10
   7  -5  -1  129.09   11.60
  -7   5   1  142.39   14.10
   7   5  -1  116.29   14.00
   7   5  -1  138.19   19.40
  -7   5   1  130.59   13.60
   7   5  -1  108.79   11.90
  -7   5   1  114.59   17.30
  -7   5   1  127.79   15.90
   6  -5  -1   86.59    9.90
  -6  -5   1   91.89   10.20
   6  -5  -1   93.29   11.80
   6  -5  -1   87.79   14.20
  -6  -5   1   69.89   14.10
  -6  -5   1   99.79   13.90
  -6  -5   1   97.89   10.90
   6   5  -1   93.49    8.40
   6   5  -1   72.19   10.20
  -6   5   1   99.49   12.30
   6   5  -1   84.69   10.00
  -6   5   1   83.29   11.60
  -6   5   1   83.39   13.70
  -6   5   1   86.19   12.20
  -6   5   1   93.19   15.00
  -5  -5   1  599.64   27.10
  -5  -5   1  546.75   27.80
   5  -5  -1  574.74   31.60
   5  -5  -1  621.44   27.60
  -5  -5   1  579.44   28.70
   5  -5  -1  599.94   29.60
  -5  -5   1  535.65   31.60
  -5  -5   1  539.15   31.20
  -5  -5   1  499.05   30.70
  -5   5   1  627.44   29.70
  -5   5   1  591.54   28.10
  -5   5   1  614.54   28.50
   5   5  -1  581.64   28.50
  -5   5   1  584.44   29.30
   5   5  -1  551.54   27.20
   5   5  -1  544.75   27.00
   5   5  -1  506.45   33.10
   4  -5  -1  283.67   18.50
  -4  -5   1  267.87   20.20
  -4  -5   1  293.07   17.00
  -4  -5   1  290.57   14.50
   4  -5  -1  294.87   15.70
   4  -5  -1  294.67   17.70
  -4  -5   1  303.27   20.00
  -4  -5   1  243.48   19.90
   4  -5  -1  305.57   20.10
  -4   5   1  324.57   17.50
  -4   5   1  312.37   16.50
   4   5  -1  266.27   15.20
   4   5  -1  284.67   21.70
  -4   5   1  279.17   17.30
  -4   5   1  305.97   16.90
   4   5  -1  269.77   14.90
   4   5  -1  297.77   16.80
  -3  -5   1  873.41   42.80
  -3  -5   1  855.01   41.50
   3  -5  -1  884.51   40.80
   3  -5  -1  892.11   41.70
   3  -5  -1  914.21   42.40
  -3  -5   1  912.21   42.90
  -3  -5   1  918.71   43.20
   3  -5  -1  916.81   42.20
   3   5  -1  902.51   44.10
   3   5  -1  875.51   40.30
  -3   5   1  913.51   41.40
   3   5  -1  863.01   40.40
  -3   5   1  885.41   41.20
  -3   5   1  936.21   41.80
  -3   5   1  938.71   41.40
   3   5  -1  834.62   41.40
   2  -5  -1  366.16   18.60
  -2  -5   1  337.67   18.40
   2  -5  -1  396.96   18.90
  -2  -5   1  356.76   19.20
  -2  -5   1  356.46   16.80
  -2  -5   1  352.36   19.30
   2  -5  -1  374.36   18.40
  -2  -5   1  348.27   16.60
  -2   5   1  360.46   17.70
   2   5  -1  328.87   21.00
  -2   5   1  361.96   17.80
  -2   5   1  359.56   18.00
   2   5  -1  307.97   18.10
   2   5  -1  328.37   20.40
   2   5  -1  324.67   16.60
   2   5  -1  332.17   16.70
  -2   5   1  378.26   18.10
  -1  -5   1  153.38    7.90
   1  -5  -1  122.09    9.00
   1  -5  -1  127.29   10.30
  -1  -5   1  146.69   11.40
   1  -5  -1  126.39    8.50
  -1  -5   1  113.69    9.80
   1  -5  -1  122.09    8.70
  -1  -5   1  146.49    8.50
   1   5  -1  128.99    9.90
   1   5  -1  139.39   12.00
   1   5  -1  109.59    9.90
  -1   5   1  123.29    9.70
   1   5  -1  134.89    7.90
   1   5  -1  138.99   13.20
   0  -5  -1  102.59    8.30
   0  -5  -1  114.69   12.70
   0  -5   1   97.29    8.30
   0  -5  -1   82.69    8.90
   0  -5   1   84.39   10.20
   0  -5  -1   90.39    8.40
   0  -5  -1   99.79    7.00
   0  -5   1   96.29    8.10
   0  -5   1   94.49    6.90
   0   5  -1   83.09    7.70
   0   5   1   91.29    8.10
   0   5   1   88.99    7.60
   0   5   1   98.79    7.30
  -1  -5  -1 3903.41  178.48
   1  -5   1 3905.91  178.78
  -1  -5  -1 3975.60  178.88
  -1  -5  -1 4051.69  178.48
  -1  -5  -1 4187.78  178.98
   1  -5   1 4009.00  178.48
  -1  -5  -1 4318.37  179.08
   1   5   1 3830.32  178.78
   1   5   1 4078.39  179.08
  -1   5  -1 3808.52  178.68
   1   5   1 4304.27  179.28
  -1   5  -1 4104.49  178.88
  -1   5  -1 3888.41  178.58
   2  -5   1 1326.87   57.89
   2  -5   1 1250.27   58.09
  -2  -5  -1 1346.67   58.49
  -2  -5  -1 1296.97   57.29
   2  -5   1 1279.17   57.09
   2  -5   1 1235.88   58.09
   2  -5   1 1237.38   57.99
  -2  -5  -1 1287.57   57.19
  -2  -5  -1 1315.87   58.39
  -2  -5  -1 1229.28   57.99
  -2   5  -1 1262.57   57.89
  -2   5  -1 1339.37   57.79
   2   5   1 1249.77   58.09
   2   5   1 1266.57   57.19
   2   5   1 1232.48   58.79
   2   5   1 1324.07   59.09
  -2   5  -1 1253.07   57.69
   3  -5   1 1764.52   77.29
   3  -5   1 1682.13   77.89
  -3  -5  -1 1795.12   78.69
  -3  -5  -1 1711.73   77.19
  -3  -5  -1 1708.23   77.69
   3  -5   1 1675.43   76.79
   3  -5   1 1683.33   78.29
  -3  -5  -1 1714.93   78.49
   3  -5   1 1779.92   78.09
  -3  -5  -1 1689.53   78.49
  -3  -5  -1 1745.63   76.79
  -3   5  -1 1763.92   76.79
  -3   5  -1 1742.03   77.69
  -3   5  -1 1722.73   77.69
  -3   5  -1 1822.52   77.59
   3   5   1 1700.13   79.29
  -3   5  -1 1747.73   77.39
   3   5   1 1679.23   77.79
   3   5   1 1612.74   76.89
   3   5   1 1707.33   76.89
   4  -5   1  478.05   24.40
  -4  -5  -1  451.45   21.60
  -4  -5  -1  448.66   23.50
   4  -5   1  472.25   22.60
  -4  -5  -1  486.15   25.60
  -4  -5  -1  400.66   25.50
  -4  -5  -1  430.06   22.70
  -4  -5  -1  428.46   26.10
   4  -5   1  453.65   25.60
  -4   5  -1  491.15   23.80
  -4   5  -1  466.05   23.70
   4   5   1  436.16   27.20
   4   5   1  456.95   23.60
   4   5   1  430.16   22.20
   4   5   1  449.06   22.00
  -4   5  -1  463.85   23.10
  -4   5  -1  451.25   23.80
  -5  -5  -1  424.26   22.90
  -5  -5  -1  405.16   27.00
  -5  -5  -1  428.56   21.40
   5  -5   1  466.85   24.60
   5  -5   1  469.55   22.50
   5  -5   1  432.76   26.20
  -5  -5  -1  444.86   23.70
  -5  -5  -1  436.36   25.90
   5   5   1  413.26   22.10
  -5   5  -1  456.75   23.00
  -5   5  -1  470.45   27.10
   5   5   1  420.56   28.10
  -5   5  -1  465.75   24.40
  -5   5  -1  468.55   23.80
  -5   5  -1  446.96   23.90
   5   5   1  441.56   23.60
   5   5   1  419.56   22.00
  -6  -5  -1  303.67   19.20
   6  -5   1  330.57   24.00
  -6  -5  -1  313.17   19.20
  -6  -5  -1  333.37   23.10
  -6  -5  -1  321.37   16.90
   6  -5   1  346.07   18.10
  -6  -5  -1  290.87   24.10
   6  -5   1  330.77   21.10
  -6   5  -1  345.67   20.00
   6   5   1  288.47   17.90
  -6   5  -1  304.47   20.50
   6   5   1  304.47   32.90
   6   5   1  318.67   18.00
  -6   5  -1  331.57   18.90
  -6   5  -1  324.67   24.10
  -6   5  -1  311.47   21.00
   6   5   1  320.67   19.50
  -7  -5  -1  250.87   24.60
   7  -5   1  284.27   20.20
  -7  -5  -1  237.28   18.30
   7  -5   1  276.27   16.50
   7  -5   1  253.97   24.00
  -7  -5  -1  251.77   18.20
  -7  -5  -1  299.67   22.90
   7   5   1  249.48   16.50
  -7   5  -1  261.17   17.70
   7   5   1  253.37   22.40
   7   5   1  242.78   16.60
  -7   5  -1  259.97   18.70
  -7   5  -1  259.27   24.20
  -7   5  -1  255.37   19.60
   7   5   1  271.47   18.40
  -7   5  -1  264.77   20.90
   7   5   1  262.67   26.70
  -8  -5  -1   61.89   15.30
  -8  -5  -1   65.99   17.00
   8  -5   1   43.30    8.90
  -8  -5  -1   48.70   11.80
  -8  -5  -1   66.59    8.10
   8  -5   1   41.00   15.90
   8  -5   1   49.90   14.10
  -8  -5  -1   74.59   12.70
   8   5   1   50.19   14.20
   8   5   1   56.09    9.00
  -8   5  -1   51.09   10.50
   8   5   1   57.49    9.10
  -8   5  -1   56.49   16.70
   8   5   1   38.30   18.40
  -8   5  -1   34.20   11.30
  -8   5  -1   45.10   12.00
   8   5   1   44.70   10.80
  -8   5  -1   51.49   14.20
  -9  -5  -1  155.98   12.70
   9  -5   1  148.69   25.20
  -9  -5  -1  152.58   16.30
  -9  -5  -1  142.69   16.40
  -9  -5  -1  135.39   19.30
  -9  -5  -1  154.28   21.70
   9  -5   1  133.69   16.80
   9   5   1  138.69   18.90
   9   5   1  162.18   14.20
  -9   5  -1  114.69   20.30
  -9   5  -1  121.79   15.70
  -9   5  -1  137.49   15.80
   9   5   1  126.49   16.80
  -9   5  -1  136.39   14.10
  -9   5  -1  176.08   22.10
   9   5   1  136.89   23.30
 -10  -5  -1  149.29   23.30
 -10  -5  -1  184.88   19.20
 -10  -5  -1  153.38   13.30
  10  -5   1  175.28   27.00
 -10  -5  -1  153.88   17.50
 -10  -5  -1  101.19   19.90
  10  -5   1  165.48   21.50
 -10   5  -1  148.39   16.50
  10   5   1  126.69   15.00
  10   5   1  144.09   20.10
  10   5   1  167.58   15.10
 -10   5  -1  143.39   16.10
  10   5   1  149.09   26.10
  10   5   1  127.39   18.30
 -10   5  -1  151.88   22.40
  11  -5   1   35.90   16.90
  11  -5   1   13.00    8.60
 -11  -5  -1   38.80    8.90
 -11   5  -1   -1.40   20.30
 -11   5  -1   52.99   15.10
  11   5   1   21.50    9.20
  11   5   1   24.00   12.30
 -11  -6   1   40.20   14.20
  11   6  -1    1.60   12.00
 -11   6   1   18.10   12.00
  10  -6  -1  103.89   11.50
  10  -6  -1  118.89   20.50
 -10  -6   1   82.39   19.30
 -10  -6   1  115.69   24.40
 -10  -6   1  137.09   16.30
 -10   6   1  111.89   14.80
  10   6  -1  109.59   14.10
  10   6  -1  114.89   14.50
 -10   6   1  121.89   25.50
  -9  -6   1   21.50   11.80
  -9  -6   1    5.30   15.60
   9  -6  -1   -2.50   13.10
   9  -6  -1   10.20    7.80
   9  -6  -1   -0.90   16.00
   9   6  -1   26.20    8.00
   9   6  -1   24.20   21.70
  -9   6   1   12.80   10.50
  -9   6   1    2.20   12.20
  -9   6   1   16.10   17.10
   9   6  -1    5.10    9.80
   8  -6  -1   60.69   13.60
  -8  -6   1   53.59   15.50
   8  -6  -1   58.49   16.50
   8  -6  -1   59.19    8.80
  -8  -6   1   40.40   14.10
  -8  -6   1   56.49   17.30
  -8  -6   1   59.59   11.30
   8   6  -1   56.89   19.30
  -8   6   1   80.49   15.10
  -8   6   1   61.59   11.00
   8   6  -1   46.40   10.60
  -8   6   1   59.59   11.70
  -8   6   1   52.99   17.20
   7  -6  -1  229.18   22.90
  -7  -6   1  225.98   17.40
   7  -6  -1  238.88   14.80
  -7  -6   1  214.28   22.30
  -7  -6   1  189.88   23.50
  -7  -6   1  196.18   21.60
  -7   6   1  236.08   19.50
   7   6  -1  226.38   26.10
  -7   6   1  210.58   33.50
   7   6  -1  242.88   17.20
  -7   6   1  230.88   17.60
  -7   6   1  202.78   18.00
  -7   6   1  228.08   16.70
   6  -6  -1  149.79   19.00
   6  -6  -1  177.58   16.20
  -6   6   1  118.29   15.20
  -6   6   1  136.99   14.50
  -6   6   1  142.49   13.90
  -6   6   1  121.59   13.20
   6   6  -1  182.18   22.00
  -6   6   1  128.99   20.90
   5  -6  -1   14.00   10.30
   5  -6  -1   25.30    6.20
  -5  -6   1   20.20    8.30
   5  -6  -1   19.60    9.30
  -5  -6   1   17.40   10.70
  -5  -6   1   32.30   11.10
  -5  -6   1   17.20   10.20
  -5  -6   1   20.40    4.80
  -5   6   1   24.20    8.00
   5   6  -1   13.70    5.20
  -5   6   1   21.70    8.10
   5   6  -1   15.90   12.70
  -5   6   1   23.80    7.50
  -5   6   1   15.60    8.00
   5   6  -1   21.60    7.60
   4  -6  -1  496.35   26.50
  -4  -6   1  504.05   23.40
  -4  -6   1  505.15   27.40
   4  -6  -1  499.05   25.80
  -4  -6   1  477.75   24.20
   4  -6  -1  507.95   24.20
  -4  -6   1  472.15   27.40
  -4  -6   1  480.65   27.60
  -4  -6   1  489.85   25.30
   4  -6  -1  502.75   27.30
   4   6  -1  480.45   25.00
  -4   6   1  532.55   25.70
  -4   6   1  503.85   25.30
  -4   6   1  521.65   25.10
   4   6  -1  488.15   23.40
  -4   6   1  511.55   24.90
   4   6  -1  487.85   29.60
   3  -6  -1   54.09    8.40
   3  -6  -1   75.69    8.90
  -3  -6   1   63.39    8.60
  -3  -6   1   58.39    9.70
   3  -6  -1   77.69   12.00
  -3  -6   1   53.59    6.40
  -3  -6   1   76.49   12.00
  -3  -6   1   65.99    6.20
   3   6  -1   59.09    7.00
   3   6  -1   54.99   11.40
  -3   6   1   51.99    7.60
   3   6  -1   50.09    7.90
   3   6  -1   56.89    6.50
  -3   6   1   53.49    7.20
  -3   6   1   60.39    7.50
   2  -6  -1  491.65   22.30
  -2  -6   1  479.65   22.40
   2  -6  -1  433.76   23.60
  -2  -6   1  487.75   22.40
   2  -6  -1  456.95   23.60
   2  -6  -1  473.75   23.50
  -2  -6   1  498.35   24.00
   2  -6  -1  491.05   24.00
   2  -6  -1  497.85   24.10
  -2   6   1  463.25   23.30
   2   6  -1  521.65   25.70
   2   6  -1  511.85   22.30
  -2   6   1  450.25   23.50
   2   6  -1  497.95   22.30
   2   6  -1  447.66   23.60
   2   6  -1  491.15   26.00
   1  -6  -1   52.89    7.30
  -1  -6   1   62.29    7.00
  -1  -6   1   50.39    6.70
  -1  -6   1   58.89    5.90
   1  -6  -1   54.09    5.70
   1  -6  -1   66.69    7.20
   1  -6  -1   53.99    5.50
  -1  -6   1   69.39    7.80
   1  -6  -1   68.59    8.90
  -1   6   1   59.29    6.60
   1   6  -1   55.79    6.20
   1   6  -1   53.69    6.40
   1   6  -1   63.29    9.70
  -1   6   1   65.39    7.00
   1   6  -1   69.69    8.60
  -1   6   1   51.99    7.70
   0  -6   1  910.51   39.90
   0  -6   1  886.21   40.70
   0  -6   1  875.91   40.60
   0  -6  -1  873.01   40.00
   0  -6  -1  986.40   40.40
   0  -6  -1  892.01   40.20
   0  -6  -1  892.51   39.70
   0  -6   1  839.02   40.00
   0  -6   1  865.01   39.60
   0  -6  -1  866.61   40.50
   0   6   1  879.31   40.60
   0   6   1  874.11   40.30
   0   6  -1  842.42   40.50
   0   6   1  986.10   40.40
   0   6   1  832.42   40.00
   0   6   1  804.22   39.80
   0   6  -1  818.72   39.80
  -1  -6  -1   83.19   10.30
  -1  -6  -1   86.99    7.20
   1  -6   1  103.19    9.90
   1  -6   1   94.49    8.20
  -1  -6  -1   93.19    7.60
  -1  -6  -1   81.39    9.40
   1  -6   1  108.59    7.70
   1  -6   1   85.09    9.90
   1  -6   1   87.69    7.70
  -1   6  -1   88.89   10.40
   1   6   1   82.19    8.20
   1   6   1   76.99   11.70
  -1   6  -1   83.29    9.00
  -1   6  -1   93.39    9.70
   1   6   1   68.09    9.20
   1   6   1   77.69    7.10
   2  -6   1  153.08   12.20
  -2  -6  -1  155.38    9.10
   2  -6   1  146.19   10.00
  -2  -6  -1  126.49   11.90
   2  -6   1  152.48    9.40
  -2  -6  -1  145.69   13.00
  -2  -6  -1  140.59    9.40
   2   6   1  134.69   14.20
  -2   6  -1  119.29    9.40
  -2   6  -1  137.69    9.50
   2   6   1  138.89   13.80
  -2   6  -1  147.39   13.20
  -2   6  -1  148.59   10.60
   2   6   1  136.29    9.10
  -2   6  -1  164.78   11.00
   3  -6   1  386.76   20.90
  -3  -6  -1  411.46   20.10
  -3  -6  -1  462.35   22.20
   3  -6   1  410.06   22.80
  -3  -6  -1  412.96   20.80
  -3  -6  -1  470.15   23.60
   3  -6   1  381.26   22.20
   3  -6   1  401.06   22.50
  -3   6  -1  380.26   21.50
   3   6   1  428.46   22.20
   3   6   1  436.16   24.80
   3   6   1  459.65   20.40
  -3   6  -1  406.06   21.90
  -3   6  -1  386.26   19.90
  -3   6  -1  471.15   21.80
  -3   6  -1  425.56   21.00
  -4  -6  -1  208.88   11.60
  -4  -6  -1  173.78   17.20
  -4  -6  -1  187.98   17.60
  -4  -6  -1  207.58   14.60
  -4  -6  -1  192.88   13.20
  -4  -6  -1  236.68   17.00
   4  -6   1  206.58   15.40
   4  -6   1  197.18   13.00
   4  -6   1  215.98   15.80
   4  -6   1  211.98   17.10
   4   6   1  191.58   12.30
   4   6   1  204.28   12.00
  -4   6  -1  182.38   13.80
  -4   6  -1  211.28   13.90
   4   6   1  225.28   14.80
   4   6   1  211.38   19.70
  -4   6  -1  231.48   14.70
  -5  -6  -1   88.89   12.60
  -5  -6  -1   77.79    6.80
   5  -6   1   72.79   12.00
  -5  -6  -1   73.79    9.90
   5  -6   1   83.99   11.30
  -5  -6  -1   78.19   11.70
  -5  -6  -1   83.59    9.00
  -5  -6  -1   73.09   12.10
   5   6   1   72.09   14.00
   5   6   1   78.99    9.80
  -5   6  -1   62.89    9.60
  -5   6  -1   74.99   12.70
  -5   6  -1   88.09    9.30
   5   6   1   73.79    7.60
  -5   6  -1   83.99    9.80
   5   6   1   81.99    7.50
  -5   6  -1   87.59   13.20
  -6  -6  -1  263.87   22.60
  -6  -6  -1  291.47   19.90
   6  -6   1  250.67   24.00
   6  -6   1  223.08   19.00
   6  -6   1  223.38   15.10
  -6  -6  -1  273.17   31.10
  -6  -6  -1  241.58   16.60
   6   6   1  230.08   15.00
  -6   6  -1  235.28   16.40
  -6   6  -1  216.48   17.20
   6   6   1  230.48   23.90
   6   6   1  246.48   14.90
  -6   6  -1  209.78   21.80
  -6   6  -1  233.08   17.10
   6   6   1  270.17   17.20
  -6   6  -1  235.88   18.40
  -7  -6  -1  200.98   20.10
  -7  -6  -1  186.78   22.80
  -7  -6  -1  168.58   20.50
   7  -6   1  170.28   22.10
   7  -6   1  141.49   13.50
  -7  -6  -1  167.28   16.30
  -7  -6  -1  161.88   12.10
  -7  -6  -1  170.38   15.80
   7  -6   1  163.28   19.00
  -7   6  -1  130.79   16.40
   7   6   1  175.98   13.40
   7   6   1  170.88   13.90
   7   6   1  209.28   24.30
  -7   6  -1  162.18   15.20
  -7   6  -1  158.98   16.00
  -7   6  -1  158.08   18.50
  -7   6  -1  180.88   22.30
  -8  -6  -1   -1.70   13.30
  -8  -6  -1   -2.80   11.40
   8  -6   1   -2.50    8.00
  -8  -6  -1   23.80   13.20
  -8  -6  -1    9.30   11.30
  -8  -6  -1   -4.70   16.00
   8  -6   1   11.40   14.90
   8  -6   1   -7.10   12.60
  -8  -6  -1    2.80    6.70
  -8   6  -1    5.80   14.90
  -8   6  -1    0.00    9.70
  -8   6  -1   17.50   13.30
   8   6   1  -10.70   16.50
  -8   6  -1   -6.70   11.30
   8   6   1    8.20    7.80
  -8   6  -1  -13.70   10.10
   8   6   1   -4.80   10.40
   8   6   1  -16.50    9.90
   9  -6   1   30.00    9.30
   9  -6   1   38.50   14.90
   9  -6   1   30.80   16.80
  -9  -6  -1   64.89   15.30
  -9  -6  -1   40.70   12.00
  -9  -6  -1   42.40    8.10
  -9  -6  -1   35.20   15.70
  -9   6  -1   21.10   11.00
  -9   6  -1   23.50   17.30
   9   6   1   47.60   23.60
   9   6   1   29.50    8.70
  -9   6  -1   25.40   12.90
   9   6   1   59.49   13.30
  10  -6   1  103.89   11.70
 -10  -6  -1  123.49   24.10
  10  -6   1  115.69   20.40
 -10  -6  -1  147.39   19.30
  10  -6   1   99.99   20.10
 -10  -6  -1  113.29   12.60
 -10  -6  -1  113.69   19.60
  10   6   1  112.79   25.20
 -10   6  -1  132.19   16.60
  10   6   1  118.89   15.40
 -10   6  -1  130.19   17.20
  10   6   1  135.49   13.90
  10   6   1  111.49   14.70
 -10   6  -1   99.59   22.00
  11  -6   1  107.49   12.60
 -11  -6  -1  114.39   13.80
 -11   6  -1  132.79   22.80
 -11   6  -1  158.08   17.70
  11   6   1  125.19   15.30
  10  -7  -1    8.10   17.80
  10  -7  -1    9.40   16.10
 -10  -7   1   -1.30   16.80
 -10  -7   1   22.60   12.60
  10  -7  -1    0.30    8.20
 -10   7   1   26.00   11.60
 -10   7   1    0.40   13.20
  -9  -7   1   18.20   16.30
   9  -7  -1   12.70   17.10
   9  -7  -1   26.70    8.30
   9  -7  -1   31.80   14.20
  -9  -7   1   35.50   11.70
  -9  -7   1   18.70   18.90
  -9   7   1   40.80   11.50
   9   7  -1   27.10   11.40
  -9   7   1   54.29   17.90
   9   7  -1   56.09   29.20
  -9   7   1   45.70   12.80
  -8  -7   1   74.39   11.60
  -8  -7   1   38.30   14.80
   8  -7  -1   55.79   14.70
   8  -7  -1   54.89    8.70
  -8  -7   1   47.50   14.40
  -8  -7   1   61.39   17.60
   8  -7  -1   45.80   15.80
  -8   7   1   63.19   11.80
   8   7  -1   40.00   10.40
  -8   7   1   40.20   16.40
  -8   7   1   68.79   14.30
   8   7  -1   51.99   19.20
  -8   7   1   67.09   12.00
   8   7  -1   59.59    8.10
  -7  -7   1   39.10    6.30
   7  -7  -1   35.20    7.90
  -7  -7   1   44.60   15.20
  -7  -7   1   39.90   13.30
  -7  -7   1   41.80   10.30
  -7  -7   1   37.30   13.10
   7  -7  -1   44.60   12.70
   7  -7  -1   42.80   14.10
  -7   7   1   35.20   10.50
   7   7  -1   50.59    9.70
   7   7  -1   37.00    6.80
  -7   7   1   47.40   11.30
   7   7  -1   36.30    8.10
  -7   7   1   31.50    9.80
   7   7  -1   42.90   17.00
  -7   7   1   39.40   15.60
  -7   7   1   32.80   10.00
  -6  -7   1  335.97   20.80
  -6  -7   1  329.87   24.00
  -6  -7   1  337.07   24.10
   6  -7  -1  361.76   25.20
  -6  -7   1  308.07   19.30
  -6  -7   1  341.07   17.30
   6  -7  -1  347.27   18.80
   6  -7  -1  356.16   22.30
  -6  -7   1  331.87   25.80
  -6   7   1  327.57   20.80
   6   7  -1  303.07   27.00
   6   7  -1  331.67   17.50
   6   7  -1  352.96   20.30
  -6   7   1  342.87   21.30
   6   7  -1  299.57   21.70
  -6   7   1  364.76   27.10
  -6   7   1  367.06   20.50
  -6   7   1  354.76   20.50
   5  -7  -1  185.88   19.20
  -5  -7   1  219.48   16.10
   5  -7  -1  206.88   16.90
  -5  -7   1  258.77   15.10
  -5  -7   1  259.27   21.30
  -5  -7   1  248.98   19.40
  -5   7   1  189.28   15.70
  -5   7   1  188.88   15.40
   5   7  -1  261.67   15.40
   5   7  -1  255.27   21.60
  -5   7   1  205.38   16.70
   5   7  -1  241.48   13.40
   4  -7  -1   74.59    8.50
  -4  -7   1   77.29   10.90
   4  -7  -1   49.99    9.90
  -4  -7   1   51.39   10.30
  -4  -7   1   56.29   10.50
  -4  -7   1   50.29    7.50
  -4  -7   1   54.29   10.00
   4  -7  -1   59.49    9.50
   4   7  -1   61.39    7.90
  -4   7   1   53.39    8.00
   4   7  -1   50.09   12.70
  -4   7   1   78.59   10.50
   4   7  -1   76.39   10.40
  -4   7   1   72.49   10.50
  -3  -7   1   77.29   13.10
  -3  -7   1   93.19   11.00
   3  -7  -1   88.59   11.80
  -3  -7   1   74.59    7.20
   3  -7  -1   70.09    9.20
  -3  -7   1   69.09    8.40
  -3   7   1   91.29   10.10
  -3   7   1   75.99    9.80
  -3   7   1   74.39    9.60
   3   7  -1   88.19   10.30
   3   7  -1   80.59   12.40
   3   7  -1   98.69   11.90
   3   7  -1   92.29    7.60
   3   7  -1   88.09    7.20
   2  -7  -1   45.40    7.70
  -2  -7   1   38.20    7.30
  -2  -7   1   39.90    4.90
   2  -7  -1   30.60    5.70
   2  -7  -1   27.60    6.70
   2  -7  -1   40.20    5.10
  -2  -7   1   39.40    5.30
  -2  -7   1   30.80    8.00
   2  -7  -1   48.00    8.40
   2   7  -1   33.20    6.60
  -2   7   1   34.60    6.40
   2   7  -1   42.60    4.80
   2   7  -1   30.40    4.60
   2   7  -1   39.30    9.20
  -2   7   1   42.30    6.70
   2   7  -1   44.80    9.40
   1  -7  -1   86.19    8.10
  -1  -7   1   80.59   10.90
  -1  -7   1   91.99    7.10
   1  -7  -1   82.89    8.80
   1  -7  -1   99.59    7.90
  -1  -7   1   89.59    9.60
  -1  -7   1   98.19    8.40
   1  -7  -1  101.99    8.30
   1  -7  -1  111.69   10.50
   1  -7  -1  100.89    9.90
  -1   7   1   84.19    9.00
   1   7  -1   85.29    9.20
   1   7  -1  106.29   10.80
  -1   7   1   77.99   10.40
   1   7  -1   84.69    7.50
  -1   7   1  111.59    9.40
   0  -7   1   26.10    6.70
   0  -7  -1   20.30    5.70
   0  -7  -1   10.90    5.80
   0  -7   1   13.00    5.50
   0  -7   1   28.70    5.60
   0  -7  -1   19.80    6.70
   0  -7  -1   18.80    5.80
   0  -7  -1   19.90    4.60
   0  -7   1   12.40    4.30
   0   7   1   19.60    5.40
   0   7   1   14.10    5.00
   0   7  -1   21.30    6.60
   0   7  -1   22.00    5.20
   0   7   1   13.20    4.80
   0   7   1   13.20    6.50
  -1  -7  -1  551.94   25.70
   1  -7   1  571.04   25.60
   1  -7   1  582.64   25.80
   1  -7   1  560.74   26.70
  -1  -7  -1  558.74   25.50
  -1  -7  -1  558.14   26.60
   1  -7   1  520.85   26.70
  -1  -7  -1  546.05   27.00
  -1  -7  -1  591.64   26.60
   1  -7   1  566.84   25.80
   1   7   1  511.95   25.40
   1   7   1  523.35   25.50
   1   7   1  561.04   27.00
  -1   7  -1  525.65   26.00
  -1   7  -1  520.45   26.80
  -1   7  -1  530.25   26.20
   1   7   1  564.64   27.70
   1   7   1  532.75   26.40
   2  -7   1   39.10    7.90
   2  -7   1   54.49    6.50
  -2  -7  -1   31.50    8.10
  -2  -7  -1   46.10    8.00
  -2  -7  -1   54.49    6.80
   2  -7   1   45.60    8.30
  -2  -7  -1   32.30    5.40
   2   7   1   40.10    8.70
  -2   7  -1   57.19    9.90
   2   7   1   29.90    5.00
   2   7   1   33.40    7.30
   2   7   1   36.30    9.30
  -2   7  -1   37.30    6.80
  -2   7  -1   42.50    5.90
   3  -7   1  157.58   13.40
  -3  -7  -1  137.19   13.90
   3  -7   1  145.09   10.80
  -3  -7  -1  140.59    9.30
   3  -7   1  120.69   12.40
  -3  -7  -1  155.58   12.50
  -3  -7  -1  133.79   10.50
   3  -7   1  145.49    9.00
  -3   7  -1  120.39   10.50
   3   7   1  121.39   16.20
   3   7   1  164.08   16.00
  -3   7  -1  153.38   11.50
   3   7   1  129.69    9.70
   3   7   1  135.99   12.20
  -3   7  -1  125.99    9.20
   3   7   1  141.99    9.60
  -3   7  -1  139.39   12.00
  -4  -7  -1   82.79    8.30
  -4  -7  -1  116.99   13.80
  -4  -7  -1  110.19   12.30
   4  -7   1  111.59   11.30
  -4  -7  -1  112.69    9.10
  -4  -7  -1   93.79   15.30
  -4  -7  -1  107.99   12.00
   4  -7   1  107.09   10.00
   4  -7   1   99.79   14.10
   4  -7   1   90.89   10.50
   4   7   1  120.99   17.50
  -4   7  -1  107.09   11.90
   4   7   1   84.29   11.90
  -4   7  -1  111.09   11.40
  -5  -7  -1   71.79   12.60
  -5  -7  -1   73.29    8.00
   5  -7   1   60.59   11.50
  -5  -7  -1   68.59   11.80
   5  -7   1   72.79    9.80
   5  -7   1   60.49   11.00
  -5   7  -1   96.49   15.10
  -5   7  -1   56.69    9.70
   5   7   1   62.49   13.90
   5   7   1   90.89    9.70
  -5   7  -1   49.00    8.80
   5   7   1   74.99    8.70
   6  -7   1  222.28   15.90
  -6  -7  -1  250.37   18.60
  -6  -7  -1  305.77   17.30
   6  -7   1  219.98   22.00
  -6  -7  -1  309.47   21.90
   6  -7   1  267.77   20.40
  -6  -7  -1  305.37   22.10
  -6   7  -1  215.88   17.30
  -6   7  -1  218.98   18.50
  -6   7  -1  253.67   18.10
   6   7   1  303.37   16.00
  -7  -7  -1    9.60   12.50
  -7  -7  -1    4.10    6.40
   7  -7   1   13.00   13.50
  -7  -7  -1   -4.90   14.20
  -7  -7  -1    2.70   10.00
   7  -7   1    6.40   14.80
   7  -7   1    5.10    7.90
  -7  -7  -1    7.50   10.10
  -7  -7  -1   10.10   13.00
   7   7   1    0.60   10.10
  -7   7  -1   15.30    9.40
  -7   7  -1   14.70   14.40
   7   7   1   -2.60    6.90
  -7   7  -1    9.90   11.20
  -7   7  -1    3.20    9.40
  -7   7  -1    7.90   10.50
   7   7   1    3.20    7.90
   7   7   1   -0.90   15.30
   8  -7   1   11.90   14.70
  -8  -7  -1   22.80   13.90
  -8  -7  -1   19.00    7.30
   8  -7   1   10.70    8.80
   8  -7   1   37.40   13.70
  -8  -7  -1   26.10   13.60
  -8  -7  -1   33.40   17.00
  -8  -7  -1   36.10   11.40
  -8   7  -1   26.00   10.40
   8   7   1   20.10    7.90
   8   7   1   28.60   11.90
   8   7   1   20.30   17.90
  -8   7  -1   19.40   16.10
  -8   7  -1   38.20   13.50
  -8   7  -1   24.70   11.60
   8   7   1    7.80    9.30
  -9  -7  -1   39.80   16.70
   9  -7   1    7.60   16.80
  -9  -7  -1   -8.00   15.50
  -9  -7  -1   15.10   13.20
  -9  -7  -1   22.80   18.70
  -9  -7  -1    4.60   11.80
   9  -7   1   15.70   14.20
  -9  -7  -1   15.20    7.40
  -9   7  -1   12.50   10.70
   9   7   1   -5.60   21.30
  -9   7  -1   -6.40   12.70
   9   7   1   -7.50   11.00
  -9   7  -1  -12.30   16.80
   9   7   1   18.90    8.30
 -10  -7  -1   47.40   15.20
 -10  -7  -1    7.40    7.70
  10  -7   1   18.60   17.90
  10  -7   1    6.20    9.20
 -10  -7  -1    1.60   16.50
  10   7   1   13.10    9.70
 -10   7  -1    2.40   12.70
 -10   7  -1   -4.50   17.90
 -10   7  -1   26.80   12.60
  10   7   1   25.30    8.50
  10  -8  -1   94.49   22.20
  10  -8  -1   92.79   11.00
 -10  -8   1  130.79   17.50
  10  -8  -1  131.89   17.70
 -10   8   1   81.69   13.50
 -10   8   1   91.39   15.90
  10   8  -1   90.99   15.10
  -9  -8   1   26.00   13.20
   9  -8  -1    5.80   14.10
  -9  -8   1   -2.20   20.70
   9  -8  -1    3.40    9.30
  -9  -8   1   13.50   19.40
  -9  -8   1   33.90   16.10
  -9   8   1    9.40   11.10
  -9   8   1    7.10   12.00
   9   8  -1    9.20   20.80
  -9   8   1   13.40   17.50
   9   8  -1   -3.60   11.30
  -8  -8   1   64.59   18.50
   8  -8  -1   68.59   15.10
  -8  -8   1   39.00   11.70
  -8  -8   1   47.50   15.10
  -8  -8   1   55.39   15.00
   8  -8  -1   37.90   15.60
  -8   8   1   77.79   14.30
   8   8  -1   73.69   19.50
  -8   8   1   29.40   11.10
   8   8  -1   51.89   11.30
  -8   8   1   51.49   12.10
  -8   8   1   54.49   17.50
  -7  -8   1  106.79   16.20
  -7  -8   1   98.29   12.90
   7  -8  -1  101.99   16.20
   7  -8  -1  100.49   10.40
  -7  -8   1  103.89   18.00
  -7  -8   1  100.59   15.40
   7  -8  -1  101.09   14.70
  -7   8   1  102.79   18.40
   7   8  -1  104.49   12.30
  -7   8   1   96.59   11.90
  -7   8   1   96.89   16.00
  -7   8   1   98.19   12.40
   7   8  -1   90.99   18.90
   6  -8  -1   82.69   10.80
   6  -8  -1   78.49   12.90
   6  -8  -1   69.29   13.40
   6   8  -1   92.39   17.00
  -6   8   1   92.29   13.10
  -6   8   1   57.09   10.70
  -6   8   1  102.79   13.80
  -5  -8   1  107.09   17.70
  -5  -8   1  138.29   18.10
  -5  -8   1  103.39   16.00
   5  -8  -1  110.19   15.10
   5  -8  -1  107.19   16.40
   5  -8  -1   97.89   14.70
  -5  -8   1  125.29   16.40
  -5   8   1   99.59   12.10
   5   8  -1   97.69    9.80
   5   8  -1  105.19   16.10
  -5   8   1  107.09   12.60
   5   8  -1  113.79    9.10
  -5   8   1  110.99   12.80
   5   8  -1  104.79   12.60
  -5   8   1  101.79   12.40
   4  -8  -1  324.37   21.40
  -4  -8   1  347.47   20.70
  -4  -8   1  396.16   22.30
  -4  -8   1  378.06   18.90
  -4   8   1  359.86   20.00
   4   8  -1  371.46   25.40
  -4   8   1  371.16   19.80
   3  -8  -1   79.39    9.60
  -3  -8   1   80.89   11.00
  -3  -8   1   74.49    8.10
  -3  -8   1   80.59    7.40
   3  -8  -1   74.59    8.80
  -3  -8   1   73.99   13.00
   3  -8  -1   80.39    9.80
   3   8  -1   78.79   12.30
   3   8  -1   70.59    7.20
   3   8  -1   70.99    7.70
  -3   8   1   87.39   10.30
   3   8  -1   66.49    8.50
  -3   8   1   72.29   10.20
  -3   8   1   77.39    8.40
   3   8  -1   93.29   11.80
   2  -8  -1  172.38   12.90
  -2  -8   1  180.98   10.10
   2  -8  -1  139.29   10.60
  -2  -8   1  160.38    9.70
   2  -8  -1  145.89    9.60
   2   8  -1  167.98   15.20
  -2   8   1  150.58   11.70
  -2   8   1  136.29   11.50
   1  -8  -1   34.40    6.40
   1  -8  -1   36.30    7.40
   1  -8  -1   30.00    5.70
  -1  -8   1   23.30    7.90
  -1  -8   1   26.90    5.80
  -1  -8   1   19.20    6.50
   1  -8  -1   32.80    5.50
  -1  -8   1   22.00    4.70
   1  -8  -1   30.60    6.80
   1  -8  -1   28.60    5.00
  -1   8   1   26.40    7.10
   1   8  -1   25.00    9.10
   1   8  -1   15.80    6.00
   1   8  -1   19.20    5.20
  -1   8   1   30.40    6.10
   0  -8  -1   71.59    8.90
   0  -8  -1   64.49    7.20
   0  -8  -1   81.19    9.10
   0  -8  -1   74.89   11.00
   0  -8   1   84.49   11.00
   0  -8  -1   77.99    9.70
   0  -8   1   89.09    9.40
   0  -8   1   71.99    7.20
   0  -8   1   59.79    8.80
   0   8   1   72.89    8.20
   0   8   1   68.49   11.20
   0   8   1   59.19    8.00
   0   8   1   77.39    8.00
   0   8  -1   68.19   11.20
   0   8  -1   78.49    8.00
   1  -8   1   40.20    5.70
  -1  -8  -1   38.20    5.30
   1  -8   1   43.40    7.60
  -1  -8  -1   38.00    8.00
   1  -8   1   51.39    7.70
  -1  -8  -1   47.40    6.80
   1  -8   1   43.10    5.70
  -1  -8  -1   31.80    7.40
   1  -8   1   46.80    6.10
   1   8   1   35.10    9.40
   1   8   1   23.60    6.60
   1   8   1   38.00    5.30
  -1   8  -1   35.20    6.30
  -1   8  -1   33.00    7.30
   1   8   1   43.60    5.40
  -1   8  -1   45.70    6.80
   2  -8   1  237.78   14.10
   2  -8   1  248.28   12.90
   2  -8   1  246.48   15.60
  -2  -8  -1  233.48   12.90
   2  -8   1  272.47   15.60
   2  -8   1  231.48   13.60
  -2  -8  -1  230.28   16.40
   2  -8   1  251.27   12.70
  -2  -8  -1  228.38   12.90
  -2  -8  -1  230.08   15.40
   2   8   1  241.48   17.00
   2   8   1  218.38   14.90
  -2   8  -1  237.88   15.50
   2   8   1  224.68   17.80
   2   8   1  220.18   12.70
  -2   8  -1  214.98   13.60
  -2   8  -1  240.78   14.30
  -2   8  -1  246.48   14.60
  -3  -8  -1  305.67   15.50
  -3  -8  -1  346.17   16.30
   3  -8   1  284.77   18.40
   3  -8   1  287.37   18.70
   3  -8   1  275.07   15.30
   3   8   1  320.47   20.80
   4  -8   1  394.36   22.00
  -4  -8  -1  330.87   19.10
   4  -8   1  342.17   21.00
   4  -8   1  373.26   19.10
   4  -8   1  380.46   21.80
  -4  -8  -1  395.76   23.80
  -4  -8  -1  371.96   22.10
  -4  -8  -1  370.26   20.80
  -4  -8  -1  361.26   18.00
  -4  -8  -1  387.56   21.90
   4  -8   1  326.57   17.90
  -4   8  -1  371.46   20.40
   4   8   1  355.46   18.20
   4   8   1  340.07   18.50
  -4   8  -1  335.57   19.30
  -4   8  -1  363.36   20.00
   4   8   1  373.86   25.20
  -4   8  -1  340.27   20.00
   4   8   1  391.76   20.80
  -5  -8  -1  243.08   13.20
   5  -8   1  266.97   18.40
  -5  -8  -1  283.97   15.60
   5  -8   1  229.28   19.20
   5  -8   1  213.08   14.30
  -5   8  -1  219.68   16.60
  -5   8  -1  218.98   15.80
  -5   8  -1  227.38   15.60
   5   8   1  199.18   23.10
  -5   8  -1  206.48   16.00
  -6  -8  -1  113.69   19.80
   6  -8   1  113.39   18.90
  -6  -8  -1  121.39   13.10
  -6  -8  -1  112.09    9.30
  -6  -8  -1  126.39   14.80
  -6  -8  -1  112.99   18.50
  -6  -8  -1  119.49   17.70
   6  -8   1   71.99   13.80
   6   8   1  112.69   10.20
  -6   8  -1   74.59   11.60
   6   8   1  109.99   11.40
  -6   8  -1   99.69   14.30
  -6   8  -1   90.29   13.50
   6   8   1  107.89   13.80
  -7  -8  -1  173.88   24.00
  -7  -8  -1  171.08   16.10
  -7  -8  -1  152.98   12.20
  -7  -8  -1  178.28   17.30
   7  -8   1  163.18   22.20
   7  -8   1  153.58   13.80
  -7  -8  -1  185.48   21.30
  -7  -8  -1  201.28   21.20
  -7   8  -1  156.28   15.80
  -7   8  -1  167.28   18.80
  -7   8  -1  182.38   28.50
   7   8   1  151.28   16.60
  -7   8  -1  196.68   17.30
  -7   8  -1  191.68   17.60
   7   8   1  167.48   12.80
   7   8   1  176.58   24.70
   7   8   1  180.98   17.10
  -8  -8  -1   85.29   13.50
   8  -8   1   74.99   15.30
   8  -8   1   72.89   16.80
   8  -8   1   87.19   10.50
  -8  -8  -1   79.79   13.20
  -8  -8  -1   80.99   16.00
  -8  -8  -1   59.89   16.00
  -8  -8  -1   78.69    8.60
  -8  -8  -1   91.09   19.30
   8   8   1   80.29   12.90
  -8   8  -1  103.39   13.50
  -8   8  -1   72.79   18.40
   8   8   1   80.99    9.00
  -8   8  -1  102.09   15.00
   8   8   1   81.49   10.50
  -8   8  -1  108.09   17.40
   8   8   1   80.59   20.00
   9  -8   1    9.80    9.00
  -9  -8  -1   38.20   12.50
   9  -8   1   30.00   15.00
  -9  -8  -1   58.49   17.40
  -9  -8  -1   36.40    7.60
  -9  -8  -1   24.10   18.00
  -9   8  -1   49.70   19.20
  -9   8  -1   28.10   11.50
   9   8   1   17.70   11.40
  -9   8  -1   26.50   13.00
   9   8   1   44.20   20.60
   9   8   1   27.90    9.10
 -10  -8  -1   48.70   14.60
  10  -8   1   41.00   24.60
 -10  -8  -1   32.80    8.20
  10   8   1   37.40    9.40
 -10   8  -1   34.30   18.90
 -10   8  -1   30.80   12.60
 -10   8  -1   15.70   14.30
  10  -9  -1   39.60   16.80
 -10  -9   1   15.60   14.80
 -10   9   1   12.30   14.40
 -10   9   1   19.10   12.60
 -10   9   1   10.50   20.80
  10   9  -1  -11.70   13.80
  -9  -9   1   84.99   18.60
   9  -9  -1   97.69   18.30
   9  -9  -1   87.59   18.90
  -9  -9   1  111.79   22.50
  -9  -9   1   95.99   17.70
  -9  -9   1  137.59   21.30
   9   9  -1  102.59   23.00
  -9   9   1   92.99   13.70
  -9   9   1   88.99   14.30
  -9   9   1   87.39   21.20
   9   9  -1   96.59   14.00
  -8  -9   1   34.20   14.60
   8  -9  -1   29.10   14.60
  -8  -9   1   33.50   12.00
  -8  -9   1   28.00   15.50
   8  -9  -1   20.70   15.50
  -8  -9   1    7.50   18.00
   8  -9  -1   24.70    8.50
  -8   9   1   14.90   12.00
  -8   9   1   39.10   13.20
  -8   9   1   -2.70   16.30
   8   9  -1   50.09   19.00
   8   9  -1   32.00   11.10
  -8   9   1   42.60   13.60
   7  -9  -1  311.47   23.60
   7  -9  -1  274.27   25.20
  -7  -9   1  267.17   24.00
  -7  -9   1  288.37   21.30
  -7  -9   1  248.18   27.40
  -7  -9   1  306.27   24.80
   7   9  -1  272.27   28.40
  -7   9   1  322.37   21.00
   7   9  -1  320.97   20.70
   7   9  -1  251.47   17.70
  -7   9   1  297.97   20.00
  -7   9   1  315.87   28.70
  -7   9   1  309.07   23.10
   6  -9  -1  151.38   15.10
  -6  -9   1  128.59   15.80
  -6  -9   1  131.99   20.90
  -6  -9   1  121.29   18.50
   6  -9  -1  122.99   18.90
  -6  -9   1  121.09   10.00
  -6  -9   1  135.59   18.70
   6   9  -1  134.59   19.30
  -6   9   1  109.69   13.60
   6   9  -1  140.89   10.70
   6   9  -1  132.39   14.30
  -6   9   1  149.49   21.20
  -6   9   1  126.49   14.50
  -5  -9   1  178.18   15.20
  -5  -9   1  168.38   10.60
  -5  -9   1  187.28   17.20
  -5  -9   1  183.38   17.50
  -5  -9   1  185.38   19.70
   5  -9  -1  154.78   16.60
   5  -9  -1  164.58   23.90
   5  -9  -1  140.69   16.40
  -5   9   1  128.59   14.00
  -5   9   1  140.19   13.80
  -5   9   1  133.19   14.40
   5   9  -1  163.98   18.30
  -5   9   1  188.58   14.10
   5   9  -1  166.48   11.70
  -4  -9   1  135.09   14.10
   4  -9  -1  104.29   10.90
  -4  -9   1  156.28   14.80
   4  -9  -1  119.79   12.40
  -4  -9   1  113.49   15.60
   4  -9  -1  115.89   14.90
  -4  -9   1  126.49   15.20
   4  -9  -1  117.29   14.10
   4   9  -1  150.38    9.40
   4   9  -1  100.69   12.60
  -4   9   1  140.29   12.00
   4   9  -1  128.09   19.00
  -4   9   1  114.99   10.90
  -4   9   1  120.39   13.00
   4   9  -1  140.99    9.70
  -3  -9   1  637.14   30.00
  -3  -9   1  555.44   27.40
   3  -9  -1  575.64   27.10
  -3  -9   1  572.94   29.20
   3  -9  -1  559.14   28.00
   3  -9  -1  558.34   29.50
   3  -9  -1  608.24   29.60
  -3  -9   1  597.04   30.00
  -3  -9   1  571.74   27.40
   3  -9  -1  598.64   29.40
   3  -9  -1  586.64   27.30
   3   9  -1  570.94   32.10
   3   9  -1  586.94   27.20
   3   9  -1  595.44   28.80
   3   9  -1  573.74   31.50
   3   9  -1  605.84   27.30
  -3   9   1  648.04   28.60
  -3   9   1  555.84   28.50
  -3   9   1  571.04   29.10
  -3   9   1  561.84   28.60
   2  -9  -1   33.70    9.50
   2  -9  -1   41.10    5.90
  -2  -9   1   42.20    8.50
   2  -9  -1   35.70    5.90
  -2  -9   1   41.90    5.20
   2  -9  -1   29.20    6.90
   2  -9  -1   48.20    6.70
  -2  -9   1   44.20    5.90
  -2  -9   1   35.90    7.80
   2   9  -1   33.00    5.00
  -2   9   1   36.30    7.70
  -2   9   1   28.40    6.80
  -2   9   1   31.70    7.00
   2   9  -1   36.30    9.80
   2   9  -1   28.70    7.00
  -2   9   1   35.90    6.90
   2   9  -1   44.20   10.30
  -1  -9   1   92.59    7.90
  -1  -9   1   86.59   10.20
  -1  -9   1  106.49   12.50
   1  -9  -1   94.49    8.20
   1  -9  -1   90.49   10.00
  -1  -9   1   89.99    9.10
   1  -9  -1   89.79   10.60
   1  -9  -1   93.99    9.10
   1  -9  -1  120.69   12.10
  -1   9   1  106.99   12.10
  -1   9   1   90.39    9.30
   1   9  -1   87.99    9.50
   1   9  -1   87.89    8.50
   1   9  -1   99.79   11.30
   1   9  -1  109.29   11.70
   0  -9  -1   35.70    6.60
   0  -9  -1   22.60    6.90
   0  -9   1   24.80    5.00
   0  -9  -1   27.30    5.00
   0  -9  -1   26.50    6.80
   0  -9   1   28.30    6.60
   0  -9   1   31.40    6.50
   0  -9   1   32.40    8.10
   0  -9   1   16.00    6.00
   0  -9  -1   31.30    8.00
   0  -9   1   24.10    6.50
   0   9   1   23.40    5.90
   0   9   1   14.80    5.60
   0   9  -1   26.50    5.70
   0   9  -1   12.90    7.90
   0   9   1   21.90    5.70
   0   9   1   19.60    8.00
   1  -9   1  492.55   22.60
   1  -9   1  462.15   23.70
   1  -9   1  474.55   24.30
  -1  -9  -1  452.15   22.40
   1  -9   1  491.05   22.90
  -1  -9  -1  472.85   24.50
  -1  -9  -1  485.95   23.90
  -1  -9  -1  506.45   24.20
   1  -9   1  480.05   22.50
   1   9   1  431.36   22.20
   1   9   1  436.26   23.30
   1   9   1  466.95   25.40
  -1   9  -1  465.75   23.00
   1   9   1  453.25   22.40
  -1   9  -1  454.05   23.00
  -1   9  -1  423.56   24.20
   1   9   1  491.75   24.40
   2  -9   1  536.45   24.40
   2  -9   1  522.05   24.60
  -2  -9  -1  558.14   26.30
  -2  -9  -1  484.25   24.20
   2  -9   1  537.95   24.20
  -2  -9  -1  513.05   24.30
   2  -9   1  499.45   26.20
  -2  -9  -1  472.95   26.40
  -2  -9  -1  554.04   26.10
   2  -9   1  520.65   26.00
   2   9   1  530.45   27.30
   2   9   1  477.85   24.10
   2   9   1  469.95   27.90
  -2   9  -1  506.75   25.20
   2   9   1  494.65   25.60
  -2   9  -1  510.35   25.30
  -2   9  -1  481.05   25.90
  -3  -9  -1  152.48   13.50
   3  -9   1  144.09   13.20
  -3  -9  -1  156.98   10.90
  -3  -9  -1  138.49   14.60
  -3  -9  -1  171.08   14.30
   3  -9   1  169.78   14.10
  -3  -9  -1  154.48   10.20
   3  -9   1  143.79    9.70
   3  -9   1  152.78    9.90
   3  -9   1  157.38   14.20
   3   9   1  148.49   10.00
  -3   9  -1  144.69   12.70
  -3   9  -1  151.98   11.60
  -3   9  -1  152.08   12.50
   3   9   1  115.79   16.70
  -3   9  -1  153.18   12.50
   3   9   1  159.08   13.00
   3   9   1  138.69   16.50
   3   9   1  151.08   10.20
   4  -9   1  574.84   30.20
   4  -9   1  625.44   33.20
   4  -9   1  584.54   32.60
  -4  -9  -1  660.83   31.70
  -4  -9  -1  720.33   33.80
  -4  -9  -1  669.83   33.60
  -4  -9  -1  627.04   30.40
  -4  -9  -1  719.13   35.30
  -4   9  -1  579.54   32.00
  -4   9  -1  577.54   32.10
   4   9   1  703.43   32.60
  -4   9  -1  631.74   35.60
  -4   9  -1  696.83   31.40
   4   9   1  658.03   30.60
   4   9   1  733.53   30.60
   4   9   1  654.73   36.00
  -5  -9  -1  199.98   18.50
  -5  -9  -1  176.08   14.20
   5  -9   1  186.08   16.80
  -5  -9  -1  193.58   19.90
   5  -9   1  226.68   17.90
   5  -9   1  196.28   13.70
  -5  -9  -1  190.88   18.00
   5  -9   1  167.18   20.30
  -5  -9  -1  183.28   12.40
  -5  -9  -1  216.98   16.40
  -5   9  -1  209.38   15.40
   5   9   1  186.98   22.10
  -5   9  -1  194.88   14.60
  -5   9  -1  229.38   15.60
  -5   9  -1  180.38   14.70
   5   9   1  150.38   15.40
   5   9   1  182.88   12.90
  -6  -9  -1  207.08   20.80
  -6  -9  -1  225.18   16.60
   6  -9   1  231.08   20.40
   6  -9   1  262.37   15.60
  -6  -9  -1  216.18   13.60
  -6  -9  -1  203.08   23.00
  -6  -9  -1  234.08   21.10
   6  -9   1  229.68   21.90
  -6  -9  -1  217.28   18.60
   6   9   1  240.98   14.40
  -6   9  -1  246.88   17.80
  -6   9  -1  211.28   16.50
   6   9   1  202.88   15.20
  -6   9  -1  249.68   17.50
  -6   9  -1  247.08   18.00
   6   9   1  215.08   25.30
  -6   9  -1  244.78   24.20
   6   9   1  238.68   18.00
  -7  -9  -1  311.67   21.00
  -7  -9  -1  255.77   27.30
  -7  -9  -1  282.07   24.20
  -7  -9  -1  298.97   24.70
   7  -9   1  259.47   25.20
   7  -9   1  287.17   26.20
  -7  -9  -1  274.17   16.20
   7  -9   1  299.17   17.90
   7   9   1  311.87   29.00
   7   9   1  323.77   21.10
  -7   9  -1  321.87   21.10
   7   9   1  274.27   16.90
  -7   9  -1  297.67   20.50
  -7   9  -1  297.07   20.40
  -7   9  -1  251.47   19.30
  -8  -9  -1   25.00   18.30
   8  -9   1   -4.20    8.30
  -8  -9  -1   27.70   12.00
   8  -9   1   16.70   14.50
   8  -9   1   -8.10   15.00
  -8  -9  -1    7.10   14.10
  -8  -9  -1   14.10   11.90
  -8  -9  -1   -5.80   14.00
  -8  -9  -1    4.20    6.90
   8   9   1    8.50   10.60
   8   9   1   -3.80   17.70
  -8   9  -1   14.20   10.90
   8   9   1    3.50    8.90
  -8   9  -1    6.10   16.20
  -8   9  -1   31.10   13.30
  -8   9  -1   -5.00   11.50
   8   9   1    3.80    7.20
  -8   9  -1   -3.70    9.50
  -9  -9  -1   44.80   17.20
   9  -9   1   51.49   17.20
  -9  -9  -1   56.59    8.50
   9  -9   1   61.59   16.20
  -9  -9  -1   57.49   20.80
   9  -9   1   47.90    9.90
  -9   9  -1   47.20   18.30
   9   9   1   53.39   12.80
   9   9   1   66.69    8.70
   9   9   1   67.39   21.40
  -9   9  -1   72.09   13.90
  -9   9  -1   64.49   13.10
  10  -9   1    4.80    8.80
  10  -9   1   56.49   17.40
 -10  -9  -1   33.20   13.40
 -10  -9  -1   17.90    7.90
  10   9   1   17.80   13.10
 -10   9  -1   44.10   20.00
 -10   9  -1   29.20   14.60
 -10   9  -1   20.40   13.90
  10 -10  -1   29.70   17.10
  10  10  -1   20.60   13.10
 -10  10   1   26.90   20.90
 -10  10   1    4.00   15.70
   9 -10  -1   23.30   15.80
   9 -10  -1   21.80   16.80
  -9 -10   1   20.00   12.70
  -9 -10   1   -3.90   15.80
  -9 -10   1   17.20   21.90
   9  10  -1    6.70   12.00
  -9  10   1    4.90   16.90
   9  10  -1   -0.90   20.00
  -9  10   1   10.70   17.60
  -9  10   1   21.70   12.30
   8 -10  -1  144.49   24.40
  -8 -10   1  190.38   21.90
  -8 -10   1  181.28   24.50
  -8 -10   1  157.08   23.40
  -8 -10   1  155.98   18.70
   8 -10  -1  178.58   23.00
  -8  10   1  186.18   18.10
   8  10  -1  167.78   29.50
  -8  10   1  211.08   18.10
   8  10  -1  182.78   18.10
  -8  10   1  183.08   27.60
  -7 -10   1   59.79   13.90
  -7 -10   1   51.09   17.40
  -7 -10   1   52.29   14.40
   7 -10  -1   64.19   15.10
   7 -10  -1   66.39   14.90
  -7 -10   1   53.99   13.30
  -7  10   1   64.19   12.30
  -7  10   1   66.69   12.00
  -7  10   1   68.19   18.00
  -7  10   1   47.80   11.50
   7  10  -1   46.70   11.60
   7  10  -1   49.10   17.80
  -6 -10   1  276.77   25.50
   6 -10  -1  304.67   22.40
  -6 -10   1  285.87   21.30
  -6 -10   1  311.77   23.20
  -6 -10   1  287.57   22.80
   6 -10  -1  278.47   23.70
   6 -10  -1  291.97   22.90
  -6  10   1  284.47   20.30
  -6  10   1  305.17   22.20
  -6  10   1  278.07   19.10
   6  10  -1  318.57   20.20
   6  10  -1  341.47   16.60
   6  10  -1  267.27   26.50
  -6  10   1  315.47   20.50
  -5 -10   1  279.47   23.90
   5 -10  -1  317.97   21.50
  -5 -10   1  310.07   20.10
  -5 -10   1  272.77   17.90
   5 -10  -1  334.37   17.90
  -5 -10   1  305.47   16.30
   5 -10  -1  335.87   21.60
  -5 -10   1  289.17   21.90
   5 -10  -1  290.67   22.00
   5  10  -1  270.67   17.40
  -5  10   1  292.77   18.90
  -5  10   1  336.47   19.50
   5  10  -1  288.77   26.60
  -5  10   1  341.57   19.30
   5  10  -1  340.27   19.70
   5  10  -1  300.87   16.40
  -4 -10   1  378.46   31.80
  -4 -10   1  394.66   20.60
   4 -10  -1  394.56   22.90
  -4 -10   1  370.36   22.50
  -4 -10   1  355.56   20.00
  -4 -10   1  393.16   23.40
   4 -10  -1  417.26   23.10
   4 -10  -1  391.56   20.30
   4 -10  -1  366.16   23.00
  -4  10   1  388.46   21.40
  -4  10   1  355.36   21.30
   4  10  -1  403.36   21.60
  -4  10   1  397.36   21.10
   4  10  -1  371.56   26.60
  -4  10   1  417.66   21.70
   4  10  -1  399.26   19.10
   4  10  -1  370.66   19.40
  -3 -10   1   57.09    9.20
  -3 -10   1   55.49    6.50
   3 -10  -1   50.39    7.00
  -3 -10   1   50.09   10.00
   3 -10  -1   46.10    9.60
   3 -10  -1   55.49    8.90
   3 -10  -1   53.49    9.20
   3 -10  -1   63.49    7.70
  -3 -10   1   59.49    6.60
   3 -10  -1   53.39    7.00
  -3  10   1   38.60    8.30
   3  10  -1   56.29    6.20
   3  10  -1   54.49    8.50
  -3  10   1   47.50    8.50
  -3  10   1   58.79    8.60
   3  10  -1   49.50   11.90
  -3  10   1   50.29    7.70
   3  10  -1   54.79   12.10
   3  10  -1   51.49    6.20
   2 -10  -1   67.59    8.50
  -2 -10   1   84.89   12.60
  -2 -10   1   70.99    7.70
   2 -10  -1   80.89    7.70
   2 -10  -1   75.99   11.20
   2 -10  -1   77.59    8.70
   2 -10  -1   87.39   12.20
  -2 -10   1   72.29    8.90
  -2 -10   1   74.79    9.50
   2  10  -1   80.39    7.60
   2  10  -1   67.69    8.60
  -2  10   1   84.49    9.40
   2  10  -1   80.59   13.90
  -2  10   1   75.49    9.90
  -2  10   1   72.19    8.40
   2  10  -1   91.09    7.90
  -2  10   1   82.89   10.30
   2  10  -1   92.99   12.00
   1 -10  -1  227.08   14.70
   1 -10  -1  226.68   15.80
   1 -10  -1  253.67   13.90
  -1 -10   1  223.88   16.10
   1 -10  -1  227.18   13.30
  -1 -10   1  235.08   13.60
   1 -10  -1  218.98   12.90
  -1 -10   1  234.28   14.70
   1 -10  -1  227.88   14.10
  -1 -10   1  228.18   12.60
  -1  10   1  205.28   13.70
   1  10  -1  231.28   13.00
   1  10  -1  231.98   13.80
   1  10  -1  193.68   17.50
   1  10  -1  249.78   15.90
  -1  10   1  215.18   15.40
   0 -10   1  133.79   13.30
   0 -10  -1  112.09    8.80
   0 -10   1  119.69   10.60
   0 -10  -1  114.39   11.10
   0 -10  -1  118.19   10.40
   0 -10   1  125.69   10.10
   0 -10  -1  128.79   13.10
   0 -10  -1  106.99   11.00
   0 -10   1  113.49    8.70
   0 -10   1   99.09   10.30
   0  10  -1  106.59    9.30
   0  10   1   94.29    9.60
   0  10   1  109.29   13.20
   0  10   1   89.19    9.30
   0  10  -1   97.09   12.90
   0  10   1   99.49    9.60
   1 -10   1   26.80    6.20
  -1 -10  -1   28.10    7.50
   1 -10   1   23.80    5.70
   1 -10   1   33.50    8.10
  -1 -10  -1   30.10    5.60
  -1 -10  -1   40.30    8.60
   1 -10   1   23.00    5.50
  -1 -10  -1   37.00    7.90
   1 -10   1   38.40    7.80
   1  10   1   35.20    9.90
  -1  10  -1   25.30    6.50
   1  10   1   34.10    8.10
   1  10   1   27.90    5.70
   1  10   1   31.60    6.90
   1  10   1   30.00    5.40
  -1  10  -1   22.40    8.10
  -1  10  -1   16.20    6.50
   2 -10   1  612.94   32.50
  -2 -10  -1  640.24   31.00
  -2 -10  -1  652.03   31.20
  -2 -10  -1  689.83   32.80
   2 -10   1  640.04   32.70
   2 -10   1  680.13   31.10
   2 -10   1  657.73   31.30
  -2 -10  -1  702.73   33.20
   2 -10   1  626.34   31.30
  -2  10  -1  673.53   32.70
   2  10   1  691.93   31.00
   2  10   1  714.53   34.70
   2  10   1  665.63   32.40
  -2  10  -1  651.83   31.90
  -2  10  -1  706.23   31.60
  -2  10  -1  626.34   32.00
   2  10   1  669.83   33.90
   3 -10   1  145.49    9.70
   3 -10   1  111.49   13.40
   3 -10   1  120.99   12.80
  -3 -10  -1  114.59   14.60
   3 -10   1  132.59   13.90
   3 -10   1  135.09    9.10
  -3 -10  -1  116.79   10.00
  -3 -10  -1  102.49   12.80
  -3 -10  -1  138.69   13.70
   3 -10   1  124.39   10.50
  -3 -10  -1  133.79    9.70
   3  10   1  130.59   16.60
  -3  10  -1  113.19   10.70
  -3  10  -1  116.59   12.00
  -3  10  -1  118.99   12.10
   3  10   1  128.79   12.50
  -3  10  -1  112.69   12.90
   3  10   1  118.39    9.50
   3  10   1  101.99   17.20
   3  10   1  121.39    9.40
  -4 -10  -1  123.59   14.50
   4 -10   1  156.88   16.00
  -4 -10  -1  158.08   15.90
   4 -10   1  146.99   15.60
   4 -10   1  150.18   14.60
  -4 -10  -1  138.79   11.90
  -4 -10  -1  159.68   10.70
  -4 -10  -1  145.79   19.60
   4 -10   1  166.48   10.30
   4  10   1  158.78   10.80
   4  10   1  130.29   19.30
   4  10   1  165.28   14.10
  -4  10  -1  164.98   13.80
  -4  10  -1  163.88   14.00
  -4  10  -1  158.38   12.60
   4  10   1  136.89   11.10
  -4  10  -1  137.79   13.30
  -5 -10  -1   61.39   11.20
  -5 -10  -1   56.19   13.50
  -5 -10  -1   50.09   11.90
   5 -10   1   39.20   10.60
  -5 -10  -1   65.29   10.40
   5 -10   1   62.29   12.40
   5 -10   1   46.40   11.60
  -5 -10  -1   52.39    9.00
  -5 -10  -1   58.29   12.00
   5  10   1   48.50    7.60
  -5  10  -1   56.49    8.80
   5  10   1   52.09    7.00
  -5  10  -1   42.00    8.30
  -5  10  -1   47.50   10.10
  -5  10  -1   42.80    9.70
   5  10   1   49.40   10.40
   5  10   1   48.50   14.90
  -6 -10  -1  860.11   45.50
  -6 -10  -1  807.22   46.60
  -6 -10  -1  867.31   44.10
   6 -10   1  819.62   45.60
  -6 -10  -1  799.42   44.70
  -6 -10  -1  879.11   41.00
   6 -10   1  941.31   42.00
   6 -10   1  916.01   45.20
   6  10   1  936.21   41.10
   6  10   1  955.70   43.70
  -6  10  -1  940.91   42.90
   6  10   1  848.72   48.90
  -6  10  -1  924.71   43.40
   6  10   1  798.12   41.40
  -6  10  -1  928.31   43.20
  -7 -10  -1  458.45   23.30
  -7 -10  -1  465.65   29.60
  -7 -10  -1  466.55   30.20
   7 -10   1  429.46   30.90
   7 -10   1  481.55   25.10
   7 -10   1  481.15   30.00
  -7 -10  -1  447.06   28.00
  -7 -10  -1  404.66   33.30
  -7  10  -1  485.25   33.10
   7  10   1  504.95   27.30
   7  10   1  458.15   23.50
   7  10   1  412.46   24.50
  -7  10  -1  480.55   27.10
  -7  10  -1  460.85   26.70
   7  10   1  416.46   34.20
  -7  10  -1  475.55   27.00
  -8 -10  -1    4.10    7.30
   8 -10   1   18.00   15.30
  -8 -10  -1   11.80   12.80
   8 -10   1   24.30   16.10
  -8 -10  -1   18.00   15.00
   8 -10   1    9.60    9.00
  -8 -10  -1    8.30   22.10
  -8 -10  -1   41.20   14.70
  -8 -10  -1    9.30   12.30
   8  10   1   22.00   18.50
  -8  10  -1   24.30   16.90
   8  10   1   13.00   11.50
  -8  10  -1    1.30    9.20
  -8  10  -1   32.40   12.40
   8  10   1   19.40    8.80
  -8  10  -1   34.80   12.00
   8  10   1   26.10    8.10
   9 -10   1   39.50   16.10
  -9 -10  -1   22.90   16.70
  -9 -10  -1   36.40   22.10
   9 -10   1   46.00   17.50
   9 -10   1   41.40   10.20
  -9 -10  -1   55.19   14.60
  -9  10  -1   42.10   13.90
  -9  10  -1   36.90   12.60
  -9  10  -1   41.80   19.20
   9  10   1   49.70    9.90
   9  10   1   43.60   21.10
  10 -10   1   11.70   16.50
  10 -10   1   -2.30    9.20
  10  10   1    0.60   12.90
 -10  10  -1    3.20   13.30
 -10  10  -1    2.80   13.20
   9 -11  -1   58.59   18.40
  -9 -11   1   36.50   17.60
   9 -11  -1   56.79   17.20
  -9 -11   1   50.19   14.10
  -9  11   1   64.69   20.20
  -9  11   1   60.99   15.80
   9  11  -1   45.80   23.10
  -9  11   1   93.49   14.30
   9  11  -1   64.69   14.00
  -8 -11   1   45.70   14.60
   8 -11  -1   17.40   15.80
  -8 -11   1   33.40   20.30
  -8 -11   1   -1.00   14.90
  -8  11   1   15.90   11.70
  -8  11   1   -6.30    9.60
  -8  11   1   13.50   11.60
   8  11  -1   15.10   11.70
  -8  11   1    7.70   18.00
  -7 -11   1  315.67   26.50
  -7 -11   1  290.67   31.20
   7 -11  -1  396.06   21.00
   7 -11  -1  328.17   27.80
  -7 -11   1  347.37   25.30
  -7 -11   1  338.87   24.40
   7 -11  -1  353.46   26.60
   7  11  -1  308.97   30.90
   7  11  -1  310.87   19.90
  -7  11   1  382.86   22.90
   7  11  -1  392.76   23.40
  -7  11   1  355.46   22.50
  -7  11   1  337.07   23.20
  -6 -11   1   44.20   13.10
   6 -11  -1   34.30    9.00
  -6 -11   1   35.90   11.90
   6 -11  -1   43.30   13.30
  -6 -11   1   61.99   13.10
   6 -11  -1   44.50   12.40
  -6 -11   1   54.29   15.30
  -6 -11   1   41.90    7.20
  -6  11   1   17.00   10.60
  -6  11   1   15.00   10.50
   6  11  -1   43.10   16.10
   6  11  -1   28.50   10.60
  -6  11   1   52.79   10.60
   6  11  -1   47.50    8.10
  -5 -11   1  129.39   20.80
  -5 -11   1  117.79   10.10
   5 -11  -1  118.09   12.10
   5 -11  -1  143.69   15.00
  -5 -11   1  126.59   17.30
   5 -11  -1   99.19   17.50
  -5 -11   1  115.69   13.20
  -5 -11   1  110.89   17.40
  -5 -11   1  104.59   12.40
   5 -11  -1  109.09   16.20
   5  11  -1  122.49    9.90
  -5  11   1  128.29   12.60
   5  11  -1  115.09   14.60
  -5  11   1  112.99   13.90
   5  11  -1  127.99   18.80
  -5  11   1  106.89   13.30
  -5  11   1  124.29   14.20
  -4 -11   1  101.89   12.10
   4 -11  -1   87.09   11.10
  -4 -11   1   94.99   11.20
   4 -11  -1   98.49   15.80
  -4 -11   1  113.39   11.10
   4 -11  -1   91.29   15.30
  -4 -11   1  135.89   15.70
   4 -11  -1  118.19   15.30
  -4  11   1   95.69   13.30
   4  11  -1  108.89   13.30
   4  11  -1  116.99   10.10
   4  11  -1  152.88   20.80
  -4  11   1   95.29   12.60
   4  11  -1  128.89    9.70
   4  11  -1  126.79   20.00
  -4  11   1  107.49   13.30
  -3 -11   1  120.39   10.10
   3 -11  -1  115.59    9.20
  -3 -11   1  115.79   16.40
  -3 -11   1  139.09   13.80
  -3 -11   1  128.19   13.60
   3 -11  -1  145.29   10.10
   3 -11  -1  112.09   14.10
   3 -11  -1  153.08   14.20
  -3 -11   1  117.29    9.90
   3 -11  -1  129.59   10.80
   3 -11  -1  121.09   13.40
   3  11  -1  113.59    9.50
  -3  11   1  126.29   12.00
   3  11  -1  127.29   12.20
   3  11  -1  128.69    9.50
   3  11  -1  138.79   14.90
  -3  11   1  110.69   12.50
  -3  11   1  108.49   11.70
  -3  11   1   99.99   13.20
   3  11  -1  118.79   17.40
   2 -11  -1  141.59   10.50
   2 -11  -1  138.79   11.00
  -2 -11   1  137.59   14.50
  -2 -11   1  157.48   13.70
  -2 -11   1  135.19   11.00
  -2 -11   1  155.78   13.50
   2 -11  -1  150.98   14.10
   2 -11  -1  140.89   11.80
  -2 -11   1  138.19   10.00
   2 -11  -1  148.59   10.10
   2 -11  -1  156.38   13.40
   2  11  -1  143.19   15.80
  -2  11   1  143.89   12.20
  -2  11   1  127.69   13.40
   2  11  -1  144.79   12.00
   2  11  -1  139.09   18.30
  -2  11   1  139.09   11.80
   2  11  -1  143.29   10.30
   2  11  -1  138.29    9.70
  -2  11   1  149.09   12.30
  -1 -11   1  217.38   15.00
  -1 -11   1  211.58   15.90
  -1 -11   1  194.08   13.40
  -1 -11   1  199.58   12.30
   1 -11  -1  209.38   12.50
   1 -11  -1  197.88   13.70
   1 -11  -1  206.38   15.60
   1 -11  -1  197.18   14.40
   1 -11  -1  207.78   13.70
  -1 -11   1  219.78   14.70
   1 -11  -1  228.08   12.90
   1  11  -1  189.08   13.50
  -1  11   1  203.58   17.10
  -1  11   1  188.08   15.60
   1  11  -1  225.98   15.70
  -1  11   1  189.18   13.60
   1  11  -1  208.98   12.80
  -1  11   1  239.08   14.90
   0 -11   1  132.39    9.90
   0 -11   1  135.59   11.70
   0 -11  -1  136.29   14.10
   0 -11  -1  133.59   12.30
   0 -11   1  133.19   10.90
   0 -11   1  139.49   11.30
   0 -11  -1  131.09   11.90
   0 -11  -1  128.39   12.00
   0 -11   1  146.79   14.00
   0 -11   1  157.38   11.70
   0 -11  -1  145.49    9.90
   0  11   1  115.99   10.80
   0  11  -1  115.39   14.50
   0  11  -1  132.79   10.20
   0  11   1  130.99   10.20
   0  11   1  128.29   14.40
   0  11   1  117.79   10.70
   1 -11   1  389.26   18.60
  -1 -11  -1  348.67   18.30
  -1 -11  -1  354.56   21.00
   1 -11   1  382.16   19.30
   1 -11   1  318.97   20.60
  -1 -11  -1  362.16   20.50
  -1 -11  -1  361.96   19.30
   1 -11   1  356.86   20.00
   1 -11   1  363.26   18.80
   1 -11   1  359.96   18.30
  -1 -11  -1  370.86   20.30
   1  11   1  376.96   18.70
  -1  11  -1  320.07   20.90
   1  11   1  373.76   21.30
  -1  11  -1  340.27   19.00
   1  11   1  345.97   18.20
   1  11   1  388.46   19.50
   1  11   1  345.37   22.70
  -1  11  -1  377.36   19.50
  -1  11  -1  368.16   19.30
  -2 -11  -1  109.59   12.80
   2 -11   1  115.49    9.20
  -2 -11  -1  103.79   13.50
  -2 -11  -1   98.69    9.30
   2 -11   1  104.29    9.80
   2 -11   1  109.09   10.00
   2 -11   1  107.69   13.00
  -2 -11  -1  108.99   10.00
   2 -11   1  103.39   13.20
   2  11   1  103.19    9.30
   2  11   1  108.39   14.40
  -2  11  -1   95.79   15.20
  -2  11  -1   98.19   11.40
   2  11   1  118.49   16.60
   2  11   1  104.59   11.70
  -2  11  -1  103.09   11.20
  -3 -11  -1   83.19   10.80
   3 -11   1   73.09   10.30
  -3 -11  -1   66.79    7.60
   3 -11   1   84.79   11.20
   3 -11   1   73.49    8.10
  -3 -11  -1   70.39   10.80
   3 -11   1   63.19    7.90
  -3 -11  -1   63.09    7.70
  -3 -11  -1   79.89   10.50
   3 -11   1   70.39    7.40
  -3  11  -1   70.59    9.60
  -3  11  -1   85.49    9.50
  -3  11  -1   73.49    9.60
   3  11   1   74.49    9.60
   3  11   1   54.09   12.50
   3  11   1   79.49    7.30
   3  11   1   72.09   13.40
   3  11   1   74.39    7.40
   4 -11   1  193.78   16.30
  -4 -11  -1  189.98   14.00
   4 -11   1  183.48   17.80
   4 -11   1  181.08   12.10
  -4 -11  -1  215.38   16.50
  -4 -11  -1  193.68   12.60
   4 -11   1  194.08   12.60
  -4 -11  -1  206.08   17.90
  -4 -11  -1  208.88   17.70
   4 -11   1  190.78   17.40
   4 -11   1  174.28   14.20
   4  11   1  202.58   16.20
   4  11   1  223.38   22.10
  -4  11  -1  181.58   15.20
  -4  11  -1  203.48   15.60
  -4  11  -1  226.98   14.60
   4  11   1  210.78   12.90
   4  11   1  205.88   12.50
  -4  11  -1  197.18   15.40
  -5 -11  -1  362.86   24.80
   5 -11   1  398.16   24.90
  -5 -11  -1  406.46   24.80
  -5 -11  -1  335.37   21.10
   5 -11   1  369.26   23.60
   5 -11   1  348.27   24.60
  -5 -11  -1  394.36   23.60
  -5 -11  -1  353.56   27.20
   5  11   1  354.86   20.00
  -5  11  -1  399.76   22.30
   5  11   1  382.36   19.80
  -5  11  -1  385.76   22.50
  -5  11  -1  392.06   21.40
   5  11   1  369.86   28.80
   5  11   1  389.76   23.20
  -5  11  -1  342.07   21.50
  -6 -11  -1  108.99   13.90
  -6 -11  -1  109.69   14.30
   6 -11   1  103.59   15.40
   6 -11   1   90.69   14.90
  -6 -11  -1  108.19   18.40
  -6 -11  -1  101.09   10.40
  -6 -11  -1  107.99   18.90
  -6 -11  -1   96.09   16.90
   6  11   1   87.09   18.60
  -6  11  -1   75.99   15.90
   6  11   1   94.49   12.80
   6  11   1  110.49   11.90
   6  11   1   86.99   11.00
  -6  11  -1   92.59   12.50
  -6  11  -1  122.69   14.30
  -7 -11  -1  182.58   20.50
   7 -11   1  203.58   22.70
  -7 -11  -1  145.99   21.30
   7 -11   1  150.88   22.90
  -7 -11  -1  133.39   17.30
  -7 -11  -1  188.28   19.00
  -7 -11  -1  153.58   22.00
  -7  11  -1  184.88   17.80
  -7  11  -1  177.08   17.70
  -7  11  -1  158.38   25.60
   7  11   1  186.68   17.90
  -7  11  -1  182.58   17.10
   7  11   1  151.08   13.20
   7  11   1  151.68   22.20
   7  11   1  137.69   14.30
  -8 -11  -1  250.17   24.60
  -8 -11  -1  193.18   21.10
  -8 -11  -1  191.48   29.70
   8 -11   1  207.68   24.30
  -8 -11  -1  196.68   30.10
   8  11   1  211.48   16.40
  -8  11  -1  196.28   19.50
  -8  11  -1  201.98   27.40
   8  11   1  181.88   31.00
  -8  11  -1  230.78   20.10
   8  11   1  225.88   21.20
  -9 -11  -1   26.70   14.20
  -9 -11  -1    6.00   16.40
   9 -11   1   19.80   17.90
   9 -11   1   54.99   17.20
  -9  11  -1   29.10   17.40
  -9  11  -1   36.90   19.10
  -9  11  -1   33.50   13.50
   9  11   1   22.20   22.90
   9  11   1   36.70   13.30
   9 -12  -1   31.10   17.80
   9 -12  -1   18.00    9.70
  -9  12   1    9.00   13.00
  -9  12   1    5.40   13.10
   9  12  -1   18.00   13.30
  -9  12   1   21.80   19.80
  -8 -12   1  106.49   22.00
   8 -12  -1  126.89   15.00
  -8 -12   1  178.48   20.20
  -8 -12   1  148.89   24.10
   8 -12  -1  117.69   19.40
   8 -12  -1  154.18   20.20
  -8 -12   1  133.99   16.80
  -8  12   1  121.79   15.30
  -8  12   1  148.99   22.80
   8  12  -1  120.99   24.30
  -8  12   1  160.48   17.40
  -8  12   1  129.99   17.80
  -7 -12   1   42.30   13.70
  -7 -12   1    2.70   31.70
   7 -12  -1   24.70   15.40
  -7 -12   1   31.40   13.30
  -7 -12   1   13.50   14.20
   7 -12  -1   23.10    9.60
   7 -12  -1   12.70   14.70
  -7  12   1   22.60   11.60
   7  12  -1   24.20   19.30
   7  12  -1   22.80    8.40
  -7  12   1   22.00   11.80
   7  12  -1   15.50   11.50
  -6 -12   1  424.36   33.20
   6 -12  -1  441.56   31.10
   6 -12  -1  542.65   26.50
  -6 -12   1  490.55   24.60
  -6 -12   1  489.15   29.90
  -6 -12   1  484.25   30.10
  -6 -12   1  457.35   26.20
   6 -12  -1  513.45   30.50
  -6 -12   1  466.85   30.50
   6  12  -1  452.15   34.70
  -6  12   1  515.65   27.60
  -6  12   1  522.05   27.20
   6  12  -1  506.65   24.40
  -6  12   1  504.75   28.40
   6  12  -1  523.05   28.50
   5 -12  -1   -6.00   10.80
  -5 -12   1   16.90   14.10
   5 -12  -1   14.30   10.90
   5 -12  -1    1.90   12.20
  -5 -12   1   15.80    8.30
  -5 -12   1   18.60   11.40
  -5 -12   1    5.90    6.80
  -5 -12   1    8.60   10.80
  -5 -12   1   19.40   11.70
   5 -12  -1    3.00    8.00
  -5  12   1    6.60    8.80
  -5  12   1   18.10    9.40
  -5  12   1   -4.70    9.70
   5  12  -1   13.20    6.00
   5  12  -1   -4.60    9.50
   5  12  -1   10.00   15.40
  -5  12   1   -2.70    9.40
  -4 -12   1  323.77   21.20
   4 -12  -1  293.37   17.80
   4 -12  -1  309.77   21.50
  -4 -12   1  328.07   21.90
  -4 -12   1  290.37   17.40
   4 -12  -1  295.77   21.40
   4 -12  -1  290.37   21.60
  -4 -12   1  298.97   21.00
  -4 -12   1  304.57   17.60
  -4  12   1  293.07   19.10
   4  12  -1  285.37   16.80
  -4  12   1  300.27   18.80
   4  12  -1  339.67   16.80
  -4  12   1  310.47   19.40
   4  12  -1  291.77   25.60
  -4  12   1  290.67   19.80
   4  12  -1  328.17   19.80
   4  12  -1  302.67   27.60
  -3 -12   1   18.40    6.60
   3 -12  -1   14.90    5.90
  -3 -12   1   31.80   10.00
   3 -12  -1   28.50   10.20
   3 -12  -1   19.90    9.30
  -3 -12   1   10.30    9.80
  -3 -12   1   19.50    9.70
   3 -12  -1   14.70    6.90
  -3 -12   1   21.10    7.00
   3 -12  -1   22.50    6.90
   3 -12  -1   24.00    8.80
  -3  12   1   24.40    8.10
  -3  12   1   23.20    8.70
   3  12  -1   17.80    5.80
   3  12  -1   24.60    8.60
  -3  12   1   27.50    9.10
   3  12  -1   22.80   12.70
   3  12  -1   14.30    6.10
   3  12  -1   13.10   12.70
  -3  12   1   16.80    7.70
  -2 -12   1  332.47   18.30
  -2 -12   1  337.77   20.40
   2 -12  -1  340.07   20.10
  -2 -12   1  355.16   20.30
   2 -12  -1  343.77   19.10
   2 -12  -1  345.07   17.80
  -2 -12   1  321.27   17.40
   2 -12  -1  341.47   17.70
   2 -12  -1  347.17   18.40
   2 -12  -1  327.67   21.50
   2  12  -1  311.57   17.20
  -2  12   1  335.57   19.00
   2  12  -1  351.76   22.50
   2  12  -1  337.97   17.90
   2  12  -1  337.87   19.00
   2  12  -1  315.77   23.10
  -2  12   1  319.37   18.50
  -2  12   1  317.67   20.40
  -2  12   1  323.87   19.20
  -1 -12   1  137.39   13.30
   1 -12  -1  134.09   10.60
   1 -12  -1  132.59   10.90
  -1 -12   1  116.09   11.60
   1 -12  -1  138.29   12.20
  -1 -12   1  110.39   11.60
   1 -12  -1  132.69   14.10
  -1 -12   1  151.28   16.00
   1 -12  -1  134.79   12.80
   1 -12  -1  143.39   11.80
  -1 -12   1  139.49   14.70
  -1  12   1  134.09   11.90
   1  12  -1  107.89   16.90
  -1  12   1  119.69   10.90
  -1  12   1  145.69   13.20
   1  12  -1  140.59   14.40
  -1  12   1  126.69   14.50
   0 -12   1  441.86   23.20
   0 -12   1  437.76   24.80
   0 -12   1  448.16   22.00
   0 -12   1  478.65   22.90
   0 -12   1  454.15   23.30
   0 -12  -1  471.25   23.80
   0 -12  -1  475.75   22.20
   0 -12  -1  434.66   24.80
   0 -12   1  479.75   23.60
   0 -12  -1  450.15   23.40
   0 -12  -1  417.76   23.40
   0  12  -1  417.76   25.40
   0  12  -1  425.56   22.30
   0  12  -1  449.36   22.80
   0  12   1  466.75   24.30
   0  12  -1  466.15   24.00
   0  12   1  398.46   29.10
   0  12   1  427.46   22.30
   1 -12   1    4.70    7.00
  -1 -12  -1    0.30    7.90
  -1 -12  -1    9.60    8.80
   1 -12   1   -1.20    6.10
   1 -12   1    1.20    5.60
   1 -12   1    9.40    8.80
  -1 -12  -1    3.50    7.90
   1 -12   1   -3.70    8.10
   1 -12   1    8.60    5.90
  -1 -12  -1    2.20    6.90
  -1 -12  -1   -1.30    5.70
  -1  12  -1    8.60    7.00
  -1  12  -1   14.40    7.60
  -1  12  -1    4.20    8.40
  -1  12  -1   10.10    6.60
   1  12   1   -5.90   11.30
   1  12   1    6.20    5.80
   1  12   1    2.90    8.70
   1  12   1    2.40    6.20
   1  12   1   -4.40    6.90
   2 -12   1  479.75   25.00
  -2 -12  -1  451.25   23.30
   2 -12   1  476.25   23.10
   2 -12   1  466.35   23.40
   2 -12   1  475.05   23.10
  -2 -12  -1  467.25   25.60
  -2 -12  -1  442.56   30.50
  -2 -12  -1  463.45   22.80
  -2 -12  -1  478.75   25.30
  -2  12  -1  481.85   24.30
   2  12   1  465.75   23.00
  -2  12  -1  471.15   23.90
   2  12   1  445.56   26.70
  -2  12  -1  441.56   25.10
   2  12   1  400.36   27.30
   2  12   1  455.55   24.50
   3 -12   1  119.99   12.50
  -3 -12  -1  106.69   14.90
   3 -12   1   89.49    9.30
  -3 -12  -1   94.09   11.90
  -3 -12  -1  106.69   10.50
   3 -12   1   93.09   10.70
  -3 -12  -1   84.19   15.10
   3 -12   1   87.09   14.20
   3 -12   1   80.39   13.20
  -3 -12  -1   85.29   10.30
   3 -12   1   88.69   10.20
   3  12   1   89.89    9.30
   3  12   1   96.39   14.40
  -3  12  -1   94.89   13.50
  -3  12  -1  100.89   12.20
   3  12   1  123.89   15.50
  -3  12  -1  107.69   10.80
   3  12   1   92.59   13.00
   3  12   1   95.69   10.10
  -3  12  -1   97.89   11.10
   4 -12   1  234.38   19.90
  -4 -12  -1  273.57   22.80
  -4 -12  -1  222.18   16.00
  -4 -12  -1  243.18   15.10
   4 -12   1  247.68   18.90
   4 -12   1  247.28   14.40
   4 -12   1  256.27   14.90
   4 -12   1  259.37   16.20
  -4 -12  -1  250.37   19.00
   4 -12   1  278.07   19.50
  -4 -12  -1  246.18   20.20
   4  12   1  223.28   24.60
   4  12   1  259.77   18.00
   4  12   1  253.47   15.00
  -4  12  -1  272.07   17.30
  -4  12  -1  281.87   18.10
  -4  12  -1  238.98   18.00
   4  12   1  217.78   15.00
  -4  12  -1  236.68   16.20
   4  12   1  255.87   23.80
   5 -12   1   53.79    9.40
  -5 -12  -1   75.39   10.10
  -5 -12  -1   39.00   11.90
  -5 -12  -1   61.69    9.10
  -5 -12  -1   57.69   12.40
   5 -12   1   51.89   13.70
   5 -12   1   26.40   11.90
   5 -12   1   40.90   11.40
  -5 -12  -1   70.39   15.50
   5 -12   1   34.60    6.90
  -5 -12  -1   73.39   12.70
  -5  12  -1   37.80   10.70
   5  12   1   52.79    7.40
   5  12   1   54.79   11.10
  -5  12  -1   57.59    9.60
  -5  12  -1   34.80    9.60
   5  12   1   65.59    8.50
   5  12   1   52.49   16.70
  -5  12  -1   31.80   10.40
  -6 -12  -1  189.88   17.00
  -6 -12  -1  185.88   21.80
  -6 -12  -1  190.88   14.10
  -6 -12  -1  232.08   19.90
   6 -12   1  228.78   16.10
   6 -12   1  172.78   22.10
  -6 -12  -1  181.38   24.90
   6 -12   1  211.28   21.90
  -6 -12  -1  210.48   20.70
  -6  12  -1  223.78   21.40
   6  12   1  181.58   27.30
  -6  12  -1  234.88   18.80
   6  12   1  229.78   19.20
  -6  12  -1  224.28   20.60
   6  12   1  217.28   14.70
   6  12   1  190.28   16.90
  -7 -12  -1  240.48   22.10
   7 -12   1  266.67   24.50
  -7 -12  -1  169.08   22.90
  -7 -12  -1  197.68   14.50
   7 -12   1  186.08   24.20
  -7 -12  -1  237.88   24.80
   7  12   1  218.48   19.60
  -7  12  -1  211.78   18.50
   7  12   1  199.58   28.00
  -7  12  -1  201.88   18.90
  -7  12  -1  165.08   21.50
  -7  12  -1  254.47   28.20
  -7  12  -1  213.58   19.70
   7  12   1  193.78   14.30
   7  12   1  194.78   15.70
  -8 -12  -1  134.49   19.40
  -8 -12  -1  108.39   16.10
   8 -12   1   69.69   17.30
  -8 -12  -1   86.79   10.10
  -8 -12  -1  105.39   22.80
   8 -12   1  110.69   18.60
  -8  12  -1   93.19   14.60
   8  12   1   98.99   10.50
  -8  12  -1   88.39   14.50
  -8  12  -1  106.69   20.10
   8  12   1   67.99   21.20
   8  12   1   86.29   10.80
   9 -12   1   70.19   18.70
  -9  12  -1   53.39   14.10
  -9  12  -1   61.29   21.30
   9  12   1   54.59   14.10
  -9  13   1   40.70   14.40
   8 -13  -1    1.70   15.60
   8 -13  -1   36.60   17.60
  -8 -13   1   28.80   14.00
  -8 -13   1  -15.30   15.50
   8 -13  -1    8.70    9.60
   8  13  -1   15.20   12.30
  -8  13   1    7.10   12.40
   8  13  -1    4.20   20.00
  -8  13   1   19.20   19.40
  -8  13   1   18.80   13.40
  -7 -13   1   31.10   15.50
  -7 -13   1   67.29   15.50
   7 -13  -1   35.40   16.30
  -7 -13   1   63.89   14.30
  -7 -13   1   64.79   20.40
   7 -13  -1   68.69   10.70
   7  13  -1   47.50   12.80
  -7  13   1   28.30   10.20
  -7  13   1   39.70   12.90
   7  13  -1   42.60   20.40
   7  13  -1   46.90    8.80
  -7  13   1   51.19   12.60
  -6 -13   1   30.50   13.20
   6 -13  -1   32.70   10.00
  -6 -13   1   45.50   14.70
  -6 -13   1   61.99   17.10
   6 -13  -1   47.70   13.30
   6 -13  -1   25.20   13.30
  -6  13   1   28.00    9.90
   6  13  -1   54.29    8.50
  -6  13   1   49.40   11.50
   6  13  -1   54.09   18.60
   6  13  -1   45.70   11.50
  -6  13   1   47.50   11.70
  -6  13   1   45.90   12.20
   6  13  -1   29.50    7.40
  -5 -13   1  189.08   14.80
  -5 -13   1  166.48   24.00
  -5 -13   1  188.88   18.60
   5 -13  -1  166.68   14.70
  -5 -13   1  195.88   13.40
  -5 -13   1  192.18   19.70
   5 -13  -1  169.08   19.60
  -5 -13   1  211.18   19.40
   5 -13  -1  181.48   19.00
  -5  13   1  159.68   16.60
   5  13  -1  211.88   13.20
   5  13  -1  184.68   26.10
  -5  13   1  165.98   16.30
  -5  13   1  153.38   17.40
   5  13  -1  189.68   17.20
   4 -13  -1   89.49    9.80
   4 -13  -1   98.29   16.30
  -4 -13   1  117.29   13.50
   4 -13  -1   95.19   11.00
   4 -13  -1   99.49   13.30
   4 -13  -1   86.99   11.70
  -4 -13   1   77.09   11.00
  -4 -13   1  102.89   13.40
   4 -13  -1  119.79   14.10
  -4 -13   1   94.39   11.60
  -4 -13   1  101.59   13.30
  -4  13   1   88.79   11.70
   4  13  -1   98.69   10.30
   4  13  -1  101.89   11.90
   4  13  -1   91.39   17.50
  -4  13   1   77.79   13.10
   4  13  -1  121.29   17.90
  -4  13   1  104.19   12.10
  -4  13   1   95.19   11.40
   4  13  -1   97.69   10.10
   3 -13  -1  111.29   10.70
  -3 -13   1  111.79   15.60
  -3 -13   1   94.09   11.10
   3 -13  -1   95.79   12.10
  -3 -13   1   89.89    8.70
  -3 -13   1   91.29   12.40
  -3 -13   1  102.89   12.70
   3 -13  -1   94.59    9.60
   3 -13  -1   75.39   13.60
   3 -13  -1   89.89   11.10
   3 -13  -1  100.19   12.70
  -3  13   1  100.59   10.80
   3  13  -1   96.89   15.30
  -3  13   1   87.39   11.80
   3  13  -1   88.99   15.80
  -3  13   1   78.39   12.50
   3  13  -1   99.09    9.70
  -3  13   1  100.49   11.10
   3  13  -1   83.79   10.60
   3  13  -1   84.19   10.40
   2 -13  -1  172.88   16.80
  -2 -13   1  183.28   12.50
  -2 -13   1  182.88   17.30
   2 -13  -1  195.68   14.60
  -2 -13   1  183.98   13.50
   2 -13  -1  185.18   14.00
  -2 -13   1  184.38   16.60
   2 -13  -1  208.18   16.20
  -2 -13   1  185.08   16.00
   2 -13  -1  192.78   12.70
   2 -13  -1  180.88   12.80
   2  13  -1  159.18   20.60
  -2  13   1  180.38   14.10
   2  13  -1  172.68   12.00
  -2  13   1  203.38   14.90
  -2  13   1  157.88   15.20
   2  13  -1  216.68   15.30
   2  13  -1  202.88   19.10
   2  13  -1  197.58   12.90
  -2  13   1  197.38   17.00
   1 -13  -1  154.58   15.30
   1 -13  -1  133.09   14.00
  -1 -13   1  175.38   15.60
  -1 -13   1  186.88   14.70
  -1 -13   1  144.99   11.20
   1 -13  -1  139.69   11.60
  -1 -13   1  136.59   13.00
   1 -13  -1  130.69   11.80
  -1 -13   1  156.58   14.10
   1 -13  -1  148.69   13.40
   1 -13  -1  151.88   12.60
  -1  13   1  167.18   15.90
  -1  13   1  142.89   13.10
  -1  13   1  125.09   11.90
   1  13  -1  130.59   11.70
   1  13  -1  154.98   15.80
  -1  13   1  153.78   14.50
   1  13  -1  170.18   19.00
   0 -13   1  156.08   16.20
   0 -13  -1  154.88   16.10
   0 -13   1  146.99   12.10
   0 -13  -1  168.68   13.90
   0 -13  -1  173.48   15.50
   0 -13   1  145.99   13.20
   0 -13   1  177.78   20.60
   0 -13  -1  140.19   13.00
   0 -13   1  148.49   13.90
   0 -13  -1  148.59   13.60
   0 -13   1  181.68   12.80
   0  13  -1  141.79   11.90
   0  13  -1  148.89   16.90
   0  13  -1  173.28   14.60
   0  13   1  154.88   16.80
   0  13  -1  155.58   12.70
   0  13   1  150.98   11.80
   0  13   1  163.58   15.20
  -1 -13  -1  323.17   20.00
   1 -13   1  326.57   17.40
  -1 -13  -1  306.17   17.30
  -1 -13  -1  335.77   19.80
   1 -13   1  334.27   17.90
   1 -13   1  335.57   18.70
  -1 -13  -1  302.87   18.30
   1 -13   1  303.87   17.90
   1 -13   1  322.97   20.90
   1 -13   1  323.57   19.80
  -1 -13  -1  312.77   20.50
   1  13   1  289.87   17.20
   1  13   1  331.17   23.40
   1  13   1  326.87   21.10
  -1  13  -1  314.17   19.00
  -1  13  -1  312.47   21.00
  -1  13  -1  303.87   17.90
   1  13   1  331.47   18.70
   1  13   1  308.07   17.90
   2 -13   1  107.29   15.00
   2 -13   1  100.99   11.70
   2 -13   1   95.09   10.50
   2 -13   1   94.39   17.50
  -2 -13  -1   95.59   10.70
  -2 -13  -1  126.09   14.90
  -2 -13  -1  116.09   11.80
   2 -13   1  106.49   10.50
  -2 -13  -1   96.39   15.40
  -2  13  -1   90.79   12.80
   2  13   1  119.59   13.20
  -2  13  -1  110.89   14.90
  -2  13  -1  101.99   12.30
   2  13   1  102.99   16.40
   2  13   1  121.39   15.20
   2  13   1  136.59   11.20
   3 -13   1  198.28   12.90
   3 -13   1  208.78   13.90
  -3 -13  -1  197.08   17.90
   3 -13   1  201.08   13.80
   3 -13   1  176.78   17.80
  -3 -13  -1  197.78   17.20
   3 -13   1  211.58   17.70
  -3 -13  -1  174.58   17.80
  -3 -13  -1  171.38   13.40
  -3 -13  -1  178.98   13.80
   3  13   1  189.08   31.00
   3  13   1  182.38   22.80
  -3  13  -1  185.68   17.10
   3  13   1  178.58   13.00
   3  13   1  173.48   12.60
  -3  13  -1  190.78   14.50
  -3  13  -1  192.08   15.10
   3  13   1  191.38   16.20
  -3  13  -1  216.78   15.90
   4 -13   1   33.60   12.50
   4 -13   1   34.40   11.40
   4 -13   1   35.20    7.20
  -4 -13  -1   42.40    8.20
   4 -13   1   39.70    7.80
  -4 -13  -1   33.00    8.50
   4 -13   1   45.40    8.80
  -4 -13  -1   51.29   11.80
  -4 -13  -1   36.40   12.50
   4 -13   1   47.80   10.90
  -4 -13  -1   38.00   11.40
  -4  13  -1   30.50   10.40
   4  13   1   42.50   16.40
  -4  13  -1   32.20   10.20
  -4  13  -1   29.50   10.50
   4  13   1   45.00   15.50
   4  13   1   33.50    7.70
  -4  13  -1   35.20    8.60
   4  13   1   39.30    7.40
   4  13   1   29.00   10.30
  -5 -13  -1   98.39   13.30
  -5 -13  -1   79.69   13.60
   5 -13   1   62.99   13.10
   5 -13   1  104.59   16.70
   5 -13   1   71.89   10.30
   5 -13   1   66.09    8.20
  -5 -13  -1   85.89   10.80
   5 -13   1   87.59   10.50
  -5 -13  -1   94.79   16.90
  -5 -13  -1   62.79   14.00
   5 -13   1   73.49   15.10
   5  13   1   89.99   11.50
  -5  13  -1   95.89   12.80
   5  13   1   92.69   12.30
  -5  13  -1   68.99   11.80
   5  13   1   73.19   17.50
  -6 -13  -1  380.56   21.40
   6 -13   1  453.05   23.70
  -6 -13  -1  380.96   31.00
   6 -13   1  388.86   28.70
   6 -13   1  346.27   27.80
  -6 -13  -1  351.96   27.50
  -6 -13  -1  445.46   26.90
  -6 -13  -1  364.06   23.90
  -6 -13  -1  417.36   27.20
   6  13   1  436.96   26.10
  -6  13  -1  419.66   25.70
   6  13   1  411.56   21.40
  -6  13  -1  402.76   24.50
   6  13   1  345.97   33.30
  -6  13  -1  418.86   24.10
   7 -13   1   42.30   10.90
  -7 -13  -1   71.79   19.60
  -7 -13  -1   34.40   14.50
  -7 -13  -1   47.60   19.80
   7 -13   1   16.60   16.80
  -7 -13  -1   59.99   13.60
  -7 -13  -1   24.80   15.30
  -7 -13  -1   48.50    9.10
   7  13   1   53.69   13.40
  -7  13  -1   45.60   11.70
   7  13   1   65.59   10.00
  -7  13  -1   34.70   12.30
   7  13   1   32.60   19.80
  -7  13  -1   47.70   13.40
  -7  13  -1   42.50   19.60
  -8 -13  -1   36.00   17.50
   8 -13   1   83.59   11.60
   8 -13   1   72.99   18.70
   8 -13   1   45.70   17.20
  -8 -13  -1   91.69   19.70
  -8  13  -1   55.79   13.40
   8  13   1   68.59   14.20
  -8  13  -1   53.19   19.90
   8  13   1   76.99   20.70
  -8  13  -1   64.19   14.40
  -9  13  -1   23.10   14.40
   8 -14  -1   31.10   10.70
   8 -14  -1   42.50   18.20
  -8  14   1   16.80   14.30
   8  14  -1   36.20   22.50
   8  14  -1   11.70   13.00
  -8  14   1    2.10   12.90
  -8  14   1   27.80   20.20
  -7 -14   1   -2.30   14.20
   7 -14  -1   -6.10   16.60
  -7 -14   1   38.40   18.60
  -7 -14   1   47.90   13.90
   7 -14  -1    0.50   14.80
   7 -14  -1   18.80   10.40
  -7  14   1   20.90   13.00
  -7  14   1   12.50   12.20
  -7  14   1   25.80   11.50
  -7  14   1    0.00    9.90
  -6 -14   1  380.06   31.20
   6 -14  -1  355.76   26.40
   6 -14  -1  368.36   22.00
   6 -14  -1  313.37   27.40
  -6 -14   1  319.17   27.10
   6 -14  -1  376.96   28.70
  -6 -14   1  354.46   25.70
  -6  14   1  328.77   22.80
  -6  14   1  338.27   23.40
   6  14  -1  372.66   32.20
   6  14  -1  374.06   24.90
  -6  14   1  352.96   24.30
   6  14  -1  385.26   20.20
   6  14  -1  337.67   20.30
  -6  14   1  402.16   23.00
   5 -14  -1   44.40    9.70
  -5 -14   1   57.59    9.30
  -5 -14   1   83.39   10.40
   5 -14  -1   58.29   14.80
   5 -14  -1   37.90   13.10
  -5 -14   1   71.69   13.50
  -5 -14   1   57.49   17.50
  -5  14   1   52.49   12.10
  -5  14   1   36.30   11.20
   5  14  -1   49.20   19.00
   5  14  -1   55.19   11.80
   5  14  -1   73.69   10.20
  -5  14   1   56.99   11.40
   5  14  -1   73.79   10.00
  -5  14   1   64.19   10.40
   4 -14  -1    6.20    7.80
   4 -14  -1    4.20    6.50
   4 -14  -1    3.90   11.90
  -4 -14   1   15.50    8.20
  -4 -14   1   19.60   11.80
   4 -14  -1   -4.40   11.10
   4 -14  -1   10.10   11.30
  -4 -14   1    7.10   12.00
   4 -14  -1    9.40    7.80
  -4 -14   1   18.30    8.40
  -4 -14   1   14.40   11.20
   4  14  -1   19.60    6.80
  -4  14   1    1.90   10.40
  -4  14   1   11.20    9.10
   4  14  -1   13.00   15.40
   4  14  -1   -2.90    9.50
   4  14  -1   30.50   16.80
   4  14  -1   19.70    7.10
  -4  14   1   -8.90    9.40
  -4  14   1    5.50   10.30
   3 -14  -1   52.19    7.60
   3 -14  -1   60.89    8.50
   3 -14  -1   46.90    9.20
  -3 -14   1   65.19   12.10
   3 -14  -1   69.39   10.70
  -3 -14   1   49.50    9.00
  -3 -14   1   43.70    8.10
  -3 -14   1   64.89   12.20
   3 -14  -1   59.89   12.40
   3 -14  -1   44.70   11.50
  -3 -14   1   56.69   12.00
   3  14  -1   43.20   10.10
   3  14  -1   64.49   17.80
  -3  14   1   41.50    9.70
  -3  14   1   48.20   10.40
  -3  14   1   52.09    9.60
   3  14  -1   40.50    7.30
   3  14  -1   75.39   16.40
  -3  14   1   52.89   11.40
   3  14  -1   57.99    8.30
  -2 -14   1  125.19   15.00
   2 -14  -1   81.09   10.80
  -2 -14   1   95.69   10.90
  -2 -14   1  112.49   12.70
   2 -14  -1   89.39   12.80
   2 -14  -1   87.39   13.20
   2 -14  -1  119.19   15.80
  -2 -14   1  126.99   16.60
   2  14  -1  129.49   20.60
   2  14  -1  124.89   11.40
  -2  14   1  117.29   14.40
   2  14  -1  112.89   11.60
   2  14  -1  108.09   18.20
  -2  14   1  137.89   16.50
   1 -14  -1   34.70    7.70
  -1 -14   1   44.50    9.20
  -1 -14   1   36.50    7.20
  -1 -14   1   34.20   10.30
   1 -14  -1   42.20   10.80
  -1 -14   1   48.70    9.50
   1 -14  -1   32.20    7.40
  -1 -14   1   39.80    8.90
  -1 -14   1   57.29   11.20
   1 -14  -1   39.30   10.20
   1 -14  -1   49.30    8.40
   1  14  -1   34.00    7.10
  -1  14   1   36.00   10.00
   1  14  -1   40.20   11.10
  -1  14   1   48.40    8.20
   1  14  -1   60.59   13.80
  -1  14   1   52.49    9.10
  -1  14   1   41.20   11.50
   0 -14   1  290.17   18.50
   0 -14   1  299.67   19.90
   0 -14   1  329.57   18.70
   0 -14  -1  274.17   19.30
   0 -14  -1  282.27   18.90
   0 -14   1  339.97   21.20
   0 -14  -1  268.57   19.10
   0 -14   1  291.17   16.90
   0 -14  -1  250.67   21.80
   0 -14  -1  327.37   20.90
   0 -14  -1  266.97   16.90
   0 -14   1  304.37   18.90
   0  14  -1  340.17   18.50
   0  14   1  319.67   20.30
   0  14  -1  322.97   22.80
   0  14   1  319.07   23.00
   0  14  -1  284.17   20.00
   0  14  -1  286.97   17.40
   0  14   1  274.77   17.20
   1 -14   1   52.79   10.30
   1 -14   1   53.39    7.70
  -1 -14  -1   59.89   10.80
  -1 -14  -1   56.79    8.00
   1 -14   1   65.59   11.00
  -1 -14  -1   72.79   11.40
   1 -14   1   48.80    9.90
  -1  14  -1   62.09   10.20
  -1  14  -1   35.80   10.00
   1  14   1   55.89   11.60
   2 -14   1   46.40    8.00
   2 -14   1   64.69    8.30
  -2 -14  -1   77.29   11.50
   2 -14   1   65.69   14.30
  -2 -14  -1   50.49   11.40
  -2 -14  -1   63.49   11.90
   2 -14   1   61.89   14.10
  -2 -14  -1   49.99    8.10
  -2 -14  -1   43.20    9.10
   2 -14   1   64.29   11.10
  -2  14  -1   54.69   11.50
   2  14   1   38.60   12.50
   2  14   1   48.10   14.40
  -2  14  -1   51.59    9.20
   2  14   1   52.89    8.50
   2  14   1   41.00    9.40
  -2  14  -1   71.19   10.20
  -3 -14  -1   20.30    8.40
   3 -14   1   14.90    7.00
   3 -14   1   28.10    8.40
  -3 -14  -1   13.40   10.90
   3 -14   1    0.20   10.40
  -3 -14  -1   22.30    7.70
  -3 -14  -1   32.90   11.50
  -3 -14  -1   28.70   12.20
   3 -14   1   19.70   11.70
   3  14   1   28.10   15.30
  -3  14  -1   11.90    9.20
  -3  14  -1   15.50    9.90
   3  14   1   14.70    7.30
   3  14   1   11.90    6.60
  -3  14  -1   17.30   10.50
   3  14   1   15.20    9.90
   3  14   1   22.40   13.60
   4 -14   1   31.50   13.00
  -4 -14  -1   35.90   13.60
   4 -14   1   43.00    8.30
   4 -14   1   33.60   11.90
   4 -14   1   38.50    9.90
  -4 -14  -1   45.90   12.20
   4 -14   1   54.59    7.90
  -4 -14  -1   56.99    9.00
  -4 -14  -1   63.79    9.40
   4  14   1   47.30    8.00
  -4  14  -1   35.00   10.50
  -4  14  -1   42.30    9.20
  -4  14  -1   42.20   11.30
  -4  14  -1   48.90   11.10
   4  14   1   41.20    7.40
   4  14   1   47.90   16.70
   4  14   1   43.50   10.70
  -5 -14  -1   26.30   12.70
   5 -14   1    0.80    9.20
   5 -14   1   18.00   14.60
  -5 -14  -1  -17.80   15.60
  -5 -14  -1    4.30   12.20
   5 -14   1   11.30    6.90
   5 -14   1    9.40    7.80
   5 -14   1   -9.70   12.20
   5 -14   1   24.00   11.40
  -5 -14  -1   22.60    9.50
  -5 -14  -1   20.10    8.40
   5  14   1   -5.00   10.80
  -5  14  -1   13.90    8.80
   5  14   1   15.00    7.60
  -5  14  -1   -2.70   11.00
  -5  14  -1    0.00   11.10
   5  14   1   19.90   17.70
  -5  14  -1   -5.70   10.30
   5  14   1   10.30    7.50
   6 -14   1  188.88   27.30
  -6 -14  -1  153.98   17.10
   6 -14   1  165.28   15.60
   6 -14   1  134.89   17.60
  -6 -14  -1  179.58   19.50
  -6 -14  -1  150.78   21.20
  -6 -14  -1  134.39   13.80
   6 -14   1  155.28   19.70
  -6 -14  -1  125.39   21.50
  -6  14  -1  172.38   16.10
  -6  14  -1  151.68   17.10
  -6  14  -1  167.98   18.80
   6  14   1  136.39   12.70
   6  14   1  142.39   16.90
   6  14   1  146.69   18.60
   6  14   1  149.79   24.30
  -6  14  -1  120.19   15.50
   7 -14   1  181.08   24.80
   7 -14   1  143.69   19.40
  -7 -14  -1  219.88   29.00
  -7 -14  -1  199.98   19.10
   7 -14   1  182.08   16.60
  -7 -14  -1  171.58   21.70
  -7  14  -1  203.38   17.80
  -7  14  -1  172.08   23.50
   7  14   1  172.98   14.20
  -7  14  -1  145.09   18.40
   7  14   1  191.48   14.90
   7  14   1  161.28   21.00
  -7  14  -1  152.48   17.60
   7  14   1  135.09   23.20
   8 -14   1  -12.90   17.20
  -8 -14  -1    4.70    8.70
   8 -14   1   21.60   10.80
  -8  14  -1   17.40   19.60
   8  14   1    1.30   22.50
  -8  14  -1  -12.60   13.00
  -8  14  -1   -0.80   13.10
   8  14   1    0.50   14.00
  -8  15   1   18.50   14.60
  -8  15   1   14.30   14.30
   7 -15  -1   15.30   15.50
   7 -15  -1   52.29   18.40
   7 -15  -1   30.30   11.90
  -7  15   1   34.10   13.30
  -7  15   1   36.00   12.60
   7  15  -1   36.30   12.80
   7  15  -1   23.20   19.40
  -6 -15   1   21.90   11.00
   6 -15  -1  -13.50   16.20
  -6 -15   1   33.10   14.40
  -6 -15   1   43.70   13.20
   6 -15  -1    3.60   11.80
  -6 -15   1   32.00   18.30
   6 -15  -1   27.40   12.90
  -6  15   1    0.40   11.30
   6  15  -1    3.50    7.90
   6  15  -1   10.90   20.00
   6  15  -1   14.90   11.90
  -6  15   1   25.60   10.30
  -6  15   1   -8.60   12.30
   6  15  -1   23.50    8.10
  -6  15   1   23.50   11.00
   5 -15  -1   46.00   13.30
  -5 -15   1   19.00   15.10
  -5 -15   1   -9.30   13.30
   5 -15  -1   -6.30   12.90
  -5 -15   1   23.10    9.40
   5 -15  -1   31.10   14.80
   5 -15  -1   13.90    8.90
   5  15  -1    5.60   11.00
  -5  15   1   14.10   11.80
   5  15  -1   19.10    7.80
   5  15  -1   17.50    7.90
   5  15  -1   24.80   19.10
  -5  15   1   19.80    9.70
  -5  15   1    4.40   14.30
  -4 -15   1   -0.30    8.90
  -4 -15   1   25.80   12.00
   4 -15  -1   12.40    9.20
  -4 -15   1  -10.30   12.60
   4 -15  -1   20.50    8.90
   4 -15  -1    1.70   13.00
   4 -15  -1   14.00    7.00
  -4 -15   1    0.70   12.30
   4 -15  -1   16.90   12.20
   4 -15  -1  -20.80   11.80
  -4 -15   1    9.30    8.70
  -4  15   1    6.80    9.80
   4  15  -1    3.30    6.70
  -4  15   1   -3.80   10.70
   4  15  -1  -10.00   16.10
   4  15  -1   -7.30   10.20
  -4  15   1  -10.80   11.20
   4  15  -1    9.80    7.90
  -3 -15   1   77.19   10.60
   3 -15  -1   66.29    8.60
   3 -15  -1   68.89   13.50
  -3 -15   1   84.79   13.80
   3 -15  -1   77.79   11.60
   3 -15  -1   61.69   12.50
  -3 -15   1   86.79   13.10
  -3 -15   1   77.09    9.20
   3 -15  -1   85.79   11.30
  -3 -15   1   80.69   13.60
   3 -15  -1   66.49    9.30
   3  15  -1   78.99    9.90
   3  15  -1   81.39   11.10
   3  15  -1   71.09   11.10
  -3  15   1   44.80   11.80
  -3  15   1   83.79   13.00
   3  15  -1   79.09   16.60
  -3  15   1   62.89   10.80
   2 -15  -1   27.40    9.90
   2 -15  -1   34.50    9.50
  -2 -15   1   29.90   11.50
   2 -15  -1   12.30   11.00
   2 -15  -1   19.20   11.20
   2 -15  -1   25.50    7.80
   2 -15  -1   16.80    7.70
  -2 -15   1   29.50   11.40
  -2 -15   1    3.40    9.00
  -2 -15   1   23.40   10.90
  -2 -15   1   24.40    7.40
  -2  15   1    9.60   10.00
   2  15  -1   18.50   10.90
  -2  15   1   30.90   11.50
   2  15  -1   36.40   15.20
  -2  15   1   23.30    8.50
   2  15  -1   17.90   13.20
   1 -15  -1   70.79   12.20
  -1 -15   1   66.09   12.10
   1 -15  -1   37.20    9.60
   1 -15  -1   58.69   10.60
  -1 -15   1   48.00    9.80
  -1 -15   1   66.99   10.10
  -1 -15   1   44.60    9.50
   1 -15  -1   67.69   11.90
   1 -15  -1   41.20   11.00
  -1 -15   1   46.20    8.00
   1 -15  -1   51.89    8.20
  -1 -15   1   65.49   11.60
   1  15  -1   59.89   14.90
  -1  15   1   53.69   10.90
   1  15  -1   44.40    7.70
  -1  15   1   35.70    9.80
  -1  15   1   73.69   13.10
   1  15  -1   47.70   12.40
  -1  15   1   50.99    8.70
   0 -15   1   23.40    8.80
   0 -15  -1   21.20   10.10
   0 -15   1   43.50   11.70
   0 -15   1   25.20   10.60
   0 -15  -1   28.70    8.60
   0 -15   1   24.30   10.30
   0 -15  -1   25.70    7.80
   0 -15  -1   28.40   11.50
   0 -15  -1   27.00    9.20
   0 -15   1   15.00    7.20
   0 -15  -1   34.20   10.40
   0 -15   1   21.90    8.50
   0  15   1   46.80   13.70
   0  15   1   33.90    7.90
   0  15   1    9.40   10.40
   0  15  -1   28.30    9.30
   0  15  -1   16.30    7.80
   0  15   1   34.20    8.80
   0  15  -1   30.20   13.20
   0  15  -1   26.60   10.50
   1 -15   1   43.10    8.40
  -1 -15  -1   65.39   11.70
   1 -15   1   48.70   11.00
  -1 -15  -1   54.39   12.10
   1 -15   1   49.50   10.50
   1 -15   1   54.09   11.90
   1 -15   1   51.69    8.60
  -1 -15  -1   39.50    8.10
  -1 -15  -1   47.70   10.30
  -1 -15  -1   43.00   10.00
   1 -15   1   51.69    8.30
  -1  15  -1   39.80   12.60
   1  15   1   39.20   11.90
  -1  15  -1   55.89   12.80
  -1  15  -1   52.29   10.30
   1  15   1   49.20    7.80
  -2 -15  -1   82.19   12.60
   2 -15   1   76.99   12.60
   2 -15   1   67.19    9.50
   2 -15   1   53.39   11.90
  -2 -15  -1   68.39    8.80
   2 -15   1   84.09   11.00
   2 -15   1   64.89   12.70
  -2 -15  -1   65.99   10.30
  -2 -15  -1   66.79   16.60
  -2 -15  -1   54.59   12.60
   2  15   1   85.79   17.10
  -2  15  -1   63.59   10.20
  -2  15  -1   67.39   11.30
   2  15   1   65.49   14.30
   2  15   1   65.09    9.20
  -2  15  -1   69.59   12.80
   2  15   1   74.39   10.70
  -3 -15  -1  150.58   18.10
  -3 -15  -1  149.59   17.80
   3 -15   1  138.39   13.00
  -3 -15  -1  130.39   18.50
  -3 -15  -1  128.99   13.70
  -3 -15  -1  128.49   13.30
   3 -15   1  136.79   13.80
   3 -15   1  132.09   18.10
   3 -15   1  144.49   12.40
   3  15   1  128.49   15.50
   3  15   1  127.39   21.70
  -3  15  -1  139.29   17.60
  -3  15  -1  170.28   21.70
   3  15   1  122.29   11.50
  -3  15  -1  127.09   14.60
   3  15   1  142.09   25.10
   3  15   1  135.49   12.90
   4 -15   1    2.30    8.80
  -4 -15  -1   12.80    9.10
  -4 -15  -1   -5.00   12.20
   4 -15   1   10.10    7.50
  -4 -15  -1  -20.70   13.20
  -4 -15  -1    5.90   11.80
  -4 -15  -1    3.10    9.00
   4 -15   1    1.00   13.20
   4  15   1    5.10    7.80
   4  15   1  -10.30   15.60
  -4  15  -1   -0.50   13.80
   4  15   1  -12.30   10.30
  -4  15  -1   -8.50   10.20
  -4  15  -1   -6.80   11.00
  -4  15  -1   -1.70    8.90
   4  15   1   -5.70    7.10
   4  15   1   18.00   18.70
   5 -15   1   25.30    9.90
  -5 -15  -1   32.40    9.60
   5 -15   1   26.20    7.70
   5 -15   1    7.50   13.10
   5 -15   1   31.80    8.90
  -5 -15  -1   31.10   15.70
  -5 -15  -1    9.80   29.90
   5 -15   1   45.80   15.90
  -5 -15  -1   45.80   12.70
   5 -15   1   39.60   12.30
   5  15   1   30.80    8.10
   5  15   1   31.80   11.70
  -5  15  -1   12.00   13.70
  -5  15  -1    8.60   11.20
  -5  15  -1   30.80   12.40
   5  15   1   38.20   19.00
   5  15   1   23.00    7.70
   6 -15   1   45.10   13.60
  -6 -15  -1   34.10    9.90
  -6 -15  -1   32.50   14.60
  -6 -15  -1   29.20   18.30
  -6 -15  -1   42.00   11.90
   6 -15   1   16.20   14.10
   6 -15   1   14.40   10.80
   6  15   1   35.10   21.10
   6  15   1   29.10    9.00
  -6  15  -1    8.60   13.10
  -6  15  -1   46.50   10.10
  -6  15  -1   17.20   12.10
   6  15   1   24.70   13.30
  -6  15  -1   25.10   11.40
   6  15   1   41.10    9.00
   7 -15   1   16.10   18.10
  -7 -15  -1   20.80   10.10
   7 -15   1   24.20   16.00
   7 -15   1   23.80   11.20
  -7  15  -1   20.00   13.70
   7  15   1   26.20   20.10
   7  15   1   22.50    9.10
  -7  15  -1    1.90   12.50
   7  15   1   44.50    9.30
  -7  15  -1   37.40   20.60
   7  15   1   24.10   13.40
   8  15   1   16.50    8.60
  -8  15  -1   15.10   14.10
  -8  15  -1    2.20   13.50
   7 -16  -1   11.60   18.70
   7 -16  -1   -2.10   10.40
   7  16  -1   19.70   20.00
  -7  16   1    7.60   12.50
  -6 -16   1   25.20   11.30
   6 -16  -1   16.50   10.40
   6 -16  -1   22.30   17.50
   6 -16  -1   27.60   13.50
   6 -16  -1   -3.60   14.40
  -6  16   1   28.90   12.20
  -6  16   1   39.10   10.60
   6  16  -1   28.00   22.00
  -6  16   1   24.00   16.50
   6  16  -1   25.80   12.90
   6  16  -1   20.40    8.20
   6  16  -1   29.20    9.20
  -5 -16   1   29.80   14.50
   5 -16  -1   17.00   10.10
   5 -16  -1   32.50    9.80
  -5 -16   1   57.09   13.00
   5 -16  -1   30.90   16.00
  -5 -16   1   52.79   11.00
   5 -16  -1    1.90   16.90
  -5 -16   1   21.40   10.30
   5  16  -1   44.90   10.10
  -5  16   1   14.60   15.70
   5  16  -1   17.40   13.10
  -5  16   1   48.20   12.20
  -5  16   1   24.50   11.90
  -5  16   1   37.10   10.30
   5  16  -1   38.60   20.70
   5  16  -1   38.10    8.40
  -4 -16   1   62.59   12.60
   4 -16  -1   55.79   14.70
   4 -16  -1   36.20    7.90
   4 -16  -1   45.70   12.30
  -4 -16   1   43.90   10.60
   4 -16  -1   39.50    9.60
   4  16  -1   44.30    7.60
  -4  16   1   22.70   10.50
   4  16  -1   30.00   18.00
  -4  16   1   36.50   12.20
   4  16  -1   51.69    9.40
   4  16  -1   20.80   11.00
   4  16  -1  118.09   38.40
  -4  16   1   24.30   10.50
   3 -16  -1   17.40    8.60
  -3 -16   1   -1.50   12.20
  -3 -16   1   10.90   12.50
   3 -16  -1   10.30    8.70
   3 -16  -1   12.30   10.20
   3 -16  -1    2.90   12.90
  -3 -16   1   20.90    8.60
   3 -16  -1   36.60   10.80
  -3 -16   1   10.40   10.00
  -3 -16   1   35.60   12.50
   3  16  -1   17.80    8.70
  -3  16   1   31.10   12.60
   3  16  -1   13.00   16.00
   3  16  -1   15.50   10.20
   3  16  -1   34.90   18.40
   3  16  -1   12.20    7.10
  -3  16   1    5.90   11.30
  -3  16   1   19.90    9.50
   2 -16  -1  135.39   16.00
  -2 -16   1  155.18   23.60
  -2 -16   1  173.58   18.70
  -2 -16   1  154.58   13.60
   2 -16  -1  179.48   16.00
  -2 -16   1  165.18   18.40
  -2 -16   1  165.58   15.00
   2 -16  -1  134.99   17.40
   2 -16  -1  149.69   13.60
   2 -16  -1  153.58   13.90
   2 -16  -1  119.59   14.80
   2  16  -1  124.09   20.90
  -2  16   1  132.09   16.40
  -2  16   1  182.68   19.60
   2  16  -1  199.58   24.00
  -2  16   1  137.79   14.10
  -1 -16   1   25.40    9.50
  -1 -16   1    6.00   11.20
  -1 -16   1   10.10   10.10
   1 -16  -1   15.10   11.90
   1 -16  -1   40.20    9.00
   1 -16  -1   10.90    8.00
  -1 -16   1   41.30   12.30
   1 -16  -1   19.90   11.10
   1 -16  -1   30.30   13.50
   1 -16  -1   24.90    8.10
  -1 -16   1   27.20    9.40
  -1 -16   1   24.10    8.30
   1  16  -1   22.40    7.40
  -1  16   1   36.70   13.70
  -1  16   1   29.20   10.10
   1  16  -1   31.80    9.60
  -1  16   1   23.10    8.80
  -1  16   1   18.30   11.00
   1  16  -1   45.50   16.10
   1  16  -1   12.50   12.10
   0 -16  -1   76.19   13.30
   0 -16   1   89.09   12.60
   0 -16   1   91.79   11.00
   0 -16  -1   91.59    9.90
   0 -16  -1  101.09   11.80
   0 -16   1   96.19    9.70
   0 -16  -1   89.89   12.50
   0 -16  -1  113.39   13.20
   0 -16   1   94.19   12.80
   0 -16  -1   76.29   10.50
   0 -16   1   96.39   13.60
   0 -16   1   90.89   13.00
   0  16  -1   82.99   11.00
   0  16   1  114.29   10.70
   0  16   1  107.49   11.40
   0  16  -1  124.59   16.20
   0  16   1  107.59   16.20
   0  16  -1   89.09   13.60
   0  16  -1   90.29   11.80
   0  16   1   62.89   16.20
  -1 -16  -1   71.29   13.10
  -1 -16  -1   68.49   12.10
  -1 -16  -1   86.49    9.90
  -1 -16  -1   63.79   13.20
   1 -16   1   67.19   10.00
   1 -16   1   80.49   12.10
  -1 -16  -1   69.99   11.60
   1 -16   1   63.79    9.10
   1 -16   1   63.59   13.00
   1 -16   1   74.99   13.10
   1  16   1   70.89   14.00
  -1  16  -1   81.49   11.30
  -1  16  -1   83.09   14.90
  -1  16  -1   56.29    9.70
   1  16   1   73.39    9.10
   2 -16   1   87.19   13.50
   2 -16   1  101.39   14.60
  -2 -16  -1  101.29   14.20
   2 -16   1  112.79   13.60
  -2 -16  -1  116.29   14.20
   2 -16   1   96.39   12.30
  -2 -16  -1  110.19   12.60
   2 -16   1  121.39   15.10
   2  16   1  132.19   13.40
   2  16   1  127.49   14.60
   2  16   1  104.09   11.70
  -2  16  -1   86.09   11.10
   2  16   1  130.29   20.40
  -2  16  -1   82.19   12.40
   3 -16   1   -4.90    8.30
  -3 -16  -1   20.30    8.80
  -3 -16  -1   23.80   12.50
  -3 -16  -1   -2.00   12.40
  -3 -16  -1   19.70   12.20
   3 -16   1    2.30    9.80
   3 -16   1    2.40    7.60
   3 -16   1  -12.80   11.30
   3 -16   1   10.60   13.60
  -3 -16  -1   15.30    9.80
   3  16   1   20.20   15.40
   3  16   1   26.30   10.80
   3  16   1    6.80    8.50
   3  16   1   30.80   18.70
   3  16   1    5.20    7.00
  -3  16  -1    9.30   11.20
  -3  16  -1   27.40   12.50
  -3  16  -1   -5.10    9.40
  -4 -16  -1   88.69   15.10
   4 -16   1   60.69   15.90
  -4 -16  -1   63.19   11.00
  -4 -16  -1   68.89   13.30
  -4 -16  -1   30.50   21.30
   4 -16   1   83.69   11.10
   4 -16   1   65.09   10.50
   4  16   1   57.79    9.70
  -4  16  -1   56.69   11.60
   4  16   1   68.09    8.70
  -4  16  -1   49.80   12.90
   4  16   1   65.59   19.40
  -4  16  -1   52.69   18.10
   4  16   1   45.50   12.20
   5 -16   1   51.59    8.90
  -5 -16  -1   74.89   11.50
   5 -16   1   81.29   17.70
   5 -16   1   71.69   11.40
  -5 -16  -1   90.09   16.90
   5 -16   1   65.59   10.90
  -5  16  -1   72.79   12.80
  -5  16  -1   43.20   13.70
   5  16   1   55.49   19.80
  -5  16  -1   47.30   12.40
   6 -16   1    3.60   17.30
  -6 -16  -1    5.20   10.00
   6 -16   1    8.20   10.80
   6  16   1   11.10    8.60
   6  16   1   -7.40   12.10
  -6  16  -1   -6.70   13.20
   6  16   1   14.90    8.30
  -6  16  -1  -13.20   11.50
  -6  16  -1    9.00    9.60
   7 -16   1   12.00   11.00
   7 -16   1   -8.30   18.10
   7  16   1    0.10   19.50
  -7  16  -1   -2.60   13.90
  -7  16  -1    7.00   21.20
   7  16   1   19.00    8.40
  -7  16  -1   -2.30   12.50
   6 -17  -1    2.30   10.10
   6 -17  -1    3.70   17.90
  -6 -17   1   -3.10   11.70
  -6  17   1   15.80   13.90
   6  17  -1   46.10   23.20
  -6  17   1    0.90   10.50
   6  17  -1   20.10    8.10
  -6  17   1   -6.40   12.00
  -5 -17   1   51.89   14.00
   5 -17  -1   22.00   17.10
   5 -17  -1   21.40   10.10
   5 -17  -1    7.00   10.50
  -5 -17   1   15.00   11.30
  -5  17   1   38.10   13.80
   5  17  -1   23.90    8.20
   5  17  -1   21.60    9.40
   5  17  -1   24.80   11.80
  -5  17   1    0.30   10.30
   5  17  -1   20.40   19.50
  -5  17   1   33.80   13.40
  -5  17   1   20.50   11.50
   4 -17  -1   16.20   11.00
   4 -17  -1   11.40    9.10
   4 -17  -1    7.00   15.10
  -4 -17   1    9.40   11.10
  -4 -17   1   16.80   14.00
   4 -17  -1   14.40    9.60
  -4 -17   1   40.50   10.20
  -4 -17   1   43.20   13.10
   4  17  -1   10.90   12.40
  -4  17   1   22.00   12.60
  -4  17   1   16.10   10.90
   4  17  -1   29.80   18.90
   4  17  -1   21.90    7.50
   4  17  -1   28.90    9.90
  -3 -17   1   28.30   13.20
  -3 -17   1   17.50   13.20
   3 -17  -1   19.40    8.10
   3 -17  -1   19.90   11.00
  -3 -17   1   22.40   15.80
   3 -17  -1   25.00   14.00
  -3 -17   1   30.50   11.00
   3 -17  -1   18.80    9.40
  -3 -17   1   36.60   11.90
  -3  17   1    9.90   12.00
   3  17  -1   27.30   17.40
  -3  17   1   50.39   14.50
  -3  17   1   15.50    9.80
   3  17  -1   33.20    7.50
  -2 -17   1   10.30   10.80
  -2 -17   1   20.60    8.50
  -2 -17   1   25.10   10.20
  -2 -17   1   25.00   12.10
  -2 -17   1   34.50   10.90
   2 -17  -1   16.90    8.60
   2 -17  -1   16.30   12.70
   2 -17  -1   16.90    8.40
  -2 -17   1    3.70   13.20
   2 -17  -1   15.30   11.40
  -2  17   1   18.00    9.40
   2  17  -1   12.90   14.90
   2  17  -1   62.79   27.90
  -2  17   1    9.00   10.90
  -1 -17   1  290.17   22.10
   1 -17  -1  303.97   19.40
   1 -17  -1  299.57   21.10
  -1 -17   1  286.67   20.40
   1 -17  -1  282.27   17.80
  -1 -17   1  285.07   18.10
  -1 -17   1  230.68   21.70
  -1 -17   1  284.97   19.60
   1 -17  -1  276.77   18.40
  -1 -17   1  243.28   22.80
   1  17  -1  272.07   23.60
  -1  17   1  254.37   19.70
   1  17  -1  289.77   19.50
   1  17  -1  277.47   16.70
  -1  17   1  235.08   21.30
  -1  17   1  269.57   17.90
   0 -17  -1  208.78   25.40
   0 -17  -1  167.88   18.40
   0 -17   1  191.28   16.10
   0 -17   1  146.79   14.70
   0 -17  -1  157.98   15.00
   0 -17   1  142.69   19.80
   0 -17  -1  166.38   15.20
   0 -17   1  178.78   14.40
   0 -17   1  163.08   18.10
   0 -17  -1  169.18   17.80
   0 -17   1  182.58   18.70
   0 -17  -1  151.18   19.70
   0  17   1  152.68   19.50
   0  17  -1  189.88   16.60
   0  17  -1  165.28   13.80
   0  17   1  168.88   16.20
   0  17  -1  148.89   19.30
   1 -17   1  159.58   16.70
  -1 -17  -1  150.08   14.50
  -1 -17  -1  167.48   19.00
  -1 -17  -1  135.29   15.80
   1 -17   1  134.09   15.70
  -1 -17  -1  155.38   16.80
   1 -17   1  154.48   18.00
   1 -17   1  140.29   14.80
  -1 -17  -1  141.79   15.90
   1 -17   1  150.98   14.20
  -1 -17  -1  134.79   19.60
   1  17   1  147.59   20.60
   1  17   1  123.69   12.50
  -1  17  -1  140.49   13.80
  -1  17  -1  157.28   16.10
  -1  17  -1  157.68   21.20
  -2 -17  -1  105.69   13.40
  -2 -17  -1  131.39   17.40
   2 -17   1  119.99   15.50
   2 -17   1  101.79   13.30
  -2 -17  -1  143.39   16.40
  -2 -17  -1  103.99   18.00
  -2 -17  -1  115.29   13.30
   2 -17   1  120.19   13.90
   2 -17   1  115.69   12.60
   2 -17   1   83.19   14.50
   2  17   1   95.79   10.80
   2  17   1  163.88   27.90
  -2  17  -1  114.39   12.00
   2  17   1  125.19   18.00
  -2  17  -1  107.19   13.80
  -3 -17  -1   48.00   11.30
   3 -17   1   44.80   15.40
  -3 -17  -1   68.19   13.80
   3 -17   1   58.19   10.20
   3 -17   1   66.79   12.00
  -3 -17  -1   42.30   13.50
   3 -17   1   67.59    9.30
  -3  17  -1   63.69   14.40
   3  17   1   54.99    8.70
   3  17   1   67.29   12.50
   3  17   1   52.59   18.00
  -3  17  -1   52.39   13.00
  -3  17  -1   61.59   11.60
   3  17   1  106.49   22.80
   3  17   1   51.59   10.10
   4 -17   1   42.50    8.90
  -4 -17  -1   71.19   11.40
  -4 -17  -1   62.59   13.70
   4 -17   1   21.50   15.40
  -4 -17  -1   49.10   14.80
   4 -17   1   39.40   11.10
   4 -17   1   30.70    9.90
  -4 -17  -1   38.50   11.50
  -4  17  -1   30.20   13.00
   4  17   1   43.10    8.20
  -4  17  -1   48.50   13.60
  -4  17  -1   42.20   11.40
   4  17   1   28.00   19.20
   5 -17   1   32.70   17.50
   5 -17   1   15.50    8.30
  -5 -17  -1   49.00   13.00
  -5 -17  -1   47.10   12.40
  -5 -17  -1   13.50   11.40
  -5  17  -1   26.40   17.70
   5  17   1   11.30   20.50
   5  17   1   33.40    9.80
  -5  17  -1   33.50   13.70
   5  17   1   35.80   13.40
   5  17   1   32.40    8.50
   6 -17   1   50.69   10.40
  -6 -17  -1   20.90   11.80
   6 -17   1   34.50   19.00
   6 -17   1   43.40   12.00
   6  17   1   48.80   21.60
  -6  17  -1   19.90   12.70
   6  17   1   41.40    8.60
  -6  17  -1   25.10   14.20
   5 -18  -1   13.90   11.70
   5 -18  -1   20.40   10.70
  -5 -18   1    0.70   13.60
  -5  18   1    8.50   13.90
   5  18  -1   29.20   22.20
  -5  18   1    1.80   11.20
   5  18  -1   11.70    7.70
   4 -18  -1   51.99    9.40
   4 -18  -1   69.79   11.40
   4 -18  -1   61.19   16.70
  -4 -18   1   51.09   13.10
   4 -18  -1   76.29   12.80
  -4 -18   1   80.39   14.50
   4  18  -1   75.19    9.10
  -4  18   1   57.59   13.60
  -4  18   1   73.89   12.50
   4  18  -1   54.49   20.60
   3 -18  -1   17.30    8.50
  -3 -18   1    6.00   14.80
  -3 -18   1    5.30   10.60
  -3 -18   1   24.10   11.50
  -3 -18   1   26.90   12.90
   3 -18  -1   20.10   10.00
  -3 -18   1   32.70    9.80
   3 -18  -1    2.90   14.50
   3 -18  -1    8.30   12.40
   3  18  -1   41.50    7.70
   3  18  -1   16.50   17.70
  -3  18   1    8.20    9.60
  -3  18   1    7.50   12.60
   2 -18  -1   98.99   14.20
  -2 -18   1   83.49   12.90
  -2 -18   1   78.39   14.60
  -2 -18   1   71.29   12.80
  -2 -18   1   79.59   12.10
  -2 -18   1   85.09   16.50
   2 -18  -1   92.29   15.30
   2 -18  -1   74.99   10.50
   2 -18  -1   99.59   12.30
  -2 -18   1  106.59   11.20
  -2  18   1   72.79   10.90
   2  18  -1   92.49   12.30
   2  18  -1   92.49   18.60
  -2  18   1   66.59   13.10
  -1 -18   1   41.70   10.30
   1 -18  -1   65.59   10.40
   1 -18  -1   32.30   14.30
  -1 -18   1   47.50   16.30
   1 -18  -1   42.60   13.70
   1 -18  -1   54.89    9.40
   1 -18  -1   47.20    9.90
  -1 -18   1   63.69   12.60
  -1 -18   1   63.99   10.70
   1 -18  -1   27.90   16.40
  -1 -18   1   32.90   14.30
   1  18  -1   36.20   11.20
   1  18  -1   36.30   15.90
  -1  18   1   39.70    9.70
   1  18  -1   43.90    8.60
  -1  18   1   53.69   11.90
   0 -18   1  129.49   18.90
   0 -18   1  153.08   23.00
   0 -18  -1  130.39   18.00
   0 -18  -1  158.08   19.50
   0 -18   1  173.08   17.50
   0 -18  -1  148.29   15.00
   0 -18  -1  136.79   16.30
   0 -18  -1  173.78   16.60
   0 -18   1  135.39   14.70
   0 -18  -1  120.39   14.70
   0 -18   1  151.68   14.30
   0 -18   1  140.19   17.40
   0  18   1  131.19   17.00
   0  18  -1  163.78   16.20
   0  18  -1  131.79   20.00
   0  18   1  148.39   16.90
   0  18  -1  126.29   13.70
   0  18   1  156.08   15.90
   1 -18   1   97.19   14.10
   1 -18   1   68.49   10.50
  -1 -18  -1   76.39   11.60
   1 -18   1   69.89   14.50
  -1 -18  -1   82.59   11.10
  -1 -18  -1   58.79   13.30
  -1 -18  -1   80.09   16.50
   1 -18   1   69.39   10.70
  -1 -18  -1   89.09   15.40
   1  18   1   67.39   11.60
   1  18   1   65.89   16.10
   1  18   1   73.09    9.60
  -1  18  -1   77.99   11.10
  -1  18  -1   68.19   12.40
  -2 -18  -1   91.29   17.60
  -2 -18  -1   81.59   13.50
   2 -18   1   94.69   14.10
   2 -18   1   97.59   11.40
  -2 -18  -1   90.09   18.20
  -2 -18  -1  116.49   12.70
   2 -18   1   62.09   15.30
   2 -18   1   76.49   10.90
  -2 -18  -1  111.99   16.70
  -2  18  -1   96.09   13.80
   2  18   1   74.99   18.20
  -2  18  -1   76.69   11.20
   2  18   1   79.59   10.50
   3 -18   1   32.80   10.40
  -3 -18  -1    7.40   15.30
   3 -18   1   16.70    8.30
  -3 -18  -1   29.00   12.00
   3 -18   1   43.80   12.70
  -3 -18  -1   49.99   13.20
  -3 -18  -1   47.30   10.50
  -3 -18  -1   19.90   12.80
   3 -18   1   38.00   15.50
   3  18   1   34.00    8.40
   3  18   1   49.10   18.60
   3  18   1   56.39   11.60
   3  18   1   28.50   12.70
  -3  18  -1   35.50   13.10
  -3  18  -1   25.70   10.90
  -4 -18  -1   43.60   14.50
   4 -18   1   51.39   17.40
  -4 -18  -1   64.69   14.30
   4 -18   1   59.49   11.10
   4 -18   1   57.79    9.80
  -4 -18  -1   72.39   13.10
   4 -18   1   47.20   12.50
  -4  18  -1   34.80   11.40
   4  18   1   62.89    9.00
   4  18   1   49.10   21.20
  -4  18  -1   36.60   13.40
   4  18   1   59.59   10.80
   4  18   1   42.90   13.50
   5 -18   1   91.29   10.50
  -5 -18  -1  102.39   13.90
   5 -18   1  102.99   13.70
   5 -18   1  101.49   12.80
   5 -18   1  110.69   20.70
   5  18   1  103.79   27.80
   5  18   1  101.09   12.30
  -5  18  -1   87.09   13.80
  -5  18  -1   64.49   15.70
  -4 -19   1    0.60   12.90
   4 -19  -1   -0.20   10.40
   4 -19  -1   11.90   16.80
   4 -19  -1  -11.40   12.50
   4 -19  -1   -8.40    8.50
  -4  19   1    4.90   13.40
   4  19  -1   -4.00   21.70
  -4  19   1   -1.10   11.50
   4  19  -1    7.90    7.10
  -3 -19   1  103.29   13.50
   3 -19  -1   82.99   10.90
  -3 -19   1   75.19   14.20
  -3 -19   1   96.69   16.70
   3 -19  -1   86.09   12.10
   3 -19  -1  116.39   14.90
   3 -19  -1   70.09   17.30
  -3 -19   1   89.99   14.30
   3  19  -1   80.29   20.40
   3  19  -1   89.79   11.10
  -3  19   1   72.09   15.00
  -3  19   1   72.29   12.20
   2 -19  -1    2.50    9.00
   2 -19  -1   -4.20   14.20
  -2 -19   1   10.90   13.70
  -2 -19   1   -2.50   15.40
  -2 -19   1    0.50   12.60
  -2 -19   1   21.50   10.90
  -2 -19   1   20.00   10.20
   2 -19  -1   13.60   10.00
   2 -19  -1   17.40   13.70
  -2 -19   1   26.00    9.60
  -2  19   1    9.40   12.30
   2  19  -1   12.00   11.60
  -2  19   1    5.70    9.50
   2  19  -1    7.50   17.50
   1 -19  -1   14.00   13.80
  -1 -19   1   36.40   15.80
   1 -19  -1   24.50   10.20
  -1 -19   1   41.50   10.60
  -1 -19   1   40.90   10.50
   1 -19  -1   20.80    9.00
   1 -19  -1    6.40   14.20
  -1  19   1    1.90   11.60
   1  19  -1    0.30   16.60
  -1  19   1   21.30    9.50
   0 -19  -1   17.50   13.10
   0 -19  -1   15.10    9.70
   0 -19   1   23.50    9.90
   0 -19  -1   16.10   14.50
   0 -19  -1   32.40   10.20
   0 -19   1   31.80   14.50
   0 -19   1   22.90   10.60
   0  19   1    7.40    8.60
   0  19   1   16.60   12.40
   0  19  -1   16.90   12.90
   0  19   1   -4.70   14.00
   0  19  -1   24.80    8.80
  -1 -19  -1   39.30   13.70
  -1 -19  -1   36.40   15.30
  -1 -19  -1   20.50   14.00
  -1 -19  -1   54.99   10.60
   1 -19   1   57.29   15.10
   1 -19   1   36.70   14.60
   1 -19   1   45.50   10.20
   1 -19   1   10.90   14.10
  -1 -19  -1   61.89   11.70
  -1 -19  -1   43.60   11.10
  -1  19  -1   37.60   13.70
  -1  19  -1   23.40    9.30
   1  19   1   31.60   15.90
   1  19   1   41.30    9.00
  -2 -19  -1   23.30   13.90
  -2 -19  -1   30.90   10.20
   2 -19   1   22.20   10.30
   2 -19   1   17.50    9.10
  -2 -19  -1   22.30   15.60
   2 -19   1   21.10   13.20
  -2 -19  -1   19.30   12.90
  -2 -19  -1   33.40   11.80
   2 -19   1   16.80   15.80
  -2  19  -1   16.00   13.80
   2  19   1   17.70   17.20
  -2  19  -1   15.70    9.70
   2  19   1   23.50    7.50
   3 -19   1   44.80   11.10
  -3 -19  -1   30.70   12.50
   3 -19   1   27.70    9.00
  -3 -19  -1   41.70   13.20
  -3 -19  -1   24.60   12.70
   3 -19   1   21.60   16.30
   3  19   1   26.50    8.20
  -3  19  -1   14.00   10.10
   3  19   1   23.70   18.80
  -3  19  -1   18.20   13.50
   4 -19   1  119.09   14.40
   4 -19   1  126.59   15.80
   4 -19   1  133.79   20.40
   4 -19   1  124.39   18.10
   4  19   1  128.19   12.60
   4  19   1  106.59   24.60
  -4  19  -1  122.69   14.50
  -4  19  -1  126.89   16.50
   3 -20  -1   -3.60    9.10
  -3 -20   1   -3.30   11.90
   3 -20  -1   -1.00   16.80
   3 -20  -1   -1.40   13.50
   3  20  -1   12.30    7.00
  -3  20   1  -13.10   13.40
  -3  20   1  -26.10    9.60
   3  20  -1   -4.60   19.30
   2 -20  -1   18.70    9.50
   2 -20  -1   30.80   16.20
  -2 -20   1   29.90   11.90
   2 -20  -1   39.30   14.80
  -2 -20   1   16.50   14.00
   2 -20  -1   38.60   11.00
   2  20  -1   19.80   20.50
  -2  20   1   33.40   11.20
   2  20  -1   14.00   13.00
  -2  20   1   39.40   14.20
   1 -20  -1   34.40   10.90
  -1 -20   1   33.00   11.70
   1 -20  -1   19.50   10.60
  -1 -20   1   26.10   16.20
   1 -20  -1   43.30   16.50
  -1  20   1   34.60   10.00
   1  20  -1   22.00   17.80
   1  20  -1   53.49   12.30
   1  20  -1   16.00    8.20
   0 -20  -1  127.89   17.20
   0 -20  -1  120.09   16.60
   0 -20   1  132.99   15.60
   0 -20   1   92.19   16.30
   0 -20   1  130.39   15.90
   0 -20  -1  144.29   17.80
   0 -20  -1   83.59   21.90
   0  20   1  129.99   16.10
   0  20  -1  108.49   12.80
   0  20   1   99.79   13.00
   0  20  -1  134.09   17.40
   0  20   1   94.69   17.60
  -1 -20  -1  -14.40   13.80
  -1 -20  -1   -0.50   11.40
   1 -20   1    6.90   10.80
  -1 -20  -1   10.60   10.40
   1 -20   1   -3.10   15.10
   1 -20   1   -4.20   10.60
  -1 -20  -1    1.30   16.10
   1 -20   1   21.20   14.70
   1  20   1    8.40   11.60
   1  20   1  -17.10   17.30
   1  20   1   -3.50    7.90
  -1  20  -1   -7.50    8.90
  -1  20  -1    1.10   14.00
   2 -20   1   -4.30    9.30
  -2 -20  -1   -2.20   13.20
   2 -20   1   -6.90   15.80
  -2 -20  -1   14.80   11.60
   2 -20   1   -9.40   10.90
   2  20   1   -2.30    6.90
  -2  20  -1  -12.50   10.30
   2  20   1  -29.10   18.00
   2  20   1   -5.60   11.50
   3 -20   1   52.99   17.60
   3 -20   1   74.89   15.90
  -3 -20  -1   65.99   14.00
   3 -20   1   47.00   10.20
   3 -20   1   45.40   13.20
  -3 -20  -1   69.99   14.80
   3  20   1   48.90    9.00
   3  20   1   77.29   22.00
  -3  20  -1   33.40   18.30
  -3  20  -1   47.50   11.30
  11   0  -2   62.19   12.00
  11   0  -2   98.99   16.50
 -11   0   2   92.29   11.90
  10   0  -2   34.30   10.30
 -10   0   2   15.90   12.30
  10   0  -2   20.80    8.60
 -10   0   2   39.50   16.50
   9   0  -2  146.89   12.90
  -9   0   2  156.68   14.00
  -9   0   2  145.69   20.90
   9   0  -2  137.59   13.50
  -9   0   2  137.49   16.00
  -9   0   2  173.48   23.10
   9   0  -2  164.18   19.80
  -9   0   2  145.29   13.90
  -9   0   2  143.89   19.30
   9   0  -2  129.69   16.60
   8   0  -2  185.88   14.10
  -8   0   2  190.98   21.90
  -8   0   2  180.28   14.80
  -8   0   2  163.08   21.70
  -8   0   2  191.48   15.80
   8   0  -2  170.38   22.90
   8   0  -2  178.88   14.10
  -8   0   2  155.78   14.20
  -8   0   2  145.59   23.80
   8   0  -2  175.78   16.70
  -7   0   2  165.58   21.30
  -7   0   2  151.78   12.20
  -7   0   2  112.29   18.70
   7   0  -2  173.88   12.20
  -7   0   2  143.49   19.90
  -7   0   2  127.49   14.00
  -7   0   2  136.09   12.50
   7   0  -2  141.29   11.90
  -6   0   2   -4.10   12.00
   6   0  -2    5.40    6.40
   6   0  -2   14.70    8.30
  -6   0   2    6.90   11.20
  -6   0   2    3.00    8.20
  -6   0   2   -5.20   10.40
  -6   0   2   10.20    6.70
  -6   0   2   -2.90    6.40
   6   0  -2    9.30    6.50
   6   0  -2    9.90   11.80
  -5   0   2  288.67   16.40
  -5   0   2  258.07   21.00
   5   0  -2  258.77   16.90
   5   0  -2  275.67   21.60
  -5   0   2  284.97   15.60
  -5   0   2  266.07   15.40
  -5   0   2  266.27   21.60
   5   0  -2  301.57   15.30
  -5   0   2  256.07   19.60
   5   0  -2  303.77   15.30
  -4   0   2  251.27   19.00
  -4   0   2  225.98   17.30
  -4   0   2  240.58   13.60
  -4   0   2  242.78   19.60
   4   0  -2  226.48   15.10
  -4   0   2  246.38   14.40
  -4   0   2  219.88   13.40
   4   0  -2  262.37   19.60
   4   0  -2  237.68   13.50
   4   0  -2  247.38   13.60
  -3   0   2  202.58   17.50
  -3   0   2  204.98   11.80
  -3   0   2  185.68   15.20
   3   0  -2  231.98   17.30
   3   0  -2  195.08   13.00
  -3   0   2  224.78   16.80
   3   0  -2  218.08   11.60
   3   0  -2  204.28   11.60
  -3   0   2  206.98   12.50
  -3   0   2  194.48   11.70
   2   0  -2  581.14   26.90
   2   0  -2  555.04   27.30
   2   0  -2  662.23   29.50
  -2   0   2  570.74   29.80
  -1   0   2 3242.38  144.49
  -1   0  -2 6041.80  261.37
  -1   0  -2 5763.62  261.17
   2   0   2 1265.87   60.89
   2   0   2 1403.66   60.89
   2   0   2 1350.26   59.99
  -2   0  -2 1369.96   60.09
  -2   0  -2 1282.77   60.79
  -2   0  -2 1455.55   61.29
  -2   0  -2 1231.28   60.49
  -2   0  -2 1297.67   59.59
   2   0   2 1314.87   59.79
   2   0   2 1339.37   59.69
   3   0   2  444.86   25.40
   3   0   2  455.15   22.40
   3   0   2  426.26   25.60
  -3   0  -2  458.65   25.20
  -3   0  -2  447.56   23.40
   3   0   2  459.55   25.00
  -3   0  -2  469.95   22.00
  -3   0  -2  454.55   23.30
  -3   0  -2  464.95   25.30
   3   0   2  444.46   22.10
  -4   0  -2   78.09    9.50
   4   0   2   87.59    9.40
  -4   0  -2  101.29   10.10
  -4   0  -2   71.89    9.30
  -4   0  -2   78.69   11.80
   4   0   2   92.29   10.40
   4   0   2   93.29   12.50
   4   0   2   98.39   13.00
  -4   0  -2   97.99   11.70
   5   0   2  709.43   36.10
  -5   0  -2  752.02   35.10
  -5   0  -2  713.43   38.10
   5   0   2  732.33   38.80
  -5   0  -2  762.02   38.40
   5   0   2  810.62   35.60
   5   0   2  793.42   39.60
  -5   0  -2  739.03   35.10
  -5   0  -2  711.83   36.00
   6   0   2  142.39   12.50
  -6   0  -2  127.99   17.70
   6   0   2  130.79   19.10
  -6   0  -2  122.19   11.60
  -6   0  -2  119.59   17.90
   6   0   2  145.89   14.30
  -6   0  -2  118.59   14.20
   6   0   2  126.19   20.30
  -6   0  -2  137.39   11.70
  -7   0  -2  844.22   41.50
   7   0   2  935.71   40.90
   7   0   2  947.31   47.30
  -7   0  -2  818.02   40.10
  -7   0  -2  872.11   40.30
   7   0   2  852.51   41.40
  -7   0  -2  827.22   49.60
   7   0   2  733.13   53.39
  -7   0  -2  783.82   43.80
  -8   0  -2   68.69    9.90
  -8   0  -2   64.09    9.80
   8   0   2   58.99   11.60
  -8   0  -2   62.89   15.00
   8   0   2   49.30   10.30
  -8   0  -2   59.09   12.30
   8   0   2   83.29   16.10
  -8   0  -2   51.39   15.00
  -9   0  -2  874.71   49.00
   9   0   2  984.60   45.40
   9   0   2  904.91   50.29
  -9   0  -2  892.71   46.40
  -9   0  -2  920.91   50.89
  -9   0  -2  918.01   50.79
  -9   0  -2  940.31   44.60
   9   0   2  919.11   46.00
  -9   0  -2  954.70   45.50
   9   0   2  938.11   44.70
 -10   0  -2   17.80    9.80
 -10   0  -2   -8.40   14.90
  10   0   2    1.30   11.80
 -10   0  -2    9.20   16.50
 -10   0  -2   35.90   18.30
  10   0   2   -5.80    9.30
 -10   0  -2    1.60    9.80
  10   0   2   25.20   12.90
 -10   0  -2  -14.90   14.10
  11   0   2  184.58   19.40
  11   0   2  187.38   16.40
  11   0   2  222.28   20.50
 -11   0  -2  157.58   23.80
 -11   0  -2  217.48   17.20
 -11   0  -2  218.48   16.90
 -11  -1   2  121.09   14.10
  11  -1  -2   84.69   10.70
  11   1  -2   93.69   11.30
  11   1  -2   81.39   10.50
 -10  -1   2   73.09   19.10
  10  -1  -2   27.80   10.00
 -10  -1   2   31.70   12.60
 -10  -1   2   25.10   17.10
  10  -1  -2   57.39   31.20
 -10  -1   2   51.09    9.30
  10  -1  -2   29.70    8.70
 -10  -1   2   45.30   23.80
  10  -1  -2   56.19   19.20
 -10   1   2   32.40   10.20
  10   1  -2   35.10    8.90
 -10   1   2   23.00   15.90
  10   1  -2   39.30   10.00
 -10   1   2   63.99   18.90
 -10   1   2   35.20   12.90
  -9  -1   2   95.39   14.30
  -9  -1   2  138.99   23.00
  -9  -1   2  140.69   19.30
   9  -1  -2  109.39   12.80
  -9  -1   2  130.79   13.10
   9  -1  -2  119.69   18.70
   9  -1  -2  145.19   14.40
  -9  -1   2  113.29   15.50
  -9  -1   2  117.69   19.70
   9  -1  -2  103.69   12.90
  -9   1   2  125.89   19.80
   9   1  -2  149.19   18.70
  -9   1   2  145.59   14.10
   9   1  -2  127.39   13.30
  -9   1   2  114.09   17.90
  -9   1   2  129.59   14.70
  -9   1   2  150.68   22.40
   9   1  -2  116.69   15.30
   9   1  -2   93.69   14.00
  -8  -1   2  153.08   21.30
   8  -1  -2  133.89   16.20
  -8  -1   2  151.88   13.90
   8  -1  -2  139.39   12.60
  -8  -1   2  143.89   22.80
  -8  -1   2  164.88   13.30
   8  -1  -2  145.49   12.80
  -8  -1   2  149.88   15.40
   8  -1  -2  170.78   23.20
  -8  -1   2  150.28   21.40
   8   1  -2  159.18   15.40
  -8   1   2  138.29   15.20
  -8   1   2  133.39   19.90
   8   1  -2  123.99   12.70
  -8   1   2  155.78   19.50
   8   1  -2  160.18   13.10
  -8   1   2  132.39   14.20
   8   1  -2  157.38   21.90
  -8   1   2  126.19   20.30
  -7  -1   2  610.74   35.60
  -7  -1   2  644.54   31.40
  -7  -1   2  626.44   37.00
  -7  -1   2  641.34   31.90
   7  -1  -2  606.94   48.10
  -7  -1   2  598.24   36.20
   7  -1  -2  670.83   30.90
  -7  -1   2  615.64   32.10
   7   1  -2  608.64   34.40
  -7   1   2  672.53   41.90
  -7   1   2  608.04   35.40
   7   1  -2  606.74   45.50
  -7   1   2  621.84   35.70
   7   1  -2  677.83   31.10
  -7   1   2  668.03   31.30
  -7   1   2  687.23   32.10
   7   1  -2  669.73   31.00
  -6  -1   2  125.79   18.70
   6  -1  -2   97.49   13.60
  -6  -1   2  129.59   18.40
  -6  -1   2  141.39   12.20
   6  -1  -2  139.19   19.00
   6  -1  -2  119.19   10.80
  -6  -1   2  110.59   16.70
  -6  -1   2  123.09   10.60
   6   1  -2  127.89   10.60
  -6   1   2  115.99   12.40
   6   1  -2  112.29   10.90
   6   1  -2  149.59   12.80
  -6   1   2  125.89   17.60
  -6   1   2   99.69   13.40
  -6   1   2  112.99   18.90
  -6   1   2   85.99   11.30
  -5  -1   2  934.11   42.70
  -5  -1   2  904.81   46.00
   5  -1  -2  946.81   42.20
   5  -1  -2  890.61   43.20
  -5  -1   2  921.51   42.10
   5  -1  -2  918.41   46.00
  -5  -1   2  866.31   45.60
  -5  -1   2  949.51   42.50
   5   1  -2  976.90   42.40
  -5   1   2  868.71   45.10
  -5   1   2  905.01   44.90
  -5   1   2  946.91   42.70
   5   1  -2  947.61   42.20
  -5   1   2  881.41   46.10
   5   1  -2  895.51   45.60
  -5   1   2  967.50   42.40
   5   1  -2  894.51   42.70
  -4  -1   2  170.98   11.10
  -4  -1   2  194.48   12.50
   4  -1  -2  165.48   13.50
   4  -1  -2  191.38   17.80
  -4  -1   2  211.08   17.90
   4  -1  -2  163.88   11.40
  -4  -1   2  177.08   17.70
   4   1  -2  201.38   19.90
  -4   1   2  154.68   15.30
  -4   1   2  185.98   12.50
  -4   1   2  150.48   17.80
   4   1  -2  196.18   17.40
  -4   1   2  161.28   11.80
  -4   1   2  212.48   17.00
   4   1  -2  197.08   11.50
   4   1  -2  199.28   12.60
  -3  -1   2  715.93   33.40
   3  -1  -2  637.74   30.80
   3  -1  -2  708.93   33.50
   3  -1  -2  688.43   30.60
  -3  -1   2  638.34   33.80
   3   1  -2  646.64   30.10
   3   1  -2  671.63   34.40
   3   1  -2  659.33   30.60
  -3   1   2  623.44   30.50
   3   1  -2  684.63   33.00
  -3   1   2  658.93   32.70
  -3   1   2  613.04   32.00
  -3   1   2  632.84   33.80
   3   1  -2  624.94   30.30
  -3   1   2  647.04   30.30
   2  -1  -2  102.79    9.30
  -2  -1   2  168.28   21.50
  -2  -1   2  130.89    8.70
  -2  -1   2  142.49   14.10
  -2   1   2  134.79   12.30
  -2   1   2  115.09    8.60
   2   1  -2  137.29   15.20
   2   1  -2  130.79    8.40
  -1  -1   2 2217.08  100.39
  -1   1   2 2136.29   99.29
  -1   1   2 2369.16   99.59
  -1  -1  -2 3016.40  122.79
  -1  -1  -2 2978.10  123.09
  -1  -1  -2 2441.46  122.89
  -1  -1  -2 2710.73  122.89
  -1   1  -2 2797.12  122.89
  -1   1  -2 2773.62  122.89
  -1   1  -2 2884.81  123.09
  -1   1  -2 2561.54  122.99
   2  -1   2  108.29    8.70
   2  -1   2   95.29   13.00
  -2  -1  -2  133.99    8.80
   2  -1   2  134.29    9.90
  -2  -1  -2  116.79    9.70
  -2  -1  -2  142.59   19.70
   2  -1   2  136.99   11.60
   2   1   2  104.09   13.20
   2   1   2  107.99   10.10
  -2   1  -2  134.39    9.70
  -2   1  -2  108.49    8.40
  -2   1  -2  108.99   12.40
  -3  -1  -2  481.35   22.80
  -3  -1  -2  476.05   23.30
  -3  -1  -2  442.16   25.90
   3  -1   2  497.65   26.60
   3  -1   2  485.15   23.40
   3  -1   2  452.05   28.20
   3  -1   2  495.75   26.30
  -3  -1  -2  459.55   26.00
  -3  -1  -2  478.45   24.00
   3  -1   2  500.65   23.10
  -3   1  -2  496.55   23.30
  -3   1  -2  497.85   25.40
  -3   1  -2  484.55   24.20
  -3   1  -2  440.26   22.60
   3   1   2  455.85   25.90
   3   1   2  482.45   24.60
  -3   1  -2  472.25   25.60
   3   1   2  471.25   23.80
   3   1   2  486.95   26.90
   4  -1   2  125.29   16.30
  -4  -1  -2  105.99   15.20
  -4  -1  -2   90.09   10.40
   4  -1   2   94.49   16.80
   4  -1   2  115.39   10.60
  -4  -1  -2  102.09    9.60
  -4  -1  -2  132.09   16.50
   4  -1   2  117.29   10.70
   4  -1   2  111.39   12.90
  -4  -1  -2  108.09   12.20
  -4   1  -2  119.69   15.40
  -4   1  -2  112.89   10.30
  -4   1  -2   97.19    9.10
   4   1   2  112.49   11.90
   4   1   2   97.29   13.70
   4   1   2  102.49   15.90
  -4   1  -2  119.89   15.10
  -4   1  -2  109.59   12.30
   4   1   2  117.89   11.40
   5  -1   2  312.77   18.90
   5  -1   2  298.27   22.20
   5  -1   2  337.87   23.70
   5  -1   2  307.07   17.00
   5  -1   2  324.97   17.30
  -5  -1  -2  276.57   21.70
  -5  -1  -2  288.87   21.40
  -5  -1  -2  306.37   17.10
  -5  -1  -2  280.17   18.70
  -5  -1  -2  293.97   16.70
   5   1   2  300.27   18.30
   5   1   2  291.87   21.90
  -5   1  -2  268.07   21.00
  -5   1  -2  305.57   18.50
  -5   1  -2  323.97   21.80
   5   1   2  302.57   22.90
   5   1   2  324.67   17.80
  -5   1  -2  300.27   16.40
  -6  -1  -2  207.78   20.20
   6  -1   2  201.48   15.10
  -6  -1  -2  232.28   20.60
  -6  -1  -2  210.08   14.70
   6  -1   2  208.18   21.40
   6  -1   2  197.68   16.90
   6  -1   2  235.88   15.10
  -6  -1  -2  242.98   16.60
  -6  -1  -2  220.68   14.30
  -6   1  -2  221.68   13.70
  -6   1  -2  229.08   16.70
   6   1   2  235.78   16.30
  -6   1  -2  223.88   19.90
   6   1   2  243.18   15.60
  -6   1  -2  220.28   20.60
   6   1   2  192.78   22.40
   6   1   2  196.68   20.40
  -6   1  -2  244.08   14.80
   7  -1   2   93.19   11.80
  -7  -1  -2   99.09   18.00
  -7  -1  -2  128.49   12.60
  -7  -1  -2   89.29   11.70
   7  -1   2   91.99   10.30
  -7  -1  -2  110.39   15.00
  -7  -1  -2   99.39   12.10
   7  -1   2  104.99   20.30
   7   1   2   80.79   17.70
  -7   1  -2   97.39   11.90
  -7   1  -2   74.79   10.90
   7   1   2   99.59   22.40
   7   1   2   96.69   12.90
  -7   1  -2  105.39   14.70
   7   1   2  100.49   11.80
   7   1   2  102.59   11.90
  -7   1  -2  112.19   19.20
  -7   1  -2  100.09   13.90
  -7   1  -2  108.99   12.30
   8  -1   2  638.64   31.00
  -8  -1  -2  598.44   32.20
  -8  -1  -2  585.74   30.80
  -8  -1  -2  605.24   30.30
   8  -1   2  574.44   37.30
  -8  -1  -2  585.64   36.20
  -8  -1  -2  558.94   35.70
   8  -1   2  597.24   32.60
  -8   1  -2  616.94   37.60
   8   1   2  677.23   40.30
  -8   1  -2  599.04   32.30
  -8   1  -2  619.44   30.50
   8   1   2  554.14   36.30
  -8   1  -2  600.94   35.60
   8   1   2  611.64   31.40
  -8   1  -2  606.24   30.00
   8   1   2  611.14   30.50
  -8   1  -2  594.34   34.90
   8   1   2  587.64   31.90
  -9  -1  -2  278.17   21.40
  -9  -1  -2  269.17   25.70
  -9  -1  -2  287.97   18.40
   9  -1   2  277.27   21.30
  -9  -1  -2  248.58   18.70
  -9  -1  -2  256.97   26.60
   9  -1   2  283.77   27.60
   9  -1   2  253.97   19.30
   9   1   2  262.07   20.00
  -9   1  -2  255.67   26.40
   9   1   2  270.57   20.70
  -9   1  -2  266.37   18.50
  -9   1  -2  245.48   17.50
  -9   1  -2  251.17   21.90
  -9   1  -2  301.47   26.40
   9   1   2  271.77   26.30
  -9   1  -2  228.48   25.00
   9   1   2  268.17   18.30
  10  -1   2   87.99   11.70
 -10  -1  -2  102.29   16.20
  10  -1   2   92.19   15.10
 -10  -1  -2  111.29   14.80
 -10  -1  -2   84.89   18.20
 -10  -1  -2   98.79   27.00
 -10  -1  -2  106.89   14.30
 -10   1  -2   92.79   13.40
  10   1   2   80.29   11.30
 -10   1  -2   95.79   16.40
  10   1   2   90.99   14.70
 -10   1  -2   77.79   18.90
 -10   1  -2   79.39   17.20
 -10   1  -2  116.09   15.10
  10   1   2   96.69   13.10
 -11  -1  -2   49.60   10.80
  11  -1   2   58.19   13.70
 -11  -1  -2   30.00   20.30
 -11  -1  -2   36.20   11.00
 -11   1  -2   39.80    9.60
 -11   1  -2   16.70   20.10
  11   1   2   27.70   11.60
  11   1   2   19.10    9.70
 -11   1  -2   38.10   10.50
  11   1   2   44.70   14.10
  11  -2  -2   -6.50    7.80
 -11  -2   2   36.40    9.30
  11   2  -2   15.50   10.60
  11   2  -2    7.60    8.50
 -11   2   2   12.20   19.80
 -11   2   2   39.60   10.60
 -10  -2   2  137.09   22.20
  10  -2  -2  100.19   12.40
 -10  -2   2  121.99   13.60
 -10  -2   2  152.88   15.90
 -10  -2   2  138.19   20.80
 -10  -2   2  154.58   16.00
  10   2  -2  134.99   13.60
  10   2  -2  151.78   20.80
  10   2  -2  117.19   14.50
 -10   2   2  130.89   25.00
  10   2  -2  127.49   29.70
 -10   2   2  155.08   15.40
 -10   2   2  147.39   16.20
 -10   2   2  130.79   18.60
   9  -2  -2   61.09   17.70
  -9  -2   2   60.39   17.30
  -9  -2   2   92.19   12.10
   9  -2  -2   57.09    9.40
  -9  -2   2   77.69   12.60
   9  -2  -2   77.19   13.00
  -9  -2   2   75.19   12.40
  -9  -2   2   86.69   17.90
  -9  -2   2   99.79   18.80
  -9   2   2   56.69   17.80
  -9   2   2   62.69   12.70
   9   2  -2   66.59   10.00
   9   2  -2   74.19   11.20
  -9   2   2   83.79   10.60
  -9   2   2   63.19   15.70
   9   2  -2   72.99   16.40
   9   2  -2   75.49   11.10
  -8  -2   2   47.50    8.00
  -8  -2   2   49.60   15.40
  -8  -2   2   29.50    9.20
  -8  -2   2   31.00   14.20
   8  -2  -2   52.39   15.70
   8  -2  -2   46.40   11.20
  -8  -2   2   59.99   10.90
   8  -2  -2   27.40    7.90
  -8   2   2   39.40   14.00
   8   2  -2   46.00    8.90
   8   2  -2   39.70    9.30
  -8   2   2   20.20    9.00
   8   2  -2   60.29   14.40
   8   2  -2   51.29    9.80
  -8   2   2   47.50   13.50
  -8   2   2   42.90   15.50
  -8   2   2   32.10   10.50
   7  -2  -2   88.49   10.20
  -7  -2   2  104.89   12.80
  -7  -2   2   83.69   11.90
   7  -2  -2  117.19   18.50
  -7  -2   2  120.89   19.80
  -7  -2   2   86.69   15.40
  -7  -2   2   92.69   10.60
  -7   2   2   87.99   13.60
  -7   2   2   98.29   13.90
   7   2  -2   89.19   11.10
   7   2  -2  131.49   21.70
   7   2  -2   97.09   12.90
  -7   2   2   86.79   12.00
  -7   2   2   67.89   20.80
   7   2  -2   79.59    8.90
  -7   2   2  101.89   13.10
  -6  -2   2  450.85   23.60
  -6  -2   2  424.36   28.80
   6  -2  -2  464.35   22.70
   6  -2  -2  445.36   28.60
  -6  -2   2  470.45   23.50
  -6  -2   2  436.76   28.60
   6  -2  -2  427.66   24.50
   6   2  -2  483.15   31.10
   6   2  -2  441.96   23.40
   6   2  -2  464.75   27.80
  -6   2   2  452.55   26.60
   6   2  -2  478.35   23.20
  -6   2   2  480.25   23.90
  -6   2   2  448.26   23.30
  -6   2   2  444.46   27.10
  -6   2   2  420.36   28.90
   6   2  -2  471.25   22.80
  -5  -2   2   95.79   17.00
   5  -2  -2  110.29   12.40
  -5  -2   2  101.29   10.80
  -5  -2   2  114.49    9.00
   5  -2  -2   98.89   17.40
  -5  -2   2  118.29   11.20
  -5  -2   2  106.29   17.00
  -5   2   2  114.09   11.20
   5   2  -2   96.09   10.50
  -5   2   2   77.89   11.30
   5   2  -2   98.69   16.20
  -5   2   2  109.19   15.30
   5   2  -2   71.89   14.60
   5   2  -2   93.39    9.60
   5   2  -2  125.89   10.10
  -5   2   2  103.39   10.50
   4  -2  -2  442.46   23.70
  -4  -2   2  458.05   21.90
  -4  -2   2  458.55   23.00
  -4  -2   2  449.66   27.10
  -4  -2   2  472.85   22.90
  -4  -2   2  465.35   26.60
   4  -2  -2  484.45   26.90
  -4   2   2  493.05   25.70
  -4   2   2  475.65   23.10
   4   2  -2  440.86   26.00
  -4   2   2  467.95   22.80
   4   2  -2  465.25   28.00
  -4   2   2  445.96   24.80
   4   2  -2  459.75   22.80
  -4   2   2  478.15   27.50
   3  -2  -2   87.39   12.10
   3  -2  -2  117.09   10.20
   3  -2  -2  114.79   14.60
  -3  -2   2   79.79    9.10
  -3  -2   2  106.89   14.00
  -3  -2   2  103.89   11.90
  -3   2   2  102.49    8.80
  -3   2   2   92.99    9.40
   3   2  -2  108.19   12.90
   3   2  -2  101.59   13.20
  -3   2   2   84.09   11.30
   3   2  -2   85.39    8.70
   2  -2  -2 1425.26   66.19
  -2  -2   2 1377.36   65.49
  -2  -2   2 1287.37   66.79
   2  -2  -2 1613.14   66.49
  -2  -2   2 1568.84   66.59
   2  -2  -2 1449.35   65.59
  -2   2   2 1615.34   66.29
  -2   2   2 1477.55   65.99
  -2   2   2 1411.96   65.29
  -2   2   2 1403.66   65.49
   1  -2  -2  480.95   23.90
   1  -2  -2  585.14   24.50
   1  -2  -2  525.15   24.20
  -1   2   2  545.75   24.30
  -1   2   2  503.75   24.10
   0  -2  -2  291.47   13.60
   0  -2   2  271.37   13.70
   0   2   2  291.07   13.70
   0   2  -2  330.37   14.10
  -1  -2  -2   61.59    7.40
  -1  -2  -2   81.69    5.90
   1  -2   2   92.99    8.50
  -1   2  -2   65.89    7.80
  -1   2  -2   68.39    6.90
   1   2   2   59.09    6.30
   2  -2   2 1683.13   74.49
   2  -2   2 1654.53   74.19
  -2  -2  -2 1801.72   74.79
   2  -2   2 1698.33   73.79
  -2  -2  -2 1676.23   73.39
  -2  -2  -2 1841.62   73.79
   2  -2   2 1642.44   73.39
  -2  -2  -2 1621.84   74.49
  -2  -2  -2 1578.34   73.89
  -2   2  -2 1610.54   73.39
   2   2   2 1724.13   74.49
   2   2   2 1652.83   73.69
  -2   2  -2 1602.24   74.09
  -2   2  -2 1657.43   74.09
   2   2   2 1489.35   74.69
   2   2   2 1539.25   73.99
  -2   2  -2 1621.14   73.79
  -2   2  -2 1566.64   74.49
   3  -2   2  287.97   20.20
   3  -2   2  309.67   17.10
  -3  -2  -2  333.87   17.50
   3  -2   2  317.27   19.90
  -3  -2  -2  335.47   20.30
  -3  -2  -2  317.07   16.00
  -3  -2  -2  332.57   19.70
  -3  -2  -2  300.07   17.20
   3  -2   2  301.37   16.20
   3   2   2  296.37   17.70
  -3   2  -2  338.87   19.00
  -3   2  -2  307.57   18.20
   3   2   2  318.57   19.60
  -3   2  -2  302.17   21.70
  -3   2  -2  304.47   17.00
   3   2   2  312.17   21.00
   3   2   2  362.76   17.10
  -3   2  -2  332.87   17.70
   4  -2   2   92.49   12.30
  -4  -2  -2   97.39    9.60
  -4  -2  -2   71.99   11.30
   4  -2   2   84.79   10.40
   4  -2   2   98.99   10.60
  -4  -2  -2   95.79   12.20
  -4  -2  -2   94.69    9.10
   4   2   2   94.39    8.90
  -4   2  -2  102.59   10.40
  -4   2  -2   85.99   11.80
  -4   2  -2   96.59   13.90
  -4   2  -2   71.79    8.20
   4   2   2   98.19    9.40
   4   2   2   81.69   11.30
  -4   2  -2   94.29    8.60
   4   2   2   90.99   12.80
  -5  -2  -2  421.26   22.20
   5  -2   2  409.36   21.10
   5  -2   2  416.56   25.80
  -5  -2  -2  396.36   25.40
   5  -2   2  423.66   21.30
  -5  -2  -2  399.46   21.50
  -5  -2  -2  417.16   25.00
   5  -2   2  424.96   23.10
  -5  -2  -2  410.86   20.60
  -5   2  -2  407.26   25.10
  -5   2  -2  388.16   23.60
   5   2   2  414.86   26.50
   5   2   2  388.46   21.60
  -5   2  -2  382.16   20.20
   5   2   2  386.06   25.10
  -5   2  -2  412.36   21.20
   5   2   2  407.26   21.70
  -5   2  -2  413.86   24.40
  -5   2  -2  415.66   22.40
   5   2   2  407.86   21.90
   6  -2   2   55.49    8.10
  -6  -2  -2   59.09    7.30
  -6  -2  -2   50.59   12.10
  -6  -2  -2   40.40    8.50
   6  -2   2   48.80   13.00
  -6  -2  -2   78.59   13.40
   6  -2   2   47.10   10.40
   6  -2   2   36.30    8.10
   6   2   2   63.59   12.00
  -6   2  -2   53.29    8.20
  -6   2  -2   43.10   12.10
  -6   2  -2   33.80   11.10
   6   2   2   51.29    7.80
  -6   2  -2   63.79   11.50
  -6   2  -2   50.89   10.10
   6   2   2   53.09    9.10
  -6   2  -2   49.40    6.90
   7  -2   2  154.68   16.70
  -7  -2  -2  153.38   12.70
   7  -2   2  121.69   17.40
   7  -2   2  153.88   13.50
   7  -2   2  146.09   12.90
  -7  -2  -2  156.78   20.70
  -7  -2  -2  164.58   15.60
  -7  -2  -2  126.39   13.80
  -7  -2  -2  159.58   19.40
  -7   2  -2  120.79   11.60
  -7   2  -2  154.68   18.70
  -7   2  -2  149.88   18.50
  -7   2  -2  122.09   18.20
   7   2   2  165.38   23.40
   7   2   2  172.58   20.60
  -7   2  -2  144.89   15.60
  -7   2  -2  135.99   19.90
   7   2   2  156.08   14.30
   7   2   2  149.88   12.80
  -8  -2  -2  423.56   30.10
  -8  -2  -2  420.96   26.10
  -8  -2  -2  430.16   23.70
  -8  -2  -2  438.96   30.30
   8  -2   2  424.46   31.60
   8  -2   2  460.45   24.40
   8  -2   2  460.25   24.20
   8  -2   2  443.26   26.40
   8   2   2  468.05   35.40
   8   2   2  425.56   24.20
  -8   2  -2  457.85   24.60
   8   2   2  406.76   30.10
  -8   2  -2  415.06   28.60
  -8   2  -2  430.66   30.70
   8   2   2  473.95   25.70
   8   2   2  428.56   25.30
  -8   2  -2  447.26   26.60
  -8   2  -2  447.06   23.10
  -8   2  -2  461.55   30.40
  -9  -2  -2  267.87   17.30
  -9  -2  -2  259.27   20.80
   9  -2   2  269.27   18.50
  -9  -2  -2  239.28   18.80
   9  -2   2  238.68   21.70
  -9  -2  -2  235.98   25.60
   9  -2   2  239.48   27.70
  -9  -2  -2  227.18   25.40
  -9   2  -2  292.17   26.30
   9   2   2  263.57   25.50
  -9   2  -2  243.08   26.60
   9   2   2  263.27   19.90
  -9   2  -2  205.78   23.20
   9   2   2  279.27   19.60
  -9   2  -2  222.38   21.10
   9   2   2  264.17   17.50
  -9   2  -2  232.18   18.30
  -9   2  -2  220.18   16.40
  10  -2   2   12.70   10.40
  10  -2   2   48.40   13.40
 -10  -2  -2   41.90   17.40
  10  -2   2   53.79   26.40
 -10  -2  -2   56.29   11.30
 -10  -2  -2   68.59   18.40
 -10  -2  -2   41.40   14.10
 -10   2  -2   35.60   10.40
  10   2   2   10.00   13.50
  10   2   2   11.90    9.50
 -10   2  -2   31.50   14.60
 -10   2  -2   70.79   22.10
 -10   2  -2    8.50   17.10
 -10   2  -2   26.90    8.60
  10   2   2   16.20   11.40
  10   2   2   51.69   25.80
  11  -2   2  163.98   18.30
  11  -2   2  143.99   16.70
  11  -2   2  201.88   21.10
 -11  -2  -2  177.18   15.70
 -11   2  -2  151.68   14.10
 -11   2  -2  188.98   17.10
  11   2   2  140.99   14.90
 -11   2  -2  112.69   22.20
  11   2   2  140.39   19.00
  11  -3  -2    1.90    8.30
 -11   3   2    5.00   19.60
  11   3  -2   15.40    8.70
  11   3  -2   -1.20   10.90
 -10  -3   2   58.69   11.30
 -10  -3   2   27.30   17.30
  10  -3  -2   33.40    8.60
 -10  -3   2   41.50   13.50
 -10  -3   2   52.59   19.30
 -10  -3   2   34.20   18.20
  10  -3  -2   48.90   20.50
  10   3  -2   49.10    9.80
  10   3  -2   21.80    9.70
  10   3  -2   37.10   18.60
 -10   3   2   32.30   10.50
 -10   3   2   36.20   20.70
 -10   3   2   19.60   12.50
 -10   3   2   24.30   15.00
  -9  -3   2   40.50   16.60
   9  -3  -2   14.00    7.60
   9  -3  -2   25.50   12.30
  -9  -3   2   41.10   16.90
  -9  -3   2   25.10   10.20
  -9  -3   2   20.40   15.80
  -9  -3   2   20.50    8.10
   9  -3  -2   33.70   17.10
  -9   3   2   14.10   11.10
  -9   3   2   26.30   15.40
  -9   3   2   28.10   16.20
   9   3  -2   36.70    9.40
  -9   3   2    2.60   13.10
   9   3  -2   19.80   14.30
  -9   3   2   23.70    9.90
   9   3  -2   19.50   11.10
   9   3  -2   26.50    9.30
   8  -3  -2   89.19   13.70
   8  -3  -2   92.39   17.00
  -8  -3   2   82.09   11.30
  -8  -3   2   90.29   17.20
  -8  -3   2   86.99   11.40
   8  -3  -2   88.89    9.50
  -8  -3   2  101.69   11.80
  -8  -3   2   99.29   17.40
   8   3  -2   81.39   11.10
  -8   3   2   94.99   17.90
   8   3  -2   97.29   10.70
   8   3  -2   98.69    9.70
  -8   3   2   70.59   10.90
  -8   3   2  108.29   16.30
  -8   3   2   74.49   14.20
  -8   3   2   83.69   11.80
   8   3  -2   78.79   15.20
  -7  -3   2   85.39   12.70
   7  -3  -2  125.89   20.60
  -7  -3   2   96.19   10.60
  -7  -3   2  147.79   20.50
   7   3  -2  129.39   11.70
   7   3  -2  135.29   18.90
  -7   3   2  102.39   17.30
   7   3  -2  138.39   12.40
   7   3  -2  121.39   12.90
   7   3  -2  142.09   23.90
  -7   3   2   95.09   12.50
  -6  -3   2  150.78   12.50
   6  -3  -2  150.18   19.60
  -6  -3   2  105.79   10.20
  -6  -3   2  116.09   12.20
   6  -3  -2  149.39   14.50
  -6  -3   2  122.69   18.80
   6   3  -2  122.19   10.70
  -6   3   2  115.19   15.80
  -6   3   2  141.29   12.90
   6   3  -2  160.78   17.70
  -6   3   2  128.59   12.00
  -6   3   2  136.89   16.20
   6   3  -2  130.79   11.60
   6   3  -2   96.29   17.00
   5  -3  -2  364.96   24.30
  -5  -3   2  369.66   19.50
  -5  -3   2  336.07   24.10
  -5  -3   2  355.76   24.00
   5  -3  -2  351.96   20.50
  -5   3   2  337.97   21.60
  -5   3   2  356.46   22.20
  -5   3   2  379.46   19.40
   5   3  -2  338.77   25.60
   5   3  -2  357.96   23.00
  -5   3   2  366.56   19.10
  -5   3   2  380.86   25.10
   5   3  -2  369.66   19.10
  -4  -3   2  135.19   11.40
  -4  -3   2  117.19   16.20
   4  -3  -2  161.38   16.30
  -4  -3   2  125.29   16.40
   4  -3  -2  146.99   10.60
   4  -3  -2  147.29   12.70
   4   3  -2  163.98   18.10
  -4   3   2  139.09   10.80
  -4   3   2  145.19   11.50
  -4   3   2  158.98   14.40
   4   3  -2  149.49   15.20
  -4   3   2  113.89   13.40
   4   3  -2  144.59   11.00
   3  -3  -2  501.15   24.70
   3  -3  -2  503.25   25.70
  -3  -3   2  452.65   27.30
  -3  -3   2  493.85   26.60
  -3  -3   2  473.05   24.40
   3  -3  -2  535.55   26.50
   3  -3  -2  502.55   23.60
  -3   3   2  489.35   26.90
  -3   3   2  528.75   25.30
  -3   3   2  540.55   25.60
   3   3  -2  454.75   28.10
   3   3  -2  566.44   26.70
  -3   3   2  502.65   24.30
   3   3  -2  476.55   24.20
   2  -3  -2 1517.85   67.79
  -2  -3   2 1488.65   68.99
  -2  -3   2 1453.95   67.79
   2  -3  -2 1569.04   68.29
   2  -3  -2 1623.94   68.49
  -2   3   2 1480.25   67.69
   2   3  -2 1381.86   67.69
   2   3  -2 1457.45   69.29
  -2   3   2 1610.14   68.09
  -2   3   2 1560.54   67.99
  -2   3   2 1492.55   67.59
   1  -3  -2 1185.18   53.89
   1  -3  -2 1309.57   54.09
  -1  -3   2 1298.57   54.59
  -1  -3   2 1125.39   54.49
   1  -3  -2 1133.49   53.69
  -1  -3   2 1087.99   53.99
   1   3  -2 1294.27   54.79
  -1   3   2 1177.08   53.89
  -1   3   2 1131.19   53.79
  -1   3   2 1310.67   53.99
  -1   3   2 1304.67   54.09
   1   3  -2 1081.79   54.79
   0  -3   2   67.19    6.60
   0   3  -2   61.69    6.40
  -1  -3  -2   19.40    5.90
   1  -3   2   17.00    4.70
   1  -3   2   13.70    6.30
  -1   3  -2   19.50    5.10
   1   3   2   15.50    6.60
  -1   3  -2   23.60    5.90
   1   3   2   22.10    6.10
  -2  -3  -2  165.98   10.70
  -2  -3  -2  178.08   13.60
  -2  -3  -2  182.98   17.80
  -2  -3  -2  135.09   11.80
  -2  -3  -2  162.38    9.50
   2  -3   2  143.89   12.70
   2  -3   2  165.78    9.30
   2  -3   2  179.98   14.30
   2  -3   2  135.19   10.90
  -2   3  -2  164.08    9.10
  -2   3  -2  134.89   11.20
  -2   3  -2  140.29   12.40
   2   3   2  161.58   13.90
  -3  -3  -2   16.00    8.00
  -3  -3  -2    5.80    8.50
  -3  -3  -2    9.00    6.60
  -3  -3  -2    0.90    6.80
   3  -3   2    3.90    4.90
   3  -3   2   -3.90    9.50
   3  -3   2    2.50    6.10
  -3  -3  -2   11.90    4.70
   3  -3   2   10.80    8.90
   3   3   2   12.20    5.90
  -3   3  -2    1.60    7.90
   3   3   2    8.30    8.20
   3   3   2   17.40    9.90
   3   3   2    5.50    4.90
  -3   3  -2    2.10    4.40
  -3   3  -2    3.20    6.90
  -3   3  -2   14.80    6.60
   3   3   2    1.60    7.30
  -3   3  -2   -1.10    6.30
  -3   3  -2   10.70   14.20
  -4  -3  -2  457.85   21.70
   4  -3   2  435.56   24.10
  -4  -3  -2  465.25   23.20
  -4  -3  -2  444.26   26.10
   4  -3   2  458.15   26.00
   4  -3   2  440.06   24.40
   4  -3   2  453.85   22.60
  -4  -3  -2  497.15   25.50
  -4  -3  -2  457.75   23.00
  -4   3  -2  400.56   24.00
   4   3   2  433.06   22.20
  -4   3  -2  448.46   22.70
   4   3   2  459.05   23.40
  -4   3  -2  435.26   21.30
   4   3   2  452.45   25.30
  -4   3  -2  485.75   24.20
  -4   3  -2  422.66   23.50
   4   3   2  453.35   27.00
   4   3   2  450.25   22.60
  -4   3  -2  417.46   25.70
   5  -3   2  504.55   29.40
   5  -3   2  523.25   25.20
  -5  -3  -2  494.65   24.70
   5  -3   2  495.15   27.10
  -5  -3  -2  522.35   26.00
  -5  -3  -2  522.15   26.30
  -5  -3  -2  491.75   29.40
  -5  -3  -2  533.45   28.90
   5  -3   2  549.85   25.60
   5   3   2  511.05   25.60
  -5   3  -2  505.65   27.90
   5   3   2  505.35   30.50
  -5   3  -2  486.55   27.70
   5   3   2  500.95   28.70
  -5   3  -2  506.95   24.40
  -5   3  -2  527.95   29.40
  -5   3  -2  523.15   26.80
  -5   3  -2  529.15   25.70
   5   3   2  522.65   26.30
   5   3   2  512.55   25.30
   6  -3   2   53.79   13.40
   6  -3   2   71.29    8.40
  -6  -3  -2   77.29    7.60
   6  -3   2   69.69    8.70
  -6  -3  -2   67.49   12.40
  -6  -3  -2   56.49    9.20
  -6  -3  -2   85.39   10.40
   6  -3   2   47.30   11.00
  -6  -3  -2   52.49   13.20
   6   3   2   63.79    9.40
   6   3   2   67.29    8.30
  -6   3  -2   56.79   11.10
  -6   3  -2   56.59    8.80
   6   3   2   55.89   14.50
  -6   3  -2   61.59   11.90
  -6   3  -2   59.49   10.70
  -6   3  -2   47.40   12.60
   6   3   2   71.39    8.80
   6   3   2   80.29   12.30
  -6   3  -2   59.69    6.80
   7  -3   2   21.00    8.40
   7  -3   2   36.00   11.20
  -7  -3  -2   44.30    9.50
   7  -3   2   22.70    8.10
  -7  -3  -2   60.59   14.70
  -7  -3  -2   63.19   13.30
   7  -3   2   45.90   14.10
   7   3   2   34.00    9.80
   7   3   2   61.29    9.70
  -7   3  -2   34.50   12.40
   7   3   2   55.09   12.60
  -7   3  -2   40.50   13.40
  -7   3  -2   39.10   11.20
   7   3   2   47.30   15.30
   7   3   2   37.00    8.00
  -7   3  -2   29.70    6.60
  -7   3  -2   36.60   11.20
  -7   3  -2   21.10    8.80
   8  -3   2  106.99   13.60
  -8  -3  -2  126.19   17.50
  -8  -3  -2  115.59   12.70
   8  -3   2  133.69   15.20
  -8  -3  -2  122.29   16.60
  -8  -3  -2  130.69   18.20
   8  -3   2  117.29   13.80
  -8  -3  -2  124.59   12.90
   8  -3   2   93.49   18.10
   8   3   2  126.09   15.20
  -8   3  -2  105.79   14.00
   8   3   2  112.79   16.30
   8   3   2  116.69   21.00
  -8   3  -2  112.09   15.10
   8   3   2  109.79   13.50
   8   3   2  129.59   14.70
  -8   3  -2  130.19   20.50
  -8   3  -2  144.59   22.70
  -8   3  -2  122.09   11.30
  -8   3  -2  144.29   14.60
   9  -3   2   19.10    8.90
   9  -3   2   20.20   17.20
   9  -3   2   44.40   13.00
  -9  -3  -2   35.80   15.20
  -9  -3  -2   59.29   17.20
   9  -3   2   34.60   10.10
   9   3   2   24.30   14.50
  -9   3  -2   47.10   13.30
   9   3   2   28.40    9.10
   9   3   2   64.39   21.00
  -9   3  -2   51.19   16.60
  -9   3  -2   20.20   13.60
   9   3   2   45.40   10.40
   9   3   2   17.70   11.40
  10  -3   2   76.09   19.40
  10  -3   2   48.30   11.10
 -10  -3  -2   66.89   15.00
 -10  -3  -2   44.20   18.10
 -10  -3  -2   74.19   12.30
 -10  -3  -2   54.99    9.60
 -10  -3  -2   52.49   18.40
  10  -3   2   68.19   14.50
 -10   3  -2   45.90   14.60
 -10   3  -2   63.79   18.10
  10   3   2   28.10    9.40
  10   3   2   40.60   11.80
 -10   3  -2   65.99   11.10
  10   3   2   37.90   17.00
 -11  -3  -2   36.20    9.80
  11  -3   2   53.79   14.40
 -11   3  -2   23.80   18.70
  11   3   2   21.00   11.50
 -11   3  -2   64.59   11.70
 -11  -4   2   52.19   12.10
  11   4  -2    2.00   10.50
 -11   4   2   28.70   11.10
 -11   4   2   26.90   21.20
 -10  -4   2   25.80   17.00
  10  -4  -2   56.99   18.90
 -10  -4   2   37.00   11.80
 -10  -4   2   65.99   19.30
  10  -4  -2   17.00    8.00
 -10   4   2   30.50   20.20
 -10   4   2    9.60   12.60
 -10   4   2   38.70   10.70
  10   4  -2   42.50   15.70
  10   4  -2   17.20   10.10
  -9  -4   2   11.60   10.50
  -9  -4   2    6.70   15.50
  -9  -4   2   17.50   17.40
   9  -4  -2    7.70   12.70
   9  -4  -2   29.50   16.50
  -9  -4   2   21.10    7.50
   9   4  -2   10.20    8.10
   9   4  -2   18.80    8.60
   9   4  -2   10.40   14.10
  -9   4   2    2.50   16.70
  -9   4   2   11.50   11.40
  -9   4   2   22.70   15.40
  -9   4   2   10.40    9.80
   9   4  -2   17.80    9.50
  -9   4   2   -6.20   12.50
  -8  -4   2   71.09   16.90
  -8  -4   2   65.79   11.20
  -8  -4   2   33.00   10.40
   8  -4  -2   46.10   12.10
   8  -4  -2   52.89   15.40
  -8  -4   2   34.40   14.80
  -8   4   2   30.00   13.70
  -8   4   2   36.70   11.00
   8   4  -2   77.49   19.50
  -8   4   2   39.30   12.00
   8   4  -2   55.89    8.60
   8   4  -2   29.50    9.30
  -8   4   2   44.30   16.30
   8   4  -2   60.69    8.70
   8   4  -2   43.70   13.60
  -8   4   2   13.30    9.40
  -7  -4   2   45.20    9.40
   7  -4  -2   27.00   17.70
  -7  -4   2   40.90   14.30
   7  -4  -2   56.09   14.80
  -7  -4   2   53.79   14.80
  -7  -4   2   59.89   10.10
   7   4  -2   47.00   12.90
  -7   4   2   47.50   11.30
  -7   4   2   42.60    8.90
   7   4  -2   57.99    8.70
   7   4  -2   46.40    7.90
  -7   4   2   54.89   12.30
  -7   4   2   51.29   17.80
  -7   4   2   46.90   10.10
   7   4  -2   48.70   16.90
   7   4  -2   42.80    8.70
   6  -4  -2  127.89   15.10
   6  -4  -2  143.49   19.70
   6   4  -2  182.38   21.60
  -6   4   2  157.98   21.70
   5  -4  -2  261.77   20.50
  -5  -4   2  256.57   15.70
   5  -4  -2  261.67   13.90
  -5  -4   2  222.58   20.20
  -5  -4   2  226.18   20.40
   5  -4  -2  216.38   16.50
  -5   4   2  221.68   17.30
   5   4  -2  254.17   14.90
   5   4  -2  226.08   13.80
   5   4  -2  261.57   19.30
  -5   4   2  239.68   15.10
   5   4  -2  194.78   21.90
  -5   4   2  262.27   22.10
  -5   4   2  272.17   15.40
  -5   4   2  253.47   17.80
   4  -4  -2   52.79   10.30
   4  -4  -2   51.39    8.40
  -4  -4   2   34.60    7.40
  -4   4   2   26.90    7.20
   3  -4  -2   47.40    8.80
   3  -4  -2   36.90    7.90
  -3  -4   2   38.00    7.00
  -3  -4   2   36.30    9.50
  -3  -4   2   39.90    8.90
  -3  -4   2   43.40    8.90
  -3   4   2   32.70    6.50
  -3   4   2   42.70    6.20
   3   4  -2   24.70    6.20
   3   4  -2   37.90   11.20
  -2  -4   2   19.50    7.50
  -2  -4   2    6.40    5.80
   2  -4  -2   11.70    6.50
   2   4  -2   17.30    8.40
  -2   4   2    5.80    5.00
  -2   4   2   16.00    5.40
   2   4  -2   23.00    9.40
  -1  -4   2 1917.31   94.59
   1  -4  -2 2174.68   94.59
  -1  -4   2 2335.67   95.09
   1  -4  -2 2175.38   94.39
   1  -4  -2 2312.07   94.69
  -1  -4   2 2108.89   94.79
  -1  -4   2 2059.39   94.19
  -1  -4   2 2146.59   94.09
  -1   4   2 2283.87   94.69
   1   4  -2 1920.11   94.09
   1   4  -2 2044.70   94.19
   1   4  -2 2300.07   95.09
   1   4  -2 1889.61   94.49
  -1   4   2 2090.79   94.19
   1   4  -2 2186.28   95.19
  -1   4   2 2058.79   94.49
  -1   4   2 2122.39   94.49
  -1   4   2 2095.29   95.49
   0  -4   2 1499.25   67.39
   0  -4   2 1406.06   67.09
   0  -4  -2 1593.04   67.09
   0  -4  -2 1516.85   67.39
   0  -4   2 1442.36   67.09
   0  -4  -2 1546.15   66.89
   0  -4   2 1595.64   67.49
   0  -4  -2 1496.25   67.19
   0  -4   2 1502.05   67.09
   0   4   2 1500.75   66.99
   0   4  -2 1529.65   67.69
   0   4   2 1523.65   68.29
   0   4   2 1475.45   66.99
   0   4  -2 1376.96   66.89
   0   4   2 1537.25   67.19
   1  -4   2 1514.35   69.59
  -1  -4  -2 1617.24   69.99
   1   4   2 1469.15   70.19
  -1   4  -2 1613.94   69.69
  -2  -4  -2  471.55   22.80
   2  -4   2  451.15   21.80
  -2  -4  -2  399.26   22.50
   2  -4   2  504.45   22.60
   2  -4   2  416.96   22.90
   2  -4   2  425.46   20.90
  -2  -4  -2  465.75   23.40
  -2  -4  -2  487.15   21.60
  -2  -4  -2  455.45   21.00
   2   4   2  403.16   23.80
  -2   4  -2  441.66   22.00
  -2   4  -2  431.36   22.40
  -2   4  -2  448.96   21.50
   2   4   2  392.96   22.50
  -2   4  -2  485.25   21.90
   2   4   2  454.55   21.20
  -3  -4  -2 1597.84   70.69
   3  -4   2 1541.15   69.79
   3  -4   2 1618.34   70.29
  -3  -4  -2 1520.25   71.69
  -3  -4  -2 1452.05   71.39
   3  -4   2 1529.05   71.79
  -3  -4  -2 1544.65   71.49
  -3  -4  -2 1546.25   70.19
  -3  -4  -2 1549.34   69.79
   3  -4   2 1574.44   71.39
  -3   4  -2 1596.84   69.69
  -3   4  -2 1536.45   70.59
  -3   4  -2 1635.14   70.39
   3   4   2 1468.35   69.99
  -3   4  -2 1675.93   73.09
  -3   4  -2 1606.04   70.69
  -3   4  -2 1602.84   70.69
   3   4   2 1563.64   72.19
   3   4   2 1530.55   70.79
  -4  -4  -2  331.47   20.30
  -4  -4  -2  320.57   17.60
  -4  -4  -2  341.47   21.30
   4  -4   2  300.77   20.80
   4  -4   2  282.07   19.20
  -4  -4  -2  344.37   16.00
  -4  -4  -2  323.77   18.20
   4  -4   2  301.87   17.30
   4   4   2  322.17   22.30
   4   4   2  287.37   16.50
  -4   4  -2  289.07   20.90
  -4   4  -2  284.77   17.50
   4   4   2  320.87   16.90
  -4   4  -2  291.27   15.50
   4   4   2  315.77   18.40
  -4   4  -2  301.27   18.40
  -4   4  -2  339.27   18.80
  -5  -4  -2  553.54   29.40
  -5  -4  -2  503.05   26.00
   5  -4   2  483.85   25.30
  -5  -4  -2  529.35   24.30
   5  -4   2  506.95   27.10
   5  -4   2  511.85   29.10
  -5  -4  -2  528.95   25.90
   5  -4   2  495.05   24.60
  -5   4  -2  462.95   29.00
  -5   4  -2  462.05   25.50
  -5   4  -2  462.95   27.00
   5   4   2  541.45   26.40
  -5   4  -2  481.75   26.80
  -5   4  -2  469.45   26.30
   5   4   2  488.25   30.20
   5   4   2  541.95   25.00
   5   4   2  522.95   24.80
   5   4   2  560.14   28.60
  -6  -4  -2  275.47   17.30
  -6  -4  -2  269.47   21.10
  -6  -4  -2  223.78   21.30
   6  -4   2  281.97   15.70
   6  -4   2  256.27   22.30
   6  -4   2  259.07   18.90
  -6  -4  -2  264.37   15.00
  -6  -4  -2  203.88   29.20
   6  -4   2  273.17   16.20
  -6   4  -2  272.17   21.80
   6   4   2  269.97   16.20
   6   4   2  255.87   20.40
  -6   4  -2  270.87   18.00
   6   4   2  253.77   24.00
  -6   4  -2  280.67   16.70
  -6   4  -2  240.88   19.20
   6   4   2  248.68   15.90
  -6   4  -2  246.78   14.00
   6   4   2  266.47   17.50
  -7  -4  -2   67.89   13.60
   7  -4   2   48.50   14.40
  -7  -4  -2   57.09    7.60
   7  -4   2   28.20    8.30
  -7  -4  -2   48.90   13.40
   7  -4   2   40.20   11.70
   7  -4   2   53.79    8.60
  -7   4  -2   49.30   13.50
  -7   4  -2   44.70   12.40
   7   4   2   29.30   15.60
  -7   4  -2   31.10    6.40
  -7   4  -2   33.40   10.80
  -7   4  -2   61.49   11.20
   7   4   2   38.00   10.00
   7   4   2   34.80    8.30
   7   4   2   49.70   12.40
  -7   4  -2   40.70    9.00
   7   4   2   48.20    8.30
  -8  -4  -2  255.57   20.20
  -8  -4  -2  261.57   16.50
  -8  -4  -2  252.17   24.60
   8  -4   2  256.77   21.90
   8  -4   2  228.78   26.30
   8  -4   2  262.57   17.30
  -8  -4  -2  240.78   19.10
  -8  -4  -2  257.37   26.00
  -8   4  -2  247.68   19.70
  -8   4  -2  269.77   18.20
  -8   4  -2  245.68   14.90
   8   4   2  283.07   21.30
  -8   4  -2  209.28   21.50
  -8   4  -2  284.07   23.40
   8   4   2  268.57   23.70
  -8   4  -2  264.87   25.20
   8   4   2  214.28   28.20
   8   4   2  268.67   17.20
   8   4   2  269.17   18.00
  -9  -4  -2  184.88   17.50
  -9  -4  -2  162.78   25.90
  -9  -4  -2  172.78   23.90
  -9  -4  -2  190.88   14.30
   9  -4   2  181.78   20.60
   9  -4   2  141.19   14.60
   9  -4   2  180.88   26.40
  -9  -4  -2  196.08   18.90
  -9   4  -2  165.08   24.80
   9   4   2  176.98   15.20
   9   4   2  173.28   29.50
  -9   4  -2  155.68   19.00
   9   4   2  141.89   23.10
  -9   4  -2  173.88   16.60
   9   4   2  152.58   18.50
   9   4   2  180.18   16.00
  -9   4  -2  213.48   23.40
  -9   4  -2  129.89   20.10
  10  -4   2    9.30    8.60
  10  -4   2   22.80   17.80
 -10  -4  -2   13.60   14.00
 -10  -4  -2   14.60   18.20
 -10  -4  -2   15.00   16.30
 -10  -4  -2   24.60    9.10
  10  -4   2   25.00   13.60
  10   4   2    9.10   11.20
 -10   4  -2    2.70   16.40
 -10   4  -2   24.60   14.00
  10   4   2   34.40   10.70
  10   4   2   18.80   10.00
  10   4   2   16.90   15.60
 -10   4  -2   -7.90   12.90
 -10   4  -2   31.70   11.70
  10   4   2   14.60   21.60
 -11  -4  -2   49.80    9.70
  11  -4   2   76.09   16.00
  11   4   2   43.80   10.10
 -11   4  -2   50.79   11.90
  11   4   2   34.20   13.50
 -11   4  -2   50.59   21.00
  11  -5  -2   49.20   10.20
 -11   5   2   83.59   12.80
  11   5  -2   65.29   13.20
 -11   5   2   55.29   23.80
  10  -5  -2   55.89   18.90
 -10  -5   2   69.09   20.10
 -10  -5   2   49.60   12.60
 -10  -5   2   18.40   17.30
 -10  -5   2   38.90   20.20
 -10   5   2   40.50   26.60
 -10   5   2   38.50   11.30
 -10   5   2   20.60   12.80
  -9  -5   2  127.69   21.20
  -9  -5   2  104.79   13.00
  -9  -5   2   86.79   17.60
   9  -5  -2   97.69   18.20
   9  -5  -2  106.59   15.40
   9   5  -2   70.09   11.50
  -9   5   2   68.79   11.70
  -9   5   2   98.89   19.50
  -9   5   2   75.59   13.40
  -9   5   2   71.99   13.70
   9   5  -2  128.89   22.30
   8  -5  -2  119.09   14.40
  -8  -5   2  118.39   12.80
   8  -5  -2   96.09   11.20
   8  -5  -2  134.99   18.60
  -8  -5   2  121.69   18.90
  -8  -5   2  118.89   17.90
  -8   5   2  109.89   17.40
  -8   5   2  123.29   13.20
   8   5  -2  120.29   16.80
  -8   5   2  109.09   15.00
  -8   5   2  153.38   19.10
  -8   5   2  102.39   18.90
   8   5  -2  157.88   22.50
  -7  -5   2    3.60   11.90
   7  -5  -2   14.40   12.80
   7  -5  -2   11.30   13.60
  -7  -5   2   28.00   14.20
  -7  -5   2   15.60   12.70
   7  -5  -2   11.90    7.00
  -7   5   2    0.70   11.20
  -7   5   2    2.80    9.70
  -7   5   2   -6.40   14.00
   7   5  -2   15.90   16.10
   7   5  -2   10.20    8.10
  -7   5   2   17.70    9.40
  -7   5   2    8.60    8.80
   6  -5  -2  326.77   21.00
  -6  -5   2  297.87   23.70
   6  -5  -2  325.17   17.60
   6  -5  -2  352.46   24.40
  -6  -5   2  334.77   19.40
  -6  -5   2  303.57   24.30
  -6   5   2  326.37   25.90
   6   5  -2  346.07   18.80
  -6   5   2  316.77   18.70
  -6   5   2  334.07   19.20
  -6   5   2  309.87   21.30
  -6   5   2  324.77   20.70
   5  -5  -2  171.48   12.00
  -5  -5   2  197.58   14.00
   5  -5  -2  179.18   18.50
   5  -5  -2  190.48   15.20
  -5  -5   2  189.58   17.70
  -5  -5   2  216.68   18.40
  -5   5   2  187.18   15.30
   5   5  -2  203.58   21.10
   5   5  -2  219.88   13.40
  -5   5   2  166.08   13.30
  -5   5   2  163.88   14.90
  -5   5   2  178.28   13.70
  -4  -5   2   40.50   10.20
   4  -5  -2   42.80    9.10
  -4  -5   2   45.60   10.20
  -4  -5   2   49.50    7.80
   4  -5  -2   48.70    8.70
  -4   5   2   37.10    7.20
  -4   5   2   47.10    7.50
   4   5  -2   51.39   12.40
  -3  -5   2  227.18   16.60
  -3  -5   2  192.58   15.90
   3  -5  -2  188.28   14.50
  -3  -5   2  194.88   13.20
   3  -5  -2  228.78   15.20
   3  -5  -2  200.68   13.80
  -3   5   2  189.58   12.40
  -3   5   2  174.28   12.60
  -3   5   2  195.98   12.90
   3   5  -2  187.58   12.90
   3   5  -2  184.58   18.00
   2  -5  -2 1447.66   61.49
  -2  -5   2 1335.17   61.29
   2  -5  -2 1345.97   61.49
   2  -5  -2 1370.96   61.29
  -2  -5   2 1390.46   61.89
  -2  -5   2 1314.97   61.89
   2  -5  -2 1354.66   60.89
  -2   5   2 1476.55   61.19
  -2   5   2 1362.76   60.99
  -2   5   2 1368.86   61.19
  -2   5   2 1343.67   61.09
   2   5  -2 1216.98   61.19
   2   5  -2 1345.57   62.39
   2   5  -2 1338.07   62.79
  -1  -5   2   74.59    7.00
  -1  -5   2   80.99    6.00
   1  -5  -2   68.99    7.20
   1  -5  -2   79.89    8.00
  -1  -5   2   75.39    8.30
   1  -5  -2   92.89    8.90
  -1  -5   2   87.59   10.20
   1  -5  -2   84.79    7.00
   1   5  -2   79.39    6.50
  -1   5   2   87.49    8.30
   1   5  -2   88.29   10.80
  -1   5   2   79.89    8.10
  -1   5   2   81.59    7.60
   1   5  -2   77.89   10.90
  -1   5   2   83.79    6.50
   1   5  -2   73.99    8.00
   1   5  -2   72.29    6.40
   0  -5  -2   35.90    9.50
   0  -5  -2   12.90    5.60
   0  -5   2   12.00    4.00
   0  -5  -2   21.00    5.90
   0  -5   2   19.30    5.50
   0  -5   2   25.20    6.30
   0  -5   2   19.80    4.80
   0  -5  -2   29.70    5.20
   0  -5  -2   22.40    4.60
   0   5  -2   21.00    7.60
   0   5  -2   18.40    5.80
   0   5   2   17.10    4.30
   0   5   2   15.60    4.50
   0   5   2   21.60    5.80
   0   5   2   14.90    5.30
   1  -5   2 1253.47   56.79
   1  -5   2 1333.27   57.39
   1  -5   2 1230.78   57.49
  -1  -5  -2 1387.06   57.69
  -1  -5  -2 1286.37   56.79
   1  -5   2 1197.78   56.99
  -1  -5  -2 1421.26   57.69
  -1  -5  -2 1245.28   57.49
  -1   5  -2 1185.38   57.09
   1   5   2 1209.48   56.79
  -1   5  -2 1204.28   56.99
   1   5   2 1361.96   57.69
  -1   5  -2 1198.48   57.19
   1   5   2 1371.06   57.89
   1   5   2 1166.78   57.49
   1   5   2 1210.78   57.49
  -1   5  -2 1315.57   57.39
  -2  -5  -2 1253.77   54.69
  -2  -5  -2 1183.68   53.79
   2  -5   2 1163.78   54.59
  -2  -5  -2 1249.38   54.89
  -2  -5  -2 1184.98   54.49
   2  -5   2 1186.78   53.89
  -2  -5  -2 1193.08   53.59
   2  -5   2 1194.98   54.49
   2  -5   2 1167.08   53.59
  -2   5  -2 1246.28   54.09
  -2   5  -2 1168.08   54.09
   2   5   2 1191.58   54.59
  -2   5  -2 1184.38   54.39
   2   5   2 1219.88   53.69
   2   5   2 1197.78   55.39
  -2   5  -2 1179.58   53.59
   2   5   2 1148.59   55.29
  -3  -5  -2  785.32   38.50
   3  -5   2  816.82   41.40
  -3  -5  -2  776.62   38.80
  -3  -5  -2  801.42   37.80
  -3  -5  -2  808.42   36.40
  -3  -5  -2  791.82   39.00
   3  -5   2  802.22   38.40
  -3  -5  -2  787.82   37.10
   3  -5   2  790.72   36.50
   3   5   2  783.42   39.70
  -3   5  -2  845.82   37.80
   3   5   2  738.73   37.50
  -3   5  -2  838.82   37.40
  -3   5  -2  839.52   37.30
   3   5   2  746.23   36.60
   3   5   2  797.52   37.90
  -3   5  -2  837.72   37.70
  -3   5  -2  820.22   36.30
  -4  -5  -2  343.87   17.60
   4  -5   2  333.97   20.80
  -4  -5  -2  345.47   19.10
   4  -5   2  329.47   17.60
  -4  -5  -2  386.56   19.90
   4  -5   2  336.37   21.80
   4  -5   2  326.97   19.50
  -4  -5  -2  375.86   22.40
  -4  -5  -2  347.07   22.00
  -4   5  -2  335.97   22.50
  -4   5  -2  331.87   19.20
   4   5   2  338.17   23.50
  -4   5  -2  362.66   20.00
   4   5   2  362.26   20.10
  -4   5  -2  403.06   19.90
  -4   5  -2  338.97   17.10
   4   5   2  388.16   18.40
   5  -5   2   28.10    5.90
  -5  -5  -2   15.20    8.30
  -5  -5  -2   19.50    9.90
   5  -5   2   23.00    9.90
  -5  -5  -2   22.50   10.90
   5  -5   2   23.90    7.10
  -5  -5  -2   23.80    5.40
   5  -5   2   24.00   10.50
  -5  -5  -2   21.30    8.00
  -5   5  -2   11.90    8.50
   5   5   2   13.40    6.30
  -5   5  -2   12.40   10.30
  -5   5  -2   15.20    8.80
  -5   5  -2   14.60    7.60
  -5   5  -2   27.50    4.80
   5   5   2   19.10   12.20
  -5   5  -2   21.80    7.90
   5   5   2   20.00    8.50
   5   5   2   22.30    6.40
  -6  -5  -2  176.68   11.20
  -6   5  -2  146.99   16.20
  -6   5  -2  140.89   15.00
  -6   5  -2  135.79   15.20
  -6   5  -2  151.78   19.30
  -6   5  -2  136.89   13.60
   7  -5   2   54.99   12.70
  -7  -5  -2   55.09   13.20
  -7  -5  -2   69.09   11.00
   7  -5   2   53.09    9.00
  -7  -5  -2   61.19    7.70
   7  -5   2   50.39   14.70
  -7  -5  -2   58.69   11.10
  -7  -5  -2   50.89   15.10
   7   5   2   43.20    8.70
  -7   5  -2   37.70   10.50
  -7   5  -2   47.30   14.50
  -7   5  -2   72.89   10.20
   7   5   2   50.19    9.00
  -7   5  -2   67.29   11.70
  -7   5  -2   53.09   13.30
   7   5   2   69.59   16.50
   7   5   2   49.80   11.20
   7   5   2   62.39   13.20
   8  -5   2  130.59   19.00
   8  -5   2  122.19   13.30
  -8  -5  -2  130.29   16.20
   8  -5   2  183.48   17.10
  -8  -5  -2  179.08   15.60
  -8  -5  -2  144.89   17.00
  -8  -5  -2  121.39   20.20
  -8  -5  -2  171.78   20.40
   8   5   2  151.88   17.50
  -8   5  -2  143.89   19.80
   8   5   2  149.39   13.70
   8   5   2  131.19   14.10
  -8   5  -2  124.09   16.50
   8   5   2  128.99   21.60
  -8   5  -2  101.29   17.40
  -8   5  -2  147.19   22.80
   8   5   2  135.79   16.30
  -8   5  -2  133.99   15.30
   9  -5   2   84.59   18.80
   9  -5   2  108.79   12.00
   9  -5   2  102.19   16.80
  -9  -5  -2  131.49   15.80
  -9  -5  -2  103.89   11.80
  -9  -5  -2  112.99   21.00
  -9  -5  -2  106.39   18.10
  -9  -5  -2  120.59   16.90
  -9   5  -2   89.39   19.40
   9   5   2  112.59   17.70
  -9   5  -2  106.39   14.80
  -9   5  -2  143.39   20.90
  -9   5  -2   80.19   14.70
   9   5   2  110.99   13.60
  -9   5  -2   90.69   13.10
   9   5   2  116.69   11.80
   9   5   2  106.29   11.00
   9   5   2  101.19   22.10
 -10  -5  -2   40.90   17.50
  10  -5   2   37.90    9.30
 -10  -5  -2   58.59   15.10
 -10  -5  -2   63.59   20.50
  10  -5   2   79.39   19.40
  10  -5   2   82.29   15.80
  10   5   2   37.00   16.60
 -10   5  -2   54.69   18.40
  10   5   2   49.40   12.50
 -10   5  -2   82.79   13.00
  10   5   2   73.29   10.60
  10   5   2   64.29   11.90
 -10   5  -2   28.30   14.90
  10   5   2   56.59   23.00
  11  -5   2   46.60   16.00
 -11  -5  -2   27.20    8.90
  11  -5   2    2.80    9.00
  11   5   2   21.40    9.30
  11   5   2   14.90   14.20
 -11   5  -2   29.60   11.60
 -11   5  -2    7.70   18.70
 -11   6   2   41.20   12.30
  11   6  -2   48.70   12.80
  10  -6  -2   62.79    9.00
 -10  -6   2   82.39   24.50
 -10  -6   2   37.40   18.40
  10  -6  -2   73.89   19.30
 -10  -6   2   79.29   14.20
  10  -6  -2   79.29   17.30
  10   6  -2   93.19   12.70
 -10   6   2   58.69   13.80
 -10   6   2   81.89   13.00
   9  -6  -2   29.70   16.90
  -9  -6   2   36.80   16.50
   9  -6  -2   30.60    8.20
  -9  -6   2   52.89   15.20
   9  -6  -2   47.80   14.70
  -9  -6   2   46.30   11.60
  -9   6   2   38.50   13.40
  -9   6   2   36.00   11.90
  -9   6   2   54.59   19.30
   9   6  -2   61.99   22.70
   9   6  -2   45.20   11.00
  -8  -6   2  121.99   20.50
   8  -6  -2  131.99   15.40
   8  -6  -2  126.79   11.70
  -8  -6   2  107.79   15.20
   8  -6  -2  137.89   18.90
  -8  -6   2  109.49   17.70
  -8  -6   2  136.79   19.80
   8   6  -2  136.99   22.30
  -8   6   2  108.69   14.00
   8   6  -2  118.29   14.80
  -8   6   2  116.19   15.40
  -8   6   2  152.28   19.30
  -8   6   2  110.69   15.00
  -8   6   2  132.99   19.30
  -7  -6   2  188.98   22.80
  -7  -6   2  172.58   15.90
   7  -6  -2  173.78   12.70
  -7  -6   2  196.78   21.20
  -7  -6   2  171.68   20.40
   7  -6  -2  186.28   18.10
   7  -6  -2  184.18   21.80
  -7   6   2  166.78   15.70
  -7   6   2  153.38   17.00
  -7   6   2  161.78   14.90
  -7   6   2  176.58   22.70
   7   6  -2  140.19   24.90
  -7   6   2  168.08   17.60
   6  -6  -2  415.46   21.00
  -6  -6   2  436.46   29.60
  -6  -6   2  387.26   22.90
  -6  -6   2  363.56   27.70
   6  -6  -2  422.66   24.40
  -6   6   2  410.66   23.90
  -6   6   2  420.86   22.50
   6   6  -2  414.56   22.30
   6   6  -2  369.86   29.20
  -6   6   2  378.56   23.20
  -6   6   2  430.96   22.80
  -6   6   2  446.26   29.10
   5  -6  -2  127.49   13.80
   5  -6  -2  126.19   15.00
  -5  -6   2  121.99   16.50
   5  -6  -2  135.89   10.40
  -5  -6   2  108.49   16.70
  -5  -6   2  146.89   12.70
   5  -6  -2  145.79   17.10
  -5  -6   2  122.49   18.00
   5   6  -2  145.59   12.20
  -5   6   2  149.88   12.20
  -5   6   2  145.49   13.80
  -5   6   2  118.19   13.00
  -5   6   2  146.89   12.40
   5   6  -2  108.19   18.90
  -4  -6   2  152.08   12.70
   4  -6  -2  167.68   13.60
   4  -6  -2  151.98   15.50
  -4  -6   2  127.69   16.10
   4  -6  -2  137.89   10.70
  -4  -6   2  180.28   16.60
  -4   6   2  129.89   11.90
  -4   6   2  176.98   13.50
  -4   6   2  135.89   12.10
   4   6  -2  157.38   18.40
   4   6  -2  172.68   12.20
  -3  -6   2   78.19   13.00
   3  -6  -2  100.29   11.50
  -3  -6   2  106.69   10.60
  -3  -6   2  121.49   12.90
   3   6  -2   90.99   16.10
  -3   6   2  100.19    9.80
  -3   6   2  103.29   10.10
   3   6  -2  113.49   10.20
  -3   6   2   75.89   10.00
  -2  -6   2  320.07   17.40
  -2  -6   2  316.67   15.50
   2  -6  -2  320.37   17.30
   2  -6  -2  361.06   17.90
  -2  -6   2  339.67   18.90
  -2  -6   2  318.97   15.70
   2  -6  -2  304.07   17.30
   2  -6  -2  354.66   17.70
  -2   6   2  356.96   17.30
   2   6  -2  312.47   19.70
  -2   6   2  296.37   17.00
  -2   6   2  305.37   16.70
   2   6  -2  340.37   20.40
   2   6  -2  297.87   17.10
   2   6  -2  305.77   15.50
   2   6  -2  338.27   15.60
  -1  -6   2   46.30    6.20
   1  -6  -2   52.69    6.60
  -1  -6   2   46.20    5.30
  -1  -6   2   46.00    7.20
   1  -6  -2   46.30    5.50
  -1  -6   2   39.90    5.50
   1  -6  -2   50.89    6.50
   1  -6  -2   50.59    6.20
  -1   6   2   44.10    5.60
   1   6  -2   56.59    8.30
   1   6  -2   43.20    6.00
   1   6  -2   44.60    8.00
   1   6  -2   48.40    6.00
  -1   6   2   46.00    6.10
  -1   6   2   53.29    6.60
  -1   6   2   40.10    4.90
  -1   6   2   53.79    6.20
   1   6  -2   48.20    6.00
   0  -6  -2  115.49    8.10
   0  -6  -2  101.19    9.70
   0  -6   2  104.89    8.90
   0  -6  -2  137.19   10.00
   0  -6   2  117.99    7.90
   0  -6   2  115.59    9.50
   0   6  -2  120.09   10.70
   0   6   2  117.09    8.40
   0   6   2   96.69    9.20
   0   6   2  132.09   11.70
   0   6  -2  107.59    8.50
   1  -6   2  280.97   15.10
  -1  -6  -2  264.47   13.20
  -1  -6  -2  253.97   15.20
   1  -6   2  247.98   15.10
   1  -6   2  268.67   13.30
  -1  -6  -2  264.37   15.30
  -1  -6  -2  251.87   14.40
   1   6   2  269.27   15.90
   1   6   2  242.08   13.20
   1   6   2  235.38   14.90
  -1   6  -2  240.48   14.40
   1   6   2  242.38   13.20
  -1   6  -2  250.47   14.80
  -1   6  -2  257.67   14.10
   1   6   2  294.57   15.50
  -2  -6  -2   98.89   11.50
  -2  -6  -2  125.69    9.10
   2  -6   2  105.59   12.30
  -2  -6  -2  115.69   12.20
  -2  -6  -2  137.49    8.60
   2  -6   2  107.69    9.40
   2  -6   2  126.89    8.20
  -2   6  -2  115.99    8.50
   2   6   2  137.99   12.90
  -2   6  -2  126.49   13.50
   2   6   2  112.89   13.60
   2   6   2  117.49    8.60
  -2   6  -2  138.99   10.40
  -2   6  -2  107.89   11.10
  -3  -6  -2 1539.15   71.29
  -3  -6  -2 1574.74   72.69
   3  -6   2 1523.35   72.29
  -3  -6  -2 1692.03   73.09
   3  -6   2 1565.84   72.09
   3  -6   2 1648.44   74.59
   3  -6   2 1631.44   71.49
  -3  -6  -2 1571.34   71.99
   3  -6   2 1588.64   70.89
  -3  -6  -2 1588.84   72.49
  -3  -6  -2 1574.24   70.89
   3   6   2 1538.25   73.39
  -3   6  -2 1648.64   71.79
  -3   6  -2 1577.84   71.79
  -3   6  -2 1591.44   70.89
   3   6   2 1558.44   70.99
  -3   6  -2 1631.54   71.89
   3   6   2 1536.65   71.99
  -3   6  -2 1677.93   71.49
   3   6   2 1468.45   71.29
   4  -6   2   72.69    7.70
  -4  -6  -2   61.19   10.10
   4  -6   2   55.69    7.60
   4  -6   2   67.69   10.30
  -4  -6  -2   56.79   10.90
  -4  -6  -2   51.09   10.60
  -4  -6  -2   57.29    9.00
  -4  -6  -2   63.69    7.80
   4  -6   2   64.09   10.20
  -4  -6  -2   53.99    7.50
   4   6   2   53.99    6.30
   4   6   2   49.00    8.90
  -4   6  -2   84.39   11.40
  -4   6  -2   71.59    9.00
   4   6   2   58.29   12.40
  -4   6  -2   51.69    8.00
   4   6   2   59.89    6.80
  -4   6  -2   60.19    8.20
  -4   6  -2   68.99    6.60
  -5  -6  -2  126.19   15.20
  -5  -6  -2   79.49    8.80
  -5  -6  -2   89.99   12.60
  -5  -6  -2  112.09   13.10
   5  -6   2   94.09   10.70
  -5  -6  -2   95.29   16.90
   5  -6   2   90.19   16.10
   5  -6   2  105.09   12.10
  -5  -6  -2   86.89   11.50
  -5   6  -2  108.09   13.00
  -5   6  -2  100.09   16.30
  -5   6  -2   85.09   11.60
   5   6   2   92.59   12.80
   5   6   2   87.19   10.00
  -5   6  -2   78.79   12.70
  -5   6  -2  117.19   11.00
   5   6   2   96.89    9.80
   5   6   2   93.79   14.80
   6  -6   2  183.78   13.50
  -6  -6  -2  167.28   20.90
  -6  -6  -2  168.68   26.70
  -6  -6  -2  164.08   12.00
   6  -6   2  192.38   23.60
  -6  -6  -2  170.18   14.90
  -6  -6  -2  195.28   26.80
   6  -6   2  189.38   17.60
  -6   6  -2  159.98   16.60
   6   6   2  181.78   21.60
  -6   6  -2  202.88   20.40
   6   6   2  171.08   13.50
   6   6   2  183.98   15.70
  -6   6  -2  169.38   15.50
  -6   6  -2  192.78   14.80
  -6   6  -2  187.38   16.00
   6   6   2  175.18   13.10
   7  -6   2  317.77   23.30
   7  -6   2  333.97   26.30
  -7  -6  -2  301.37   24.90
  -7  -6  -2  317.37   21.70
  -7  -6  -2  329.67   27.10
  -7  -6  -2  318.57   21.30
  -7  -6  -2  322.27   20.60
  -7  -6  -2  382.46   25.50
  -7   6  -2  371.36   27.00
  -7   6  -2  365.96   21.80
   7   6   2  365.16   21.90
  -7   6  -2  376.26   21.10
  -7   6  -2  311.37   21.50
   7   6   2  303.57   19.10
   7   6   2  336.77   28.30
   7   6   2  334.77   19.80
  -8  -6  -2   11.30    7.10
   8  -6   2   31.00   13.80
  -8  -6  -2   13.50   16.60
  -8  -6  -2   10.30   12.10
  -8  -6  -2    5.90   13.20
   8  -6   2   16.90   15.10
   8  -6   2   12.40   10.20
  -8  -6  -2    8.10   10.70
  -8   6  -2   20.20   13.70
   8   6   2    5.60   17.10
   8   6   2   12.30    8.70
  -8   6  -2   12.70   10.00
  -8   6  -2   -3.70   11.70
   8   6   2   18.60    8.50
  -8   6  -2   23.60   15.70
   8   6   2   12.50   10.70
  -9  -6  -2   31.00    7.80
  -9  -6  -2   35.40   15.70
   9  -6   2   13.20    8.70
  -9  -6  -2   40.90   12.70
   9  -6   2   41.00   15.10
   9  -6   2   34.10   17.20
   9   6   2    7.90   26.50
  -9   6  -2   30.00   11.50
  -9   6  -2   25.70   16.80
   9   6   2   20.80   11.10
   9   6   2   44.00    9.20
  -9   6  -2   28.50   12.60
  10  -6   2   -7.10    8.60
 -10  -6  -2    6.80   20.90
 -10  -6  -2   21.50   14.80
 -10  -6  -2   26.10    8.40
  10  -6   2    8.30   15.60
 -10  -6  -2   -4.60   15.60
  10  -6   2    1.60   17.00
  10   6   2    3.10   12.70
 -10   6  -2   -6.10   11.30
 -10   6  -2   10.20   17.40
 -10   6  -2    6.30   13.30
  10   6   2   17.60    9.50
  10   6   2   11.20   21.70
  11  -6   2  115.19   13.60
  11  -6   2  198.58   23.70
  11   6   2  147.89   15.60
 -10  -7   2   60.89   13.70
  10  -7  -2   63.59   10.00
 -10  -7   2   33.40   18.00
  10  -7  -2   76.59   17.00
 -10  -7   2   82.89   16.70
  10  -7  -2   62.19   19.30
 -10   7   2   64.99   13.80
  10   7  -2   64.89   12.70
 -10   7   2   76.69   12.70
   9  -7  -2   82.59   10.20
  -9  -7   2   99.39   21.10
   9  -7  -2   75.49   18.80
  -9  -7   2   95.49   18.90
  -9  -7   2   93.89   13.20
   9  -7  -2   80.39   14.80
  -9   7   2  102.19   13.50
  -9   7   2   91.69   14.00
  -9   7   2   73.49   20.50
   9   7  -2   82.19   31.50
   9   7  -2  103.59   12.70
   8  -7  -2    7.50    7.50
   8  -7  -2   10.60   15.30
  -8  -7   2   12.40   10.30
  -8  -7   2    8.50   13.90
   8  -7  -2    3.20   13.10
  -8  -7   2   10.60   13.60
  -8  -7   2    4.20   16.70
  -8   7   2   19.90   12.90
  -8   7   2   19.50   16.40
  -8   7   2    2.40   10.10
  -8   7   2   16.00   11.20
   8   7  -2    6.90   18.40
   8   7  -2    4.10    9.60
  -7  -7   2  148.29   16.30
   7  -7  -2  178.98   22.00
  -7  -7   2  160.28   23.70
  -7  -7   2  172.88   21.00
   7  -7  -2  151.48   18.30
  -7  -7   2  150.38   20.80
   7  -7  -2  176.08   13.10
   7   7  -2  157.98   15.20
  -7   7   2  169.18   15.90
  -7   7   2  144.29   16.50
   7   7  -2  183.48   22.00
  -7   7   2  179.48   17.20
  -7   7   2  161.78   24.00
  -7   7   2  166.78   15.00
   6  -7  -2  802.12   40.70
  -6  -7   2  823.12   40.10
  -6  -7   2  795.22   42.30
  -6  -7   2  833.42   43.60
  -6  -7   2  769.02   43.30
   6  -7  -2  801.92   43.60
   6  -7  -2  850.81   38.60
  -6   7   2  833.42   39.70
  -6   7   2  750.72   39.90
  -6   7   2  844.22   39.50
  -6   7   2  879.81   40.60
   6   7  -2  858.91   39.70
   6   7  -2  781.62   45.00
   5  -7  -2  267.97   20.60
  -5  -7   2  233.68   24.50
   5  -7  -2  261.97   19.30
  -5  -7   2  271.27   20.20
   5  -7  -2  269.67   18.20
  -5  -7   2  246.98   20.40
  -5  -7   2  276.97   17.40
  -5   7   2  280.27   17.70
   5   7  -2  266.27   23.60
  -5   7   2  286.47   16.80
   5   7  -2  292.67   16.70
  -5   7   2  251.87   16.50
  -5   7   2  271.67   17.40
  -4  -7   2  642.54   34.10
   4  -7  -2  675.23   32.20
  -4  -7   2  643.94   31.70
  -4  -7   2  653.63   33.70
   4  -7  -2  639.94   33.30
   4  -7  -2  671.33   32.80
  -4  -7   2  612.74   33.40
   4   7  -2  647.74   31.40
   4   7  -2  598.24   30.10
  -4   7   2  675.93   31.70
  -4   7   2  692.63   31.40
  -4   7   2  695.93   31.40
  -4   7   2  643.34   31.60
   4   7  -2  610.64   35.40
  -3  -7   2  262.77   15.70
   3  -7  -2  268.57   14.20
   3  -7  -2  273.17   16.10
   3  -7  -2  265.77   16.70
  -3  -7   2  252.47   13.10
  -3  -7   2  234.88   13.60
   3   7  -2  240.08   13.30
   3   7  -2  259.57   20.20
  -3   7   2  256.67   15.10
   3   7  -2  217.58   19.10
  -3   7   2  284.37   15.10
   3   7  -2  242.38   15.20
  -3   7   2  280.87   15.60
  -3   7   2  265.27   14.90
   2  -7  -2  290.87   14.10
   2  -7  -2  323.37   16.50
  -2  -7   2  255.17   17.70
   2  -7  -2  294.27   14.90
  -2  -7   2  278.47   16.20
   2  -7  -2  281.97   18.20
  -2  -7   2  322.27   16.60
  -2  -7   2  273.57   14.40
   2  -7  -2  291.77   14.40
   2  -7  -2  277.17   15.90
  -2  -7   2  285.57   14.10
  -2   7   2  290.87   15.40
   2   7  -2  260.37   15.70
  -2   7   2  298.87   16.40
  -2   7   2  294.27   15.70
  -2   7   2  269.17   15.80
   2   7  -2  265.27   14.10
   2   7  -2  291.87   19.00
   2   7  -2  261.57   14.00
   2   7  -2  245.68   18.60
  -1  -7   2   60.19    7.90
  -1  -7   2   56.09    7.00
   1  -7  -2   48.00    8.10
   1  -7  -2   53.99    6.90
  -1  -7   2   60.69    7.60
   1  -7  -2   65.99    7.60
   1  -7  -2   60.59    9.50
  -1  -7   2   55.69    6.10
  -1   7   2   64.89    6.70
  -1   7   2   67.39    8.90
   1   7  -2   67.39    9.10
   1   7  -2   55.79    6.70
  -1   7   2   54.69    6.50
   1   7  -2   71.79   10.40
  -1   7   2   67.09    7.40
   1   7  -2   62.59    6.60
   1   7  -2   57.89    6.70
   0  -7  -2  309.67   16.60
   0  -7  -2  317.97   15.40
   0  -7   2  309.27   16.40
   0  -7  -2  318.57   16.10
   0  -7  -2  322.47   16.70
   0  -7   2  315.17   15.20
   0  -7  -2  304.37   17.20
   0  -7   2  311.17   16.10
   0  -7   2  309.07   17.30
   0  -7   2  322.77   16.10
   0   7  -2  296.07   17.30
   0   7  -2  289.77   15.60
   0   7   2  294.77   15.50
   0   7   2  308.37   16.10
   0   7  -2  292.27   15.70
   0   7   2  291.77   15.60
   0   7   2  312.07   17.40
  -1  -7  -2   53.99    6.90
  -1  -7  -2   58.09    7.50
  -1  -7  -2   60.89   10.10
   1  -7   2   40.40    7.30
   1  -7   2   49.50    7.00
  -1  -7  -2   35.90    7.40
   1   7   2   62.29    6.90
  -1   7  -2   40.10    6.20
   1   7   2   49.20    8.60
  -1   7  -2   34.30    6.60
   2  -7   2   91.79    9.10
  -2  -7  -2  103.99    8.20
  -2  -7  -2   86.79   11.00
  -2  -7  -2   92.29   11.90
   2  -7   2  106.49    8.00
   2  -7   2   96.49   11.90
  -2  -7  -2  106.59    8.60
   2   7   2   95.89    8.30
   2   7   2   98.79   10.90
   2   7   2   83.89    9.30
  -2   7  -2  109.49   10.50
  -2   7  -2  117.09   10.70
   2   7   2  121.79   13.00
  -2   7  -2  109.09   10.20
  -2   7  -2   99.09    8.60
  -3  -7  -2  312.47   15.00
   3  -7   2  309.47   16.00
   3  -7   2  289.57   17.30
  -3  -7  -2  292.07   16.00
  -3  -7  -2  280.77   18.50
  -3  -7  -2  322.37   18.30
  -3  -7  -2  262.27   17.40
   3  -7   2  297.27   19.90
   3  -7   2  291.17   14.90
   3  -7   2  318.67   18.00
   3   7   2  283.77   20.00
  -3   7  -2  299.37   17.20
   3   7   2  249.97   20.00
   3   7   2  282.87   15.30
  -3   7  -2  302.57   16.90
  -3   7  -2  269.57   15.70
  -3   7  -2  303.27   15.00
   3   7   2  262.87   17.50
  -3   7  -2  323.87   17.00
   3   7   2  284.77   16.00
   4  -7   2   75.89    9.70
   4  -7   2  102.49    9.90
  -4  -7  -2   79.89    9.90
  -4  -7  -2   65.69    8.00
   4  -7   2   80.69   11.00
   4  -7   2   71.49    7.90
  -4  -7  -2   90.19    8.70
  -4  -7  -2   84.79   11.50
   4  -7   2   84.89   13.60
  -4  -7  -2  109.39   13.20
  -4  -7  -2   76.79   11.50
  -4   7  -2   90.89   11.10
   4   7   2   85.79    9.80
  -4   7  -2   79.79    8.60
   4   7   2   85.79    7.50
  -4   7  -2   75.19    7.40
   4   7   2   87.59    7.10
  -4   7  -2   95.79   11.80
   4   7   2   93.39   13.50
  -5  -7  -2  258.17   14.20
  -5  -7  -2  218.38   20.20
   5  -7   2  276.47   15.50
   5  -7   2  260.87   20.20
  -5  -7  -2  210.88   20.70
  -5  -7  -2  246.88   19.50
   5  -7   2  272.67   18.90
  -5  -7  -2  246.38   16.90
  -5  -7  -2  265.87   17.60
  -5   7  -2  270.47   17.30
  -5   7  -2  242.58   16.90
   5   7   2  240.88   14.50
  -5   7  -2  287.17   21.20
  -5   7  -2  276.27   22.00
  -5   7  -2  272.07   17.40
   5   7   2  236.98   22.50
   5   7   2  289.07   17.50
  -6  -7  -2  757.32   37.70
   6  -7   2  805.32   38.70
   6  -7   2  802.02   36.30
  -6  -7  -2  785.22   40.10
   6  -7   2  725.33   40.00
  -6  -7  -2  746.63   35.30
  -6  -7  -2  717.03   36.60
  -6  -7  -2  700.53   40.70
  -6  -7  -2  724.53   39.80
  -6   7  -2  699.63   37.20
   6   7   2  750.82   35.90
  -6   7  -2  838.42   37.60
   6   7   2  727.33   42.40
   6   7   2  708.53   36.00
   6   7   2  821.52   37.90
  -6   7  -2  804.82   41.20
  -7  -7  -2    7.80   14.60
  -7  -7  -2    4.20   13.20
  -7  -7  -2   -0.40   10.20
  -7  -7  -2   -3.90   10.10
   7  -7   2   -5.90   12.90
  -7  -7  -2    7.00   12.40
   7  -7   2    2.40    7.80
   7  -7   2   -0.20   13.50
  -7  -7  -2    2.20    7.30
   7   7   2   -0.60    7.60
   7   7   2   -0.80   10.20
  -7   7  -2    2.90    9.20
   7   7   2   -0.10    7.20
  -7   7  -2    8.20   11.40
   7   7   2    8.90   15.40
  -7   7  -2   -2.60   10.10
  -7   7  -2    2.80   10.60
  -7   7  -2    8.30   14.20
  -8  -7  -2   97.29   11.20
  -8  -7  -2   84.79   16.10
  -8  -7  -2  130.59   14.60
  -8  -7  -2  116.09   19.60
   8  -7   2  101.59   15.50
  -8  -7  -2  128.89   14.20
   8  -7   2  123.79   17.80
   8  -7   2  100.19   11.50
  -8  -7  -2  117.89   16.50
  -8   7  -2  125.29   13.10
   8   7   2  104.29   20.40
  -8   7  -2   98.09   13.90
  -8   7  -2  107.79   18.70
   8   7   2  108.49   11.40
   8   7   2  100.69   12.30
   8   7   2  121.59   13.90
  -9  -7  -2   16.50   11.40
  -9  -7  -2   11.40    7.70
  -9  -7  -2   -4.20   16.30
   9  -7   2   -6.20    8.40
  -9  -7  -2   -8.10   13.30
   9  -7   2    9.70   16.60
  -9  -7  -2   -2.10   18.20
   9  -7   2  -18.40   14.00
  -9  -7  -2   18.30   15.10
  -9   7  -2  -14.20   10.90
   9   7   2    0.20    8.40
   9   7   2    4.50   19.10
  -9   7  -2    5.00   16.20
   9   7   2   -2.60   11.70
   9   7   2   -1.20    8.10
  -9   7  -2    1.60   12.20
  10  -7   2   60.49   19.00
 -10  -7  -2   70.09   15.80
  10  -7   2   60.09   11.40
 -10  -7  -2   66.49   15.70
 -10  -7  -2   40.60   17.70
 -10  -7  -2   54.29    8.90
  10  -7   2   55.49   19.90
 -10   7  -2   40.90   15.20
  10   7   2   72.49   10.00
 -10   7  -2   43.90   19.80
  10   7   2   60.29   10.10
 -10   7  -2   81.29   13.30
  10   7   2   47.60   13.10
  10  -8  -2   59.99   16.80
  10  -8  -2   63.09   21.00
 -10  -8   2   66.59   14.70
 -10   8   2   68.99   21.50
 -10   8   2   64.39   13.10
  10   8  -2   88.39   14.50
 -10   8   2   53.69   13.60
   9  -8  -2   21.50   14.10
   9  -8  -2   24.90    8.70
  -9  -8   2   28.80   11.90
  -9  -8   2   24.50   20.00
  -9  -8   2   58.79   16.20
   9   8  -2   33.40   11.30
  -9   8   2   28.40   11.40
  -9   8   2   34.70   12.90
   9   8  -2    4.80   20.50
  -9   8   2   29.90   19.60
   8  -8  -2  284.97   24.60
  -8  -8   2  344.47   26.00
   8  -8  -2  326.97   18.60
  -8  -8   2  309.47   26.80
   8  -8  -2  295.07   27.60
  -8  -8   2  280.47   21.80
  -8  -8   2  288.37   30.20
  -8   8   2  309.47   20.70
  -8   8   2  292.07   21.30
   8   8  -2  291.87   32.20
  -8   8   2  314.87   29.80
   8   8  -2  328.97   21.60
   7  -8  -2   11.90   13.10
  -7  -8   2   13.20   13.00
  -7  -8   2   28.50   13.30
  -7  -8   2   31.50   15.50
   7  -8  -2   21.80   14.00
  -7  -8   2   34.00   10.70
  -7   8   2   17.00    9.70
   7   8  -2   32.30   17.30
  -7   8   2   10.90    9.30
   7   8  -2   23.80    9.60
  -7   8   2   30.30   11.00
  -7   8   2   30.20   16.40
  -7   8   2   24.90   10.50
  -6  -8   2  378.66   25.90
   6  -8  -2  396.86   26.60
  -6  -8   2  398.06   23.40
   6  -8  -2  409.26   24.40
  -6  -8   2  371.26   26.10
  -6  -8   2  359.96   27.30
  -6   8   2  376.56   22.50
  -6   8   2  408.26   30.50
   6   8  -2  369.66   29.10
  -6   8   2  386.96   22.30
   6   8  -2  443.56   26.40
  -5  -8   2  525.05   29.50
   5  -8  -2  518.85   28.80
   5  -8  -2  540.45   28.10
   5  -8  -2  520.65   29.30
  -5  -8   2  484.95   30.40
  -5  -8   2  530.25   30.00
  -5   8   2  549.15   27.10
  -5   8   2  487.95   26.60
   5   8  -2  485.75   31.70
  -5   8   2  559.64   26.90
   5   8  -2  537.95   26.70
   5   8  -2  474.35   25.90
  -5   8   2  549.25   26.70
   4  -8  -2  278.17   18.60
  -4  -8   2  279.37   17.80
   4  -8  -2  276.67   18.30
  -4  -8   2  329.57   21.10
   4  -8  -2  283.07   15.80
  -4  -8   2  272.17   19.20
  -4  -8   2  269.67   14.30
  -4  -8   2  322.37   19.70
   4  -8  -2  273.17   19.20
  -4   8   2  261.97   16.70
   4   8  -2  283.47   14.90
   4   8  -2  286.77   14.40
  -4   8   2  287.37   17.00
  -4   8   2  293.37   16.80
   4   8  -2  284.97   22.70
   4   8  -2  282.27   17.10
  -4   8   2  270.67   16.90
  -3  -8   2  653.73   31.60
   3  -8  -2  681.13   31.80
  -3  -8   2  631.54   32.60
  -3  -8   2  640.34   29.90
   3  -8  -2  693.73   32.10
  -3  -8   2  670.93   32.20
   3  -8  -2  650.43   32.00
   3  -8  -2  687.93   30.60
   3   8  -2  629.44   34.40
   3   8  -2  632.44   29.90
   3   8  -2  599.14   33.60
  -3   8   2  635.74   31.50
  -3   8   2  662.13   31.30
   3   8  -2  611.14   29.80
  -3   8   2  666.63   31.10
   3   8  -2  636.04   31.30
  -3   8   2  670.13   31.60
   2  -8  -2  884.81   37.80
   2  -8  -2  869.11   37.50
   2  -8  -2  840.22   37.90
   2  -8  -2  863.21   38.60
   2  -8  -2  798.82   38.80
  -2  -8   2  827.52   38.80
  -2  -8   2  833.32   39.60
  -2  -8   2  827.62   37.50
   2  -8  -2  808.92   41.50
  -2  -8   2  807.82   37.60
  -2  -8   2  871.81   39.00
   2   8  -2  845.12   40.30
  -2   8   2  820.12   38.50
   2   8  -2  786.52   38.40
   2   8  -2  787.72   37.40
   2   8  -2  776.02   40.30
  -2   8   2  821.32   38.90
  -2   8   2  832.02   38.40
  -2   8   2  821.82   38.20
   2   8  -2  776.52   37.40
   1  -8  -2  424.46   22.20
   1  -8  -2  428.36   20.60
  -1  -8   2  428.96   20.80
  -1  -8   2  423.96   22.70
   1  -8  -2  447.56   21.40
   1  -8  -2  449.36   21.00
  -1  -8   2  443.96   21.60
   1  -8  -2  453.75   21.70
  -1  -8   2  428.76   20.20
  -1   8   2  410.56   22.20
   1   8  -2  371.46   21.60
   1   8  -2  411.66   21.20
   1   8  -2  467.15   22.50
  -1   8   2  462.65   21.90
   1   8  -2  399.26   23.40
   1   8  -2  392.86   20.40
  -1   8   2  397.16   22.10
   0  -8   2   35.20    6.20
   0  -8   2   39.00    6.40
   0  -8   2   40.50    5.10
   0  -8   2   40.90    6.90
   0  -8  -2   44.80    6.60
   0  -8  -2   46.30    7.00
   0  -8  -2   50.59    7.90
   0  -8  -2   48.30    5.50
   0  -8   2   47.40    7.80
   0  -8  -2   48.40    7.30
   0   8   2   42.80    5.80
   0   8   2   33.20    7.80
   0   8   2   40.80    5.80
   0   8   2   45.60    6.30
   0   8  -2   40.40    5.80
   0   8  -2   42.30    7.90
   0   8  -2   43.70    6.00
  -1  -8  -2    2.60    5.00
  -1  -8  -2   -4.30    6.90
   1  -8   2    7.10    5.10
  -1  -8  -2   19.10    7.40
  -1  -8  -2   10.90    5.60
   1  -8   2   16.80    5.10
   1  -8   2    4.00    6.90
   1  -8   2   14.50    5.40
   1   8   2   11.00    5.10
  -1   8  -2    6.90    6.70
   1   8   2   -0.40    8.60
   1   8   2    6.00    4.90
  -1   8  -2   12.90    6.00
   1   8   2    9.50    6.60
  -1   8  -2   -0.10    5.70
  -2  -8  -2   49.50    8.60
  -2  -8  -2   40.70    5.60
   2  -8   2   36.70    8.50
  -2  -8  -2   52.49    8.10
   2   8   2   37.40    9.60
   2   8   2   41.60    8.80
  -2   8  -2   36.60    9.10
  -2   8  -2   29.50    7.00
  -3  -8  -2 1699.83   77.49
  -3  -8  -2 1679.73   77.89
   3  -8   2 1576.44   77.49
  -3  -8  -2 1745.93   77.79
   3  -8   2 1782.72   77.29
   3  -8   2 1741.23   76.29
   3  -8   2 1763.22   77.59
  -3  -8  -2 1677.03   76.29
  -3  -8  -2 1648.94   76.49
   3  -8   2 1799.02   76.79
   3   8   2 1581.24   78.59
  -3   8  -2 1788.62   77.29
   3   8   2 1583.04   76.79
  -3   8  -2 1803.62   76.49
   3   8   2 1681.53   77.49
   3   8   2 1712.53   76.29
  -3   8  -2 1762.92   77.09
   3   8   2 1682.43   78.89
  -3   8  -2 1662.03   77.09
  -4  -8  -2  323.67   18.80
   4  -8   2  349.67   21.20
  -4  -8  -2  332.47   17.50
  -4  -8  -2  328.27   21.40
  -4  -8  -2  372.66   20.50
   4  -8   2  348.27   18.50
   4  -8   2  347.17   20.40
  -4  -8  -2  350.26   21.20
   4  -8   2  332.27   17.50
  -4  -8  -2  359.86   23.00
   4  -8   2  380.76   21.20
  -4   8  -2  362.76   19.70
  -4   8  -2  326.07   18.60
   4   8   2  319.27   18.00
   4   8   2  341.37   17.80
  -4   8  -2  383.16   20.10
  -4   8  -2  342.67   19.30
   4   8   2  358.96   20.20
   4   8   2  359.36   24.10
  -4   8  -2  353.86   17.40
   5  -8   2 1019.00   44.10
  -5  -8  -2  866.01   47.20
  -5  -8  -2  905.11   46.30
   5  -8   2  981.90   45.90
  -5  -8  -2  925.51   43.20
  -5  -8  -2  911.81   46.60
  -5  -8  -2  961.30   45.40
   5  -8   2  928.91   46.70
  -5  -8  -2  873.61   44.20
   5   8   2 1015.20   45.50
  -5   8  -2 1008.20   44.70
  -5   8  -2 1007.90   45.10
   5   8   2  945.31   43.40
   5   8   2  857.61   43.60
  -5   8  -2  978.90   43.00
  -5   8  -2  862.61   44.30
  -5   8  -2 1000.40   44.60
  -6  -8  -2  205.58   22.30
  -6  -8  -2  182.38   20.80
  -6  -8  -2  238.08   18.20
   6  -8   2  244.08   15.30
  -6  -8  -2  212.98   16.40
   6  -8   2  242.68   19.90
  -6  -8  -2  216.78   20.20
  -6  -8  -2  242.58   14.10
   6  -8   2  205.48   21.20
   6   8   2  208.78   14.00
   6   8   2  236.88   17.80
  -6   8  -2  232.08   22.00
  -6   8  -2  229.48   17.40
  -6   8  -2  235.38   16.60
  -6   8  -2  247.58   17.50
   6   8   2  216.98   14.80
   6   8   2  189.98   24.70
  -6   8  -2  186.78   16.30
  -7  -8  -2  256.17   23.30
   7  -8   2  254.17   16.80
  -7  -8  -2  224.68   18.70
   7  -8   2  257.27   24.20
   7  -8   2  265.17   24.60
  -7  -8  -2  260.67   19.80
  -7  -8  -2  242.38   15.10
  -7  -8  -2  267.07   23.40
  -7  -8  -2  213.58   25.80
   7   8   2  250.07   15.80
  -7   8  -2  288.67   20.50
   7   8   2  241.78   17.00
  -7   8  -2  267.07   24.50
  -7   8  -2  267.27   18.90
   7   8   2  293.47   20.00
  -7   8  -2  224.38   18.10
   7   8   2  235.48   26.50
   8  -8   2   23.40   15.10
  -8  -8  -2   61.59   12.60
   8  -8   2   45.60   14.60
  -8  -8  -2   49.90   15.20
   8  -8   2   19.20    8.80
  -8  -8  -2   13.40   14.40
  -8  -8  -2   36.30   17.60
  -8  -8  -2   39.40   12.20
  -8  -8  -2   34.40    7.50
  -8   8  -2   26.90   10.90
  -8   8  -2   30.50   16.20
   8   8   2   38.70   18.10
   8   8   2   24.90    7.70
  -8   8  -2   41.80   12.40
   8   8   2   18.30   12.10
  -9  -8  -2  180.48   20.20
   9  -8   2  212.28   22.60
  -9  -8  -2  193.98   13.80
  -9  -8  -2  179.68   29.10
   9  -8   2  195.58   15.50
  -9  -8  -2  186.38   19.90
   9  -8   2  160.58   30.30
  -9  -8  -2  181.18   25.20
  -9   8  -2  212.28   23.40
   9   8   2  205.98   19.90
   9   8   2  162.08   15.80
  -9   8  -2  186.38   27.30
  -9   8  -2  205.48   19.60
   9   8   2  185.88   30.50
 -10  -8  -2   27.70   13.30
 -10  -8  -2   24.70    7.90
 -10   8  -2   -1.50   14.80
 -10   8  -2   13.10   13.70
  10   8   2   20.50    8.70
 -10   8  -2    7.60   18.20
  10   8   2   34.10   10.70
 -10  -9   2   20.90   14.30
  10  -9  -2   16.20   15.40
 -10   9   2    7.60   20.50
 -10   9   2    3.80   12.90
 -10   9   2    9.10   12.50
  -9  -9   2  223.78   23.30
  -9  -9   2  185.18   25.00
  -9  -9   2  145.09   24.70
   9  -9  -2  151.48   26.40
   9  -9  -2  200.58   22.70
  -9  -9   2  191.08   20.10
  -9   9   2  160.68   27.40
   9   9  -2  197.18   18.80
   9   9  -2  180.08   31.40
  -9   9   2  162.08   19.10
  -9   9   2  194.38   21.00
   8  -9  -2  135.29   19.20
   8  -9  -2  145.99   17.70
  -8  -9   2  148.39   22.90
  -8  -9   2  146.69   17.90
  -8  -9   2  144.79   21.30
  -8  -9   2  126.59   21.90
  -8   9   2  124.99   17.00
  -8   9   2  171.48   19.00
   8   9  -2  143.99   23.80
  -8   9   2  132.39   21.50
   8   9  -2  135.59   16.50
  -8   9   2  143.29   16.40
  -7  -9   2  114.79   16.00
   7  -9  -2   84.39   14.70
  -7  -9   2   77.59   15.30
   7  -9  -2  107.89   16.20
   7   9  -2   95.29   12.00
  -7   9   2   77.99   11.70
   7   9  -2  108.49   19.20
  -7   9   2   59.49   10.40
  -7   9   2   71.19   11.70
  -7   9   2   58.09   18.40
  -6  -9   2   23.50   10.60
   6  -9  -2   31.70   12.00
   6  -9  -2   48.80   12.00
   6  -9  -2   26.30   12.90
  -6  -9   2   37.40   12.40
   6   9  -2   62.79   16.10
  -6   9   2   25.90    8.60
  -6   9   2   30.90   10.90
  -6   9   2   46.10   10.10
   6   9  -2   33.00    9.60
  -5  -9   2  108.99   11.10
  -5  -9   2  115.69   14.10
  -5  -9   2  117.79   18.80
   5  -9  -2  110.59   10.90
  -5  -9   2  132.29   16.20
   5  -9  -2  103.69   15.50
   5  -9  -2  140.89   13.40
  -5  -9   2  107.19   16.10
  -5   9   2  103.09   12.80
   5   9  -2  126.89   15.40
  -5   9   2  100.39   12.60
  -5   9   2  116.19   12.70
  -5   9   2  109.49   12.90
   5   9  -2  105.49   20.10
  -4  -9   2  169.58   10.40
  -4  -9   2  168.98   16.10
  -4  -9   2  173.38   17.10
   4  -9  -2  163.68   15.10
   4  -9  -2  157.78   11.80
  -4  -9   2  194.38   15.80
   4  -9  -2  167.48   15.90
   4  -9  -2  152.68   15.40
   4   9  -2  171.38   10.80
   4   9  -2  140.49   19.80
   4   9  -2  175.18   10.10
  -4   9   2  166.28   13.30
   4   9  -2  161.78   13.60
  -4   9   2  174.58   13.10
  -4   9   2  169.38   13.30
  -4   9   2  158.18   13.40
  -3  -9   2  419.36   23.60
  -3  -9   2  478.95   23.40
   3  -9  -2  404.46   23.00
   3  -9  -2  416.46   22.90
  -3  -9   2  420.26   22.60
   3  -9  -2  423.86   21.20
  -3  -9   2  424.26   20.60
   3  -9  -2  413.06   23.30
  -3  -9   2  407.46   20.60
  -3   9   2  434.06   22.50
   3   9  -2  401.76   25.10
  -3   9   2  472.15   22.20
  -3   9   2  402.96   22.10
   3   9  -2  436.76   20.30
   3   9  -2  411.86   26.00
  -3   9   2  407.86   22.00
   3   9  -2  430.56   20.40
   3   9  -2  427.56   22.20
   2  -9  -2  221.48   11.80
  -2  -9   2  211.48   15.80
   2  -9  -2  236.38   12.50
  -2  -9   2  205.68   14.50
   2  -9  -2  222.38   13.80
  -2  -9   2  216.78   11.70
   2  -9  -2  238.88   14.80
   2  -9  -2  231.08   14.80
  -2  -9   2  212.48   12.50
   2  -9  -2  223.08   12.50
  -2   9   2  188.98   14.80
  -2   9   2  214.58   13.50
  -2   9   2  210.08   13.80
   2   9  -2  213.58   17.00
   2   9  -2  191.28   17.70
  -2   9   2  216.18   13.50
   2   9  -2  214.18   11.90
   2   9  -2  199.38   13.40
   2   9  -2  194.38   11.60
  -1  -9   2  184.08   15.10
  -1  -9   2  217.38   13.30
  -1  -9   2  199.68   12.40
   1  -9  -2  210.98   14.40
   1  -9  -2  191.98   11.70
   1  -9  -2  225.68   13.60
   1  -9  -2  216.18   12.70
   1  -9  -2  180.98   13.20
  -1  -9   2  208.28   11.20
   1   9  -2  196.18   12.50
  -1   9   2  184.68   14.50
   1   9  -2  232.78   14.50
  -1   9   2  193.48   15.90
   1   9  -2  189.28   11.80
   0  -9  -2  258.07   14.00
   0  -9  -2  267.27   16.90
   0  -9   2  275.37   14.80
   0  -9  -2  281.67   15.10
   0  -9  -2  244.88   15.80
   0  -9   2  268.67   17.40
   0  -9  -2  287.97   15.50
   0  -9   2  264.07   13.70
   0  -9   2  270.47   15.00
   0  -9   2  270.97   17.00
   0   9   2  258.07   14.30
   0   9  -2  260.47   14.40
   0   9   2  244.48   17.00
   0   9   2  253.57   14.80
   0   9   2  275.57   14.50
   0   9  -2  234.68   16.90
   0   9  -2  256.07   14.30
   1  -9   2   75.49    8.60
  -1  -9  -2   68.99    8.70
  -1  -9  -2   76.19   10.50
   1  -9   2   53.79    7.90
   1  -9   2   60.29    7.80
  -1  -9  -2   72.59    7.90
  -1  -9  -2   91.59   12.00
   1   9   2   60.09   10.00
   1   9   2   79.59    7.90
  -1   9  -2   72.49    9.30
  -1   9  -2   63.99   11.40
  -2  -9  -2  207.58   12.50
  -2  -9  -2  227.88   12.50
   2  -9   2  239.88   15.50
  -2  -9  -2  199.18   15.80
   2  -9   2  218.78   15.20
   2  -9   2  213.58   12.40
  -2  -9  -2  222.28   14.70
   2  -9   2  221.88   12.20
   2  -9   2  212.88   12.90
   2   9   2  198.88   16.20
  -2   9  -2  217.98   13.90
   2   9   2  219.48   14.50
   2   9   2  197.68   17.40
  -2   9  -2  194.88   14.80
   2   9   2  206.68   12.30
  -3  -9  -2   87.79   11.70
   3  -9   2   70.89    7.90
  -3  -9  -2   78.39   13.20
  -3  -9  -2   80.09    8.20
   3  -9   2  101.39   13.10
  -3  -9  -2   77.79    9.40
   3  -9   2   80.49   10.60
  -3   9  -2   86.89   11.30
   3   9   2   74.79   12.10
  -3   9  -2   71.09    9.20
   3   9   2   98.49   11.80
   3   9   2  100.39   11.60
  -3   9  -2   70.69    8.90
   3   9   2   82.79   12.20
   4  -9   2 1345.67   58.39
   4  -9   2 1319.37   59.79
  -4  -9  -2 1296.67   59.99
  -4  -9  -2 1257.37   59.89
   4  -9   2 1252.87   59.29
  -4  -9  -2 1187.48   58.49
   4  -9   2 1193.68   59.79
   4  -9   2 1269.57   57.69
  -4  -9  -2 1216.58   57.69
  -4  -9  -2 1330.37   61.79
   4   9   2 1302.87   59.49
  -4   9  -2 1282.87   58.89
   4   9   2 1288.77   57.79
  -4   9  -2 1292.27   58.99
  -4   9  -2 1311.47   57.89
  -4   9  -2 1408.36   58.29
   4   9   2 1229.78   61.69
   4   9   2 1189.58   57.79
  -5  -9  -2    1.60    9.40
  -5  -9  -2   -0.90   11.20
  -5  -9  -2    0.20   10.60
  -5  -9  -2   17.10    8.20
   5  -9   2   10.90   10.70
  -5  -9  -2    2.70    5.70
   5  -9   2   14.80    7.10
   5  -9   2   16.50   11.20
   5  -9   2    5.90    5.60
  -5   9  -2    7.00    7.70
   5   9   2   18.00   13.60
  -5   9  -2    8.60    9.20
   5   9   2    6.00    6.60
  -5   9  -2    6.50    7.50
  -5   9  -2   18.50    8.70
  -6  -9  -2  131.79   15.60
   6  -9   2  110.49   11.90
  -6  -9  -2  128.29   17.70
  -6  -9  -2  127.79   20.80
   6  -9   2  110.19   19.10
  -6  -9  -2  140.99   14.50
   6  -9   2   87.09   14.60
  -6  -9  -2  125.69   18.40
   6   9   2   79.99   17.50
  -6   9  -2   89.59   12.60
   6   9   2  126.19   11.30
  -6   9  -2   94.89   14.30
   6   9   2  128.89   15.20
   6   9   2  120.09   12.10
  -6   9  -2   94.89   13.00
  -6   9  -2   78.69   16.00
  -7  -9  -2   68.59   15.00
  -7  -9  -2   90.69   18.30
   7  -9   2   78.39   10.10
   7  -9   2   75.69   15.40
  -7  -9  -2  105.79   12.60
  -7  -9  -2   77.79   15.00
  -7  -9  -2  109.69   13.30
  -7  -9  -2   76.59   10.00
   7   9   2   71.39    8.90
   7   9   2   91.19   13.00
  -7   9  -2   93.89   12.50
  -7   9  -2   67.89   17.30
  -7   9  -2   99.29   13.70
   7   9   2   67.29   17.60
   7   9   2   81.89   10.20
  -7   9  -2   83.09   13.10
  -8  -9  -2   49.40    8.10
  -8  -9  -2   61.59   15.60
   8  -9   2   52.99   15.60
  -8  -9  -2   53.79   13.20
   8  -9   2   54.39    9.70
  -8  -9  -2   47.30   15.80
   8  -9   2   56.29   16.30
  -8  -9  -2   65.09   13.30
  -8  -9  -2   55.99   19.20
  -8   9  -2   51.09   17.80
   8   9   2   58.79    8.40
  -8   9  -2   47.30   12.80
   8   9   2   46.20   12.70
   8   9   2   48.90    9.90
  -8   9  -2   58.79   12.40
   8   9   2   41.50   18.70
   9  -9   2   30.40   17.00
  -9  -9  -2   59.59   16.00
   9  -9   2   47.20   16.70
  -9  -9  -2   35.60   13.70
  -9  -9  -2    7.40   16.00
  -9  -9  -2   14.20   19.70
  -9  -9  -2   41.10   15.30
   9  -9   2   16.70    9.00
   9   9   2   36.60    8.50
   9   9   2   31.70   12.70
   9   9   2   32.70    9.50
  -9   9  -2   19.70   12.00
   9   9   2   14.70   20.00
  -9   9  -2    5.50   14.30
  -9   9  -2   29.30   17.90
  10  -9   2  111.19   14.40
 -10  -9  -2  128.79   13.20
 -10  -9  -2  141.49   19.50
  10   9   2  139.69   14.10
 -10   9  -2  153.58   23.30
 -10   9  -2  172.48   19.20
  10   9   2  126.39   16.40
 -10   9  -2  142.29   18.80
  10 -10  -2   32.90   16.50
 -10 -10   2   34.30   16.30
 -10  10   2   23.00   21.70
  10  10  -2    0.40   11.70
  -9 -10   2   48.10   14.80
   9 -10  -2   -1.30   16.60
  -9 -10   2   24.80   12.40
   9 -10  -2   30.30   15.50
  -9 -10   2   -7.30   24.60
   9  10  -2  -10.00   20.10
  -9  10   2  -10.10   18.00
   9  10  -2    8.10   11.20
  -8 -10   2   59.09   14.40
   8 -10  -2   43.40   16.00
  -8 -10   2   54.49   12.70
  -8 -10   2   54.09   16.10
   8 -10  -2   66.39   15.70
  -8 -10   2   49.70   20.60
  -8  10   2   47.40   19.30
  -8  10   2   34.40   12.00
  -8  10   2   40.00   11.70
   8  10  -2   31.10   20.00
   8  10  -2   49.90   11.80
  -7 -10   2   33.20   16.80
   7 -10  -2   26.10   14.20
   7 -10  -2   29.50   13.90
  -7 -10   2   26.60   11.80
  -7 -10   2   26.50   13.90
  -7 -10   2   40.20   13.30
  -7  10   2   41.00   11.60
  -7  10   2   19.30   10.70
   7  10  -2   27.90   18.10
  -7  10   2   33.70   11.20
   7  10  -2   23.10   10.30
   6 -10  -2   38.10    8.60
  -6 -10   2   51.79   11.20
   6 -10  -2   37.60   12.90
   6 -10  -2   45.70   13.10
  -6 -10   2   72.89   14.70
   6 -10  -2   42.90   12.00
  -6  10   2   56.39   10.20
  -6  10   2   40.80    9.30
   6  10  -2   54.59   10.60
  -6  10   2   29.50   10.20
  -6  10   2   28.70   10.20
  -5 -10   2  277.47   19.50
   5 -10  -2  244.18   20.50
   5 -10  -2  278.77   20.00
   5 -10  -2  254.87   21.60
  -5 -10   2  266.57   21.20
  -5 -10   2  336.87   26.20
  -5 -10   2  295.17   23.70
   5 -10  -2  259.17   16.50
  -5  10   2  283.27   17.90
  -5  10   2  276.87   18.40
   5  10  -2  302.77   18.70
   5  10  -2  284.77   15.10
   5  10  -2  282.47   24.90
  -5  10   2  290.07   18.30
  -4 -10   2  166.68   12.00
   4 -10  -2  136.59   16.50
   4 -10  -2  164.28   15.90
  -4 -10   2  185.08   26.40
  -4 -10   2  168.78   15.70
  -4 -10   2  159.58   11.20
   4 -10  -2  159.78   12.30
   4 -10  -2  146.29   15.90
  -4  10   2  202.68   14.30
   4  10  -2  180.28   10.70
   4  10  -2  198.68   14.10
   4  10  -2  177.08   20.70
  -4  10   2  180.38   14.00
  -4  10   2  156.88   13.60
   4  10  -2  188.08   11.20
   3 -10  -2  112.19    8.10
   3 -10  -2  119.89   13.70
   3 -10  -2  102.89   12.50
  -3 -10   2   90.79    8.80
   3 -10  -2  112.49    9.00
  -3 -10   2  101.89   13.80
   3 -10  -2  117.69   13.10
  -3 -10   2   83.89   12.20
   3 -10  -2  113.79    9.80
  -3 -10   2  103.09    8.90
  -3  10   2  101.99   11.70
   3  10  -2   99.69    8.50
   3  10  -2  116.59   16.40
  -3  10   2   89.69   11.20
   3  10  -2   96.89    8.40
   3  10  -2   89.29   11.50
  -3  10   2  112.09   12.40
   3  10  -2   96.29   17.00
  -3  10   2  107.59   11.40
  -2 -10   2   48.70    8.50
  -2 -10   2   51.19    5.60
  -2 -10   2   54.69    9.30
   2 -10  -2   62.29    7.80
   2 -10  -2   49.90    6.40
   2 -10  -2   64.09    7.10
   2 -10  -2   49.20    6.80
   2 -10  -2   65.69    8.60
   2 -10  -2   43.40    8.70
  -2 -10   2   55.79    6.70
  -2  10   2   50.19    7.50
  -2  10   2   62.89    8.10
  -2  10   2   43.50    7.50
   2  10  -2   54.19    6.20
  -2  10   2   54.59    8.60
   2  10  -2   56.69    5.80
   2  10  -2   51.39    7.60
   2  10  -2   50.69   10.20
   2  10  -2   55.49   10.60
   1 -10  -2   86.99   10.60
   1 -10  -2   63.59    8.30
  -1 -10   2   70.19    9.20
  -1 -10   2   79.39   10.20
  -1 -10   2   84.39   12.50
   1 -10  -2   73.39    9.80
   1 -10  -2   94.99   11.80
   1 -10  -2   70.09    9.70
  -1 -10   2   71.69    7.50
  -1  10   2   71.89    9.10
   1  10  -2   90.49   11.50
  -1  10   2   77.39   12.10
   0 -10   2   53.09    7.00
   0 -10   2   46.10    7.30
   0 -10   2   59.29   12.20
   0 -10  -2   52.19    7.40
   0 -10   2   61.79    9.10
   0 -10  -2   57.99    7.90
   0 -10  -2   63.09    8.90
   0 -10  -2   54.69    6.00
   0 -10   2   51.29    5.90
   0 -10  -2   49.10    7.90
   0  10  -2   51.49    8.90
   0  10   2   56.29    6.50
   0  10   2   59.79    7.00
   0  10   2   49.80    6.60
   0  10  -2   55.19    6.70
   0  10   2   56.79    9.20
   0  10  -2   53.19    6.70
   1 -10   2  276.07   18.70
   1 -10   2  336.47   16.80
  -1 -10  -2  294.07   18.80
  -1 -10  -2  316.27   18.00
   1 -10   2  310.17   16.30
   1 -10   2  312.87   17.90
  -1 -10  -2  318.37   18.50
   1 -10   2  325.57   16.30
  -1 -10  -2  305.37   16.20
  -1 -10  -2  315.67   16.80
   1  10   2  308.47   16.20
   1  10   2  298.27   20.00
  -1  10  -2  305.07   17.00
  -1  10  -2  323.97   17.20
   1  10   2  312.27   17.50
   1  10   2  285.47   16.10
   1  10   2  326.87   18.90
  -2 -10  -2 1230.98   53.89
  -2 -10  -2 1140.79   52.69
   2 -10   2 1152.28   52.79
  -2 -10  -2 1105.89   52.49
  -2 -10  -2 1207.48   53.89
   2 -10   2 1150.28   52.59
   2 -10   2 1187.28   53.89
  -2 -10  -2 1148.69   53.99
   2 -10   2 1089.89   53.59
   2 -10   2 1165.98   52.69
   2  10   2 1186.28   53.59
   2  10   2 1213.88   55.19
   2  10   2 1166.78   52.49
  -2  10  -2 1141.89   53.19
  -2  10  -2 1139.49   53.39
  -2  10  -2 1107.59   53.69
   2  10   2 1159.18   54.69
   3 -10   2   28.50    8.30
   3 -10   2   25.40    5.70
   3 -10   2   18.60    6.50
  -3 -10  -2   23.30    5.80
  -3 -10  -2   25.40    9.30
   3 -10   2   17.40    5.30
  -3 -10  -2   11.80    6.20
   3 -10   2   14.90    9.50
  -3 -10  -2   11.90    8.60
   3  10   2    7.80   10.50
   3  10   2   19.20    5.30
   3  10   2    8.60    8.00
  -3  10  -2    4.90    7.60
   3  10   2   14.00   10.70
  -3  10  -2   10.50    8.70
  -3  10  -2   13.10    7.70
  -4 -10  -2   37.50    9.90
   4 -10   2   43.40    6.30
  -4 -10  -2   41.10    7.70
   4 -10   2   47.20   11.70
  -4 -10  -2   47.90   10.60
  -4 -10  -2   50.79   11.90
   4 -10   2   57.29   11.20
  -4 -10  -2   49.70    6.60
   4 -10   2   49.90    9.40
   4  10   2   53.99    6.90
  -4  10  -2   49.99    9.30
   4  10   2   50.89   10.10
  -4  10  -2   51.39    8.00
  -4  10  -2   39.40    8.10
   4  10   2   44.60    6.40
  -4  10  -2   50.59    9.10
   4  10   2   37.70   13.20
  -5 -10  -2  147.19   16.80
   5 -10   2  101.49   11.70
   5 -10   2   98.79   17.30
   5 -10   2   93.39    9.90
  -5 -10  -2  134.09   13.20
   5 -10   2  129.99   17.10
  -5 -10  -2  154.08   19.30
  -5 -10  -2  121.39   10.30
   5  10   2  122.49   14.90
  -5  10  -2  110.29   10.70
  -5  10  -2  116.29   12.60
  -5  10  -2  113.09   14.00
  -5  10  -2  122.09   12.40
  -5  10  -2  101.49   12.00
   6 -10   2  112.29   15.80
  -6 -10  -2  119.09   18.60
  -6 -10  -2  142.99   22.20
  -6 -10  -2  151.58   14.80
  -6 -10  -2  129.99   11.30
  -6 -10  -2  115.49   16.80
   6 -10   2  123.79   19.30
   6  10   2  131.59   16.30
   6  10   2  109.99   12.60
  -6  10  -2  122.49   15.90
  -6  10  -2  121.79   14.50
  -6  10  -2  106.49   13.60
   6  10   2  135.29   23.70
   6  10   2  103.49   11.40
   7 -10   2  178.88   22.60
  -7 -10  -2  197.38   17.60
  -7 -10  -2  208.68   19.20
  -7 -10  -2  194.98   25.70
   7 -10   2  179.78   15.30
   7 -10   2  187.88   25.40
  -7 -10  -2  181.58   21.60
  -7 -10  -2  158.78   13.00
  -7 -10  -2  201.38   21.00
   7  10   2  176.48   26.00
   7  10   2  185.38   13.90
  -7  10  -2  173.28   17.80
   7  10   2  156.18   15.60
  -7  10  -2  182.58   17.70
  -7  10  -2  204.08   17.80
   7  10   2  196.78   18.30
   8 -10   2   -2.10   15.20
  -8 -10  -2   19.80   12.90
  -8 -10  -2  -14.00   13.90
  -8 -10  -2   -4.00    7.20
  -8 -10  -2   -3.00   12.40
   8 -10   2   12.50   15.30
   8 -10   2   -3.50    8.70
  -8 -10  -2   10.70   22.50
  -8  10  -2   -5.60   11.20
  -8  10  -2   29.60   12.50
   8  10   2    6.70   11.40
   8  10   2    3.60    8.60
   8  10   2   17.20   22.30
   8  10   2    3.10    7.90
  -8  10  -2   -2.20   16.80
  -8  10  -2  -12.20    9.00
  -9 -10  -2   45.90   17.20
   9 -10   2   64.69   10.60
  -9 -10  -2   75.09   15.00
   9 -10   2   63.79   18.00
  -9 -10  -2   63.79   23.10
   9 -10   2   73.99   17.40
  -9 -10  -2   75.19   16.80
   9  10   2   50.89   21.20
   9  10   2   72.99   10.80
  -9  10  -2   54.09   19.90
  -9  10  -2   64.99   14.40
   9  10   2   73.79    9.90
  -9  10  -2   61.09   14.50
  10 -10   2   10.70   18.60
  10 -10   2   -4.90    9.00
 -10 -10  -2   -6.20    8.00
 -10  10  -2   13.90   13.10
 -10  10  -2  -10.80   20.30
 -10  10  -2  -20.40   13.50
   9 -11  -2   29.80   16.40
   9 -11  -2   25.60   10.10
   9 -11  -2   33.00   17.50
  -9 -11   2   32.00   13.50
  -9  11   2   17.90   12.30
   9  11  -2   29.60   12.30
  -9  11   2   23.00   12.60
  -9  11   2   29.40   19.10
   9  11  -2   33.70   24.20
   8 -11  -2   15.70   16.50
  -8 -11   2   -3.40   15.00
   8 -11  -2    8.90    9.30
  -8 -11   2   36.90   14.10
  -8 -11   2   25.70   19.80
  -8  11   2   18.80   18.80
  -8  11   2    4.80   11.30
   8  11  -2    8.90   11.00
  -8  11   2   34.50   12.20
  -8  11   2    8.10   12.30
   7 -11  -2  215.08   16.00
  -7 -11   2  197.28   27.60
   7 -11  -2  169.28   23.60
  -7 -11   2  231.48   21.80
  -7 -11   2  230.88   20.90
   7 -11  -2  228.18   22.50
  -7 -11   2  218.18   22.70
   7  11  -2  221.78   18.70
   7  11  -2  221.38   27.50
  -7  11   2  204.08   18.70
  -7  11   2  230.78   18.70
  -7  11   2  208.08   17.80
   6 -11  -2   24.90   12.70
   6 -11  -2    5.90   12.80
   6 -11  -2    5.00    8.20
  -6 -11   2    7.50   14.20
  -6 -11   2    1.70   10.90
  -6 -11   2   24.70   12.20
  -6 -11   2   16.40   12.60
   6  11  -2   -1.00    9.70
   6  11  -2   18.50   16.40
  -6  11   2   19.40    8.80
  -6  11   2   18.00    9.80
  -6  11   2   -1.30    9.80
  -6  11   2    1.60   10.10
   5 -11  -2   20.50   10.90
   5 -11  -2   31.20    7.80
   5 -11  -2   32.70   11.50
   5 -11  -2   37.80   11.90
  -5 -11   2   32.70    6.60
  -5 -11   2   33.20   13.50
  -5 -11   2   28.70   11.10
  -5 -11   2   35.90   11.70
  -5 -11   2   31.20   10.50
   5  11  -2   34.50   15.20
   5  11  -2   28.60    9.60
   5  11  -2   31.70    6.10
  -5  11   2   10.00    9.40
  -5  11   2   37.10    9.40
  -5  11   2   24.60    9.80
  -5  11   2   27.60    8.70
  -4 -11   2   50.79    7.00
   4 -11  -2   49.20   11.00
   4 -11  -2   56.19   10.50
   4 -11  -2   45.50    7.60
   4 -11  -2   50.79   10.60
  -4 -11   2   44.50    7.40
  -4 -11   2   40.20   10.20
  -4  11   2   40.00    9.10
   4  11  -2   61.09   14.00
   4  11  -2   40.90    6.60
   4  11  -2   47.60    6.60
   4  11  -2   47.60    8.90
   4  11  -2   63.29   14.90
  -4  11   2   62.09    9.50
  -3 -11   2  150.28   18.60
  -3 -11   2  128.99   10.20
  -3 -11   2  143.89   13.50
   3 -11  -2  128.99   14.10
  -3 -11   2  135.39   10.70
   3 -11  -2  137.39    9.40
   3 -11  -2  149.99   14.30
   3 -11  -2  125.99   13.20
   3 -11  -2  143.89   10.40
  -3 -11   2  155.38   14.30
   3 -11  -2  124.19   10.90
  -3  11   2  132.89   12.30
   3  11  -2  133.19   18.30
  -3  11   2  140.19   12.30
  -3  11   2  135.09   13.40
  -3  11   2  136.89   12.70
   3  11  -2  155.48   12.40
   3  11  -2  126.59    9.70
   3  11  -2  104.89   18.40
   3  11  -2  139.49    9.80
   2 -11  -2   55.09    7.50
   2 -11  -2   73.69   12.00
  -2 -11   2   48.80   10.50
   2 -11  -2   61.49    7.70
  -2 -11   2   59.79    6.80
  -2 -11   2   62.79    9.50
   2 -11  -2   57.49    6.80
   2 -11  -2   66.49   10.40
  -2 -11   2   58.09    7.40
   2 -11  -2   58.29    9.30
   2  11  -2   63.09    7.50
   2  11  -2   81.29   15.60
   2  11  -2   56.09    7.80
   2  11  -2   57.19    6.70
  -2  11   2   53.99    7.80
  -2  11   2   52.99    8.00
  -2  11   2   59.89    9.10
   2  11  -2   50.49   10.90
  -2  11   2   79.89   10.80
   1 -11  -2   25.80    5.90
   1 -11  -2   23.50    6.90
   1 -11  -2   36.00    8.30
   1 -11  -2   15.20    7.70
  -1 -11   2   15.30    6.90
   1 -11  -2   26.80    6.30
  -1 -11   2   15.70    7.50
  -1 -11   2   21.20    8.60
   1  11  -2   25.00   10.50
  -1  11   2   24.60    8.30
   1  11  -2   27.50    8.20
  -1  11   2   16.10    6.40
   0 -11   2   69.99   10.30
   0 -11   2   91.29   10.00
   0 -11   2   70.19    8.40
   0 -11   2   96.59   13.10
   0 -11  -2   83.59    8.60
   0 -11  -2  101.99   11.40
   0 -11  -2  103.89   10.60
   0  11  -2   94.59   13.50
   0  11  -2   73.19    9.10
   0  11   2   88.59   10.10
  -1 -11  -2   35.90    5.90
  -1 -11  -2   25.70    8.10
  -1 -11  -2   38.50    7.20
   1 -11   2   28.00    6.80
   1 -11   2   31.80    8.20
  -1 -11  -2   39.20    8.60
  -1 -11  -2   43.10    8.90
   1 -11   2   42.00    8.60
   1 -11   2   29.40    6.10
   1 -11   2   19.10    5.70
  -1  11  -2   36.30    7.20
  -1  11  -2   31.90    7.00
   1  11   2   33.00    8.60
   1  11   2   40.60    7.40
  -1  11  -2   31.10    8.90
   1  11   2   32.00    6.00
   1  11   2   54.49   10.60
   1  11   2   27.70    6.20
   2 -11   2  123.99   13.60
   2 -11   2  102.99    9.30
   2 -11   2   80.09   10.90
  -2 -11  -2  140.29   13.00
  -2 -11  -2  104.89    9.60
   2 -11   2   89.79    9.90
  -2 -11  -2  111.19   10.20
   2 -11   2   92.59   10.10
   2  11   2   96.39    9.10
  -2  11  -2   83.29   11.70
   2  11   2  128.59    9.90
  -2  11  -2   96.79   11.40
   2  11   2  136.79   16.90
   2  11   2  108.09   14.60
   2  11   2  121.89   12.10
   3 -11   2   11.50    6.60
   3 -11   2   -3.00    9.70
  -3 -11  -2    2.50    6.40
  -3 -11  -2   20.70    9.90
  -3 -11  -2   11.00    9.10
   3 -11   2    7.60    8.60
   3 -11   2    4.20    6.00
   3 -11   2    5.10    5.50
  -3 -11  -2   12.80    6.10
  -3 -11  -2   19.00    9.00
  -3  11  -2    0.70    8.00
   3  11   2    3.80    5.60
   3  11   2  -12.90   11.40
   3  11   2    7.90   10.80
  -3  11  -2    6.40    7.80
  -3  11  -2   -5.70    7.80
   3  11   2   13.10    8.40
  -4 -11  -2  341.67   19.00
  -4 -11  -2  330.97   21.80
   4 -11   2  310.67   17.60
   4 -11   2  337.17   22.40
   4 -11   2  299.17   22.00
  -4 -11  -2  346.97   21.60
  -4 -11  -2  347.67   22.00
   4 -11   2  344.67   17.70
  -4 -11  -2  327.47   17.80
  -4  11  -2  320.57   20.20
  -4  11  -2  332.87   20.20
   4  11   2  381.56   21.20
  -4  11  -2  342.37   20.40
   4  11   2  315.77   25.40
   4  11   2  353.66   17.90
   4  11   2  323.57   18.10
  -4  11  -2  344.77   19.00
   5 -11   2   62.29   13.20
  -5 -11  -2   26.50   10.90
   5 -11   2   29.60    6.70
   5 -11   2   31.80   10.40
   5 -11   2   36.20   11.30
  -5 -11  -2   39.80   11.90
  -5 -11  -2   46.80   11.90
  -5 -11  -2   26.50   13.00
  -5 -11  -2   26.40    6.90
  -5 -11  -2   33.90    9.00
  -5  11  -2   32.70   10.00
  -5  11  -2   44.60   10.40
  -5  11  -2   35.20    8.80
   5  11   2   24.00    7.40
  -5  11  -2   34.70    8.80
   5  11   2   28.40   10.60
   5  11   2   32.90   15.00
   5  11   2   32.20    6.70
  -6 -11  -2   73.69   14.70
  -6 -11  -2  109.59   14.00
  -6 -11  -2  111.49   14.60
  -6 -11  -2   83.59   10.60
   6 -11   2   81.89   14.60
  -6 -11  -2  101.29   16.80
  -6 -11  -2  116.49   18.20
   6 -11   2  113.39   15.70
  -6  11  -2   97.99   18.20
   6  11   2   88.99    9.70
  -6  11  -2   97.29   13.60
  -6  11  -2  110.39   13.10
  -6  11  -2   78.59   12.30
   6  11   2   77.69    9.20
   6  11   2   89.99   12.90
   6  11   2   50.49   18.30
  -7 -11  -2   33.40   13.10
  -7 -11  -2   33.30   12.80
  -7 -11  -2   26.40    8.30
  -7 -11  -2    3.70   14.10
   7 -11   2   14.10    9.10
   7 -11   2   25.70   14.30
  -7 -11  -2   32.00   11.90
   7 -11   2   22.60   15.20
  -7 -11  -2   26.10   17.50
  -7  11  -2   26.60   12.30
  -7  11  -2   17.20   11.10
   7  11   2   31.70   11.90
  -7  11  -2    8.90    9.20
   7  11   2   30.30   17.50
  -7  11  -2   13.50   10.80
  -7  11  -2   55.09   19.80
  -8 -11  -2   89.99   15.30
   8 -11   2   53.69   10.40
  -8 -11  -2   50.69    8.10
   8 -11   2   90.09   26.90
   8 -11   2   91.09   17.30
   8  11   2   43.90   13.40
  -8  11  -2   55.69   13.50
   8  11   2   56.99   20.10
  -8  11  -2   31.50   10.20
  -8  11  -2   57.59   13.10
  -8  11  -2   52.99   17.80
  -9 -11  -2   -1.30   13.80
   9 -11   2   25.00   18.60
   9 -11   2   18.00   10.70
  -9 -11  -2  -13.30   16.20
  -9 -11  -2   51.79   16.80
   9 -11   2   22.70   16.60
  -9  11  -2    9.30   12.60
   9  11   2   -1.50   13.80
   9  11   2   24.50    9.70
  -9  11  -2   12.70   13.70
  -9  11  -2   34.20   19.20
   9 -12  -2   34.20   20.60
   9 -12  -2   30.90   11.10
  -9  12   2   19.40   14.40
  -9  12   2   19.90   19.60
  -9  12   2   24.10   13.20
   9  12  -2   41.80   13.10
   8 -12  -2   36.60   16.50
  -8 -12   2   80.39   14.80
  -8 -12   2   78.29   21.90
  -8 -12   2   14.50   21.20
   8 -12  -2   53.19   10.30
   8 -12  -2   50.59   17.40
  -8  12   2   55.99   20.60
   8  12  -2   54.79   21.90
  -8  12   2   49.60   12.60
  -8  12   2   54.59   14.10
   7 -12  -2   68.99   16.80
  -7 -12   2   90.69   29.70
   7 -12  -2   86.29   11.10
   7 -12  -2   82.49   16.50
  -7 -12   2  103.49   15.30
  -7 -12   2   93.79   16.10
  -7 -12   2   93.19   15.20
  -7  12   2   85.59   13.40
   7  12  -2   88.19   13.50
   7  12  -2   99.99   20.40
  -7  12   2  100.99   15.90
  -7  12   2   99.99   13.20
  -6 -12   2  140.19   18.30
   6 -12  -2  120.49   20.40
   6 -12  -2   92.89   14.90
   6  12  -2  143.79   10.90
   6  12  -2  139.59   16.70
  -6  12   2  118.39   14.50
  -5 -12   2   36.00   12.30
   5 -12  -2   36.00    8.60
  -5 -12   2   45.60   12.30
   5 -12  -2   42.50   11.90
  -5 -12   2   56.19    7.70
  -5 -12   2   39.30   11.50
   5 -12  -2   46.00   11.60
   5 -12  -2   48.60   12.80
  -5 -12   2   38.20   14.50
  -5 -12   2   54.49    8.80
   5  12  -2   47.20   17.00
   5  12  -2   44.70   10.00
  -5  12   2   43.70   10.20
  -5  12   2   28.30   15.20
   5  12  -2   50.29    7.60
  -5  12   2   33.30   10.40
  -5  12   2   36.50    9.40
   4 -12  -2  331.97   22.00
   4 -12  -2  310.37   18.60
   4 -12  -2  302.97   22.20
  -4 -12   2  320.37   18.00
  -4 -12   2  322.47   18.20
  -4 -12   2  337.57   22.50
  -4 -12   2  352.06   21.90
   4 -12  -2  318.57   22.20
  -4 -12   2  350.56   22.10
   4  12  -2  343.17   17.40
   4  12  -2  325.27   27.00
  -4  12   2  334.27   19.80
   4  12  -2  333.37   17.50
   4  12  -2  352.46   20.50
  -4  12   2  323.47   20.80
  -4  12   2  338.17   20.80
  -4  12   2  327.77   20.00
   3 -12  -2  176.78   11.10
   3 -12  -2  180.48   12.40
   3 -12  -2  184.58   16.00
  -3 -12   2  179.28   16.60
  -3 -12   2  162.28   12.10
   3 -12  -2  176.78   12.20
   3 -12  -2  177.48   15.00
  -3 -12   2  157.48   11.60
   3 -12  -2  156.48   15.70
  -3 -12   2  167.18   15.30
  -3 -12   2  168.48   16.00
  -3  12   2  150.98   13.80
  -3  12   2  179.88   14.10
  -3  12   2  178.28   13.80
   3  12  -2  152.08   14.00
  -3  12   2  156.18   15.20
   3  12  -2  147.79   20.00
   3  12  -2  156.68   11.00
   3  12  -2  168.78   11.50
   3  12  -2  161.48   20.00
   2 -12  -2   26.60    6.50
  -2 -12   2   51.49    7.60
  -2 -12   2   40.10    9.10
   2 -12  -2   35.30    6.00
   2 -12  -2   24.00    7.90
  -2 -12   2   41.90    6.20
   2 -12  -2   31.50    7.60
   2 -12  -2   33.30    9.20
  -2 -12   2   34.40   12.40
   2  12  -2   39.50   11.20
   2  12  -2   39.90    8.20
  -2  12   2   51.29    9.30
   2  12  -2   58.19   11.80
  -2  12   2   17.30    7.70
  -2  12   2   21.80    7.60
   2  12  -2   37.30    6.70
   1 -12  -2   68.79    9.60
  -1 -12   2   81.79   10.50
   1 -12  -2  111.39   13.60
   1 -12  -2   99.09   11.80
   1 -12  -2   71.89    9.30
   1 -12  -2   98.89   11.20
   1 -12  -2   66.89    9.20
  -1 -12   2   98.89   12.10
  -1 -12   2   88.69   14.10
  -1  12   2   96.89   10.20
  -1  12   2   89.29   12.60
   1  12  -2   78.99   12.30
  -1  12   2   87.39   14.20
   1  12  -2   88.89   13.20
   0 -12   2   97.19   10.80
   0 -12  -2   79.69   11.70
   0 -12   2   99.89   11.60
   0 -12   2   87.49   10.30
   0 -12   2   92.39   11.30
   0 -12  -2   95.49   11.90
   0 -12  -2   84.39    9.50
   0 -12  -2   83.19   11.40
   0 -12   2   87.89    9.10
   0  12   2   77.09   10.40
   0  12   2  108.19   12.90
   0  12   2   89.39    9.70
   0  12  -2  102.79   14.50
   0  12   2   86.69   10.30
   0  12  -2  110.29    9.60
   0  12  -2  118.79   10.30
   1 -12   2    6.40    6.90
   1 -12   2   13.90    8.40
   1 -12   2   11.50    6.10
  -1 -12  -2   18.80    8.10
   1 -12   2   10.90    5.70
  -1 -12  -2   31.90    8.80
  -1 -12  -2   18.20    8.90
  -1 -12  -2   -2.30    6.90
  -1 -12  -2   16.30    6.30
   1 -12   2   21.90    9.10
   1  12   2   14.00    6.10
   1  12   2    8.00    6.50
  -1  12  -2   13.40    7.30
   1  12   2   18.80    7.50
  -1  12  -2   11.70    8.50
  -1  12  -2   16.60    7.00
   1  12   2   11.20    9.00
   1  12   2   14.10   12.30
   2 -12   2  125.39   13.90
  -2 -12  -2   97.39   13.70
  -2 -12  -2   90.49   10.10
   2 -12   2  100.29    9.90
  -2 -12  -2   90.69   10.80
   2 -12   2  146.89   23.00
   2 -12   2   99.49   10.30
   2 -12   2   91.99   10.80
  -2  12  -2  116.99   13.70
   2  12   2  136.89   13.00
   2  12   2  137.79   18.20
  -2  12  -2  103.69   12.30
   2  12   2  123.39   15.70
   2  12   2  112.49   10.10
   2  12   2   92.39    9.20
  -2  12  -2  101.19   11.50
  -3 -12  -2  150.08   15.30
  -3 -12  -2  141.29   11.70
  -3 -12  -2  138.79   11.50
   3 -12   2  120.39   11.80
  -3 -12  -2  162.18   16.00
   3 -12   2  114.09   10.30
   3 -12   2  111.09   15.50
   3 -12   2  106.29   13.20
  -3  12  -2  149.69   14.40
  -3  12  -2  110.29   13.00
   3  12   2  146.49   14.60
   3  12   2  157.48   18.10
  -3  12  -2  112.49   13.70
   4 -12   2   40.90    6.60
  -4 -12  -2   38.00    8.30
   4 -12   2   26.60    8.30
   4 -12   2   38.00    7.30
   4 -12   2   37.80   10.70
  -4 -12  -2   44.80   11.40
  -4 -12  -2   36.90   11.00
  -4 -12  -2   50.09   11.40
   4 -12   2   66.89   12.60
  -4 -12  -2   34.10    7.30
   4  12   2   19.40   13.90
   4  12   2   28.70   10.00
   4  12   2   22.60   14.50
  -4  12  -2   30.40    9.50
   4  12   2   27.90    6.90
  -4  12  -2   31.70    9.90
   4  12   2   35.80    7.00
  -4  12  -2   40.10    9.60
   5 -12   2  197.58   18.60
   5 -12   2  220.58   16.20
   5 -12   2  219.48   14.00
  -5 -12  -2  245.38   20.10
  -5 -12  -2  245.88   24.60
  -5 -12  -2  221.28   16.70
  -5 -12  -2  223.18   14.60
   5 -12   2  194.48   14.20
  -5 -12  -2  257.87   20.60
  -5 -12  -2  230.58   19.70
   5 -12   2  221.78   21.00
  -5  12  -2  212.88   17.70
   5  12   2  247.88   18.60
  -5  12  -2  187.78   17.80
  -5  12  -2  202.88   17.10
   5  12   2  241.88   14.40
   5  12   2  232.98   15.00
  -5  12  -2  244.78   16.60
   5  12   2  213.88   25.60
  -6 -12  -2   61.29   13.30
  -6 -12  -2   35.50   14.00
   6 -12   2   45.00   13.80
  -6 -12  -2   55.99   11.00
  -6 -12  -2   54.69    8.10
   6 -12   2   75.19   15.60
  -6 -12  -2   57.39   16.50
  -6 -12  -2   68.99   13.20
   6  12   2   42.70   18.70
  -6  12  -2   48.90   10.30
  -6  12  -2   61.19   16.30
   6  12   2   58.49   12.50
   6  12   2   55.79    7.90
  -6  12  -2   60.09   12.20
   6  12   2   55.09    8.90
  -7 -12  -2   53.39   15.90
   7 -12   2   39.00   15.10
  -7 -12  -2   73.39   14.40
   7 -12   2   50.59   16.50
  -7 -12  -2   97.79   20.20
  -7 -12  -2   49.99    8.60
  -7  12  -2   25.60   11.00
   7  12   2   64.79   18.80
  -7  12  -2   36.70   12.60
  -7  12  -2   29.90   17.50
   7  12   2   38.10   12.70
   7  12   2   38.30    9.90
  -7  12  -2   40.20   12.50
   7  12   2   46.60    8.60
  -8 -12  -2   14.00   13.40
   8 -12   2   18.00   17.10
   8 -12   2   13.40   15.30
  -8 -12  -2   -3.30    8.20
  -8 -12  -2   30.30   20.60
   8  12   2    4.30    8.50
  -8  12  -2    5.50   13.10
   8  12   2   15.80    9.40
  -8  12  -2   38.10   11.80
  -8  12  -2   25.60   12.70
   8  12   2   -3.80   12.10
  -8  12  -2   14.70   17.30
   8  12   2    4.00   18.50
  -9 -12  -2   47.00    9.90
   9 -12   2   54.59   18.10
  -9  12  -2   63.19   19.20
   9  12   2   54.69   15.20
  -9  12  -2   41.90   14.60
  -9  13   2   42.30   14.20
  -8 -13   2   36.70   14.20
   8 -13  -2   30.40   10.10
   8 -13  -2   38.40   17.40
   8 -13  -2    5.50   15.70
  -8  13   2   56.19   13.40
  -8  13   2   34.40   13.80
  -8  13   2   28.20   20.50
  -8  13   2   25.30   12.70
   8  13  -2   22.70   20.10
   8  13  -2   16.00   12.90
   7 -13  -2   64.89   10.90
  -7 -13   2   74.39   20.80
  -7 -13   2   67.89   14.70
  -7 -13   2   36.30   16.10
  -7 -13   2   71.79   15.40
   7 -13  -2   54.89   16.80
   7 -13  -2   53.39   21.30
   7  13  -2   70.59   12.70
  -7  13   2   53.99   13.50
  -7  13   2   50.59   12.30
   7  13  -2   51.19   19.20
  -7  13   2   84.59   13.30
  -6 -13   2  227.98   27.60
   6 -13  -2  269.27   23.20
  -6 -13   2  218.88   22.40
   6 -13  -2  281.57   25.80
  -6 -13   2  300.77   22.70
   6 -13  -2  264.97   18.10
  -6 -13   2  245.68   23.20
   6 -13  -2  233.48   24.00
  -6  13   2  242.38   19.40
  -6  13   2  273.57   19.90
  -6  13   2  255.17   20.50
   6  13  -2  295.07   20.40
   6  13  -2  222.78   29.30
  -5 -13   2  243.48   20.70
  -5 -13   2  235.18   26.00
  -5 -13   2  241.78   21.90
   5 -13  -2  228.98   21.90
   5 -13  -2  251.07   21.90
  -5 -13   2  260.37   16.80
   5 -13  -2  265.67   17.30
  -5 -13   2  279.47   21.40
   5 -13  -2  281.57   21.10
   5  13  -2  280.97   15.80
  -5  13   2  219.48   18.80
  -5  13   2  241.58   19.60
  -5  13   2  242.68   18.30
   5  13  -2  289.77   15.50
  -5  13   2  273.57   18.40
   5  13  -2  268.47   19.10
   5  13  -2  251.57   27.50
   4 -13  -2   69.29    8.60
   4 -13  -2   62.99   12.10
   4 -13  -2   82.39   13.00
  -4 -13   2   80.49    9.00
  -4 -13   2   60.29   12.20
  -4 -13   2   92.89   19.20
  -4 -13   2   89.59   10.80
   4 -13  -2   62.69    9.00
   4 -13  -2   60.29   12.90
  -4 -13   2   71.39   12.40
   4  13  -2   72.69   10.60
  -4  13   2   80.99   14.10
   4  13  -2   83.89   16.70
  -4  13   2   57.89   10.20
   4  13  -2   72.69    9.30
  -4  13   2   52.49   11.10
   4  13  -2   77.99    8.00
  -4  13   2   58.89   10.30
   4  13  -2   85.39   16.90
   3 -13  -2  104.79   15.60
   3 -13  -2  140.39   10.50
  -3 -13   2  128.39   15.80
   3 -13  -2  151.68   15.40
   3 -13  -2  123.39   14.50
   3 -13  -2  133.89   12.30
  -3 -13   2  120.49   16.50
   3 -13  -2  126.09   11.50
  -3 -13   2  133.29   11.90
  -3 -13   2  160.38   16.40
  -3 -13   2  127.39   11.20
  -3  13   2  138.09   15.70
   3  13  -2  146.79   11.20
   3  13  -2  128.69   14.00
   3  13  -2  127.99   10.40
  -3  13   2  130.89   14.10
   3  13  -2  154.68   17.40
  -3  13   2  136.29   14.00
   3  13  -2  135.09   19.70
  -3  13   2  124.09   13.20
  -2 -13   2  170.08   15.20
  -2 -13   2  149.09   12.40
  -2 -13   2  166.68   16.70
   2 -13  -2  146.49   15.80
   2 -13  -2  140.39   11.80
   2 -13  -2  158.68   13.10
   2 -13  -2  168.28   14.90
   2 -13  -2  149.79   13.90
   2 -13  -2  135.99   11.10
  -2 -13   2  138.69   11.00
  -2 -13   2  176.88   15.80
  -2  13   2  143.49   13.70
   2  13  -2  127.49   19.70
  -2  13   2  132.19   12.80
  -2  13   2  138.39   16.00
  -2  13   2  140.59   14.00
   2  13  -2  148.49   10.80
   2  13  -2  161.08   18.00
  -1 -13   2  181.58   16.80
   1 -13  -2  175.78   14.20
  -1 -13   2  221.78   19.60
   1 -13  -2  195.28   13.10
   1 -13  -2  186.28   16.60
   1 -13  -2  204.08   15.50
  -1 -13   2  191.88   14.10
  -1 -13   2  192.58   15.20
   1 -13  -2  218.58   14.90
  -1 -13   2  211.28   15.80
  -1 -13   2  186.68   12.60
   1 -13  -2  195.68   13.20
  -1  13   2  177.88   13.40
   1  13  -2  178.68   19.10
  -1  13   2  201.48   17.30
  -1  13   2  189.48   15.90
  -1  13   2  194.78   14.20
   1  13  -2  203.68   16.90
   0 -13  -2  131.89   12.80
   0 -13   2   96.59    9.90
   0 -13  -2  115.79   12.50
   0 -13   2   96.29   11.50
   0 -13   2  102.99   12.40
   0 -13  -2  109.79   10.60
   0 -13   2  141.09   15.50
   0 -13  -2  101.79   12.90
   0 -13  -2  124.99   15.70
   0 -13   2  101.19   12.60
   0  13   2  112.19   10.80
   0  13   2  135.19   16.60
   0  13   2  129.89   14.40
   0  13  -2  100.09   10.50
   0  13  -2  121.39   11.40
   0  13  -2  107.09   15.70
   1 -13   2  118.29   10.90
   1 -13   2  154.68   16.30
  -1 -13  -2  104.79   12.00
  -1 -13  -2   97.09   10.60
   1 -13   2  118.69   12.20
  -1 -13  -2  126.59   14.10
  -1 -13  -2  123.59   14.40
   1 -13   2  126.49   15.00
   1 -13   2  139.99   13.80
  -1 -13  -2  120.49   14.30
   1  13   2  104.09   12.50
   1  13   2  104.39   17.70
   1  13   2  114.19   15.50
   1  13   2  102.09   10.50
  -1  13  -2  121.69   11.40
  -1  13  -2  129.09   12.10
   1  13   2   96.79   11.20
  -1  13  -2  110.29   15.50
  -2 -13  -2  333.87   19.40
  -2 -13  -2  354.16   22.00
   2 -13   2  347.27   18.80
   2 -13   2  363.86   19.00
   2 -13   2  370.96   19.60
  -2 -13  -2  379.06   21.70
   2 -13   2  306.67   21.70
   2 -13   2  344.87   21.60
  -2 -13  -2  338.17   22.10
  -2 -13  -2  327.27   18.70
   2  13   2  317.17   25.30
   2  13   2  363.06   23.60
   2  13   2  380.46   20.60
  -2  13  -2  315.97   21.60
  -2  13  -2  349.77   20.60
  -2  13  -2  348.77   20.00
   2  13   2  328.97   18.10
   2  13   2  365.86   19.40
  -3 -13  -2   90.09   11.30
  -3 -13  -2   88.89   15.80
   3 -13   2   96.99   13.10
  -3 -13  -2   85.09   11.20
   3 -13   2   93.49   11.30
  -3 -13  -2  129.59   15.30
   3 -13   2  102.59   11.20
   3 -13   2   94.29   10.10
  -3 -13  -2  109.39   18.80
   3 -13   2   81.19   11.80
   3  13   2  107.39   16.20
  -3  13  -2  124.69   15.20
   3  13   2  101.19   10.80
  -3  13  -2   87.59   11.30
  -3  13  -2   95.09   13.20
   3  13   2   75.89   14.50
   3  13   2  123.29   14.00
   4 -13   2   18.60    6.70
  -4 -13  -2   35.80   11.40
  -4 -13  -2   34.40    7.90
   4 -13   2    9.40   12.50
   4 -13   2    7.50   10.90
   4 -13   2   13.70    8.40
  -4 -13  -2   38.20    9.00
   4 -13   2   18.20    7.20
  -4 -13  -2   35.10   11.40
  -4  13  -2   22.70    9.90
   4  13   2   35.10   15.20
  -4  13  -2    8.30    9.70
   4  13   2   27.50    7.40
   4  13   2   53.89   16.50
   4  13   2   22.30   10.30
  -4  13  -2    7.70   10.10
   4  13   2   18.20    7.20
  -5 -13  -2  122.79   18.80
  -5 -13  -2  159.38   18.80
   5 -13   2  126.69   12.00
  -5 -13  -2  125.09   12.40
   5 -13   2  124.69   11.60
  -5 -13  -2  151.28   18.60
   5 -13   2  138.59   13.90
   5 -13   2  137.49   16.80
  -5 -13  -2  142.69   14.60
  -5 -13  -2  134.59   15.30
   5  13   2  143.39   16.70
   5  13   2  141.19   12.00
  -5  13  -2  132.09   13.70
  -5  13  -2  116.69   15.40
  -5  13  -2  125.19   16.50
  -5  13  -2  133.29   13.80
   5  13   2  119.99   19.40
   5  13   2  142.79   12.90
  -6 -13  -2  143.79   19.50
  -6 -13  -2  127.29   12.30
   6 -13   2  116.99   15.40
  -6 -13  -2  104.89   17.20
  -6 -13  -2  166.08   19.10
  -6 -13  -2  176.88   16.60
   6 -13   2  149.88   18.30
   6 -13   2  124.19   21.20
  -6  13  -2  146.99   17.70
   6  13   2  144.79   13.60
   6  13   2  141.39   12.50
  -6  13  -2  147.29   19.10
   6  13   2  164.98   17.50
   6  13   2  124.89   22.20
  -6  13  -2  114.09   14.60
   7 -13   2  -18.70   22.30
  -7 -13  -2   33.90   13.60
  -7 -13  -2    8.00    8.30
  -7 -13  -2   41.00   12.80
   7 -13   2   24.70   16.70
  -7 -13  -2  -15.20   14.60
   7 -13   2    9.00   10.30
  -7 -13  -2   46.50   19.50
  -7  13  -2   17.80   17.60
  -7  13  -2   30.70   10.90
   7  13   2   34.20    8.90
   7  13   2   18.70   14.90
  -7  13  -2   -1.50   11.90
  -7  13  -2    2.00    9.40
   7  13   2   23.30   23.20
  -7  13  -2   -1.20   12.40
  -8 -13  -2   91.29   10.70
   8 -13   2   60.39   17.50
   8 -13   2  102.29   19.40
  -8 -13  -2   60.89   18.30
  -8  13  -2  101.39   15.00
   8  13   2   91.09   11.10
  -8  13  -2   82.19   14.90
   8  13   2   62.39   21.30
   8  13   2   90.59   14.70
   8  13   2   97.99   10.20
  -8  13  -2   79.99   20.10
  -9  13  -2    1.80   14.20
   8 -14  -2   50.19   18.80
   8 -14  -2   36.40   10.60
  -8  14   2   33.10   13.00
   8  14  -2   33.50   12.80
  -8  14   2   48.20   22.10
  -8  14   2   33.50   14.40
   8  14  -2   36.90   20.70
  -7 -14   2   66.29   19.60
   7 -14  -2   48.60   16.10
   7 -14  -2   63.49   17.80
   7 -14  -2   84.59   16.20
  -7 -14   2   45.10   16.90
  -7 -14   2   55.09   15.50
   7 -14  -2   67.49   11.00
  -7  14   2   73.09   14.50
  -7  14   2   38.90   11.00
   7  14  -2   52.79   29.20
  -7  14   2   51.69   12.50
   7  14  -2   52.89   13.30
   6 -14  -2  177.48   23.20
  -6 -14   2  177.38   26.40
   6 -14  -2  175.88   21.40
  -6 -14   2  158.28   20.10
   6 -14  -2  151.78   15.40
  -6 -14   2  139.89   21.40
   6 -14  -2  124.39   21.30
   6  14  -2  175.98   25.80
  -6  14   2  120.19   16.50
  -6  14   2  150.48   17.40
  -6  14   2  138.69   18.40
   6  14  -2  182.58   18.60
   5 -14  -2  326.87   24.90
  -5 -14   2  277.87   23.30
   5 -14  -2  302.97   24.10
   5 -14  -2  324.57   18.70
  -5 -14   2  279.17   28.60
  -5 -14   2  272.87   23.20
  -5 -14   2  323.97   23.60
   5  14  -2  296.87   17.50
   5  14  -2  286.57   29.20
  -5  14   2  274.57   19.90
   5  14  -2  334.17   21.80
  -5  14   2  300.37   21.80
  -4 -14   2    1.20    8.00
   4 -14  -2   -2.30    6.20
  -4 -14   2    3.50   11.30
   4 -14  -2    1.00    7.90
  -4 -14   2    0.10   11.10
  -4 -14   2   -7.50    8.00
   4 -14  -2   -6.90   11.90
   4 -14  -2  -13.30   11.00
   4 -14  -2   -1.50   11.50
  -4 -14   2  -11.90   11.30
   4 -14  -2    4.50    7.60
   4  14  -2   14.00   16.50
  -4  14   2   -9.30    9.20
   4  14  -2   -5.20    9.20
   4  14  -2    6.60    6.50
  -4  14   2   -4.70   10.20
  -4  14   2    7.90   15.00
   4  14  -2    3.40    7.00
  -4  14   2  -13.20   10.10
   4  14  -2   11.10   15.60
   3 -14  -2   76.99    8.00
   3 -14  -2   66.79   11.90
  -3 -14   2   98.89   13.10
  -3 -14   2   65.29    9.60
   3 -14  -2   65.19   12.60
  -3 -14   2   87.29   12.60
   3 -14  -2   64.69    8.90
   3 -14  -2   94.19   10.30
   3 -14  -2   86.49   11.40
  -3 -14   2   61.19   12.10
  -3 -14   2   75.09    8.60
  -3  14   2   66.69   11.70
   3  14  -2   78.89   10.70
[truncated: 2,882,408 more chars]
